# Supplementary material for: Dataset of focus prosody in Japanese phone numbers
Source: Data Brief. 2019 Jun 11;25:104139. doi: 10.1016/j.dib.2019.104139 (PMC6614727; doi:10.1016/j.dib.2019.104139)
Supplement: Supplementary file 1 [file mmc1.csv]

Speaker	FocusType	Digit	FocusPoints	SentenceOrder	1	2	3	4	5	6	7	8	9	10	11	12	13	14	15	16	17	18	19	20	21	22	23	24	25	26	27	28	29	30	31	32	33	34	35	36	37	38	39	40	41	42	43	44	45
S1	Broad	0	91-100	_04	190.25	192.10	193.97	191.74	192.52	208.46	224.00	234.66	246.89	259.54	267.21	274.09	275.64	268.51	259.96	243.06	225.29	207.90	195.73	192.66	194.64	196.10	191.62	187.58	183.71	179.85	175.28	162.43	149.92	149.25	188.42	212.78	220.19	229.37	238.14	244.12	248.93	251.60	251.77	251.90	251.88	252.63	254.74	259.02	263.54
S1	Broad	6	91-100	_18	220.61	222.28	214.92	196.41	193.63	203.88	221.87	231.15	240.71	249.18	253.20	258.98	269.42	272.84	267.06	255.06	239.42	222.82	204.52	190.51	180.53	173.54	166.87	171.71	187.59	202.92	188.45	177.80	171.09	166.15	191.04	192.04	184.53	186.62	193.97	206.20	217.90	229.17	237.40	237.26	245.98	261.66	277.87	284.22	277.59
S1	Broad	7	91-100	_38	189.19	191.19	194.18	195.37	194.27	200.57	213.92	222.67	233.71	240.01	237.35	251.47	271.05	287.25	281.04	273.50	271.42	265.40	248.23	221.91	198.08	182.44	169.44	162.77	169.17	176.15	174.32	166.46	169.48	171.30	177.48	179.85	175.82	171.34	180.84	201.89	224.32	241.86	243.93	241.25	242.91	247.47	255.69	263.34	263.78
S1	Broad	9	91-100	_40	233.53	233.00	239.16	246.30	254.31	258.67	259.41	256.33	255.63	262.81	271.64	277.78	282.39	278.22	274.77	274.00	267.63	254.67	237.61	223.28	217.34	208.29	195.66	168.61	165.44	171.64	177.83	181.22	172.67	164.41	187.71	201.42	202.62	194.54	183.35	187.61	199.69	211.88	223.60	231.00	233.69	242.62	254.85	267.14	277.20
S1	Broad	1	91-100	_41	185.86	187.64	190.06	191.58	192.58	213.04	232.86	237.53	249.37	258.64	259.54	278.97	280.07	264.43	263.98	260.81	247.33	210.92	182.35	169.69	167.93	176.32	179.47	177.43	174.81	169.22	158.61	150.75	152.01	161.22	214.50	250.76	255.45	255.57	256.15	257.56	257.16	256.93	256.58	254.27	249.55	248.43	253.68	257.82	254.17
S1	Broad	8	91-100	_43	205.28	207.13	208.30	201.27	199.07	205.45	220.54	227.12	233.64	241.62	247.03	253.90	262.34	270.83	274.47	273.48	268.47	255.09	233.96	211.99	191.36	177.08	167.18	169.86	191.23	213.64	195.64	176.97	187.43	195.86	239.70	264.25	268.76	265.32	254.42	250.35	251.38	253.10	253.08	247.95	238.21	233.78	244.35	257.41	254.10
S1	Broad	5	91-100	_45	230.26	206.32	186.47	193.69	203.67	213.66	223.64	233.02	239.50	245.39	251.58	258.39	273.41	284.23	283.05	270.83	251.57	227.37	202.46	185.14	175.55	177.78	189.78	190.49	188.64	183.46	176.19	170.16	179.29	189.16	207.71	219.49	226.36	235.56	245.65	253.02	256.59	257.85	258.92	259.87	260.70	264.47	267.83	264.21	256.73
S1	Broad	4	91-100	_47	223.86	225.53	218.67	206.54	211.03	231.14	237.85	238.48	243.41	245.29	241.99	246.79	265.36	281.77	282.61	271.30	247.30	216.88	194.58	181.05	173.50	174.56	182.77	185.16	180.56	174.21	166.17	158.99	153.11	155.49	186.44	205.48	208.46	205.75	198.50	201.09	216.02	227.68	236.53	243.35	246.00	251.87	262.38	265.69	261.65
S1	Broad	3	91-100	_71	180.98	178.90	180.86	194.33	211.31	228.29	245.24	257.70	261.11	259.18	255.98	272.91	283.33	279.98	274.49	274.54	274.85	270.97	250.53	222.16	209.01	195.90	182.23	167.73	166.18	171.79	177.40	182.05	179.44	179.05	207.64	224.73	213.45	192.97	191.75	205.07	222.04	231.46	245.19	256.92	262.42	261.75	265.65	272.34	272.08
S1	Broad	2	91-100	_80	211.54	212.98	214.11	207.48	197.24	199.11	214.19	225.24	231.52	233.35	229.53	241.56	261.89	272.84	271.64	268.73	264.90	258.58	252.11	245.64	239.12	229.67	220.17	210.67	196.78	189.91	189.99	188.98	187.05	187.37	192.07	194.92	195.01	189.21	174.13	178.66	192.52	206.40	220.27	234.10	248.98	260.91	273.57	281.08	284.41
S1	Broad	1	81-90	_07	183.20	183.23	189.10	202.92	217.09	231.26	244.92	251.44	253.53	254.39	257.97	266.73	273.39	271.60	267.84	261.73	248.25	225.97	200.67	180.96	179.95	188.41	197.68	205.15	199.25	191.11	181.79	168.99	162.29	163.38	174.96	180.87	177.67	174.55	190.49	221.36	250.67	255.95	242.50	239.64	238.05	250.03	254.14	251.50	239.59
S1	Broad	6	81-90	_10	202.41	197.44	204.16	222.74	236.83	249.85	255.39	255.72	257.69	258.01	266.50	276.14	285.92	278.94	270.51	265.90	247.93	221.60	191.43	183.50	193.74	204.99	212.36	200.00	192.08	182.08	168.87	159.88	156.95	159.87	184.16	191.06	190.07	194.42	201.23	209.89	220.29	227.45	233.12	239.77	246.08	252.10	250.17	235.80	226.63
S1	Broad	9	81-90	_27	217.08	215.98	227.79	248.84	256.96	260.90	260.42	257.31	255.48	256.30	257.78	259.68	261.92	250.74	221.63	211.13	209.43	207.70	201.78	187.01	172.82	181.33	193.47	186.38	180.14	170.85	164.96	156.37	154.77	156.26	198.66	200.48	180.64	175.29	198.59	235.00	260.29	252.15	249.72	254.47	257.37	256.80	247.36	227.57	217.88
S1	Broad	5	81-90	_31	195.72	191.49	180.61	175.47	191.17	214.98	238.99	259.26	264.62	262.37	261.42	257.34	262.91	274.10	276.24	272.62	264.12	249.24	229.68	209.78	194.23	188.89	184.08	170.83	168.93	172.54	176.10	177.18	175.61	176.84	188.14	194.65	202.60	219.51	231.41	240.11	248.28	252.36	253.94	255.03	254.71	255.65	258.58	260.37	255.06
S1	Broad	7	81-90	_66	200.01	202.39	203.80	202.78	210.93	221.10	231.27	241.45	251.17	255.55	258.20	263.95	270.16	275.84	275.50	267.94	251.57	228.24	207.45	190.42	180.95	177.53	182.34	191.96	195.39	192.23	184.76	170.72	153.23	119.90	181.65	217.72	226.83	236.02	244.36	251.68	255.97	257.16	254.00	246.11	243.78	253.18	264.44	273.75	269.81
S1	Broad	3	81-90	_75	248.99	253.73	259.99	266.09	269.26	268.22	267.72	267.71	266.78	265.59	264.69	277.11	284.92	285.98	283.85	278.23	268.30	252.16	231.92	212.04	194.91	183.20	172.28	171.38	180.33	189.74	193.71	186.47	182.42	176.15	221.23	249.32	249.55	234.22	233.47	240.73	246.62	251.25	253.65	258.91	265.49	266.72	264.86	263.20	258.04
S1	Broad	2	81-90	_82	222.76	218.78	228.32	237.90	247.65	254.68	258.75	261.35	263.07	261.46	237.49	236.76	264.74	280.02	270.13	261.11	246.54	219.99	197.10	182.24	173.01	178.18	186.10	190.33	181.60	180.24	179.99	179.44	175.95	173.40	190.96	210.16	229.75	243.83	251.10	252.26	250.18	247.79	247.31	243.65	237.65	257.25	265.50	263.54	256.21
S1	Broad	4	81-90	_87	239.65	243.75	249.50	255.25	261.02	267.12	270.08	269.33	266.86	264.88	262.95	264.49	269.93	269.79	265.98	256.92	241.39	225.75	210.38	197.08	185.15	187.10	201.16	204.83	203.42	195.56	179.90	164.49	159.08	159.85	184.33	199.61	199.56	186.78	189.33	202.89	216.56	230.23	241.87	245.00	245.68	248.15	251.47	256.05	260.09
S1	Broad	0	81-90	_89	237.33	239.26	242.50	247.18	252.97	258.27	261.50	262.22	261.21	259.82	261.52	266.71	272.51	278.31	281.23	277.53	278.39	273.42	259.29	230.24	196.19	188.02	185.81	188.34	193.25	192.45	183.63	171.46	166.21	168.94	209.40	234.61	239.43	244.28	248.99	251.69	254.28	255.67	253.91	241.63	228.03	244.03	266.37	260.86	249.11
S1	Broad	8	81-90	_94	217.32	219.41	218.55	207.77	199.86	214.38	236.00	247.94	254.80	244.76	247.20	268.88	292.07	298.71	286.82	280.60	269.99	249.55	222.43	196.83	185.86	215.29	218.25	197.42	191.78	184.75	169.22	161.59	164.64	169.60	212.32	239.32	244.05	248.19	248.97	250.38	251.50	248.14	247.84	248.80	250.90	265.51	266.76	250.30	229.99
S1	Broad	9	71-80	_13	208.23	210.26	207.14	191.42	200.27	218.79	237.34	253.46	251.14	253.23	247.03	260.16	266.58	264.53	254.57	241.48	227.84	214.35	200.28	189.92	189.00	191.56	184.44	180.07	177.13	174.19	171.08	166.47	244.77	327.88	292.02	268.63	264.62	260.58	253.91	246.38	244.96	245.84	248.32	246.25	242.10	253.00	266.78	274.36	259.43
S1	Broad	7	71-80	_20	174.35	178.59	214.99	241.73	238.97	248.55	252.72	251.38	253.88	259.51	264.19	270.16	274.93	269.51	265.26	259.60	244.36	228.34	212.56	197.18	179.66	169.59	162.79	164.41	168.79	173.17	175.10	182.37	303.84	320.51	295.87	280.91	277.29	259.77	247.96	253.26	255.48	255.47	248.86	238.70	246.92	256.45	265.50	265.18	260.59
S1	Broad	8	71-80	_24	242.03	246.40	252.78	259.09	261.05	256.39	257.03	259.72	261.76	263.11	263.12	263.96	262.91	260.18	269.04	276.05	273.29	267.39	254.23	230.63	204.81	189.28	184.84	192.02	195.22	192.18	182.20	165.18	154.03	156.25	183.33	186.31	167.63	168.73	183.42	199.60	215.78	231.21	241.20	245.59	246.52	249.69	258.99	263.39	259.45
S1	Broad	6	71-80	_42	220.83	223.68	237.71	237.34	245.05	255.87	263.00	265.50	266.30	266.58	265.17	257.47	256.73	269.62	272.85	269.79	267.57	257.83	234.30	208.57	192.71	193.85	199.49	205.03	204.48	197.48	191.20	179.26	164.19	164.84	201.52	216.99	220.96	232.12	240.89	244.89	247.44	249.91	250.83	249.83	246.82	247.49	254.70	257.74	253.83
S1	Broad	1	71-80	_51	234.02	233.09	231.42	238.17	247.16	252.41	256.39	260.26	261.16	259.19	259.02	260.05	265.58	272.48	267.72	261.32	238.16	209.96	186.95	176.86	172.11	180.08	190.01	185.11	179.84	176.87	169.32	156.39	161.07	167.56	211.34	233.98	231.16	228.89	232.21	238.04	242.65	244.63	245.57	240.10	226.46	237.59	259.83	263.08	256.87
S1	Broad	5	71-80	_55	196.45	199.09	202.71	196.92	181.61	190.50	204.30	218.05	231.42	240.98	230.62	239.84	256.59	265.58	264.46	258.98	250.15	236.30	217.34	198.77	188.87	190.04	192.72	194.20	187.59	182.51	175.17	161.20	153.82	155.10	169.07	174.40	170.23	179.20	194.08	209.08	223.95	236.12	246.01	244.60	236.33	252.91	264.84	265.54	261.53
S1	Broad	0	71-80	_67	226.48	229.90	242.14	251.47	260.80	266.63	266.25	264.26	262.32	255.89	255.36	274.62	288.33	282.03	273.04	256.32	243.13	223.43	203.22	186.69	172.02	164.63	163.26	167.43	171.93	176.43	179.94	179.36	173.50	169.62	171.27	177.64	200.13	223.38	234.20	241.47	246.88	251.67	255.07	254.61	248.12	255.86	265.84	265.90	259.98
S1	Broad	2	71-80	_68	196.02	187.12	174.63	175.57	184.68	194.76	204.83	214.91	224.99	235.06	245.17	255.22	265.30	274.63	277.62	277.24	275.86	265.64	244.45	216.54	200.12	199.46	198.69	197.75	190.74	185.75	186.13	186.29	187.78	192.19	220.94	238.63	242.01	245.38	248.34	248.57	250.56	253.24	255.78	259.61	262.55	259.67	251.11	240.05	228.50
S1	Broad	3	71-80	_69	189.21	190.53	187.00	178.87	187.68	201.05	214.42	227.56	239.77	249.31	257.44	261.43	266.92	275.25	265.51	248.45	231.39	214.00	191.18	170.02	168.27	177.10	186.13	194.73	196.31	191.29	181.20	167.20	156.43	157.64	209.22	240.38	245.13	249.86	250.27	244.79	247.20	249.44	248.61	244.35	241.32	252.60	266.74	280.87	288.86
S1	Broad	4	71-80	_100	250.48	254.98	261.47	267.92	270.00	266.81	267.89	267.47	264.39	263.41	264.27	266.55	270.66	274.79	274.30	261.99	236.62	212.12	191.33	182.68	177.73	179.63	185.79	191.22	192.14	188.89	181.80	171.85	164.99	165.01	178.81	186.51	178.70	181.29	204.79	230.37	250.28	252.64	251.02	251.37	251.64	253.73	256.92	261.04	263.67
S1	Broad	6	61-70	_09	179.03	180.36	178.91	181.25	189.14	204.47	221.21	231.59	239.79	235.69	236.16	258.60	269.27	270.45	267.51	258.79	244.83	227.04	205.89	191.56	195.86	208.25	220.66	214.17	199.05	190.01	180.50	165.98	157.13	158.44	172.32	174.47	167.73	175.16	187.32	199.53	211.75	223.88	232.83	233.22	231.07	242.94	248.05	247.35	235.72
S1	Broad	2	61-70	_37	219.37	217.96	223.55	237.15	243.89	248.28	249.67	251.31	252.89	253.47	248.34	263.25	275.67	265.03	258.62	241.20	221.89	202.59	184.32	170.71	162.54	168.02	177.41	180.32	178.40	172.78	164.47	160.58	162.39	168.17	200.55	222.45	228.29	232.74	238.13	241.96	244.11	245.92	245.97	244.63	238.83	243.68	252.88	249.33	239.00
S1	Broad	5	61-70	_44	249.64	254.51	261.56	267.84	266.95	263.37	262.43	261.83	260.51	255.26	242.23	253.76	269.39	275.97	265.13	260.64	243.96	213.81	190.09	180.09	176.50	180.85	179.89	176.19	174.44	174.02	173.97	174.22	174.79	176.74	183.42	188.34	189.28	190.21	191.65	196.72	208.24	218.54	226.24	229.11	230.91	248.28	264.38	255.91	246.32
S1	Broad	4	61-70	_57	197.25	199.00	200.52	192.69	188.85	199.31	211.17	223.04	234.91	246.77	258.67	269.07	279.50	288.12	291.44	294.71	293.43	282.74	265.52	242.23	218.42	201.95	200.86	199.74	196.43	187.80	176.33	162.65	154.16	153.50	204.01	237.06	244.25	250.36	245.19	245.43	247.31	247.62	248.03	246.67	243.72	255.23	267.04	270.21	268.74
S1	Broad	7	61-70	_58	197.54	193.43	182.57	177.48	195.70	218.07	240.43	257.74	262.40	267.42	275.57	277.23	268.36	260.77	246.51	229.85	213.19	196.64	183.10	170.39	172.06	183.81	186.23	182.84	179.45	173.72	163.95	155.94	154.80	156.88	174.17	188.48	204.59	220.70	232.66	242.66	249.46	252.23	252.24	253.37	254.72	257.05	265.29	256.76	235.64
S1	Broad	9	61-70	_62	271.49	275.33	280.63	277.21	267.39	268.44	272.85	275.57	274.66	269.93	267.29	271.36	276.83	282.31	284.63	275.87	268.56	256.25	235.66	209.51	189.01	176.42	166.99	168.97	172.66	176.35	179.85	180.48	170.01	164.91	180.41	190.20	191.10	188.90	191.19	208.77	222.66	232.98	238.18	228.57	265.79	297.73	295.11	284.55	281.54
S1	Broad	3	61-70	_63	262.05	253.72	246.24	254.21	262.27	264.49	264.72	264.22	262.19	255.69	237.87	234.80	256.36	265.94	262.59	248.89	220.53	190.84	170.79	163.82	170.65	186.88	193.33	191.27	187.28	179.40	166.40	158.13	158.78	160.91	173.29	178.92	180.57	187.00	194.41	202.56	213.33	220.78	228.98	236.18	241.86	250.20	259.30	264.27	260.99
S1	Broad	1	61-70	_64	211.48	204.95	201.59	205.19	211.81	221.71	236.92	248.74	256.79	262.30	265.68	271.28	280.83	288.13	288.72	282.91	270.56	252.96	233.92	215.88	199.58	191.21	194.86	197.21	194.55	187.20	177.42	165.89	156.31	155.17	190.11	209.68	217.38	225.92	233.64	239.79	244.59	247.89	248.24	246.23	249.27	264.64	281.10	292.07	276.61
S1	Broad	0	61-70	_77	208.16	197.24	182.61	190.41	204.96	219.61	234.21	246.42	252.68	251.28	241.12	243.77	261.42	275.04	269.90	251.05	235.37	207.95	189.06	175.52	170.39	169.99	172.85	177.68	180.92	180.28	175.82	170.36	166.68	167.11	179.67	185.38	177.71	169.62	180.92	202.70	224.94	244.04	246.82	237.43	236.89	251.66	269.11	283.94	281.51
S1	Broad	8	61-70	_97	200.72	202.07	203.69	205.28	210.52	218.73	227.20	235.64	242.95	246.40	246.24	257.14	273.01	284.74	282.51	273.47	258.84	250.29	230.68	212.54	203.00	193.75	181.32	164.82	168.54	174.89	181.23	181.80	176.08	176.52	202.86	218.54	219.25	224.70	235.71	245.22	252.11	253.93	251.55	248.71	246.71	259.90	265.71	257.96	248.52
S1	Broad	2	51-60	_05	229.96	235.15	242.07	248.62	249.34	249.94	251.67	251.25	250.84	248.74	252.08	269.62	269.10	263.40	261.92	254.95	246.12	222.39	190.77	181.93	188.84	195.87	180.95	161.33	167.73	174.77	172.71	158.55	154.78	160.22	195.52	218.04	215.33	191.93	189.63	200.88	212.23	222.78	228.10	225.28	223.27	243.64	260.80	260.63	251.89
S1	Broad	8	51-60	_19	257.97	253.08	242.00	242.52	250.61	255.26	256.87	257.72	257.38	257.49	255.46	253.58	261.61	268.50	268.47	254.78	231.90	207.30	189.65	181.62	191.57	207.72	224.62	229.49	204.23	191.57	181.00	167.50	162.38	163.75	176.43	189.76	213.25	230.01	240.00	244.25	242.56	243.18	243.28	243.81	258.67	271.40	284.46	282.28	264.11
S1	Broad	6	51-60	_22	194.11	194.99	195.96	195.58	200.00	208.35	216.81	225.23	234.82	246.97	250.79	257.82	272.20	276.36	263.54	240.38	216.94	190.22	172.63	164.42	164.27	175.57	183.61	182.53	180.04	176.00	169.15	166.02	168.49	174.12	203.47	219.67	223.97	231.97	240.14	246.08	249.07	249.91	251.08	252.99	252.78	255.30	263.23	263.78	261.88
S1	Broad	9	51-60	_39	239.48	233.91	237.83	250.37	257.62	263.95	266.45	263.99	261.63	262.21	261.35	265.29	274.73	270.98	262.63	266.97	274.06	252.94	209.99	185.67	171.95	185.12	196.98	188.96	182.04	174.79	162.90	157.95	166.06	169.84	186.38	196.91	198.48	185.78	176.72	190.94	206.29	220.86	230.59	232.07	226.32	246.63	266.71	266.76	259.52
S1	Broad	3	51-60	_53	235.88	242.54	251.48	259.79	260.42	259.56	260.36	259.05	257.16	255.72	248.50	256.54	269.87	272.95	266.84	252.97	236.07	211.47	191.66	180.20	172.06	170.18	178.88	188.73	191.71	189.77	181.04	163.38	149.44	152.68	211.21	248.35	255.64	261.85	251.75	246.61	247.31	246.32	245.91	247.06	248.25	249.82	252.23	255.88	258.38
S1	Broad	7	51-60	_56	203.14	204.94	207.19	208.99	214.29	221.17	228.04	234.89	243.34	254.22	252.05	259.70	269.29	271.41	271.01	269.73	266.73	261.57	256.25	251.00	245.16	237.62	229.63	218.65	201.45	197.10	188.90	164.87	143.15	145.13	178.66	194.18	190.57	191.24	193.49	200.86	216.34	229.88	239.55	242.63	238.52	256.12	277.35	281.43	273.11
S1	Broad	0	51-60	_65	214.72	203.46	189.17	186.88	204.05	228.04	252.78	263.11	258.93	238.54	227.18	242.01	259.05	274.21	277.55	275.86	276.37	270.28	252.49	224.58	194.67	179.49	186.03	195.16	195.77	192.27	179.02	162.76	156.91	159.02	182.11	198.13	212.03	225.54	235.60	245.12	252.23	256.52	258.35	251.87	243.67	254.29	270.31	273.83	264.90
S1	Broad	1	51-60	_74	240.09	240.88	246.42	255.26	263.96	270.81	273.12	273.01	272.61	272.69	272.87	273.42	278.09	285.28	287.06	283.47	272.68	256.00	236.30	215.84	197.45	179.42	168.71	168.75	176.19	183.63	190.34	188.88	176.31	173.22	176.77	182.99	188.52	179.85	182.60	217.27	255.05	261.39	245.13	238.36	249.49	259.66	271.07	273.57	266.10
S1	Broad	4	51-60	_93	163.28	174.30	179.57	169.87	180.93	211.50	240.57	251.01	247.82	241.20	233.78	244.05	258.42	267.25	266.26	257.58	243.51	229.20	215.48	201.80	179.87	173.85	164.44	167.21	187.24	207.78	196.78	179.56	177.37	180.90	221.85	246.58	250.12	253.67	253.73	247.32	244.99	245.01	245.91	246.63	248.83	253.78	256.92	259.77	258.38
S1	Broad	5	51-60	_95	209.62	202.84	198.59	201.48	208.62	218.02	230.93	244.21	253.63	261.51	269.81	276.57	273.77	266.69	263.10	255.02	245.88	236.72	223.96	204.19	191.06	182.66	170.39	170.85	181.63	192.26	185.54	179.55	174.15	174.61	193.29	207.61	223.20	238.15	248.35	257.04	262.63	264.01	264.93	263.82	258.60	262.30	269.68	277.06	281.13
S1	Broad	0	41-50	_02	199.40	188.86	172.36	174.23	190.38	208.17	225.94	241.03	246.78	245.79	236.56	236.46	261.92	269.76	259.05	235.72	214.09	187.73	173.20	163.90	159.67	169.83	178.78	178.45	177.00	177.03	176.31	173.68	173.32	174.10	179.80	180.20	172.59	166.12	175.60	199.74	223.79	234.01	234.53	231.70	227.94	246.74	270.06	269.66	260.76
S1	Broad	9	41-50	_03	190.02	186.81	185.36	190.01	196.33	204.25	216.53	228.74	240.72	249.80	251.66	256.98	263.51	268.92	265.68	263.10	257.05	234.59	203.97	188.90	180.34	176.61	181.97	186.83	188.43	186.28	179.60	166.75	153.80	152.13	201.86	233.21	237.19	228.75	229.38	237.02	243.27	249.72	244.04	237.27	241.74	247.13	252.53	254.19	253.05
S1	Broad	4	41-50	_14	233.07	235.55	239.06	245.17	255.28	257.92	260.79	262.12	259.44	256.82	263.92	267.82	270.67	272.66	272.89	269.88	255.31	226.72	192.77	168.67	171.94	192.55	189.87	184.89	182.26	175.53	166.91	168.98	178.76	181.93	192.06	199.44	201.16	200.84	192.31	198.68	211.11	223.54	234.73	239.83	239.56	246.63	260.31	266.60	266.31
S1	Broad	2	41-50	_29	179.51	183.17	189.27	194.77	201.08	208.12	217.72	228.65	236.57	241.63	243.15	247.10	254.93	260.90	255.37	240.15	221.05	204.14	192.61	182.25	171.08	183.57	189.34	182.64	178.10	173.02	163.67	153.82	152.30	154.38	172.48	175.67	173.31	185.51	201.10	216.68	231.87	242.24	246.46	246.34	246.49	251.27	257.44	262.83	262.70
S1	Broad	5	41-50	_34	195.14	203.52	225.01	240.97	250.35	259.45	265.87	267.57	264.66	262.35	262.37	263.72	268.21	273.04	270.80	259.54	238.45	219.51	200.02	183.77	169.11	162.25	164.83	169.33	173.89	178.44	180.47	177.61	179.22	185.17	219.74	225.25	228.49	237.56	242.98	245.67	248.83	252.09	250.08	233.59	229.73	254.68	268.71	266.47	261.93
S1	Broad	8	41-50	_73	242.85	243.46	249.02	255.80	260.45	264.32	266.63	267.07	266.77	266.36	266.47	270.42	277.74	284.63	287.45	285.63	279.40	267.67	246.87	218.54	189.37	177.38	165.44	166.63	173.23	179.84	186.29	187.89	182.55	172.06	192.34	197.52	192.89	193.21	198.54	208.44	220.42	230.71	235.25	235.75	237.38	259.43	279.56	274.28	270.01
S1	Broad	3	41-50	_88	241.80	245.09	249.82	254.15	260.78	264.20	264.56	265.56	266.16	266.42	264.71	263.36	265.45	269.38	272.17	271.25	265.95	255.00	237.59	221.39	212.26	203.60	194.15	169.54	164.98	173.10	181.05	185.35	179.47	178.92	225.12	250.03	252.79	245.19	241.87	248.77	255.65	260.47	262.41	259.44	257.44	266.97	278.45	286.96	274.80
S1	Broad	6	41-50	_90	247.28	250.92	256.16	261.39	265.52	262.94	261.00	261.87	262.67	262.70	259.40	256.79	263.11	270.56	270.20	261.76	243.36	225.52	208.20	193.70	187.60	186.98	191.63	191.22	187.15	180.10	169.74	162.13	161.18	163.29	183.44	195.56	194.81	183.21	181.94	195.02	209.17	223.30	237.64	246.98	239.34	262.21	267.68	258.03	248.31
S1	Broad	1	41-50	_91	222.00	220.95	233.15	247.32	252.92	254.76	257.91	260.91	261.24	259.19	257.78	259.42	261.54	264.96	265.49	259.46	243.95	216.71	190.48	172.29	167.29	178.56	191.86	193.56	190.17	184.41	173.61	162.45	159.06	160.47	174.42	178.50	171.70	178.19	192.41	207.11	221.74	233.90	240.97	245.14	247.91	249.20	243.38	233.08	225.73
S1	Broad	7	41-50	_96	252.03	255.56	260.58	265.59	267.28	263.61	264.52	267.38	269.00	270.40	266.93	278.57	284.17	277.78	269.85	266.32	256.76	242.60	216.74	195.99	189.26	190.45	195.14	196.29	194.04	185.63	172.27	162.71	160.54	162.92	194.22	215.89	228.74	237.98	243.54	246.72	249.39	251.44	253.81	256.16	256.63	257.41	262.82	265.83	261.64
S1	Broad	2	31-40	_11	275.47	279.78	285.77	284.20	262.28	260.37	263.96	266.00	263.03	252.50	253.61	264.52	275.71	284.72	277.90	271.24	262.59	245.90	228.62	205.47	189.55	192.71	195.29	188.85	184.30	180.03	174.99	166.13	163.41	168.20	201.85	208.69	212.53	225.83	234.37	239.19	243.53	245.98	245.05	236.95	230.31	257.42	275.91	262.85	252.43
S1	Broad	6	31-40	_12	241.28	239.39	235.52	241.12	251.28	258.28	262.33	264.11	265.08	265.69	266.57	266.55	265.33	264.07	259.90	250.42	240.02	229.63	219.39	208.87	197.98	187.45	177.86	170.00	172.35	176.17	179.87	181.01	171.35	166.24	182.33	187.90	184.43	177.88	173.53	175.54	183.12	192.35	201.64	210.69	220.92	234.26	248.30	262.16	267.78
S1	Broad	4	31-40	_25	250.38	255.65	263.14	269.61	267.15	262.48	261.91	261.94	259.28	257.32	257.85	259.97	263.83	270.05	272.64	269.07	260.82	242.58	220.66	200.18	184.29	200.68	220.45	197.87	190.37	184.90	171.41	162.22	167.73	175.53	211.23	232.35	232.91	238.04	242.53	245.21	247.98	245.54	242.52	235.99	229.75	246.68	256.15	251.79	244.78
S1	Broad	1	31-40	_46	273.91	277.32	281.56	274.51	262.40	261.41	262.77	264.34	264.00	257.62	246.62	252.25	264.30	274.96	274.56	270.95	262.85	252.11	241.38	232.27	222.98	211.81	202.62	187.13	174.13	175.44	176.75	177.84	177.88	177.84	177.83	178.45	178.99	182.33	192.57	204.80	217.00	227.04	230.63	226.99	219.39	225.09	245.74	256.90	254.59
S1	Broad	8	31-40	_54	176.08	174.67	171.49	179.08	192.78	206.72	220.67	234.42	245.72	251.96	255.20	260.56	265.11	266.03	257.48	237.93	217.77	197.62	180.10	172.39	169.29	170.42	173.09	173.76	173.17	170.39	164.80	158.75	159.55	162.03	174.60	182.87	183.94	175.60	166.48	179.31	195.35	211.38	227.59	245.76	257.37	261.36	264.27	257.30	243.55
S1	Broad	5	31-40	_59	211.88	202.28	186.33	173.37	182.27	209.54	236.67	253.14	257.76	260.77	263.34	266.06	274.73	280.48	277.37	265.53	242.68	219.49	198.57	184.03	179.10	185.79	194.58	202.67	199.24	191.61	188.09	182.52	168.68	160.08	113.44	90.92	136.01	190.42	220.97	240.08	251.08	256.33	258.16	258.89	258.06	260.06	263.63	266.59	265.33
S1	Broad	7	31-40	_70	259.70	264.06	270.27	276.49	281.03	275.06	270.54	271.07	273.57	273.79	270.79	267.48	264.80	264.50	256.79	244.27	231.67	219.07	206.50	195.37	188.33	186.56	188.75	187.82	183.49	175.29	158.06	158.31	163.71	167.10	190.91	199.16	195.78	196.41	201.40	211.14	224.26	237.49	244.48	246.62	250.14	260.43	273.01	285.39	287.85
S1	Broad	0	31-40	_79	181.33	183.33	187.06	192.40	198.63	207.77	220.63	235.16	243.90	241.72	237.06	246.95	263.24	275.56	273.80	269.31	254.63	235.97	217.47	199.87	183.27	178.75	188.73	196.40	199.21	195.13	185.04	172.21	167.96	169.18	183.02	191.42	192.67	193.46	194.05	200.03	210.41	217.60	225.37	228.94	228.10	250.05	275.29	280.53	273.75
S1	Broad	9	31-40	_85	235.10	238.13	244.57	250.98	255.50	258.81	260.50	260.98	260.18	258.15	258.70	267.93	279.19	290.36	290.76	275.37	269.41	262.51	250.61	232.11	216.84	213.58	193.79	170.13	171.83	177.29	182.76	186.26	183.60	186.37	224.60	248.00	251.63	255.26	257.09	255.95	256.30	255.61	255.45	257.26	260.06	263.50	268.97	272.34	271.40
S1	Broad	3	31-40	_92	199.47	191.71	186.72	192.05	200.79	213.31	227.46	238.35	246.61	253.06	259.81	260.79	262.25	268.08	271.29	270.19	266.91	258.41	241.20	217.62	194.64	186.55	181.60	182.02	184.79	185.24	179.92	170.75	163.16	164.75	207.69	235.74	241.62	247.51	248.08	245.49	249.09	251.07	248.35	247.02	240.19	251.31	266.07	266.73	259.80
S1	Broad	4	21-30	_08	209.95	204.86	191.46	179.34	179.33	207.49	240.07	254.60	250.84	246.27	234.49	260.45	277.97	281.22	279.58	270.88	254.64	233.34	212.68	195.64	181.57	176.69	183.60	192.41	194.78	192.70	183.81	173.01	166.97	164.49	179.31	185.62	179.92	176.21	186.04	206.68	227.30	239.88	243.58	246.97	249.99	256.59	270.46	273.62	270.61
S1	Broad	8	21-30	_17	191.81	184.55	174.47	183.10	198.46	213.93	229.39	241.12	245.97	246.38	233.32	240.13	257.13	265.91	267.28	264.42	255.88	245.34	237.88	228.63	211.45	189.11	178.07	165.25	167.89	173.04	178.20	181.39	176.52	167.61	211.84	244.19	252.79	256.98	241.22	238.23	241.87	244.13	241.90	239.79	243.76	250.68	247.05	228.92	218.04
S1	Broad	5	21-30	_23	202.37	203.85	202.87	201.91	210.40	219.82	229.24	238.49	247.29	250.43	254.91	271.43	275.83	270.66	261.57	238.29	208.13	188.40	178.09	170.35	174.65	180.03	177.03	174.34	174.36	174.65	172.96	172.35	174.50	180.09	214.73	239.02	242.88	245.68	242.74	240.15	240.17	240.49	237.28	239.79	267.12	284.69	299.60	295.62	276.94
S1	Broad	7	21-30	_26	239.91	238.01	243.96	252.85	258.11	259.75	259.67	259.10	252.66	235.59	243.22	265.66	273.61	274.00	273.11	269.52	260.55	245.04	227.85	212.70	198.78	190.16	193.75	198.17	196.32	187.32	175.91	159.22	150.86	153.56	179.46	187.88	174.44	173.09	187.92	204.61	221.31	235.75	241.10	241.72	243.79	251.45	262.05	261.51	248.92
S1	Broad	2	21-30	_35	206.25	200.00	186.68	174.34	187.67	217.66	246.79	260.49	261.02	259.28	255.68	267.79	271.44	266.63	264.75	260.87	252.42	226.03	189.06	177.36	176.38	178.49	185.18	189.53	188.70	182.45	172.76	166.66	168.51	171.42	185.74	195.31	195.67	191.70	191.02	204.54	215.58	218.85	227.67	239.39	255.42	262.21	260.22	258.80	255.93
S1	Broad	3	21-30	_78	214.31	203.23	183.65	175.64	194.19	221.46	247.16	256.33	254.28	259.24	263.31	265.40	271.36	278.87	279.60	273.08	261.96	243.73	215.67	191.42	180.46	184.59	190.80	196.41	191.88	187.37	186.00	180.89	176.50	177.01	186.46	192.22	193.10	192.47	188.10	194.07	217.40	232.73	247.25	258.55	267.25	275.60	277.21	271.78	267.25
S1	Broad	9	21-30	_81	238.61	238.51	244.73	252.64	256.87	259.79	260.91	260.25	260.27	257.67	249.75	262.57	268.52	264.21	258.10	242.44	223.99	203.52	181.63	167.80	174.05	188.69	203.42	211.42	207.31	198.24	185.58	171.90	163.59	165.71	214.55	244.27	219.96	188.44	184.18	198.37	216.77	226.90	228.58	233.99	253.78	276.11	295.59	281.28	268.15
S1	Broad	6	21-30	_86	255.86	261.22	268.70	276.18	274.08	261.14	264.34	266.00	265.21	261.88	244.89	259.76	285.05	287.77	276.31	259.86	243.27	228.59	204.68	187.28	177.56	171.29	164.17	169.68	184.49	199.13	190.69	182.09	178.72	178.59	184.48	187.81	188.20	186.35	183.75	193.82	209.03	215.31	223.76	230.19	233.16	248.18	266.18	275.71	264.11
S1	Broad	0	21-30	_98	211.64	207.47	204.79	205.69	210.29	218.31	232.00	244.23	249.54	252.39	246.27	239.78	252.67	266.06	265.31	257.41	246.80	221.62	198.53	186.04	174.84	183.16	189.06	182.15	176.68	172.92	162.05	155.16	154.91	159.06	194.61	216.91	209.21	190.75	187.02	202.38	218.32	228.42	237.99	244.19	250.87	257.95	264.92	267.94	259.43
S1	Broad	1	21-30	_99	256.78	260.45	264.89	262.62	261.90	265.24	267.98	268.84	268.15	256.44	243.59	261.14	276.02	278.31	277.84	274.63	267.78	253.31	228.60	202.51	185.31	169.35	159.64	165.87	173.42	180.96	186.29	181.27	173.47	169.80	171.04	172.93	171.41	169.07	177.26	189.42	201.60	213.79	225.97	238.05	251.53	262.58	274.72	282.17	278.02
S1	Broad	4	11-20	_16	204.90	206.75	209.39	207.37	201.37	205.13	222.99	235.06	248.42	259.55	268.19	271.65	275.21	279.59	277.56	270.53	255.55	231.18	208.70	193.91	186.96	195.66	205.77	197.81	188.12	178.65	166.25	160.76	163.29	166.36	182.44	189.93	188.91	189.26	193.64	201.92	211.93	222.59	230.63	237.94	245.38	253.67	264.72	267.82	260.74
S1	Broad	9	11-20	_28	192.68	191.03	189.44	190.34	197.41	211.48	225.47	230.87	233.11	232.98	242.42	254.61	266.89	276.54	273.24	266.93	264.40	259.32	248.04	230.44	205.48	183.10	169.10	170.47	174.27	178.08	181.39	177.76	172.29	172.74	184.95	192.26	192.07	182.68	181.25	192.33	204.16	215.97	226.09	230.25	231.13	236.22	249.95	260.02	259.63
S1	Broad	8	11-20	_33	187.27	186.87	181.66	183.01	195.23	208.92	222.61	236.16	246.38	245.33	237.21	244.77	258.93	265.84	264.28	255.10	236.98	218.30	199.25	181.31	174.80	175.27	179.02	183.09	185.22	183.22	175.65	165.33	163.94	172.41	227.63	260.77	255.03	249.14	250.58	254.24	255.42	255.45	255.11	253.95	252.61	250.54	251.77	258.88	258.39
S1	Broad	0	11-20	_36	201.99	201.52	191.50	177.03	179.79	203.06	229.18	245.26	242.68	237.17	224.70	219.50	241.89	261.55	256.92	242.94	226.20	205.97	183.85	169.50	169.15	177.43	186.24	194.39	192.53	181.42	172.26	161.81	159.37	160.48	171.03	183.59	209.29	224.57	233.70	238.95	240.62	239.35	236.18	225.15	222.82	246.84	259.80	256.44	248.11
S1	Broad	5	11-20	_50	231.31	239.83	254.31	261.10	263.35	265.55	266.68	264.22	263.68	260.53	258.55	271.34	282.60	284.30	281.96	277.27	269.52	256.73	238.54	217.80	197.87	203.53	224.29	209.14	197.80	194.11	177.40	164.32	152.59	154.86	212.63	245.12	251.04	252.74	254.44	256.12	255.84	256.01	257.19	256.25	244.99	259.98	268.53	264.85	258.14
S1	Broad	1	11-20	_52	216.72	222.34	234.08	246.53	256.24	260.93	261.94	262.60	262.13	262.11	263.66	265.88	266.66	266.63	268.15	255.88	238.05	220.22	202.41	186.41	176.42	181.26	189.78	197.82	188.01	178.74	178.41	177.42	171.92	164.90	202.41	226.35	231.15	236.03	242.98	249.16	250.53	251.10	251.36	245.41	231.54	245.47	263.81	263.20	256.25
S1	Broad	6	11-20	_60	240.15	240.91	246.07	256.28	265.13	270.03	271.58	271.60	270.07	263.81	257.34	273.68	273.94	266.97	265.70	258.59	247.57	234.85	209.03	188.07	181.31	180.48	190.21	197.67	196.59	190.27	181.91	170.92	164.18	164.48	182.95	190.87	189.24	195.54	202.30	210.90	223.08	232.38	237.75	240.64	246.97	255.62	260.07	260.46	259.32
S1	Broad	7	11-20	_72	239.03	239.21	243.20	250.51	256.12	259.48	261.72	262.55	263.20	263.63	262.53	266.59	278.04	284.04	282.55	271.16	251.17	231.38	209.82	193.39	182.26	176.05	169.57	164.28	167.32	171.21	175.07	176.95	168.78	170.05	193.86	196.86	193.20	197.41	205.08	215.73	228.66	239.10	248.38	256.10	262.37	264.49	267.87	267.56	263.26
S1	Broad	3	11-20	_83	214.62	217.55	228.48	237.39	242.57	251.30	261.12	268.45	272.55	271.15	267.30	271.64	277.89	284.09	285.73	279.34	273.09	259.25	231.93	203.33	179.07	183.56	208.79	204.22	196.09	188.82	181.11	167.23	165.13	167.72	190.21	205.00	215.20	226.04	234.93	239.97	241.88	242.05	241.07	236.27	231.68	240.55	260.18	266.30	264.41
S1	Broad	2	11-20	_84	234.67	237.33	248.75	255.44	258.10	261.05	263.22	264.89	264.66	263.91	265.27	268.04	271.73	274.76	275.37	272.11	262.55	240.87	212.01	190.96	177.65	178.11	190.01	195.34	195.61	190.07	180.56	169.34	169.29	176.67	229.16	262.40	267.08	264.45	255.97	254.27	255.09	257.09	258.68	258.72	255.74	251.30	252.05	263.24	271.13
S1	Broad	7	1-10	_01	187.47	191.43	192.88	194.80	202.14	216.35	235.91	253.89	264.65	269.56	282.41	288.55	292.10	284.80	278.58	266.74	246.76	226.72	208.11	193.07	182.66	184.13	191.66	194.45	188.63	178.80	166.30	155.10	151.60	155.78	189.60	209.94	214.28	226.84	238.26	246.27	250.39	252.13	253.63	254.17	254.83	256.26	261.45	262.93	262.90
S1	Broad	4	1-10	_06	216.79	217.82	220.73	233.24	244.02	254.73	258.56	259.79	259.00	258.50	259.60	263.25	269.45	272.60	272.43	270.73	264.37	249.38	229.36	212.73	196.38	183.23	186.30	183.54	174.17	170.81	167.99	162.56	158.06	159.34	174.05	176.45	170.73	177.14	190.28	203.74	217.20	229.39	235.21	233.67	226.00	234.59	256.59	262.88	258.93
S1	Broad	3	1-10	_15	251.12	254.92	260.25	263.86	259.02	259.05	262.52	263.10	261.14	257.06	251.08	273.41	282.42	272.54	268.08	255.21	232.82	209.98	188.13	171.98	173.42	184.57	196.43	205.39	199.43	188.68	174.80	162.30	160.41	167.36	215.01	245.50	251.60	257.69	258.49	247.02	245.95	247.54	248.24	247.43	249.13	251.37	249.99	250.40	261.12
S1	Broad	2	1-10	_21	214.38	214.84	217.94	227.34	241.13	251.33	254.81	254.53	253.19	252.25	254.06	264.75	277.68	289.75	281.51	265.42	260.05	250.48	231.99	211.89	201.57	208.78	218.22	225.88	205.29	194.54	190.99	181.25	163.48	163.06	177.22	185.33	183.37	179.63	194.33	214.73	233.63	237.69	233.91	227.32	221.67	239.41	256.15	258.90	256.87
S1	Broad	1	1-10	_30	202.36	192.24	189.67	205.65	222.58	239.51	255.56	260.86	263.60	266.24	265.85	269.83	276.61	278.90	275.16	265.54	248.70	225.82	199.99	179.66	181.28	196.70	213.41	223.13	204.66	193.10	181.43	165.44	157.25	159.69	182.66	196.78	199.09	199.99	190.36	191.71	206.07	220.83	233.31	232.87	222.62	230.77	243.19	251.37	249.78
S1	Broad	9	1-10	_32	246.94	250.26	255.07	258.19	260.28	263.64	265.19	265.57	266.71	267.52	266.00	261.47	256.92	264.60	276.90	279.64	277.77	268.55	246.53	220.14	202.30	191.66	193.31	200.80	200.62	194.32	183.44	166.08	153.69	157.52	217.79	254.78	259.96	258.23	256.53	256.58	254.40	253.50	250.99	236.66	234.50	253.49	264.67	263.61	259.56
S1	Broad	0	1-10	_48	206.89	209.16	211.80	209.60	211.63	230.48	241.05	247.41	251.16	238.06	237.74	264.38	281.91	283.14	280.04	270.90	252.26	228.27	206.92	191.89	183.05	180.35	184.10	188.80	190.73	188.08	178.40	166.84	160.60	164.62	190.03	197.14	207.20	229.60	237.23	242.62	246.19	249.58	254.10	256.98	255.48	251.65	251.98	258.64	261.37
S1	Broad	8	1-10	_49	204.94	206.62	208.93	212.71	214.92	219.51	227.46	235.42	243.37	251.29	260.03	269.09	278.83	280.72	270.35	265.97	258.65	235.84	213.88	214.20	219.75	224.63	227.70	215.93	207.89	196.71	178.61	161.99	160.43	164.95	203.78	223.69	227.83	236.75	242.53	245.21	247.84	251.04	252.97	253.52	253.42	254.88	257.80	261.73	263.59
S1	Broad	5	1-10	_61	242.55	243.11	243.52	247.25	253.79	259.18	263.65	268.13	271.20	270.22	266.76	271.93	279.45	286.80	282.46	272.26	268.53	253.28	222.41	194.81	182.29	176.21	174.81	180.16	188.12	189.65	186.64	178.92	167.70	166.98	179.35	185.68	184.23	188.66	196.10	209.90	224.86	233.25	237.96	233.20	229.46	248.52	266.31	271.44	269.12
S1	Broad	6	1-10	_76	198.58	198.79	195.60	184.72	175.76	181.74	195.13	208.92	222.70	236.22	252.33	268.64	286.95	297.74	291.04	286.49	279.31	266.75	246.63	221.38	199.33	190.08	192.02	193.26	192.22	183.76	171.43	159.32	156.13	157.90	178.54	187.20	181.67	181.15	199.64	225.95	249.20	256.48	253.77	248.02	237.76	248.37	267.82	277.71	275.46
S1	Corrective	0	91-100	_04	214.28	217.12	213.09	195.50	191.50	200.21	225.34	242.40	256.66	268.38	276.94	280.57	274.67	268.87	258.56	242.31	225.90	209.49	194.64	185.10	179.46	175.61	166.08	166.24	168.41	170.57	171.68	165.39	163.31	167.14	183.58	191.95	203.74	223.54	234.24	240.90	247.04	252.28	253.70	254.53	255.28	256.07	259.05	263.86	267.29
S1	Corrective	6	91-100	_18	167.67	172.32	184.34	193.96	195.63	197.46	208.64	230.82	246.20	256.98	259.79	261.77	270.45	275.54	269.28	257.55	242.32	222.60	201.36	185.17	171.78	162.61	157.50	162.72	171.72	180.62	175.59	166.06	163.39	160.43	170.54	177.89	182.94	191.61	204.12	220.08	233.06	240.55	240.80	238.72	245.48	251.94	258.64	263.70	262.68
S1	Corrective	7	91-100	_38	184.28	185.16	185.84	184.59	186.13	199.11	215.35	223.18	230.90	235.20	229.02	241.22	262.39	280.09	281.20	277.03	264.78	239.96	212.99	191.16	175.85	169.22	161.42	168.14	179.28	188.99	179.45	174.22	169.18	162.56	170.07	174.37	172.40	169.11	178.19	196.52	215.50	233.22	238.67	236.65	239.73	243.37	251.03	256.29	253.98
S1	Corrective	9	91-100	_40	230.25	230.78	234.48	239.35	242.46	244.91	247.51	244.36	229.20	231.68	247.79	261.90	276.22	282.68	273.35	266.89	261.18	250.14	234.85	221.52	214.56	201.76	187.46	173.05	170.38	174.09	177.82	180.54	178.99	174.70	187.14	194.05	193.87	186.52	173.66	168.91	175.86	185.20	194.55	203.77	214.02	227.07	240.92	254.58	254.01
S1	Corrective	1	91-100	_41	192.72	193.82	194.76	193.07	190.28	190.50	206.62	222.36	231.50	234.17	235.72	260.20	267.68	264.08	254.31	236.35	218.03	199.31	181.44	169.31	168.13	172.68	174.79	174.28	172.57	168.64	163.07	158.47	155.61	160.95	201.28	229.67	234.38	238.02	238.44	238.91	240.32	241.69	241.62	238.66	233.34	232.95	239.70	245.24	240.98
S1	Corrective	8	91-100	_43	184.02	185.15	186.83	188.25	191.36	202.98	217.73	226.39	235.12	245.24	252.88	258.17	264.88	271.98	275.68	273.11	265.14	249.97	226.82	202.63	183.45	176.74	167.87	160.83	166.56	173.10	175.91	169.79	177.06	182.49	210.35	226.54	230.28	233.19	237.64	245.27	250.45	251.58	248.52	237.11	229.84	237.36	246.70	251.18	243.70
S1	Corrective	5	91-100	_45	196.37	189.13	176.02	178.31	191.70	206.03	220.35	233.98	244.31	250.30	250.20	253.61	264.32	270.47	268.27	255.19	234.76	212.95	191.19	177.23	171.81	172.61	178.92	184.13	184.87	180.46	172.76	164.45	161.43	166.45	191.82	207.90	217.89	229.58	238.11	242.56	245.56	247.06	246.91	246.72	248.37	254.13	259.40	259.32	242.44
S1	Corrective	4	91-100	_47	197.61	199.15	201.08	201.34	202.76	211.18	221.85	227.74	232.88	235.38	231.66	246.81	272.18	279.14	275.61	266.66	251.72	231.42	206.49	189.72	179.29	176.76	181.07	180.30	176.90	172.90	163.31	154.99	151.64	152.49	163.41	169.85	171.57	174.93	177.04	184.24	200.56	211.39	219.32	226.12	229.45	235.12	249.12	255.63	252.53
S1	Corrective	3	91-100	_71	172.80	171.33	168.55	175.86	191.55	207.99	224.43	238.48	244.68	244.78	237.20	244.81	259.61	264.18	264.04	260.25	251.78	242.02	229.68	210.26	190.99	183.00	177.35	168.80	167.27	168.92	170.58	172.07	172.47	166.74	174.66	180.42	181.92	185.67	187.44	200.97	214.76	218.68	226.13	234.14	240.61	244.70	252.00	257.67	258.05
S1	Corrective	2	91-100	_80	203.01	204.40	206.05	203.02	196.75	197.92	208.77	220.53	228.04	228.38	223.84	232.62	245.80	254.91	255.62	254.55	253.11	250.25	247.20	244.18	240.70	236.59	232.07	227.52	211.54	198.24	193.60	181.09	164.64	161.04	179.33	190.09	189.50	180.54	175.21	182.37	191.84	201.31	210.78	220.20	230.01	239.10	248.47	257.12	259.91
S1	Corrective	1	81-90	_07	187.41	183.21	173.36	175.84	191.70	209.08	226.46	243.63	256.65	261.27	261.54	264.26	273.23	278.87	275.96	272.35	262.12	236.89	208.18	188.94	191.51	198.78	206.63	213.15	205.71	194.26	185.14	174.45	165.05	165.81	178.65	185.25	182.35	173.12	179.67	204.62	232.44	250.96	252.60	249.82	246.30	264.53	267.36	260.97	249.56
S1	Corrective	6	81-90	_10	208.41	205.81	222.56	245.02	252.44	258.87	264.02	265.62	263.74	262.11	268.63	275.17	281.73	287.12	280.12	272.40	266.15	253.44	224.61	215.74	220.83	219.65	218.39	215.57	210.29	201.01	183.36	165.58	159.87	161.50	177.50	185.32	183.54	186.26	193.96	204.49	218.02	229.61	239.27	249.52	260.77	261.30	245.85	225.44	215.36
S1	Corrective	9	81-90	_27	200.91	203.91	219.10	237.77	250.80	261.41	266.71	270.02	270.38	272.11	276.38	282.15	286.50	278.60	277.01	264.79	241.11	217.23	196.17	181.52	171.68	181.69	199.38	189.20	180.95	176.95	169.57	162.32	164.55	165.44	165.51	177.41	184.27	176.53	180.36	200.86	222.54	240.07	248.50	255.79	259.83	258.30	250.38	234.28	222.64
S1	Corrective	5	81-90	_31	175.19	177.69	183.62	174.06	180.75	210.33	241.58	264.53	262.28	259.31	255.46	259.01	266.79	268.17	263.75	258.52	249.81	236.71	219.55	200.35	186.34	187.39	189.58	170.75	159.13	163.35	167.54	169.05	166.70	169.15	192.58	204.63	210.11	217.13	223.33	228.86	234.24	237.31	238.43	239.69	241.94	246.02	251.94	253.39	242.09
S1	Corrective	7	81-90	_66	206.55	208.74	208.15	190.46	189.18	202.90	217.16	230.17	235.01	242.21	247.93	251.88	258.90	266.14	265.91	258.35	245.02	226.99	207.13	190.34	177.57	171.39	169.95	172.82	178.88	182.23	181.09	175.95	167.51	166.16	187.75	196.17	199.95	208.75	217.01	224.72	231.55	236.36	237.60	234.57	230.91	236.01	244.91	253.84	260.44
S1	Corrective	3	81-90	_75	226.98	231.66	237.79	243.81	249.14	253.20	254.72	253.48	253.58	251.97	249.34	264.24	272.76	271.96	266.70	259.69	247.74	229.91	210.00	191.78	178.04	167.22	160.15	165.03	174.60	183.88	178.11	174.87	172.22	169.05	165.19	171.89	198.24	218.20	222.23	228.51	235.53	240.62	244.43	249.87	255.02	255.21	244.10	230.28	217.60
S1	Corrective	2	81-90	_82	280.01	264.47	238.29	232.53	238.31	242.80	246.09	250.26	253.85	249.43	238.88	250.10	272.90	282.32	268.10	253.35	236.15	214.67	195.51	182.01	170.53	174.76	182.62	190.12	189.24	185.10	177.34	166.75	156.97	153.25	191.93	213.56	218.19	225.98	233.57	236.82	238.83	240.98	242.72	239.41	230.39	242.70	251.04	246.24	235.85
S1	Corrective	4	81-90	_87	223.34	226.04	229.90	233.77	236.02	234.56	232.28	230.47	230.98	233.70	237.48	240.45	240.12	233.74	227.74	217.15	205.74	194.33	182.93	173.20	168.17	169.31	177.62	186.28	188.63	186.15	176.84	164.71	159.54	159.82	164.86	168.28	168.89	167.27	168.39	177.03	186.59	196.14	205.53	211.04	212.56	215.43	219.05	223.94	225.01
S1	Corrective	0	81-90	_89	213.92	222.23	271.19	263.12	251.33	256.66	259.10	261.40	260.67	237.34	213.52	226.18	240.75	255.24	261.81	261.22	262.22	253.83	234.80	206.93	191.02	185.76	184.39	188.63	192.26	188.50	174.63	161.03	144.13	140.80	195.68	231.67	240.25	248.82	248.52	232.06	233.63	236.37	236.94	228.62	217.03	231.11	247.50	247.75	239.25
S1	Corrective	8	81-90	_94	170.86	171.46	174.03	182.15	192.80	209.09	222.85	231.58	232.59	238.29	251.51	262.46	273.15	276.43	271.31	265.69	253.32	231.59	205.63	183.42	174.12	179.06	184.89	184.39	177.06	171.67	162.29	155.82	152.75	157.10	190.55	212.08	217.54	222.87	223.24	221.85	223.77	221.38	220.19	221.80	230.65	240.43	234.61	225.61	217.83
S1	Corrective	9	71-80	_13	197.62	198.78	199.67	195.46	199.34	212.44	225.83	239.21	249.79	252.75	251.53	276.04	278.96	275.06	269.39	265.84	261.88	251.04	217.04	190.11	178.44	172.13	163.67	162.85	167.13	171.55	175.77	175.57	171.93	173.07	218.29	244.92	250.36	254.79	251.71	248.89	250.43	252.21	253.70	250.32	242.58	249.64	261.02	272.07	270.54
S1	Corrective	7	71-80	_20	241.34	241.38	243.13	249.69	257.25	262.59	265.52	267.02	266.38	261.80	259.65	266.34	273.90	275.68	272.36	259.87	241.14	222.20	204.29	193.27	185.37	178.89	166.81	169.03	175.18	181.33	182.87	180.03	178.92	183.16	220.06	242.38	245.72	247.52	247.74	249.25	250.83	250.96	242.65	234.33	240.99	249.05	258.10	265.22	264.56
S1	Corrective	8	71-80	_24	241.50	247.63	256.18	264.35	263.65	259.77	260.76	260.64	261.06	260.71	258.34	256.49	254.72	259.57	267.78	272.21	273.83	271.83	263.76	243.21	215.79	194.86	183.10	189.71	203.34	206.24	197.83	182.38	170.18	166.92	173.14	171.37	168.41	182.21	199.89	217.58	232.86	239.33	239.28	236.56	233.34	238.19	246.33	248.05	247.00
S1	Corrective	6	71-80	_42	226.57	227.99	230.45	236.84	243.53	247.50	250.64	252.65	253.91	255.26	253.00	249.38	254.32	261.44	259.16	252.70	241.36	221.94	198.62	180.69	170.16	176.27	185.38	193.89	192.31	185.70	175.18	158.97	131.72	131.90	186.77	215.79	223.60	232.48	238.44	239.88	239.64	240.83	243.41	244.12	242.39	244.69	251.47	248.74	237.18
S1	Corrective	1	71-80	_51	222.92	223.97	228.05	235.66	242.80	248.44	251.29	251.23	250.59	248.66	243.53	247.39	262.35	266.06	262.07	248.49	226.25	203.66	187.82	179.36	176.13	183.47	186.67	180.25	174.08	171.67	165.51	158.70	163.02	166.71	183.67	194.09	201.52	208.54	214.88	221.78	228.96	234.92	238.85	236.89	229.47	244.05	269.25	263.32	244.86
S1	Corrective	5	71-80	_55	183.23	184.32	185.42	177.05	173.04	189.11	207.09	224.72	237.98	246.75	236.67	236.46	253.16	268.86	270.30	265.69	256.59	241.64	223.56	206.04	190.86	194.37	200.95	207.42	203.71	189.90	184.82	177.72	172.72	170.55	189.29	200.44	185.42	169.44	176.85	188.02	199.19	209.99	218.60	223.25	221.11	226.60	239.85	246.51	244.17
S1	Corrective	0	71-80	_67	202.42	210.37	225.90	238.38	247.42	253.28	256.80	255.27	250.91	246.80	242.53	252.30	267.06	265.26	254.87	240.31	226.33	205.65	186.57	173.12	165.27	162.23	162.73	164.41	166.10	167.78	169.36	172.49	173.11	173.77	188.01	195.04	198.11	201.96	207.32	212.99	218.02	221.95	223.73	223.31	225.98	241.67	257.40	256.86	247.91
S1	Corrective	2	71-80	_68	184.26	179.48	173.89	174.86	182.82	191.85	200.87	209.90	218.92	227.87	237.68	245.63	254.20	262.81	269.12	269.12	265.65	259.34	246.08	224.67	206.01	209.71	216.11	222.19	212.90	196.93	190.16	179.20	172.70	178.33	213.34	233.64	237.26	238.99	238.62	240.74	242.27	242.15	242.70	245.20	247.53	247.64	246.50	244.64	241.34
S1	Corrective	3	71-80	_69	177.35	178.52	180.06	182.72	192.48	204.86	217.24	229.62	241.52	251.40	256.40	255.24	253.34	251.83	249.09	245.05	240.94	236.83	232.73	228.67	223.97	218.44	212.37	206.51	199.79	190.33	179.38	164.71	160.58	166.04	207.48	232.47	237.16	241.48	245.65	246.10	243.16	242.65	242.75	243.02	244.56	252.28	261.68	271.07	278.34
S1	Corrective	4	71-80	_100	219.75	222.36	226.28	230.22	234.25	239.86	245.12	248.18	250.50	250.34	249.29	251.04	255.09	262.63	262.03	249.70	230.20	206.81	181.64	169.74	166.59	166.69	167.69	170.15	173.37	174.02	172.23	168.45	164.10	160.50	166.01	169.25	166.74	165.21	178.39	200.59	220.04	223.28	220.68	223.75	226.07	228.15	231.25	234.57	234.39
S1	Corrective	6	61-70	_09	170.29	173.77	182.95	200.92	215.42	228.89	238.72	246.62	249.83	239.43	235.35	271.30	286.00	284.24	275.80	259.52	232.97	202.31	178.14	175.46	186.51	201.01	215.61	212.73	203.39	196.73	181.67	164.50	164.80	167.53	170.65	170.55	165.59	172.41	186.42	200.68	214.94	228.96	239.18	239.94	238.98	253.61	257.56	251.41	237.38
S1	Corrective	2	61-70	_37	205.01	208.36	220.51	233.10	240.28	247.67	254.10	259.12	261.82	260.42	261.84	271.76	282.11	278.83	267.46	256.80	231.70	205.37	187.03	179.71	169.13	172.46	176.75	178.24	178.68	175.84	169.23	161.83	161.30	167.54	210.04	238.17	242.02	233.35	223.45	226.61	230.47	234.63	238.55	239.11	237.16	242.69	250.54	250.78	239.27
S1	Corrective	5	61-70	_44	223.23	227.90	234.62	241.34	249.56	258.16	261.13	262.28	263.04	260.94	257.68	264.30	272.76	278.72	267.49	258.26	243.01	211.45	183.73	170.26	167.47	171.34	173.64	174.08	173.91	173.38	172.84	172.81	173.20	173.98	178.20	180.86	181.48	182.09	181.35	180.90	191.75	205.63	211.92	215.25	221.54	231.20	241.18	243.05	236.20
S1	Corrective	4	61-70	_57	203.33	204.82	206.26	197.27	178.49	177.09	188.96	201.47	213.98	226.45	240.51	250.86	262.59	272.49	270.55	265.06	262.86	259.04	253.06	240.18	221.27	203.19	199.81	198.29	194.03	186.53	176.22	162.29	156.59	160.75	201.89	228.30	235.08	240.32	232.66	231.19	230.56	228.86	227.91	226.47	234.05	247.32	248.39	242.08	236.50
S1	Corrective	7	61-70	_58	195.08	193.78	185.46	172.77	184.91	210.83	236.75	257.70	271.01	278.83	279.14	271.03	263.20	257.33	245.39	231.30	217.20	203.10	189.83	178.21	167.76	173.59	180.20	180.15	178.77	175.88	172.96	173.28	175.54	179.33	201.16	215.66	223.15	232.32	237.57	242.13	244.77	246.13	247.22	245.98	246.40	261.99	262.87	253.95	248.34
S1	Corrective	9	61-70	_62	236.09	238.62	242.42	245.98	247.00	246.89	248.52	249.73	249.75	248.87	248.88	256.55	267.38	278.26	287.07	279.03	269.06	264.17	253.50	228.50	198.19	176.41	168.75	168.40	169.70	171.00	172.21	169.81	167.88	165.55	169.89	172.54	173.13	174.02	174.12	188.63	204.98	212.05	220.01	222.75	223.62	238.12	257.88	265.55	262.85
S1	Corrective	3	61-70	_63	247.80	243.62	237.64	244.29	249.99	253.63	254.54	252.69	243.30	228.47	236.76	256.31	260.88	256.60	249.57	236.52	214.86	190.69	173.45	166.44	174.57	194.17	198.36	195.07	187.85	179.65	170.33	162.32	160.74	161.73	166.96	171.47	173.85	176.65	180.84	188.18	198.63	205.71	215.12	225.64	234.13	241.09	247.87	251.50	250.61
S1	Corrective	1	61-70	_64	176.39	177.70	183.50	191.49	198.26	206.73	217.27	226.65	236.94	248.53	253.23	257.09	262.40	267.67	269.29	264.50	254.57	240.88	222.92	204.38	188.46	179.82	182.76	183.54	182.24	178.12	166.31	154.40	150.64	152.52	182.88	203.77	213.08	219.14	224.03	227.55	229.53	229.99	228.18	226.81	230.44	238.13	246.42	254.30	252.83
S1	Corrective	0	61-70	_77	181.04	175.82	170.15	179.23	197.47	216.51	233.75	242.33	242.01	237.51	227.66	229.49	251.01	264.02	264.80	260.52	252.39	227.69	200.00	182.67	171.91	168.12	166.55	166.91	167.75	168.28	168.71	170.08	171.31	171.39	170.78	169.41	168.25	172.03	180.37	189.33	198.29	207.25	216.21	225.01	234.85	245.21	256.27	264.19	260.66
S1	Corrective	8	61-70	_97	179.91	180.58	181.45	178.94	177.23	188.29	204.25	219.72	230.86	236.55	236.62	242.17	263.85	282.07	278.90	271.82	262.56	245.52	219.63	200.30	186.10	180.06	171.56	162.98	164.53	166.31	168.10	170.02	173.79	170.57	196.87	204.98	205.76	210.03	215.07	220.58	225.16	227.36	227.95	226.79	220.07	225.49	238.13	234.58	223.89
S1	Corrective	2	51-60	_05	240.51	248.05	258.12	263.94	257.08	260.04	262.01	260.06	261.42	262.00	259.59	283.11	281.25	270.60	264.24	248.95	232.62	212.01	191.53	184.01	180.64	183.95	183.58	174.38	181.96	191.32	180.02	164.60	170.19	176.34	188.96	196.82	197.97	185.89	170.46	182.57	203.29	223.89	239.36	243.65	235.87	247.07	270.92	277.04	271.66
S1	Corrective	8	51-60	_19	229.51	231.53	233.18	236.50	242.59	247.99	251.33	252.89	254.05	255.05	252.70	249.46	254.63	259.88	255.41	242.06	221.51	192.97	171.20	164.42	168.27	181.25	194.70	206.29	205.41	191.07	175.23	160.75	151.55	153.52	174.83	188.18	194.08	213.20	231.07	238.98	243.67	245.72	245.99	244.92	249.42	268.63	291.23	313.79	311.29
S1	Corrective	6	51-60	_22	199.19	200.95	201.91	197.90	202.42	215.71	229.78	243.83	256.38	263.75	266.43	269.27	275.54	274.51	260.43	237.63	217.67	199.11	185.18	172.80	166.19	173.96	179.74	176.99	173.19	169.25	166.25	166.60	169.81	178.42	214.42	237.91	245.43	253.46	261.33	267.39	269.41	268.24	266.57	265.02	264.09	268.64	275.89	280.63	278.66
S1	Corrective	9	51-60	_39	232.80	234.81	236.48	242.03	249.80	254.34	255.31	254.70	255.53	254.63	248.54	261.19	265.44	253.43	237.55	229.08	222.34	210.54	190.68	173.87	165.51	185.57	199.77	200.33	196.15	186.15	168.78	158.34	152.90	154.42	190.37	212.91	207.30	178.58	178.11	194.12	210.40	226.11	238.65	239.89	233.53	257.80	268.34	263.12	253.43
S1	Corrective	3	51-60	_53	227.69	231.70	237.13	242.43	241.29	236.76	238.41	238.64	240.05	241.53	237.06	257.98	275.80	266.49	255.96	237.27	218.89	198.90	183.24	175.57	173.80	177.32	188.24	194.31	191.87	183.05	169.53	157.51	162.58	169.51	207.60	232.10	237.48	242.86	244.83	241.56	244.62	245.52	242.86	240.93	243.36	245.62	246.17	246.52	246.59
S1	Corrective	7	51-60	_56	180.97	182.18	183.90	184.56	183.85	198.75	220.46	242.21	257.71	242.20	235.41	248.14	252.84	247.80	234.42	224.69	223.89	224.37	224.86	225.33	225.89	226.60	227.38	219.72	192.64	183.12	172.80	160.78	131.12	119.52	164.47	185.65	182.51	182.42	187.78	198.06	210.25	218.99	224.22	227.44	224.79	234.28	253.87	261.13	251.16
S1	Corrective	0	51-60	_65	176.63	177.27	175.61	170.65	168.32	174.83	183.84	192.87	201.89	210.85	220.31	230.22	240.51	250.77	258.86	261.61	260.38	253.48	236.89	212.01	188.29	173.49	173.20	181.63	185.25	185.16	177.57	160.07	145.33	143.08	191.38	215.10	214.91	230.89	243.00	247.09	248.69	248.39	247.46	241.67	234.97	249.57	257.71	256.66	252.94
S1	Corrective	1	51-60	_74	216.66	218.05	225.33	235.85	244.07	250.86	254.87	255.67	255.27	255.19	255.88	259.97	273.08	281.69	281.30	275.22	264.51	246.69	224.71	204.94	187.76	175.06	169.30	167.41	166.03	164.64	163.25	161.59	160.53	162.94	170.46	175.61	173.34	174.68	193.98	219.29	240.39	244.94	236.70	227.22	233.56	249.36	265.91	279.85	276.74
S1	Corrective	4	51-60	_93	174.17	179.32	183.82	177.25	170.82	185.39	207.25	228.25	235.66	229.00	228.99	240.56	253.77	260.26	259.76	255.99	242.96	227.89	210.52	184.63	168.63	161.72	153.60	155.49	164.14	173.26	179.10	174.57	170.10	165.66	203.75	228.27	233.71	239.12	240.89	235.13	235.38	238.81	239.39	237.31	236.08	236.81	240.40	245.87	245.25
S1	Corrective	5	51-60	_95	165.56	166.30	171.98	179.64	191.42	207.17	220.73	227.99	235.19	242.67	249.44	248.23	233.67	218.03	211.19	205.29	199.38	193.47	187.61	180.35	175.07	169.20	160.07	161.80	169.41	177.24	179.10	168.24	170.42	173.18	203.64	204.24	196.89	209.89	221.58	230.69	237.52	240.29	239.71	237.97	235.18	243.57	254.82	264.76	255.82
S1	Corrective	0	41-50	_02	183.85	181.05	174.48	178.83	195.99	215.58	235.15	252.56	259.57	256.21	244.22	240.01	266.98	274.60	260.85	237.09	203.03	176.56	164.97	157.12	161.16	170.35	173.79	172.96	171.31	166.20	157.45	150.96	150.09	154.43	176.87	189.77	185.38	175.74	186.67	214.38	242.84	259.73	260.66	255.15	237.57	247.25	273.54	280.55	273.13
S1	Corrective	9	41-50	_03	201.78	194.90	189.88	194.56	202.80	213.13	227.87	242.63	252.44	258.09	262.92	268.78	274.73	280.47	281.19	278.87	277.14	271.04	251.78	222.89	195.26	179.33	172.90	181.51	188.73	190.20	181.60	164.88	152.94	153.33	153.48	166.52	206.93	227.34	234.72	248.99	257.82	261.90	265.86	264.32	264.38	270.77	277.77	284.49	284.22
S1	Corrective	4	41-50	_14	231.06	235.13	240.56	245.99	253.83	263.55	269.72	270.87	269.09	264.19	266.54	275.72	285.88	290.52	274.52	266.96	256.54	235.83	209.82	180.86	174.58	195.63	197.37	187.24	182.11	175.64	167.39	165.53	167.60	170.12	188.07	199.99	199.41	180.56	180.49	201.06	222.08	241.81	253.22	251.25	242.40	255.39	273.40	279.60	278.57
S1	Corrective	2	41-50	_29	181.52	183.20	188.12	194.83	202.14	208.51	215.82	226.45	237.39	243.04	246.49	253.79	265.26	275.11	273.27	259.66	235.74	209.07	186.50	173.20	167.15	180.57	183.58	176.17	168.22	161.58	156.34	152.73	153.61	156.00	169.21	173.95	167.97	176.94	193.68	210.69	227.43	238.48	242.90	248.53	249.02	250.60	256.09	264.53	269.32
S1	Corrective	5	41-50	_34	220.68	223.77	232.44	242.26	249.39	256.05	261.17	262.84	262.31	261.46	261.17	261.61	264.66	267.27	263.49	252.20	237.76	222.26	203.81	186.15	171.77	159.74	155.45	159.05	163.47	167.89	171.43	167.00	174.25	183.32	185.20	191.58	208.12	223.22	232.49	241.95	248.63	250.44	250.69	240.78	239.77	261.22	271.95	271.68	269.50
S1	Corrective	8	41-50	_73	220.83	224.09	233.73	244.42	251.18	254.44	254.30	253.83	254.18	255.20	256.89	259.99	264.36	269.47	271.64	270.11	265.17	256.39	243.48	224.15	201.52	185.04	175.05	165.12	164.47	164.54	164.62	163.73	165.66	167.86	171.77	175.98	180.62	187.91	198.09	211.03	223.28	234.56	240.47	239.23	232.81	237.73	250.95	264.19	263.17
S1	Corrective	3	41-50	_88	221.35	224.08	227.94	231.15	235.16	240.06	242.09	243.32	245.01	247.53	248.19	248.93	250.54	253.73	255.86	254.90	249.84	240.84	229.92	220.84	212.87	197.26	181.89	166.89	164.88	168.45	171.83	172.61	166.88	163.10	175.29	182.58	187.47	199.81	212.85	223.06	230.02	235.70	239.80	241.27	239.92	250.51	264.82	274.04	259.21
S1	Corrective	6	41-50	_90	252.88	256.01	260.70	262.73	258.94	258.30	259.49	259.00	257.51	256.63	254.61	254.97	262.35	269.81	267.65	255.22	235.21	216.11	197.44	186.77	183.40	186.57	190.51	190.18	186.24	179.00	169.22	160.00	155.97	155.51	166.93	173.65	173.66	173.03	171.03	179.81	191.31	202.81	215.97	232.55	232.50	242.24	250.10	252.39	250.76
S1	Corrective	1	41-50	_91	212.51	214.86	218.23	220.75	227.27	235.01	239.89	244.21	246.28	246.97	245.44	247.33	252.69	259.35	261.61	256.88	239.89	210.05	184.02	170.04	168.11	172.35	176.55	179.23	179.07	174.00	163.48	152.15	147.98	151.08	169.26	177.68	170.65	175.40	185.35	195.37	205.40	215.19	224.51	232.66	238.97	247.18	254.45	254.03	242.83
S1	Corrective	7	41-50	_96	235.71	239.05	244.06	248.93	252.99	253.51	251.35	250.07	251.53	249.71	237.66	250.14	263.15	256.86	230.24	209.47	204.85	201.28	193.19	180.64	175.67	179.24	184.89	187.30	184.78	174.10	162.02	153.19	156.76	165.03	210.05	237.31	240.15	233.62	233.13	237.88	242.09	245.89	248.47	249.10	246.71	245.61	252.12	256.92	254.11
S1	Corrective	2	31-40	_11	260.43	264.42	269.39	267.13	266.74	271.89	275.11	273.81	266.44	271.76	278.18	281.01	283.97	286.10	282.71	278.88	274.98	263.69	243.05	215.40	187.51	169.62	163.95	168.94	182.77	195.34	185.72	180.60	171.63	170.18	191.60	204.92	213.37	224.58	235.21	244.32	252.33	257.45	257.92	252.25	239.68	248.07	274.30	274.72	263.63
S1	Corrective	6	31-40	_12	221.03	197.14	199.75	223.94	237.96	250.13	260.76	269.48	275.80	280.65	285.71	286.38	279.15	270.94	266.23	253.68	238.58	223.47	208.46	195.35	184.25	179.83	177.02	167.46	167.36	172.96	178.55	180.91	247.73	340.27	238.23	184.26	180.83	176.41	172.75	181.03	194.01	207.01	220.02	232.97	246.36	260.90	274.58	278.14	276.29
S1	Corrective	4	31-40	_25	223.29	229.54	238.08	246.60	252.18	255.80	262.32	266.40	266.04	265.82	266.32	268.32	270.89	277.59	279.39	274.17	261.26	236.35	210.93	187.84	177.44	203.06	212.21	202.45	194.21	184.47	168.71	161.93	165.09	172.33	207.57	219.19	216.92	233.92	244.91	251.96	258.35	261.89	263.07	261.05	261.34	280.06	288.98	277.96	267.26
S1	Corrective	1	31-40	_46	240.28	243.33	247.89	251.51	252.91	254.69	256.96	258.24	257.57	251.91	244.82	249.09	258.99	270.12	268.59	265.29	252.02	232.44	212.75	195.60	192.61	199.80	205.19	193.67	178.23	173.72	169.21	163.40	166.13	179.59	177.60	173.10	168.79	174.71	187.91	201.77	215.60	227.28	232.90	231.75	227.78	238.51	256.43	264.46	262.76
S1	Corrective	8	31-40	_54	177.08	175.77	169.75	172.11	184.31	198.02	211.73	225.45	240.54	253.96	260.52	260.41	246.81	231.93	219.80	205.99	192.14	178.33	167.68	164.79	165.28	167.49	171.42	176.33	179.59	180.66	182.02	186.12	189.79	189.87	186.36	183.86	181.29	172.68	175.34	187.86	200.79	213.73	228.46	245.21	255.45	260.02	259.70	255.05	244.59
S1	Corrective	5	31-40	_59	198.89	189.40	177.12	171.08	176.21	189.44	203.45	216.44	226.80	236.06	242.71	248.92	260.64	264.82	259.26	242.73	215.78	188.35	171.96	168.22	168.85	171.87	175.35	177.13	170.73	169.25	170.64	169.73	167.57	165.45	187.09	185.80	191.98	219.42	236.55	247.61	253.47	256.55	258.73	258.30	258.57	261.90	266.55	268.37	264.18
S1	Corrective	7	31-40	_70	237.16	240.56	245.67	249.56	248.15	248.21	250.49	252.11	254.40	259.05	264.54	265.59	265.15	264.28	255.30	240.37	224.93	209.50	194.25	182.32	176.92	179.10	185.66	187.06	183.70	175.52	163.88	153.95	151.83	153.20	164.17	170.71	171.17	173.09	179.94	189.75	200.83	213.83	223.74	228.87	233.14	244.88	259.10	273.07	277.05
S1	Corrective	0	31-40	_79	190.11	188.46	186.07	187.61	194.64	207.40	222.15	232.89	238.62	240.25	233.33	233.88	247.22	261.72	262.04	255.21	237.62	218.33	199.19	183.42	172.69	174.70	183.81	187.81	189.10	186.45	177.89	163.52	130.42	117.38	152.15	174.89	179.05	182.54	187.00	199.80	213.41	220.33	229.45	233.25	232.17	255.95	276.04	270.63	262.28
S1	Corrective	9	31-40	_85	212.22	214.16	219.11	225.61	231.51	235.88	238.43	239.84	238.91	233.32	228.19	235.18	247.05	258.93	268.32	260.50	247.81	238.78	229.04	217.24	198.04	184.50	184.80	176.74	167.54	171.54	175.65	179.06	183.41	172.06	209.86	235.45	241.17	244.86	246.92	250.09	250.81	249.73	247.75	246.48	247.04	249.31	251.29	253.62	253.60
S1	Corrective	3	31-40	_92	188.07	183.88	180.57	185.25	193.19	202.25	213.82	223.42	230.38	237.87	245.15	247.68	250.25	256.69	260.29	258.85	254.45	244.19	224.67	200.37	181.56	173.80	172.41	171.37	172.78	174.77	176.80	178.37	181.15	186.52	215.56	235.99	240.33	244.67	249.66	254.48	256.18	254.10	251.27	250.07	246.28	250.65	260.63	271.55	271.37
S1	Corrective	4	21-30	_08	178.54	177.61	172.72	171.38	191.23	217.98	242.73	252.52	253.63	240.25	242.49	267.61	277.75	276.50	273.07	268.29	257.79	237.54	211.26	186.98	172.65	168.26	175.27	193.51	198.30	194.13	184.28	170.12	158.89	147.45	165.34	177.38	174.54	171.86	186.82	209.05	231.44	250.96	255.26	255.32	255.50	253.53	267.81	274.72	269.44
S1	Corrective	8	21-30	_17	182.53	184.41	183.07	182.52	195.45	210.24	225.03	240.54	252.70	251.62	239.62	255.90	278.79	288.42	288.65	283.74	272.22	253.92	233.82	224.30	224.33	205.35	180.82	164.64	166.87	171.80	176.72	178.51	171.96	173.25	205.51	225.24	228.94	232.64	236.18	237.68	236.92	235.27	234.98	238.49	244.57	247.76	247.23	234.32	219.72
S1	Corrective	5	21-30	_23	206.97	208.51	198.15	187.55	200.12	217.80	235.47	250.38	257.29	258.68	254.89	255.41	274.50	281.15	272.43	257.02	226.70	196.06	178.19	166.31	170.29	188.27	193.00	193.03	190.37	181.19	168.02	160.81	162.40	167.91	199.10	221.02	224.97	228.91	231.54	231.99	232.31	230.39	229.50	225.55	220.95	221.41	222.39	225.04	234.43
S1	Corrective	7	21-30	_26	241.10	239.55	245.54	253.77	258.72	263.73	266.26	266.26	263.61	252.20	259.64	287.37	297.12	292.96	288.70	280.76	265.59	242.40	219.74	203.09	192.05	192.08	208.31	225.40	236.36	228.35	203.92	172.87	161.79	165.69	198.19	201.88	190.87	192.91	200.58	208.47	216.36	224.25	230.71	230.73	226.50	230.25	241.58	241.69	230.69
S1	Corrective	2	21-30	_35	191.55	190.28	182.94	175.35	186.53	208.06	229.49	245.57	251.97	253.36	247.60	263.46	272.63	268.34	262.29	245.04	222.27	198.81	174.53	162.61	162.57	168.91	175.49	181.60	185.70	188.49	190.25	191.00	191.02	192.31	207.50	217.00	210.38	195.90	189.39	192.98	207.81	213.59	217.57	222.95	229.93	232.67	229.40	223.32	216.50
S1	Corrective	3	21-30	_78	206.68	191.52	171.69	177.26	198.40	220.53	239.32	242.99	243.34	247.50	250.16	253.90	260.38	266.93	268.91	265.00	252.01	226.75	198.03	180.29	175.44	181.67	188.96	196.24	202.21	202.98	196.41	181.70	172.88	174.51	185.66	192.07	192.55	189.83	185.50	187.29	202.46	213.62	218.78	222.60	222.88	228.34	232.64	230.57	226.39
S1	Corrective	9	21-30	_81	224.62	225.07	229.67	237.33	242.03	243.91	244.88	245.29	245.57	241.18	230.55	247.34	265.49	258.86	249.85	223.79	195.98	188.92	179.95	172.77	183.01	201.54	221.69	236.29	234.57	224.65	199.87	172.80	160.44	158.71	191.95	211.47	210.76	196.30	182.81	183.07	192.54	196.71	195.43	196.77	205.32	216.34	227.39	235.48	228.78
S1	Corrective	6	21-30	_86	250.97	254.76	258.74	250.02	235.94	234.05	235.36	236.87	235.59	228.19	226.44	244.51	261.21	260.34	256.12	250.16	239.74	221.88	200.13	182.92	166.04	159.88	154.66	154.03	166.32	181.56	191.55	171.58	167.21	163.46	174.05	180.38	181.83	181.31	179.09	182.05	187.38	189.19	191.16	192.89	196.09	207.29	221.08	228.49	214.35
S1	Corrective	0	21-30	_98	196.52	192.99	190.97	193.99	201.12	213.78	228.70	238.05	243.96	244.18	235.03	252.19	276.67	282.53	275.42	257.58	234.56	205.19	183.14	171.81	166.91	177.88	190.08	190.31	185.11	177.34	163.07	156.19	156.81	158.43	173.48	182.79	184.08	185.08	182.80	188.90	200.21	203.96	210.16	218.83	225.03	232.28	241.25	244.54	238.99
S1	Corrective	1	21-30	_99	238.65	242.51	248.03	251.85	253.64	254.87	255.49	255.45	254.26	239.47	230.27	251.44	264.47	263.88	259.66	249.76	234.92	216.10	199.94	191.47	188.65	191.18	191.51	187.72	183.25	178.78	174.31	169.58	163.15	160.26	166.67	169.59	171.37	175.49	180.36	185.22	190.09	194.95	199.82	204.61	210.27	215.14	220.68	226.11	228.80
S1	Corrective	4	11-20	_16	192.26	194.35	196.02	192.45	191.83	195.59	213.40	230.98	242.02	254.94	263.89	267.26	277.21	290.56	290.19	279.88	254.71	216.08	185.03	168.57	163.74	177.08	184.56	175.79	169.93	164.18	152.35	145.93	147.46	149.56	174.70	190.00	193.60	197.73	203.39	210.73	220.48	227.39	231.52	234.20	233.50	234.03	242.67	246.42	242.92
S1	Corrective	9	11-20	_28	194.99	195.42	195.71	202.01	208.64	217.98	235.83	249.76	252.00	252.59	265.86	277.54	290.57	300.42	296.38	290.70	278.79	253.63	224.47	201.52	186.81	183.72	175.69	170.20	172.01	173.83	175.64	174.58	166.55	163.46	179.55	189.16	190.05	183.57	170.85	175.15	188.55	202.13	215.54	225.69	230.91	236.66	246.76	253.77	251.72
S1	Corrective	8	11-20	_33	183.15	182.20	175.51	175.19	188.35	204.46	220.56	234.40	242.35	245.43	240.53	247.63	264.13	272.76	268.11	254.86	234.27	213.44	191.25	175.22	171.06	171.13	173.57	176.89	177.19	173.74	168.41	161.93	162.93	166.29	180.89	189.71	193.93	200.64	207.07	211.91	215.65	219.26	222.00	223.35	224.39	224.76	224.44	227.13	230.59
S1	Corrective	0	11-20	_36	183.90	183.15	176.79	170.04	185.83	217.22	247.04	254.95	249.57	244.86	233.52	250.58	281.34	287.65	280.15	270.15	252.33	213.81	182.85	166.97	166.70	176.15	186.68	196.56	192.68	182.24	171.49	157.71	146.93	146.89	165.53	187.50	214.51	223.61	225.10	227.43	226.96	225.95	225.47	219.24	214.95	230.10	242.55	242.13	239.17
S1	Corrective	5	11-20	_50	196.88	201.72	223.92	240.03	247.98	254.06	258.04	258.46	256.70	249.91	237.55	248.27	265.94	271.09	269.88	264.46	254.95	239.11	216.45	190.05	171.37	175.01	190.83	188.89	182.32	175.18	164.45	155.01	160.58	165.94	194.61	212.47	216.40	220.32	223.85	223.17	221.60	222.39	224.80	228.13	231.19	238.32	237.99	233.22	227.56
S1	Corrective	1	11-20	_52	217.03	217.66	222.09	228.31	236.63	244.36	248.61	251.42	252.75	252.92	255.22	259.21	265.00	268.84	268.29	257.28	236.70	215.65	195.19	179.82	173.71	180.29	187.94	194.99	189.76	181.95	176.75	168.60	166.92	170.49	205.98	226.03	229.74	232.32	231.53	227.00	225.43	225.40	225.06	223.83	223.71	237.69	252.48	243.32	229.76
S1	Corrective	6	11-20	_60	280.07	267.67	245.96	242.55	246.61	250.44	254.26	258.50	261.02	260.42	253.17	258.24	268.84	266.71	264.06	258.88	251.94	238.62	199.99	176.32	173.01	173.02	179.87	184.79	181.71	174.08	165.98	163.10	168.65	170.26	177.94	182.46	183.83	185.33	188.37	192.44	197.39	202.33	206.49	209.14	212.04	220.44	230.15	234.53	233.40
S1	Corrective	7	11-20	_72	226.33	227.07	232.33	239.94	245.21	248.26	250.33	252.16	253.91	255.44	255.35	256.82	266.46	281.12	285.89	280.54	264.36	240.43	215.61	195.64	187.75	182.57	177.16	168.52	163.51	165.77	168.15	170.20	200.06	298.27	226.57	184.82	186.06	192.29	198.79	206.66	215.84	221.96	226.30	231.48	238.51	240.85	243.95	248.39	246.58
S1	Corrective	3	11-20	_83	212.24	208.40	216.40	228.67	235.59	242.67	248.70	250.66	249.58	247.48	247.64	252.82	258.76	264.59	263.78	259.98	255.53	236.79	207.72	181.23	174.63	194.72	199.13	185.25	179.07	176.89	165.58	156.08	155.27	157.87	173.58	183.96	191.48	196.93	201.08	205.25	209.87	213.96	214.92	213.50	212.45	214.07	223.04	228.88	222.78
S1	Corrective	2	11-20	_84	192.23	192.32	205.10	226.25	235.64	242.22	247.75	249.54	249.75	249.76	249.82	251.43	254.95	260.45	264.43	263.25	257.19	243.73	221.71	198.19	179.62	172.88	178.43	187.91	193.39	191.24	178.36	161.95	150.65	150.81	186.56	209.14	214.88	220.62	223.81	208.49	197.73	198.16	204.12	209.53	207.78	205.82	211.21	222.65	225.89
S1	Corrective	7	1-10	_01	202.41	194.45	187.63	189.30	194.96	204.15	220.04	238.08	249.83	254.28	255.66	264.81	275.82	281.27	276.87	268.55	250.00	228.89	208.26	190.47	179.69	180.33	185.03	186.14	181.99	172.65	163.09	155.13	152.84	155.51	184.21	201.27	208.62	217.87	224.58	228.87	232.44	235.98	238.95	242.99	248.64	253.52	257.38	249.06	231.12
S1	Corrective	4	1-10	_06	217.34	217.36	236.92	255.81	264.60	273.14	275.21	274.09	274.15	274.18	270.84	268.17	268.02	277.12	278.69	272.78	257.14	230.01	201.39	181.99	169.41	169.05	165.21	161.00	161.45	162.24	162.46	152.01	119.59	114.20	153.66	173.87	169.23	171.44	185.29	200.43	215.56	230.27	241.71	241.75	229.23	231.85	254.00	268.21	266.52
S1	Corrective	3	1-10	_15	238.36	243.70	251.15	258.61	265.45	268.15	270.20	272.99	276.26	276.70	266.74	268.82	285.46	292.22	281.36	268.70	244.65	218.34	193.59	173.70	170.54	176.39	182.66	188.39	185.51	175.45	165.84	155.54	156.06	163.63	204.37	231.05	237.54	244.03	249.00	246.08	243.36	244.14	244.91	248.30	250.20	247.11	243.76	245.42	253.20
S1	Corrective	2	1-10	_21	230.00	230.31	236.53	246.77	257.95	268.01	275.24	278.91	279.73	278.44	274.14	278.27	284.89	290.86	284.61	271.80	263.46	246.34	218.45	194.92	183.41	195.26	212.35	226.22	207.16	192.39	179.97	164.81	170.06	173.92	182.38	187.48	182.58	172.82	182.96	206.49	228.90	241.68	243.59	237.09	228.06	241.11	259.26	266.32	262.05
S1	Corrective	1	1-10	_30	182.45	180.33	171.19	175.33	190.27	205.75	221.23	235.06	243.05	252.20	256.18	261.01	265.48	269.47	270.30	264.90	251.71	227.37	193.91	171.79	171.93	177.87	184.10	188.70	183.77	174.09	167.19	160.03	153.72	155.82	178.52	190.91	193.93	190.70	185.06	187.08	193.18	199.32	205.46	211.51	218.31	225.35	232.51	239.11	243.01
S1	Corrective	9	1-10	_32	231.08	234.46	239.84	249.15	259.36	264.58	267.74	269.39	269.43	268.23	263.91	259.50	264.40	272.40	272.27	265.35	250.93	226.05	201.66	189.01	183.87	183.40	183.20	182.68	177.05	165.27	151.54	140.96	134.52	143.66	181.93	206.61	215.42	224.23	230.83	231.24	236.12	236.34	234.09	225.40	227.28	241.30	248.93	247.59	244.42
S1	Corrective	0	1-10	_48	186.01	186.53	186.07	182.77	183.57	199.30	218.65	227.97	234.79	232.87	244.04	271.80	279.50	274.22	270.45	259.21	239.87	217.60	198.89	185.56	176.72	172.96	175.19	180.14	180.28	174.86	164.89	159.44	162.63	164.60	166.35	167.55	169.15	191.16	218.39	211.50	211.68	213.90	216.69	219.38	219.97	219.66	221.92	225.48	225.34
S1	Corrective	8	1-10	_49	196.82	198.18	199.75	194.88	178.13	174.16	184.51	195.66	206.81	217.90	229.53	242.47	255.84	268.14	267.94	263.12	257.69	241.71	219.19	193.92	182.76	193.17	205.38	216.47	204.74	191.58	179.85	164.29	139.51	120.23	175.61	199.83	202.51	204.92	206.66	207.15	207.71	208.51	209.15	209.54	210.31	212.06	213.48	213.72	213.00
S1	Corrective	5	1-10	_61	250.50	246.37	244.93	250.15	257.55	265.47	272.28	274.69	272.59	267.35	262.20	264.42	269.77	274.95	274.17	268.86	264.24	252.85	229.00	201.05	181.33	174.82	173.84	175.63	177.61	175.51	168.25	163.14	159.66	159.89	182.41	196.66	194.09	188.65	189.30	192.78	201.84	210.12	214.00	217.05	222.16	231.03	244.14	248.15	244.83
S1	Corrective	6	1-10	_76	185.28	185.79	182.99	175.14	173.13	182.15	193.70	205.26	216.82	228.30	240.16	253.58	267.22	278.94	280.58	279.50	278.01	269.75	252.55	224.94	194.88	178.72	175.11	173.98	170.99	165.06	155.94	147.95	142.63	141.94	156.83	170.04	182.23	183.92	172.98	172.72	193.36	218.47	234.50	231.81	228.71	233.41	239.92	246.23	239.56
S2	Broad	0	91-100	_04	183.97	184.04	184.77	187.19	188.67	192.39	199.10	204.08	207.70	207.54	208.38	212.95	211.90	207.83	202.14	196.13	190.11	184.10	177.80	170.83	168.58	166.62	167.58	174.09	180.18	186.27	191.39	189.59	183.17	182.05	181.46	186.58	195.44	201.26	204.43	206.06	206.97	207.28	207.34	207.57	208.45	209.95	211.71	213.55	214.35
S2	Broad	6	91-100	_18	219.10	221.12	219.24	208.68	203.20	201.61	202.66	206.61	211.21	216.89	222.92	228.71	230.33	231.23	230.62	226.45	216.08	204.33	195.49	186.03	177.75	168.88	160.57	164.29	170.13	175.96	179.66	178.01	179.35	181.83	188.49	192.24	192.52	192.42	193.54	197.20	200.90	202.27	202.18	202.01	205.93	211.90	218.25	224.58	227.10
S2	Broad	7	91-100	_38	198.41	198.91	199.57	199.08	196.76	196.71	201.37	207.81	214.84	217.85	221.27	229.74	239.05	246.21	240.70	230.13	221.55	212.37	202.52	191.93	187.12	177.30	173.32	174.88	178.94	183.24	187.45	187.62	186.91	195.37	195.38	194.29	191.82	189.07	188.48	191.54	198.70	207.04	214.00	216.70	218.03	220.46	223.29	224.52	223.32
S2	Broad	9	91-100	_40	213.41	211.96	211.21	212.41	215.24	218.22	218.98	217.46	218.57	224.84	230.57	232.04	233.62	235.08	233.18	227.02	222.25	215.21	208.29	205.26	203.05	195.74	188.20	191.76	189.17	185.00	180.81	177.22	180.61	186.37	193.20	197.29	200.21	198.82	193.77	194.37	195.44	198.75	202.28	205.81	209.50	212.88	216.41	219.70	219.40
S2	Broad	1	91-100	_41	209.62	210.97	212.72	213.95	213.90	213.52	218.46	223.18	224.29	224.41	223.96	230.37	234.41	234.43	234.33	226.85	215.23	203.97	190.19	182.94	180.54	179.19	179.49	182.72	185.25	185.58	185.35	186.89	188.71	190.46	196.55	200.87	202.49	204.11	206.12	214.80	223.56	224.56	222.76	220.44	219.35	220.53	225.15	228.72	227.18
S2	Broad	8	91-100	_43	211.64	212.10	207.67	204.13	203.50	204.74	209.89	215.65	220.72	225.09	227.02	227.55	229.05	231.08	231.93	230.56	226.26	218.17	207.55	195.00	179.15	171.91	171.69	176.37	180.99	186.29	190.16	185.81	184.64	187.92	198.13	204.90	207.76	210.96	216.95	217.26	212.39	211.48	212.78	213.52	212.08	214.29	217.74	220.69	221.59
S2	Broad	5	91-100	_45	215.42	217.60	216.18	211.41	213.18	217.02	220.87	224.68	227.59	228.11	226.84	225.32	224.16	224.05	223.17	221.29	215.35	207.38	199.36	192.25	188.63	186.71	185.95	187.65	188.53	187.49	183.68	168.30	156.24	155.49	186.90	200.13	204.94	208.66	211.60	213.91	214.87	214.84	212.73	207.56	200.94	202.54	206.60	205.51	202.75
S2	Broad	4	91-100	_47	191.69	192.57	194.23	198.33	200.69	201.07	203.36	206.67	209.72	212.48	215.42	222.17	229.34	230.75	225.83	217.11	208.69	201.30	194.51	191.00	190.12	189.21	190.86	192.46	188.62	179.36	176.65	177.97	180.60	183.23	191.96	196.64	197.23	195.89	194.83	195.00	197.39	200.39	202.99	206.47	210.82	214.16	216.94	218.52	213.02
S2	Broad	3	91-100	_71	189.11	189.34	191.62	197.78	205.30	212.85	220.40	227.14	229.99	229.81	230.27	234.32	236.45	236.02	235.55	233.62	225.59	215.55	209.90	209.44	206.17	188.68	180.03	174.51	173.97	174.34	174.72	171.85	168.89	171.86	180.67	185.74	188.16	191.30	193.82	197.59	203.75	208.95	213.26	216.21	220.11	224.22	228.66	231.46	230.00
S2	Broad	2	91-100	_80	220.12	219.04	212.02	207.03	206.49	209.24	215.95	222.08	222.25	219.24	224.24	234.17	243.28	243.31	239.03	238.29	238.41	236.31	232.74	229.11	225.40	220.87	216.27	211.70	204.26	195.03	189.71	186.70	181.13	180.57	192.07	199.40	201.36	202.97	201.79	203.41	207.60	211.81	216.02	220.22	224.66	227.31	230.15	232.53	232.94
S2	Broad	1	81-90	_07	190.38	191.34	193.68	196.56	199.45	202.35	205.22	208.25	212.09	215.49	218.90	223.25	227.42	229.54	227.91	220.37	207.96	193.53	180.20	177.18	188.17	198.17	206.41	208.59	201.73	195.54	184.41	174.45	168.19	168.16	174.07	177.67	176.58	171.43	174.29	184.29	194.67	204.56	210.11	208.49	205.30	213.32	218.38	218.26	216.36
S2	Broad	6	81-90	_10	209.31	207.97	207.41	209.37	210.81	212.10	213.16	213.39	214.52	218.36	223.08	228.39	233.69	236.68	232.00	224.70	212.97	200.08	192.16	192.18	194.82	197.93	201.12	204.14	205.17	202.07	191.34	180.22	181.73	184.62	189.39	191.33	189.04	188.19	191.05	195.91	200.88	204.21	206.04	207.56	208.74	211.68	211.59	206.00	201.34
S2	Broad	9	81-90	_27	205.17	203.69	203.67	205.74	208.05	210.82	214.26	216.85	216.33	214.96	217.41	220.48	223.48	217.63	217.36	215.40	210.65	205.86	201.72	200.22	196.89	193.08	189.44	187.22	185.01	181.33	173.27	167.53	167.01	169.42	181.42	188.20	187.37	186.18	187.96	195.89	207.94	216.89	218.82	219.30	218.96	217.39	214.12	210.77	205.81
S2	Broad	5	81-90	_31	191.07	191.48	191.48	190.89	191.51	196.43	202.87	209.23	213.21	213.72	215.46	217.13	220.10	221.05	218.71	213.83	208.25	204.18	202.90	200.10	192.31	189.60	191.17	191.60	192.06	192.53	193.00	193.42	190.76	186.34	192.46	196.01	197.34	199.50	201.57	201.83	201.16	201.11	202.32	204.35	206.55	209.28	211.78	211.82	209.00
S2	Broad	7	81-90	_66	212.87	215.08	217.12	213.04	213.20	219.97	227.51	233.44	226.66	221.07	222.91	224.52	227.13	230.14	232.76	233.38	228.95	220.13	209.30	197.49	187.72	185.55	187.17	188.36	188.45	184.98	194.30	229.75	239.55	242.28	215.61	202.97	204.28	208.89	212.68	215.39	216.97	217.67	219.33	221.23	223.18	228.89	236.23	243.52	247.26
S2	Broad	3	81-90	_75	222.43	226.20	231.22	235.82	233.56	228.53	225.10	222.98	222.59	222.06	218.86	226.90	233.24	233.70	229.02	220.04	209.55	199.70	191.57	186.42	183.12	178.56	172.42	176.34	186.79	197.86	205.43	193.49	188.19	189.74	198.62	203.04	204.65	207.87	211.46	212.85	212.47	211.79	209.92	203.73	192.95	189.78	186.62	181.79	181.44
S2	Broad	2	81-90	_82	224.31	225.45	226.80	227.81	228.95	229.85	230.06	228.95	225.61	226.38	231.61	239.64	241.42	234.51	226.03	215.88	203.11	193.91	192.75	193.63	193.66	194.40	195.27	195.78	193.01	190.09	189.85	190.87	191.08	191.99	206.17	215.70	218.22	221.29	224.32	225.74	224.69	222.37	219.98	217.59	218.48	224.49	227.47	225.72	221.23
S2	Broad	4	81-90	_87	218.36	221.13	225.11	229.10	232.65	231.98	228.60	228.16	228.73	229.15	229.30	229.45	233.91	232.11	220.38	221.84	217.57	207.87	199.18	192.11	185.70	185.95	191.06	195.72	196.00	193.73	189.54	188.60	204.64	229.62	240.95	247.34	242.19	223.86	220.55	219.68	218.77	217.85	216.92	217.38	220.87	222.81	225.02	227.45	228.95
S2	Broad	0	81-90	_89	223.94	226.40	228.90	230.37	232.29	232.80	230.66	225.71	223.97	226.97	230.68	235.69	240.95	245.12	242.43	237.09	232.64	224.10	211.14	199.11	191.26	187.75	185.68	184.46	183.50	183.18	181.31	180.30	183.57	188.17	207.46	222.56	228.47	234.38	234.10	224.34	224.56	222.85	219.43	217.98	225.94	236.74	243.95	239.71	231.93
S2	Broad	8	81-90	_94	203.09	204.50	206.66	208.35	209.40	214.60	219.64	221.81	220.51	219.50	221.96	226.85	232.99	239.28	244.23	243.15	236.99	225.20	212.66	208.50	208.76	201.70	194.32	190.71	186.24	177.71	174.27	175.16	178.55	183.74	200.59	212.14	217.37	222.59	227.00	225.25	220.74	220.71	223.69	226.67	228.63	230.28	225.37	220.88	223.66
S2	Broad	9	71-80	_13	203.47	204.13	205.07	208.26	214.41	219.95	225.46	229.44	221.40	213.41	212.51	218.31	226.81	229.93	228.91	224.99	216.02	206.66	197.64	190.51	183.38	174.69	175.49	179.04	182.52	186.02	189.47	191.14	183.93	173.80	191.43	206.52	217.49	228.45	238.46	226.16	210.44	206.61	206.63	208.82	211.55	215.06	219.01	222.65	220.93
S2	Broad	7	71-80	_20	202.92	203.61	205.20	207.37	208.77	209.41	210.45	212.13	213.26	213.59	215.47	222.79	236.91	237.50	228.09	228.12	223.25	213.34	203.36	194.78	184.98	177.75	173.22	175.77	179.45	183.13	186.46	185.32	186.07	192.08	206.94	216.86	221.35	225.63	225.16	220.60	216.82	213.52	209.54	210.52	215.86	219.82	223.40	226.37	224.37
S2	Broad	8	71-80	_24	213.03	216.11	220.59	225.06	230.21	232.15	227.44	224.21	223.54	223.43	223.11	222.40	223.01	225.15	225.28	222.04	217.23	211.85	204.58	195.45	186.88	181.40	183.34	187.40	189.86	185.70	175.49	166.13	161.21	162.57	175.20	181.67	178.30	179.08	185.06	191.32	197.58	203.78	208.37	209.66	209.91	211.07	213.66	216.31	216.01
S2	Broad	6	71-80	_42	206.28	206.91	205.34	208.15	216.99	220.91	221.84	222.70	224.09	225.97	228.24	228.13	229.05	229.47	224.82	217.77	210.26	202.70	197.13	193.32	192.78	194.05	195.41	195.68	189.57	185.00	182.97	182.47	182.74	184.59	196.03	203.20	208.43	212.95	215.29	216.13	216.64	216.91	216.45	215.80	216.05	219.02	223.40	223.55	218.70
S2	Broad	1	71-80	_51	226.37	220.28	215.92	216.38	218.42	220.14	221.72	223.32	223.09	218.57	213.39	217.51	229.80	236.48	233.18	226.69	215.27	202.77	190.29	180.54	182.33	187.26	191.05	189.03	184.23	180.80	175.34	172.99	170.49	169.89	179.96	186.17	188.22	188.93	194.24	205.98	211.01	213.28	214.48	214.32	214.62	218.93	223.88	223.40	218.50
S2	Broad	5	71-80	_55	201.80	204.48	208.05	208.96	208.55	208.65	208.76	209.06	212.03	215.42	220.20	226.84	232.84	232.58	229.68	227.44	223.95	219.85	216.44	209.92	201.93	203.63	206.47	206.83	196.51	188.92	186.14	177.75	168.12	168.57	184.69	194.81	197.15	199.49	201.83	204.17	207.89	213.58	212.98	207.75	203.07	201.57	200.38	204.64	212.10
S2	Broad	0	71-80	_67	205.24	202.59	210.07	217.57	220.96	224.36	225.94	225.65	224.77	219.94	214.94	228.91	237.62	232.81	228.03	222.71	215.82	207.64	197.57	190.28	186.65	183.68	182.24	184.18	187.62	191.08	193.84	191.61	189.05	190.91	200.37	205.37	207.27	207.98	208.36	210.24	212.51	213.93	214.03	212.08	211.20	216.01	223.02	227.05	226.12
S2	Broad	2	71-80	_68	191.71	191.79	191.45	193.47	198.83	204.80	210.78	216.75	222.72	228.69	234.69	239.86	245.03	249.31	250.04	243.41	231.07	219.12	212.40	213.97	219.63	220.42	220.81	212.92	201.06	196.79	196.23	206.91	243.93	276.63	263.73	255.16	250.48	245.79	240.10	227.69	221.78	220.47	220.35	225.71	235.04	219.53	208.52	206.24	214.61
S2	Broad	3	71-80	_69	201.28	201.98	202.99	203.74	205.40	208.47	211.66	214.86	218.07	222.52	226.63	227.27	223.21	220.82	220.82	219.65	218.48	217.31	216.14	214.98	213.78	212.49	211.18	209.90	209.15	207.11	198.72	191.85	192.31	193.98	199.39	203.03	204.54	206.04	208.95	218.61	223.62	222.19	219.89	219.49	220.87	224.56	229.10	233.64	237.06
S2	Broad	4	71-80	_100	227.18	229.16	232.13	235.09	238.02	240.21	239.20	235.95	232.85	231.24	232.85	235.65	237.64	239.02	238.57	233.35	223.92	209.22	193.84	186.98	185.97	185.20	184.55	184.28	183.49	182.36	179.61	178.01	181.61	185.88	193.19	197.60	197.43	197.90	203.03	210.32	217.68	224.76	228.26	227.08	225.75	224.79	226.33	229.16	229.08
S2	Broad	6	61-70	_09	193.52	189.91	187.86	190.72	198.04	202.97	205.98	208.17	207.96	207.15	210.50	222.05	227.45	225.29	220.18	210.08	194.75	180.82	177.04	180.05	186.24	193.88	201.92	208.46	205.57	198.39	183.56	167.52	159.11	159.00	173.96	183.24	186.13	189.11	192.12	195.14	198.13	200.38	201.10	200.40	200.23	208.92	213.15	213.32	212.69
S2	Broad	2	61-70	_37	207.23	209.05	212.24	214.21	215.40	216.80	218.34	220.74	221.75	219.95	218.21	235.67	242.78	235.23	236.55	229.05	215.23	201.35	189.80	183.49	188.48	192.06	193.48	189.29	185.84	185.12	184.68	183.84	183.35	185.55	196.95	204.52	206.52	207.74	208.90	209.72	210.34	210.98	211.61	211.81	212.25	215.39	216.40	214.24	213.42
S2	Broad	5	61-70	_44	221.56	223.12	225.32	224.82	219.81	216.28	215.75	217.67	220.73	221.44	221.82	231.06	242.76	246.87	233.54	224.02	212.01	196.13	181.98	175.84	175.89	175.93	175.93	175.82	175.64	175.44	175.28	175.46	176.27	178.34	187.72	194.13	195.31	195.30	194.64	196.25	202.38	210.61	215.68	217.59	220.50	225.15	227.20	223.87	223.36
S2	Broad	4	61-70	_57	193.71	193.86	194.06	193.56	195.23	201.65	208.31	214.96	221.62	228.27	234.99	238.95	242.94	245.09	242.12	236.85	231.07	222.91	212.99	204.56	199.61	199.08	199.38	197.65	192.10	182.21	180.48	184.96	189.57	194.18	204.10	211.10	215.19	218.93	218.33	214.98	213.35	213.86	215.49	216.11	214.00	216.86	221.08	221.73	218.93
S2	Broad	7	61-70	_58	197.99	196.85	195.22	197.30	202.78	208.72	214.70	220.84	225.20	226.97	228.22	228.52	224.81	221.12	213.75	205.57	197.46	190.31	185.64	177.52	172.06	169.14	171.27	176.84	178.95	180.45	182.69	184.74	186.68	189.00	200.38	206.59	207.39	207.87	208.38	209.33	210.66	212.32	214.41	215.61	216.18	217.77	218.26	216.63	214.48
S2	Broad	9	61-70	_62	210.84	214.01	218.71	223.41	227.97	230.73	231.12	230.52	228.98	229.37	232.32	241.70	252.89	263.52	258.76	242.15	230.34	218.43	205.97	198.20	196.13	194.41	186.11	183.33	184.35	185.38	186.36	186.30	188.95	222.25	224.74	210.99	206.50	204.41	205.27	209.71	211.91	212.61	210.07	214.86	231.40	238.82	235.32	224.46	218.22
S2	Broad	3	61-70	_63	214.05	215.34	216.43	217.36	218.93	218.56	216.98	214.83	212.47	215.27	221.84	227.01	228.80	225.63	222.05	216.60	208.66	198.43	192.86	195.51	196.01	194.64	193.23	192.62	192.34	190.81	188.64	186.70	184.01	180.90	169.19	161.78	162.16	168.98	180.36	196.19	205.10	208.94	212.11	213.67	214.84	216.28	217.95	220.17	222.17
S2	Broad	1	61-70	_64	203.58	202.76	201.43	201.47	203.45	207.71	212.32	215.06	216.81	218.47	221.04	224.23	227.70	230.44	231.48	230.65	227.74	221.63	212.67	203.53	198.18	198.28	201.26	200.68	196.16	189.94	181.99	174.70	170.17	174.43	196.18	206.64	209.83	211.52	212.70	213.50	214.14	213.96	213.08	213.39	215.55	219.76	224.09	228.19	227.41
S2	Broad	0	61-70	_77	190.05	193.82	201.67	206.17	207.38	208.30	209.21	210.09	210.11	206.91	204.11	221.73	243.70	238.89	230.71	221.05	206.78	195.39	183.46	176.96	174.29	173.89	174.89	177.02	178.91	180.16	180.90	183.57	186.03	187.34	191.87	194.48	195.78	197.90	200.61	203.36	206.11	208.86	211.61	214.30	217.34	221.00	224.90	228.07	225.73
S2	Broad	8	61-70	_97	240.70	241.86	243.30	243.24	241.47	239.75	238.12	236.88	238.17	240.95	244.46	245.10	243.86	241.16	237.45	231.05	222.82	214.61	210.00	206.30	201.79	194.50	187.71	183.56	182.19	181.42	180.65	186.63	188.67	185.26	204.30	210.66	210.04	212.39	216.02	218.56	220.65	221.91	222.33	222.29	220.95	224.29	231.41	232.45	231.32
S2	Broad	2	51-60	_05	237.41	239.20	241.78	240.32	229.05	221.71	219.71	218.76	218.95	218.82	216.14	216.51	219.90	219.27	218.17	213.70	203.95	193.74	185.80	179.25	168.12	164.25	165.71	168.28	172.78	177.40	180.94	180.55	178.02	177.35	190.94	199.58	201.27	200.81	198.56	199.44	200.58	201.66	200.36	197.36	208.35	218.69	219.18	212.08	206.20
S2	Broad	8	51-60	_19	201.08	201.80	203.04	205.84	210.63	214.77	217.36	219.37	220.91	222.59	225.50	229.84	233.33	232.36	227.67	220.86	212.57	203.02	193.67	188.76	190.50	192.56	194.76	196.97	198.48	194.72	182.99	174.52	172.83	175.45	190.95	200.74	199.88	199.63	203.79	207.34	209.30	209.67	209.99	213.22	219.21	224.90	230.76	236.44	234.44
S2	Broad	6	51-60	_22	193.96	194.83	196.02	196.17	195.86	197.89	200.39	202.89	205.64	209.44	213.82	218.80	223.51	225.96	223.87	217.01	206.16	194.10	186.37	185.14	183.73	178.19	173.51	173.11	176.18	178.36	178.04	177.54	178.37	181.18	194.35	202.86	205.54	209.26	213.84	217.16	218.00	217.70	216.20	214.47	213.24	213.51	215.46	215.65	213.35
S2	Broad	9	51-60	_39	198.64	200.48	205.03	208.76	211.48	214.72	218.37	221.73	222.98	222.36	222.56	225.00	224.92	224.00	221.43	213.13	203.16	193.77	185.23	178.91	179.57	182.55	185.96	188.60	186.71	183.81	184.24	185.63	187.39	189.22	193.16	196.30	198.25	199.88	200.08	199.62	199.11	198.85	199.66	201.23	210.78	218.48	222.86	221.18	218.49
S2	Broad	3	51-60	_53	225.74	227.36	229.77	230.22	224.19	218.54	216.13	215.21	215.45	217.28	222.47	226.66	227.88	223.07	217.02	210.50	204.58	199.50	194.87	191.63	188.70	187.75	189.63	192.78	195.24	194.22	189.82	184.08	185.06	190.07	205.20	216.56	221.19	225.73	221.01	214.54	211.67	210.94	212.11	214.39	216.49	217.37	218.94	220.73	221.31
S2	Broad	7	51-60	_56	208.70	210.58	213.23	214.41	214.58	215.33	216.13	216.63	215.92	216.95	220.61	225.47	227.56	227.53	227.21	226.09	223.85	221.44	219.03	216.64	213.90	210.45	206.63	199.21	190.13	185.26	181.12	204.04	241.88	250.57	218.73	199.30	195.18	194.53	198.26	203.22	206.20	207.78	208.58	208.14	209.76	220.54	231.88	234.08	229.84
S2	Broad	0	51-60	_65	198.95	199.76	199.98	192.74	182.53	185.63	193.89	210.02	222.24	226.34	236.62	242.79	248.57	252.90	247.28	236.55	227.81	216.05	205.33	197.31	191.09	183.41	182.77	188.01	189.18	189.08	189.55	211.51	241.23	248.37	223.13	205.78	203.33	204.53	206.89	209.12	211.87	215.93	218.90	217.26	215.81	223.60	228.49	225.51	223.32
S2	Broad	1	51-60	_74	225.53	218.33	217.60	222.78	227.14	230.46	232.56	233.34	233.94	234.90	236.48	238.77	241.89	244.66	241.92	235.06	226.46	217.56	209.27	199.99	210.12	218.58	166.50	167.74	170.72	173.71	176.69	178.21	167.65	167.04	182.12	191.50	192.11	190.38	191.14	196.84	207.74	218.04	218.75	214.60	213.84	219.96	228.01	236.08	242.68
S2	Broad	4	51-60	_93	219.61	221.48	218.76	209.39	203.76	206.13	211.98	218.05	224.14	232.03	241.00	251.06	260.76	269.07	269.49	257.23	237.92	217.09	198.42	188.42	185.00	183.95	182.98	182.97	185.86	189.30	186.56	174.63	177.14	185.86	220.09	238.87	245.84	249.72	250.08	248.77	246.98	244.39	241.48	238.71	236.10	233.32	231.47	230.57	229.24
S2	Broad	5	51-60	_95	204.84	204.37	203.57	203.62	205.09	208.25	212.10	217.98	223.95	227.90	233.64	235.67	230.15	220.29	218.30	218.40	218.51	218.52	213.86	199.80	184.85	177.77	170.79	174.08	177.12	179.71	182.30	181.20	179.06	184.08	196.34	203.30	207.63	211.96	214.32	215.15	216.08	217.88	218.12	214.40	214.07	227.66	244.10	246.88	231.22
S2	Broad	0	41-50	_02	179.58	179.78	175.99	176.22	182.34	189.26	196.19	202.86	206.62	207.96	212.43	216.71	216.40	212.52	206.42	196.91	180.35	170.87	170.04	170.39	171.59	172.84	173.67	173.97	173.55	173.00	172.89	173.41	174.81	177.40	188.61	190.26	181.12	181.31	188.31	195.88	202.89	204.58	200.18	192.12	195.06	209.15	213.26	206.63	202.45
S2	Broad	9	41-50	_03	204.85	199.16	194.54	193.30	195.65	199.20	202.76	207.49	211.26	210.82	211.24	220.26	231.14	239.58	234.22	223.51	215.91	208.65	198.84	185.46	176.54	173.38	174.74	178.64	180.92	179.56	174.15	166.47	160.90	160.22	173.14	184.74	193.86	198.38	199.39	198.17	195.48	191.58	190.21	193.54	199.21	206.04	213.17	220.04	219.48
S2	Broad	4	41-50	_14	226.36	228.76	232.14	232.90	226.17	223.00	221.16	219.39	218.81	219.96	222.84	225.95	229.31	230.99	226.40	219.39	204.73	187.73	179.26	178.21	179.66	180.73	181.73	182.99	183.97	183.89	184.39	185.52	186.76	188.27	193.89	198.16	199.77	200.79	200.45	201.68	203.27	204.87	206.53	207.48	207.14	210.68	216.71	218.70	216.86
S2	Broad	2	41-50	_29	206.23	204.58	203.14	202.75	203.24	204.97	206.87	208.70	210.85	213.05	214.85	216.52	218.94	219.85	218.59	214.19	204.08	197.38	194.81	192.68	189.95	187.27	185.70	184.88	176.82	167.42	161.57	155.36	152.80	156.94	190.40	208.33	210.55	211.20	210.84	210.31	209.78	209.11	207.51	205.63	205.00	206.42	208.47	209.52	208.69
S2	Broad	5	41-50	_34	205.81	206.22	206.58	207.83	209.85	211.25	212.22	213.54	215.31	217.37	219.91	222.62	225.29	225.98	224.67	220.27	212.85	203.01	192.88	180.12	168.96	165.45	165.36	166.38	167.47	168.55	169.61	169.51	169.43	170.90	177.01	180.06	180.92	181.53	181.91	181.94	181.47	180.51	179.60	181.63	189.83	194.08	199.98	204.26	204.41
S2	Broad	8	41-50	_73	220.50	219.47	220.50	223.80	226.99	230.35	232.81	233.07	232.30	231.80	231.29	232.22	234.09	236.18	238.05	238.15	235.92	231.10	222.59	215.09	213.09	205.13	197.24	194.67	194.22	193.76	193.31	192.89	195.41	225.67	209.89	198.10	195.75	195.15	196.39	200.32	206.03	212.60	217.62	217.59	218.24	225.88	234.06	236.49	232.05
S2	Broad	3	41-50	_88	236.19	239.68	244.91	248.76	247.65	247.00	248.37	248.91	248.00	245.78	242.78	242.06	242.21	242.41	242.60	241.67	237.63	230.53	223.52	217.28	211.99	202.06	191.11	183.60	184.07	186.25	188.42	190.15	186.44	186.07	202.48	211.04	213.86	214.49	213.89	214.43	215.90	217.57	219.79	220.64	220.18	225.29	231.88	237.36	233.56
S2	Broad	6	41-50	_90	245.05	250.97	259.41	267.83	265.74	248.30	243.34	239.60	236.27	234.13	230.97	232.06	233.61	236.23	236.08	231.78	223.03	210.76	200.53	194.00	192.13	193.88	197.83	199.82	199.29	194.08	187.64	188.73	191.70	194.87	202.82	208.37	211.55	212.91	213.96	215.79	217.44	219.10	220.67	221.60	221.84	227.85	232.03	232.55	231.75
S2	Broad	1	41-50	_91	214.06	214.97	216.19	217.70	220.36	223.10	225.42	228.16	230.38	230.93	231.10	233.13	235.80	238.47	238.01	232.09	219.83	202.48	190.13	192.37	190.61	187.63	186.12	186.90	185.87	180.25	176.74	173.65	172.16	173.55	177.50	180.16	180.54	178.78	182.72	192.72	203.37	214.02	224.52	231.44	233.22	231.12	225.67	219.08	219.27
S2	Broad	7	41-50	_96	223.34	226.14	230.30	232.66	230.29	227.39	225.57	224.19	223.80	223.72	222.95	225.92	230.70	231.82	231.43	228.09	220.55	212.38	204.56	199.69	198.18	198.04	196.92	195.56	192.17	183.83	172.27	169.75	173.99	178.75	194.21	201.77	204.59	205.66	207.27	210.23	212.74	214.32	216.28	218.31	219.46	219.59	220.37	219.22	214.94
S2	Broad	2	31-40	_11	226.27	229.48	233.78	238.07	235.99	225.76	222.20	219.34	217.19	219.31	222.68	225.00	226.70	228.39	229.08	226.53	221.92	214.18	203.03	190.58	179.48	176.92	177.05	180.99	185.40	188.17	183.61	186.32	192.21	198.11	206.98	202.05	197.93	199.35	201.95	203.64	204.38	204.43	203.01	198.68	187.93	187.54	207.33	217.96	209.02
S2	Broad	6	31-40	_12	219.73	220.09	217.73	215.24	215.22	215.99	216.92	218.04	218.06	217.09	218.50	220.99	226.91	234.52	232.01	226.03	220.04	214.06	208.52	205.42	206.25	196.68	184.64	172.99	171.12	175.87	180.73	183.75	174.52	168.84	177.14	181.09	179.78	172.82	167.11	171.63	178.65	185.66	192.68	199.63	207.50	214.53	222.27	226.32	221.20
S2	Broad	4	31-40	_25	214.82	217.57	221.35	221.20	219.05	218.04	217.54	218.23	219.26	220.58	222.31	224.69	226.44	227.30	227.03	223.60	215.92	203.87	190.10	182.62	185.86	191.59	194.32	193.26	187.37	181.19	175.48	171.71	170.83	168.73	186.33	198.40	203.53	206.82	208.60	209.92	210.43	209.97	208.27	206.79	208.31	210.93	212.02	209.60	204.66
S2	Broad	1	31-40	_46	234.55	237.13	240.87	244.61	243.54	228.10	221.20	219.04	217.45	217.00	218.93	223.13	227.50	229.58	228.77	224.53	224.38	225.28	223.68	220.76	217.45	212.61	207.66	203.73	199.13	194.43	189.73	186.79	185.22	187.40	210.68	218.40	217.06	218.73	220.97	223.21	225.26	226.17	225.76	225.31	225.57	226.46	225.30	221.00	215.75
S2	Broad	8	31-40	_54	198.85	200.04	201.29	203.95	209.40	215.45	221.52	227.58	232.59	232.05	229.34	225.79	220.36	219.19	216.89	211.86	206.66	201.47	196.44	194.44	194.83	192.70	191.87	191.71	192.06	192.32	189.72	183.94	184.04	186.67	191.58	196.33	198.24	197.25	199.14	211.06	215.38	216.74	218.10	219.02	218.90	217.72	214.20	214.80	215.77
S2	Broad	5	31-40	_59	210.27	208.29	206.30	208.10	214.23	222.03	229.96	236.02	235.57	232.00	230.99	232.24	235.19	235.61	232.74	227.15	216.77	206.55	201.74	200.75	200.16	199.42	198.58	191.86	182.67	179.13	179.09	185.18	226.11	253.08	228.12	211.60	205.85	203.49	203.89	204.92	205.92	207.69	210.23	212.83	215.55	217.79	219.54	220.72	219.53
S2	Broad	7	31-40	_70	252.62	256.52	262.37	262.92	249.33	240.09	238.64	238.27	238.57	238.95	239.78	240.54	239.80	245.00	244.76	235.57	226.11	216.65	207.60	200.61	193.54	188.74	188.12	188.96	187.97	180.77	177.72	179.64	181.07	182.34	186.55	189.42	191.94	195.13	198.36	201.94	206.08	211.51	215.44	217.27	224.13	233.48	242.79	245.67	236.29
S2	Broad	0	31-40	_79	215.23	212.68	209.90	209.58	210.72	213.55	217.78	222.17	226.53	229.02	226.41	227.14	237.61	247.32	244.62	237.11	226.97	214.72	202.79	195.99	192.70	190.46	192.18	193.52	191.45	186.55	181.39	180.20	181.65	184.13	191.87	197.38	198.97	199.05	198.08	200.15	205.91	210.65	215.33	216.76	217.06	221.93	226.83	227.21	220.54
S2	Broad	9	31-40	_85	218.39	217.17	217.15	219.20	221.99	224.51	226.10	227.16	227.80	227.74	229.07	235.46	242.95	250.37	254.46	248.58	237.08	223.13	210.72	204.23	198.66	189.58	180.66	176.49	179.06	182.05	184.99	186.69	192.65	198.35	212.19	220.40	223.23	223.91	222.09	221.63	221.33	220.44	219.22	218.43	219.60	221.67	224.68	227.63	228.48
S2	Broad	3	31-40	_92	213.47	209.64	207.84	207.96	210.44	214.90	219.52	223.72	225.27	226.91	227.16	226.26	228.21	232.37	234.30	232.93	227.60	218.48	207.65	196.60	187.55	186.01	185.67	186.44	187.66	188.45	188.28	187.98	185.16	185.98	215.69	237.50	240.91	244.30	240.69	228.00	223.05	222.38	223.58	224.42	218.97	226.29	238.31	239.20	233.90
S2	Broad	4	21-30	_08	188.49	188.24	188.52	196.18	206.72	216.57	213.12	205.82	203.51	201.71	216.03	229.23	227.55	221.86	220.49	216.65	208.82	198.74	188.39	181.04	178.04	177.75	178.37	182.71	186.77	187.62	182.38	173.63	167.88	159.88	175.93	188.00	184.46	183.25	188.69	195.33	201.85	206.24	206.54	205.42	204.91	206.21	209.39	212.70	212.27
S2	Broad	8	21-30	_17	190.43	190.25	190.54	192.28	194.39	196.51	198.63	201.89	205.67	206.25	206.62	205.63	206.15	211.18	215.21	215.51	213.22	207.87	201.81	196.19	189.95	186.37	184.83	183.29	181.76	180.22	178.68	177.45	178.86	183.06	193.10	200.16	204.21	208.25	208.96	203.70	202.67	205.40	207.52	208.18	212.14	219.55	222.22	216.33	218.19
S2	Broad	5	21-30	_23	201.40	202.38	203.75	204.86	205.95	207.36	208.81	210.25	211.21	211.97	213.40	214.66	217.78	221.33	221.53	219.04	214.74	208.46	199.69	191.45	187.87	186.61	185.55	185.36	185.57	185.49	186.10	187.76	189.34	191.26	199.56	205.46	207.35	209.10	209.27	206.88	205.34	205.87	207.21	208.00	210.37	213.65	217.30	220.95	222.71
S2	Broad	7	21-30	_26	215.85	212.91	212.97	215.10	216.26	217.29	217.86	216.77	215.25	218.23	218.61	217.86	218.73	221.29	222.14	220.60	215.75	207.71	197.21	188.65	185.24	188.22	191.54	192.09	189.45	185.24	184.04	185.70	187.97	189.62	197.34	205.20	213.31	216.46	216.04	215.41	214.77	214.14	213.38	211.84	209.35	208.97	211.47	212.74	210.76
S2	Broad	2	21-30	_35	196.50	197.03	197.57	197.94	199.59	204.62	212.77	221.44	228.30	228.86	225.67	225.57	226.28	226.11	226.04	226.21	224.30	217.74	209.48	201.97	196.86	193.33	190.02	187.94	185.25	182.75	182.17	182.47	182.78	183.87	189.60	193.76	195.70	198.61	199.89	200.47	205.02	210.86	214.58	216.82	219.21	218.75	217.36	217.92	217.23
S2	Broad	3	21-30	_78	230.69	231.97	230.95	229.53	230.34	231.53	232.38	231.04	229.39	228.93	228.99	229.89	230.85	231.45	231.76	230.93	227.64	221.50	214.81	210.92	208.76	205.26	201.47	197.64	191.31	185.02	182.16	179.94	184.92	193.59	201.84	206.12	203.34	200.54	199.45	198.97	203.52	209.36	213.33	215.79	215.49	219.94	225.07	225.30	225.59
S2	Broad	9	21-30	_81	198.37	202.52	212.59	222.71	227.48	229.51	230.27	230.49	230.77	229.90	227.44	231.97	241.51	242.46	241.95	241.77	237.80	233.57	233.68	233.22	228.04	222.41	216.55	210.76	206.39	201.49	190.85	181.71	181.90	183.93	192.65	198.14	199.76	200.65	200.53	200.73	207.15	215.13	218.80	219.33	219.79	225.53	239.08	254.23	261.78
S2	Broad	6	21-30	_86	255.10	257.62	261.12	264.62	260.59	234.43	226.59	224.47	221.40	215.62	222.33	236.74	247.14	240.83	233.40	224.34	211.10	198.17	188.88	181.68	175.06	171.58	170.55	174.63	182.37	190.18	191.42	180.44	175.93	179.65	187.76	192.56	194.78	196.40	196.91	197.48	201.80	208.76	217.87	223.24	226.09	236.92	250.12	258.14	253.18
S2	Broad	0	21-30	_98	198.52	199.62	199.71	199.12	201.59	209.78	218.79	224.34	226.24	226.13	228.14	239.19	247.59	244.19	236.49	224.96	211.94	199.96	193.10	189.95	191.49	194.30	194.85	191.82	189.05	180.03	169.02	167.61	169.76	172.51	184.54	192.23	194.79	194.92	194.32	201.80	209.51	214.23	218.54	222.31	225.00	225.90	227.96	230.21	230.65
S2	Broad	1	21-30	_99	216.78	219.99	224.40	228.77	231.31	231.02	230.97	231.99	230.63	233.74	240.58	245.64	247.44	246.86	244.58	238.56	228.61	215.75	203.51	196.08	194.24	194.65	194.99	196.46	197.97	199.48	200.99	201.25	197.76	200.44	212.25	218.84	221.31	223.58	225.84	228.10	230.36	232.62	234.88	237.12	239.64	241.65	243.87	243.99	237.78
S2	Broad	4	11-20	_16	192.03	191.22	190.37	190.24	189.15	191.89	201.87	207.77	210.40	213.78	218.69	223.71	225.69	224.24	218.75	208.85	196.39	185.82	177.39	172.41	175.85	185.14	188.25	184.65	181.10	176.51	172.15	166.61	161.48	161.28	174.98	183.39	185.15	187.25	190.74	194.08	196.24	198.29	200.43	202.70	206.11	213.94	218.10	216.25	210.25
S2	Broad	9	11-20	_28	207.42	206.81	205.91	205.29	206.79	210.04	214.14	218.91	220.35	217.36	215.81	222.35	230.71	239.04	244.40	241.09	234.16	225.23	214.98	205.37	198.92	195.48	194.38	193.67	192.98	192.29	191.67	189.70	186.36	188.21	193.20	196.15	197.48	197.35	195.31	200.22	208.29	216.41	223.86	223.90	221.00	221.32	222.37	223.12	221.25
S2	Broad	8	11-20	_33	182.77	181.80	182.39	186.93	192.88	198.87	204.85	210.77	217.20	222.15	218.92	218.40	227.51	227.73	218.57	220.55	214.93	207.39	199.86	190.46	183.71	183.35	184.27	185.34	185.53	184.01	180.08	174.85	172.44	176.62	194.67	201.62	199.77	201.63	203.66	204.90	205.39	205.12	205.12	205.55	206.08	208.05	211.59	215.19	215.08
S2	Broad	0	11-20	_36	184.33	183.99	182.97	183.10	186.59	191.65	196.75	201.07	202.32	200.84	205.28	220.17	226.10	219.93	214.02	204.08	189.63	180.50	177.90	179.01	183.77	188.43	193.59	198.68	200.68	193.24	182.27	176.27	176.00	178.13	188.42	195.27	197.27	199.91	202.33	203.05	202.88	201.75	200.00	202.18	211.12	215.54	215.71	215.01	213.23
S2	Broad	5	11-20	_50	215.02	213.23	206.85	206.71	208.83	210.23	211.86	214.32	215.99	216.49	219.81	224.39	228.08	228.49	226.27	221.99	216.50	211.64	208.20	206.24	202.89	198.76	195.18	193.31	190.36	186.76	184.58	184.71	185.53	184.98	182.23	180.39	179.49	182.73	202.76	211.69	210.89	209.94	208.99	207.59	208.15	211.56	212.79	212.10	209.97
S2	Broad	1	11-20	_52	221.22	217.20	214.96	215.98	218.36	220.23	222.09	224.64	225.29	221.22	215.12	213.07	211.42	208.62	208.05	210.70	213.70	216.70	219.71	222.69	225.98	230.21	234.56	232.54	205.47	200.05	197.74	201.74	212.94	218.52	228.07	234.36	236.76	234.82	227.70	219.93	215.40	213.80	214.79	212.31	206.79	216.04	223.48	221.43	220.17
S2	Broad	6	11-20	_60	232.95	233.29	231.58	228.52	226.34	225.29	224.79	224.45	223.72	222.22	219.87	222.69	227.78	228.91	228.63	226.79	215.68	198.59	187.03	189.70	193.49	194.29	193.91	192.31	190.57	188.88	192.67	219.32	249.30	248.15	208.97	180.21	177.10	180.49	192.47	201.04	205.80	208.04	209.07	210.31	211.25	213.39	214.45	213.11	211.77
S2	Broad	7	11-20	_72	215.72	215.20	213.93	215.44	218.90	222.44	225.56	228.23	230.31	231.69	233.50	236.94	240.42	240.82	238.83	234.80	226.77	212.44	201.10	195.99	192.98	190.31	187.72	186.43	183.12	181.26	179.41	177.70	176.72	177.20	184.00	189.34	191.64	191.20	192.97	198.25	204.57	209.68	213.55	218.58	223.47	224.79	228.44	232.83	231.77
S2	Broad	3	11-20	_83	235.00	236.01	226.28	218.47	220.50	223.69	227.04	231.16	232.60	229.64	228.65	236.57	246.48	255.52	254.52	243.38	230.18	215.96	203.24	197.32	196.50	196.12	195.85	195.12	190.13	184.57	179.16	170.07	166.36	170.49	188.18	199.73	204.98	207.43	209.24	210.92	212.87	215.13	216.42	215.19	213.52	218.10	225.14	226.59	223.46
S2	Broad	2	11-20	_84	203.75	205.97	210.54	216.37	221.18	224.37	225.93	226.49	226.67	227.19	229.05	230.58	231.34	232.37	233.86	233.48	228.35	217.63	204.54	192.87	186.14	187.05	192.51	192.58	188.83	182.92	173.95	166.67	167.98	174.29	194.39	208.32	215.19	222.06	227.84	224.36	220.80	220.16	219.56	218.04	216.38	218.51	224.50	226.48	223.83
S2	Broad	7	1-10	_01	204.27	204.62	204.66	205.74	208.10	210.98	213.80	218.08	222.18	224.75	223.42	217.72	212.69	206.76	198.89	196.12	192.37	187.70	182.86	178.14	178.47	181.61	185.41	186.52	186.26	181.07	172.89	165.08	161.82	178.80	245.87	261.83	214.17	200.78	203.55	205.49	206.80	208.14	210.18	211.28	211.57	214.22	216.68	211.86	206.50
S2	Broad	4	1-10	_06	221.19	212.89	208.42	209.76	211.42	211.26	209.96	208.94	208.04	206.78	206.78	208.90	211.16	213.12	213.47	208.54	199.39	190.21	181.47	176.36	172.43	167.78	164.45	169.61	176.34	183.07	186.68	181.47	177.54	179.53	181.19	181.02	182.21	186.56	191.32	196.07	200.82	205.34	208.22	207.01	201.62	208.40	218.06	220.42	214.81
S2	Broad	3	1-10	_15	241.99	243.98	246.93	249.85	248.78	238.07	230.00	226.64	225.47	225.24	223.33	225.73	234.89	231.62	226.06	227.42	226.28	223.49	220.66	217.82	214.92	212.29	209.60	207.14	206.53	206.83	204.77	199.45	195.76	198.69	206.76	212.83	216.62	220.41	223.82	220.90	213.71	209.79	208.62	209.36	209.59	209.83	212.10	214.33	216.87
S2	Broad	2	1-10	_21	215.42	213.14	211.90	213.70	216.08	217.46	217.92	217.89	217.78	218.18	221.43	227.29	234.04	240.49	240.82	231.14	221.25	212.78	206.79	199.56	190.06	190.29	192.44	194.23	191.01	185.83	180.34	181.14	181.30	181.16	185.58	187.08	185.18	185.08	189.29	196.36	203.73	208.62	207.49	203.11	203.19	215.85	223.75	220.36	215.99
S2	Broad	1	1-10	_30	204.73	205.90	208.61	211.57	214.53	217.49	219.93	220.65	219.43	217.92	216.92	218.06	220.33	223.47	226.93	228.02	225.89	218.88	209.03	203.98	208.64	215.02	219.61	218.53	209.92	202.19	190.43	181.11	171.79	171.64	184.77	193.36	196.70	200.05	203.39	206.74	210.08	213.43	216.71	217.60	215.12	215.15	215.63	216.12	215.14
S2	Broad	9	1-10	_32	234.13	237.13	241.35	245.57	245.35	234.18	228.95	226.55	225.54	225.22	223.51	222.88	224.34	226.52	226.37	224.56	221.67	216.71	210.57	204.25	198.45	194.95	193.99	191.86	189.49	182.33	174.78	176.80	181.08	185.48	202.69	214.21	218.17	222.13	222.26	214.47	211.69	208.78	205.90	204.15	205.64	207.73	210.04	211.61	210.54
S2	Broad	0	1-10	_48	197.72	199.05	203.06	204.60	205.05	209.22	212.53	214.09	210.76	207.94	211.74	217.04	222.05	224.84	225.35	223.50	219.08	212.03	201.69	189.15	172.39	167.79	169.44	177.63	185.32	188.00	187.69	192.30	215.53	235.82	228.25	220.48	215.18	205.25	201.61	202.73	205.12	208.24	210.84	213.52	215.92	216.18	216.12	214.89	211.97
S2	Broad	8	1-10	_49	195.13	195.66	196.46	197.08	196.98	198.55	202.50	206.71	210.91	215.09	219.83	224.65	229.97	233.68	231.36	226.75	219.10	208.43	202.93	206.20	209.07	211.65	214.34	216.61	212.19	205.70	197.01	190.16	190.98	195.21	212.17	216.03	214.68	217.29	220.41	221.65	221.98	222.39	222.71	222.74	222.52	222.51	222.45	221.18	217.88
S2	Broad	5	1-10	_61	143.90	143.65	156.73	190.36	217.85	225.48	226.27	227.36	229.67	230.08	229.54	234.50	241.05	247.60	250.48	241.09	229.50	219.11	211.46	204.10	191.46	184.06	179.45	177.61	177.26	177.65	179.44	181.97	184.69	186.86	196.47	202.07	202.56	205.85	210.47	214.70	218.83	219.85	218.11	215.52	219.19	221.81	223.24	222.60	220.64
S2	Broad	6	1-10	_76	185.13	188.12	195.89	201.53	204.77	210.21	216.74	223.32	229.91	236.43	243.31	250.29	257.48	262.39	256.69	247.79	241.51	234.55	227.45	219.44	212.42	206.43	203.34	200.39	196.46	192.05	183.23	177.13	177.53	180.19	188.56	193.02	191.88	189.10	188.96	192.89	200.11	207.88	213.39	214.08	214.20	221.76	231.31	234.17	230.28
S2	Corrective	0	91-100	_04	191.59	193.93	199.68	203.71	204.63	209.20	217.39	222.95	228.26	233.36	237.19	239.06	234.76	231.32	231.44	229.80	227.73	225.66	223.62	222.14	220.27	216.99	212.39	204.23	195.88	187.53	179.53	176.98	177.96	180.63	186.11	193.62	203.99	209.03	210.81	212.54	214.49	216.42	217.60	218.49	220.34	222.64	224.87	226.30	226.46
S2	Corrective	6	91-100	_18	192.78	193.69	195.86	198.22	199.00	200.76	207.18	213.92	220.00	225.71	231.04	236.16	241.91	242.17	235.43	224.13	212.90	202.46	190.05	175.95	159.78	154.42	153.02	152.72	152.31	151.89	151.54	151.67	152.80	158.05	180.53	194.72	195.80	195.00	195.87	199.86	204.66	209.19	211.02	210.43	214.91	225.27	236.71	243.85	234.53
S2	Corrective	7	91-100	_38	203.17	204.68	206.56	206.87	207.26	208.25	209.28	212.56	217.70	218.54	217.55	227.61	240.36	249.92	244.31	234.67	226.00	217.35	204.70	189.34	182.79	175.47	172.27	173.57	175.48	177.40	179.29	179.90	177.50	176.82	187.79	193.86	193.41	190.59	192.62	198.75	205.37	211.95	217.09	219.24	220.36	222.43	224.02	223.91	220.49
S2	Corrective	9	91-100	_40	234.82	226.85	220.91	220.50	221.30	222.87	224.58	223.91	219.38	219.69	225.58	231.52	237.96	244.21	245.14	239.36	235.06	230.03	223.58	216.35	214.09	213.41	212.72	212.03	211.34	210.65	209.96	209.53	209.81	212.51	224.43	231.78	234.56	225.66	208.32	205.70	206.93	208.44	209.95	211.46	213.08	214.50	216.02	218.21	220.81
S2	Corrective	1	91-100	_41	203.27	204.85	206.68	205.85	202.92	201.37	205.38	211.81	218.60	221.75	220.92	231.51	239.77	238.58	237.53	229.36	215.07	200.53	188.08	182.07	178.46	176.71	174.86	173.88	174.57	175.73	176.92	179.20	182.26	186.50	203.45	216.15	220.33	224.51	228.65	227.14	220.06	216.09	214.04	212.60	212.06	215.71	221.55	226.26	225.75
S2	Corrective	8	91-100	_43	197.74	199.15	201.17	203.51	207.25	217.03	225.04	228.17	229.21	229.99	230.65	230.35	230.50	231.38	232.67	233.25	231.56	226.41	217.60	202.95	184.61	176.43	173.10	172.86	175.37	178.00	179.85	175.81	180.30	186.31	211.89	226.95	229.09	231.01	232.91	231.71	224.98	221.13	219.73	218.33	215.97	221.98	234.61	242.28	234.89
S2	Corrective	5	91-100	_45	201.81	203.26	206.27	210.05	213.91	217.76	221.61	225.26	227.62	227.92	227.73	228.89	231.76	233.21	231.06	225.43	218.40	207.59	194.65	184.63	179.49	177.78	180.29	186.85	187.46	182.56	175.89	168.78	159.34	155.82	215.77	229.41	216.98	216.98	217.88	216.93	214.78	213.21	212.88	213.03	213.76	217.48	216.72	214.31	210.88
S2	Corrective	4	91-100	_47	204.61	206.18	207.71	206.62	206.42	213.80	219.22	221.28	223.71	224.69	224.06	228.47	234.55	237.92	237.20	232.34	224.47	214.76	203.88	196.02	192.01	189.96	187.72	184.99	180.65	170.11	162.48	160.36	163.50	167.54	184.31	194.43	196.74	197.79	198.28	200.96	206.12	210.60	214.81	219.14	222.65	223.76	224.60	223.74	217.37
S2	Corrective	3	91-100	_71	203.75	205.34	208.69	212.10	215.43	218.77	222.09	225.79	229.94	232.07	232.31	233.60	232.24	229.55	228.29	227.23	223.28	217.35	211.29	205.65	200.91	190.43	179.14	173.14	173.72	174.37	175.01	177.71	179.42	184.73	190.21	193.49	194.79	196.86	198.18	199.50	205.00	209.00	211.50	213.33	217.08	219.96	223.13	226.57	226.39
S2	Corrective	2	91-100	_80	185.07	185.51	190.66	201.40	207.30	211.12	217.46	224.22	229.03	230.39	231.55	235.77	240.81	244.86	243.01	236.77	234.03	230.90	226.79	222.68	218.42	212.70	206.88	201.10	196.52	191.27	187.61	186.64	186.64	200.82	206.08	203.66	203.21	205.05	209.00	213.04	217.11	221.18	225.24	229.30	233.65	237.13	240.87	244.13	242.84
S2	Corrective	1	81-90	_07	211.41	205.16	201.43	204.89	209.50	214.11	218.72	223.29	227.67	231.87	234.67	235.66	238.22	243.20	243.10	235.59	219.89	199.80	182.99	180.89	185.88	192.40	199.17	205.80	205.37	198.48	189.31	177.43	172.34	173.40	187.29	196.76	198.18	198.20	198.80	200.19	201.86	203.93	212.57	222.44	224.65	228.61	231.40	231.82	231.00
S2	Corrective	6	81-90	_10	229.64	225.03	218.19	220.76	223.37	224.32	224.12	224.27	221.06	220.96	233.75	236.58	239.17	241.61	240.36	234.05	225.94	211.63	197.98	196.89	200.20	204.07	208.16	212.18	207.46	196.28	185.81	176.80	178.13	180.39	189.16	193.40	192.15	193.11	196.54	201.06	206.15	208.94	210.48	211.88	215.24	213.50	201.22	190.67	184.94
S2	Corrective	9	81-90	_27	222.19	220.76	222.06	225.08	226.94	227.10	227.58	229.70	228.67	237.30	259.83	253.97	236.41	225.90	216.36	210.09	204.26	198.43	192.60	187.15	184.39	186.43	188.99	190.35	189.18	187.09	183.41	173.72	173.07	174.11	179.34	185.33	188.04	187.02	188.98	195.13	203.64	212.46	221.27	229.53	235.07	236.56	233.23	222.94	223.10
S2	Corrective	5	81-90	_31	198.19	196.58	193.80	193.50	198.51	207.17	216.33	225.48	232.54	234.37	234.14	235.12	237.85	240.61	239.86	236.11	230.49	223.84	216.67	206.47	185.52	169.87	172.17	171.67	172.59	176.97	181.44	183.98	180.53	178.20	188.07	193.50	195.58	197.66	201.17	206.09	209.58	211.30	212.29	212.97	213.84	215.41	216.48	215.27	210.82
S2	Corrective	7	81-90	_66	205.51	207.91	211.20	214.49	217.78	221.07	224.36	227.40	228.43	227.35	224.53	223.85	225.74	227.88	228.43	227.36	223.74	218.63	213.30	204.52	193.97	185.86	181.01	179.34	179.20	180.04	180.61	181.95	186.00	190.39	204.75	212.18	213.14	212.93	213.08	213.47	214.19	214.77	214.38	213.47	215.43	224.54	235.54	246.24	248.56
S2	Corrective	3	81-90	_75	248.21	249.93	241.04	235.01	233.89	231.01	225.62	222.78	222.22	221.81	226.61	232.87	234.87	233.57	229.94	223.65	214.00	201.67	189.02	179.12	171.33	162.87	162.85	165.69	169.01	172.36	175.53	174.64	183.16	216.51	219.51	219.97	220.10	220.59	221.74	222.71	223.18	223.25	221.86	217.91	218.29	225.97	227.11	217.01	213.67
S2	Corrective	2	81-90	_82	208.35	212.34	220.91	225.89	226.66	226.93	227.13	227.83	228.67	228.77	230.84	236.98	241.94	240.95	235.93	229.55	215.18	201.92	197.64	195.81	191.37	184.19	176.03	172.22	181.15	183.26	179.35	177.92	183.16	195.71	217.36	219.28	215.36	216.68	217.04	217.16	216.94	215.70	214.79	212.74	206.75	210.05	213.28	211.24	206.98
S2	Corrective	4	81-90	_87	233.06	236.11	240.54	244.96	246.44	240.61	236.68	234.69	234.36	234.09	235.21	235.87	238.05	237.08	224.09	216.69	207.90	199.09	191.10	185.94	186.59	190.73	197.65	200.88	198.01	195.24	191.11	183.08	173.13	171.23	187.73	198.75	201.27	204.00	206.32	208.64	210.99	213.33	215.76	218.32	219.70	220.06	220.92	222.03	222.59
S2	Corrective	0	81-90	_89	206.28	208.65	216.26	224.24	228.03	229.26	229.42	228.04	226.75	227.54	232.21	237.45	243.10	248.52	249.80	243.13	231.45	216.63	200.39	189.29	185.69	183.97	182.97	182.92	181.46	178.03	177.89	200.20	221.80	221.63	235.08	245.49	248.93	252.38	253.14	239.85	232.35	228.52	225.15	218.32	217.05	223.48	228.22	224.79	215.94
S2	Corrective	8	81-90	_94	204.49	206.16	206.06	203.31	204.23	210.92	214.44	215.88	215.71	224.34	236.48	240.66	245.03	247.72	239.90	230.19	218.49	203.72	193.44	195.29	195.46	189.13	182.53	179.22	177.65	174.71	171.80	168.81	166.18	169.61	204.89	225.69	229.86	233.88	231.45	220.91	216.51	215.05	214.80	215.75	216.98	221.04	219.70	215.75	212.81
S2	Corrective	9	71-80	_13	204.40	206.13	208.61	211.09	213.57	216.05	218.53	223.23	227.70	227.26	225.34	230.26	235.16	233.69	232.77	231.54	223.88	213.36	202.52	189.54	178.08	173.21	171.47	170.97	171.80	172.67	173.51	173.70	174.85	180.75	197.16	209.10	215.56	222.02	227.66	222.84	216.98	216.15	215.68	211.41	207.40	213.07	220.72	227.66	225.47
S2	Corrective	7	71-80	_20	211.23	212.30	213.64	214.61	215.30	215.79	216.08	217.42	219.19	218.32	215.73	217.79	229.02	239.67	241.09	239.87	232.37	221.73	211.11	203.66	195.38	180.59	172.45	173.98	175.31	176.64	177.96	178.76	179.03	184.07	208.05	223.31	230.20	237.09	240.84	233.58	226.46	219.77	216.08	216.75	218.65	220.03	221.49	222.96	223.00
S2	Corrective	8	71-80	_24	221.96	227.96	236.54	245.12	248.68	242.34	237.46	236.29	236.17	235.52	232.22	230.23	231.14	234.52	236.44	234.87	230.13	221.98	209.87	195.60	182.21	179.37	181.52	185.37	185.87	183.70	177.04	169.72	162.16	161.10	177.39	188.05	189.55	193.30	197.69	202.08	206.47	210.82	214.08	215.33	215.58	215.93	217.50	218.84	217.79
S2	Corrective	6	71-80	_42	217.06	218.95	222.25	226.62	230.48	232.60	233.04	233.03	233.88	235.44	236.92	238.24	240.55	240.90	235.25	225.94	215.48	205.46	196.84	193.03	198.36	198.23	196.34	194.39	189.56	183.99	180.26	177.09	175.13	177.36	209.48	220.12	210.85	208.17	208.78	208.50	207.52	207.21	207.74	208.87	211.07	215.57	217.55	218.90	218.30
S2	Corrective	1	71-80	_51	218.58	215.56	213.10	213.66	216.00	218.12	219.85	221.24	219.57	216.58	220.07	235.92	251.10	250.41	239.35	238.60	227.79	214.51	201.71	190.70	190.18	195.90	200.79	199.22	193.42	187.63	182.81	178.85	178.44	180.83	199.16	210.19	212.22	214.08	215.68	216.63	217.11	217.63	217.38	217.55	220.68	225.86	228.85	226.33	218.73
S2	Corrective	5	71-80	_55	116.64	112.10	109.49	125.42	151.27	177.44	203.61	225.23	227.50	218.62	225.27	237.64	244.50	243.70	239.72	232.84	223.62	212.43	199.97	192.15	189.36	188.05	186.57	185.12	183.68	183.11	182.50	181.20	179.54	178.11	182.01	184.73	185.44	186.51	187.65	188.79	189.92	192.86	201.68	206.29	209.31	214.44	218.30	217.66	215.22
S2	Corrective	0	71-80	_67	208.48	212.08	218.88	221.80	221.65	220.09	218.44	217.16	215.33	211.56	213.22	222.24	227.92	227.23	223.33	217.28	209.59	200.87	190.25	181.62	173.57	169.12	168.46	169.92	173.77	177.84	181.91	182.87	178.59	179.52	189.05	194.92	196.28	197.63	199.38	205.36	212.24	214.22	213.75	210.81	210.32	215.33	229.06	233.74	231.43
S2	Corrective	2	71-80	_68	214.48	211.37	209.75	212.54	216.13	219.73	223.32	226.92	230.51	234.07	238.12	241.23	244.69	246.86	245.05	240.92	234.66	223.12	209.14	200.79	198.05	196.87	195.70	194.57	193.03	190.93	188.22	184.60	185.57	189.07	207.90	219.62	222.83	226.01	228.09	227.03	224.93	223.68	222.79	220.00	208.92	209.58	219.63	216.13	211.74
S2	Corrective	3	71-80	_69	211.21	212.98	213.64	203.34	199.51	204.27	209.17	214.06	218.98	224.12	227.21	227.43	224.90	221.38	223.24	225.54	227.89	230.24	232.59	234.94	237.40	239.54	241.79	240.65	220.33	206.52	198.52	188.84	183.01	184.64	198.27	207.53	209.69	211.85	213.85	213.88	212.33	211.64	210.86	209.97	210.75	216.63	223.60	230.54	234.14
S2	Corrective	4	71-80	_100	207.98	210.67	214.59	218.52	222.20	222.80	221.12	219.46	217.69	217.14	219.57	223.18	226.18	228.25	227.20	223.46	218.51	208.99	196.55	186.75	179.52	171.32	160.92	149.70	142.53	141.57	141.51	141.40	141.95	149.64	191.26	197.90	185.82	180.70	181.05	186.70	194.18	201.72	207.80	209.53	209.51	210.02	210.73	210.86	209.90
S2	Corrective	6	61-70	_09	202.17	202.53	203.23	207.23	213.59	219.94	226.34	228.27	226.18	223.99	225.49	235.76	237.44	230.72	225.91	218.13	205.63	192.11	186.27	187.56	190.32	193.58	197.11	200.59	202.08	199.28	189.47	176.60	174.41	175.88	182.99	187.54	191.67	197.64	203.79	209.95	216.08	220.17	219.46	218.35	218.86	222.10	225.18	225.24	224.37
S2	Corrective	2	61-70	_37	223.26	221.18	220.65	221.81	222.68	223.15	223.64	223.69	221.06	217.06	219.77	236.06	241.31	234.84	229.98	219.32	207.43	196.32	187.48	181.98	181.89	182.01	182.02	181.56	180.15	178.06	176.48	175.52	174.89	177.46	193.66	205.43	208.29	210.84	212.31	211.47	209.95	209.55	209.99	210.34	210.69	212.27	212.62	210.97	209.50
S2	Corrective	5	61-70	_44	210.99	215.18	221.03	226.88	232.53	233.45	229.60	228.85	230.87	229.19	227.20	232.70	239.13	244.37	239.30	228.25	215.73	202.58	189.25	180.40	178.04	176.54	174.93	173.75	173.17	173.00	173.28	174.39	176.50	180.52	195.01	204.68	204.48	201.43	200.15	201.55	206.45	211.50	214.18	215.02	217.66	222.86	227.76	227.69	225.79
S2	Corrective	4	61-70	_57	198.00	200.26	200.44	193.45	191.09	195.83	200.91	206.00	211.09	216.16	221.51	225.38	229.46	233.55	238.54	247.26	252.09	247.53	236.96	224.90	214.28	205.28	199.40	195.99	190.69	182.51	172.70	165.00	164.72	169.55	198.69	219.70	229.16	236.45	229.68	223.12	220.72	219.79	218.50	217.23	217.00	221.04	224.25	224.06	221.34
S2	Corrective	7	61-70	_58	195.04	195.31	195.41	197.28	204.79	215.13	225.61	235.43	239.77	240.05	241.39	237.76	230.19	223.38	212.53	201.46	190.41	182.93	184.53	185.12	184.40	183.99	182.87	180.12	178.96	179.51	178.78	178.30	178.72	180.38	187.49	193.45	199.76	207.79	213.40	216.42	216.70	215.63	215.22	215.66	218.33	225.25	227.04	225.48	225.49
S2	Corrective	9	61-70	_62	221.55	226.84	234.44	242.04	248.38	245.14	240.65	237.01	232.72	228.73	221.47	230.96	247.65	262.61	258.55	247.28	240.95	230.25	213.72	198.37	183.32	174.16	172.68	170.70	175.40	180.36	185.32	185.97	179.34	179.86	191.65	198.11	194.49	190.13	188.27	191.12	197.15	200.56	202.10	197.86	191.70	198.85	210.43	218.71	219.90
S2	Corrective	3	61-70	_63	216.18	216.11	213.77	213.44	213.93	214.06	214.53	214.94	213.81	212.56	213.38	214.58	215.82	215.40	211.13	203.11	194.93	189.80	187.73	186.83	184.02	182.81	183.34	183.83	183.44	182.64	180.99	179.09	179.13	180.33	184.29	188.62	191.33	192.30	192.50	194.81	199.50	203.04	206.38	209.22	211.66	213.61	215.15	216.21	216.37
S2	Corrective	1	61-70	_64	197.26	197.73	198.74	200.71	205.24	211.34	215.68	220.04	224.13	225.86	227.43	228.51	229.21	229.17	228.33	226.92	224.41	219.55	212.15	203.52	195.33	188.79	185.12	182.26	179.37	172.72	165.32	162.41	164.55	168.53	184.12	190.88	194.03	198.52	201.61	203.17	202.85	201.13	200.61	203.36	207.82	212.26	217.19	220.54	214.09
S2	Corrective	0	61-70	_77	195.74	197.67	200.63	203.21	205.64	208.09	210.53	212.69	213.79	216.10	225.17	239.59	245.29	237.76	231.63	224.28	215.22	204.19	194.50	187.88	182.66	180.91	180.41	180.24	180.00	179.14	177.23	183.43	222.11	251.11	225.07	207.07	205.02	206.97	209.39	211.82	214.25	216.69	219.12	221.52	224.29	227.15	230.30	232.73	230.76
S2	Corrective	8	61-70	_97	203.88	205.02	206.50	208.71	214.03	220.71	227.43	232.26	225.71	217.63	221.40	233.25	241.93	239.74	234.87	231.48	225.14	211.20	202.03	198.89	194.64	185.79	176.05	169.16	172.15	177.91	183.76	188.78	188.38	188.40	199.34	201.04	197.69	197.58	199.27	201.01	202.74	204.65	206.62	207.53	207.65	212.21	216.34	215.85	214.97
S2	Corrective	2	51-60	_05	241.66	246.48	253.15	258.98	252.27	243.55	241.10	240.79	239.55	236.61	232.48	238.89	244.64	243.90	242.91	236.17	221.26	205.26	192.96	185.58	180.32	177.69	174.19	174.83	179.07	183.57	185.48	182.43	179.41	181.16	189.03	194.66	197.71	200.67	202.67	206.40	211.13	215.62	216.78	213.33	215.93	226.58	236.09	237.75	234.25
S2	Corrective	8	51-60	_19	214.91	216.55	218.79	221.40	224.52	227.87	231.43	233.66	234.27	234.17	233.71	234.17	238.89	241.76	235.32	220.37	203.79	191.99	187.68	187.12	186.06	184.90	183.70	182.60	182.21	184.90	182.88	172.21	166.76	171.85	205.67	225.97	225.32	226.25	227.42	227.97	228.48	229.40	230.49	230.47	231.45	233.14	233.86	235.37	234.85
S2	Corrective	6	51-60	_22	198.55	199.90	201.86	203.39	207.16	215.27	224.18	233.08	238.79	233.72	229.86	233.20	237.40	237.98	235.27	226.56	214.47	200.29	186.38	181.91	181.93	182.05	182.15	181.84	180.92	179.62	177.73	177.44	180.90	186.79	205.20	213.46	213.03	213.97	216.16	217.93	219.21	220.69	221.21	220.64	220.02	220.67	222.22	220.92	216.24
S2	Corrective	9	51-60	_39	209.45	214.17	221.06	225.79	227.84	229.35	228.52	226.20	225.07	225.10	224.93	227.33	227.78	224.73	221.33	215.02	207.48	197.87	183.93	181.34	186.29	188.69	191.25	192.94	190.96	187.11	178.74	168.82	165.77	165.91	183.62	196.00	200.96	203.85	202.98	207.60	213.16	217.86	217.21	216.25	221.12	228.22	233.67	233.31	228.16
S2	Corrective	3	51-60	_53	238.38	241.13	244.94	248.02	240.75	230.85	227.36	225.14	226.83	229.79	228.81	234.41	238.81	236.08	227.95	215.98	205.75	198.16	191.35	186.25	183.75	184.70	187.07	187.18	184.12	180.29	175.58	173.88	182.75	193.94	206.98	214.92	216.78	218.54	219.12	216.49	212.94	212.08	213.83	217.12	219.88	221.66	223.26	224.56	224.89
S2	Corrective	7	51-60	_56	220.43	223.74	226.98	216.83	208.83	216.06	224.54	233.01	239.07	236.86	231.26	234.55	240.28	238.64	230.48	220.74	216.99	214.51	212.03	209.57	206.95	204.07	201.07	197.96	193.59	191.16	189.66	187.69	186.31	186.84	200.12	206.41	201.96	200.19	200.19	203.94	210.69	213.64	214.67	214.29	213.42	215.30	219.03	225.96	227.08
S2	Corrective	0	51-60	_65	188.35	189.22	189.52	190.82	195.70	201.44	207.19	212.93	218.68	224.39	230.65	235.76	241.33	246.61	248.75	244.89	237.31	227.92	217.56	206.28	194.51	187.30	186.06	188.92	191.26	189.66	182.38	175.29	175.28	176.69	187.41	194.47	199.48	205.33	206.87	208.29	210.77	212.79	213.40	210.85	205.95	211.00	221.44	218.68	206.97
S2	Corrective	1	51-60	_74	220.62	219.77	220.87	223.93	226.13	226.75	226.84	227.06	227.85	229.21	230.58	231.60	234.15	237.16	235.05	227.94	221.93	213.97	202.66	192.34	190.07	185.79	182.97	184.30	186.38	188.46	190.52	189.78	180.09	171.12	182.79	190.14	189.63	191.91	198.90	207.04	215.30	221.06	218.61	216.81	226.13	245.11	265.88	277.47	247.79
S2	Corrective	4	51-60	_93	190.88	192.58	193.61	194.60	200.85	210.98	221.40	231.79	238.29	231.25	222.59	227.11	234.30	242.08	242.71	233.74	220.84	207.74	195.29	190.83	191.43	178.85	175.30	172.45	171.11	169.95	168.85	168.47	170.06	175.39	194.25	206.37	211.77	217.17	222.55	226.25	224.85	222.43	221.25	221.86	224.22	227.21	229.43	230.37	225.84
S2	Corrective	5	51-60	_95	211.79	209.92	209.36	210.44	212.07	215.57	221.44	228.35	233.64	238.38	242.25	244.32	240.10	228.44	221.09	217.90	215.08	212.26	208.57	200.14	189.54	183.13	178.24	177.27	179.44	181.66	183.87	183.18	176.88	171.03	196.52	208.27	211.09	213.07	214.04	215.18	217.06	218.82	218.51	216.42	216.34	223.74	233.08	238.48	231.67
S2	Corrective	0	41-50	_02	196.10	196.59	199.56	204.99	210.74	216.49	222.21	227.01	226.23	216.44	207.43	224.71	240.54	238.72	231.23	220.72	207.58	196.50	187.02	182.01	180.57	179.86	179.05	178.47	177.99	176.82	175.88	175.99	177.52	179.94	194.47	200.10	195.99	197.04	207.13	220.29	229.17	224.98	218.79	215.96	222.11	230.38	237.70	239.83	237.77
S2	Corrective	9	41-50	_03	218.81	206.04	197.60	196.57	198.87	204.41	210.64	216.37	220.08	219.08	220.09	229.52	241.78	252.75	254.03	245.12	233.19	217.87	202.63	189.08	180.68	180.75	186.57	194.19	196.77	194.62	188.86	179.52	173.46	174.59	201.74	217.47	220.87	223.10	225.38	225.75	223.95	222.50	221.98	222.74	224.93	227.60	230.39	233.80	235.56
S2	Corrective	4	41-50	_14	220.56	225.84	232.94	240.04	241.11	232.92	231.71	230.49	224.89	218.04	224.39	228.25	231.42	234.59	234.87	227.11	214.01	195.90	180.98	175.79	177.34	177.76	178.14	178.73	179.12	178.96	179.19	179.75	180.53	181.69	189.92	195.38	196.57	201.73	208.74	211.89	214.82	217.54	218.62	218.04	217.12	221.73	233.52	241.90	240.06
S2	Corrective	2	41-50	_29	206.61	205.29	203.25	202.17	202.61	205.35	209.14	213.47	217.55	220.29	223.43	228.31	234.59	237.20	227.59	210.18	193.48	183.38	176.56	172.83	174.77	176.89	179.41	180.98	179.53	172.58	165.55	163.09	158.52	159.02	189.06	207.07	209.45	211.37	213.31	215.24	217.11	217.17	215.60	215.37	215.47	215.38	215.77	220.69	225.47
S2	Corrective	5	41-50	_34	228.87	228.76	229.57	231.35	232.82	233.70	233.88	233.65	233.87	234.77	236.77	242.88	248.61	246.47	238.94	225.03	208.50	195.41	189.97	188.44	188.09	189.13	185.84	185.29	185.09	184.89	185.22	188.24	186.20	186.57	196.51	203.08	208.09	213.27	216.32	217.40	217.85	218.63	218.31	216.33	219.54	232.60	236.89	229.26	224.68
S2	Corrective	8	41-50	_73	226.84	223.99	222.85	224.55	226.40	227.50	227.59	226.65	225.30	224.67	224.87	225.23	225.50	226.03	226.48	224.69	220.13	212.65	201.17	186.89	173.88	160.65	157.68	161.07	166.93	172.82	178.64	179.79	172.92	145.88	183.65	199.60	193.10	192.54	192.93	197.19	205.13	212.17	217.73	221.32	221.23	219.25	227.68	237.03	232.17
S2	Corrective	3	41-50	_88	225.85	228.61	232.30	235.99	239.62	240.09	234.89	232.69	231.16	230.82	230.11	230.09	230.68	230.98	230.17	226.97	222.38	217.20	211.66	201.84	191.92	195.08	198.32	185.76	176.46	171.56	166.65	161.01	156.97	155.12	181.64	197.22	200.84	203.01	205.79	208.20	209.35	209.97	210.77	211.02	211.60	219.44	229.27	239.10	242.17
S2	Corrective	6	41-50	_90	215.48	217.19	219.64	222.08	224.74	232.76	238.80	237.21	235.51	233.40	228.03	228.19	232.75	236.64	234.51	228.69	220.79	212.48	202.96	196.64	193.64	192.61	192.08	191.31	188.50	181.13	173.37	168.57	165.57	167.42	194.26	210.66	212.65	213.02	214.76	221.70	229.58	237.39	240.58	235.83	233.33	237.27	239.50	234.50	232.79
S2	Corrective	1	41-50	_91	216.37	218.34	217.86	216.07	215.98	216.29	217.68	220.11	221.99	222.12	220.80	220.16	219.84	218.32	214.73	208.58	201.48	195.43	189.53	186.59	186.74	187.40	185.84	179.41	173.47	170.52	171.58	174.74	177.04	178.70	186.03	189.36	190.16	194.20	198.80	203.39	207.99	212.61	218.90	224.84	228.22	229.00	226.22	223.49	219.61
S2	Corrective	7	41-50	_96	224.49	226.09	228.49	230.67	231.74	232.49	233.28	232.72	231.14	230.79	230.62	234.63	238.79	235.87	234.59	231.09	223.41	215.13	206.85	198.79	194.37	194.28	193.44	189.65	187.23	181.30	176.25	175.80	177.85	180.40	201.56	212.30	214.45	214.90	216.01	217.57	219.01	220.44	221.86	222.76	223.13	225.32	230.85	229.64	222.99
S2	Corrective	2	31-40	_11	207.49	211.14	216.28	221.42	225.39	221.99	218.58	215.55	211.08	210.01	218.47	226.87	235.69	244.50	245.60	228.91	220.63	212.44	201.15	187.89	173.29	170.29	170.43	170.67	175.20	179.97	184.42	181.40	178.62	181.66	193.00	200.09	204.21	209.20	213.81	216.77	218.00	217.50	216.00	214.88	216.20	222.35	228.17	225.44	215.95
S2	Corrective	6	31-40	_12	218.98	220.48	222.89	225.01	226.10	227.22	228.93	229.73	227.58	224.80	228.72	238.29	243.33	242.07	240.06	236.28	228.67	219.67	210.72	204.27	201.52	196.65	191.41	186.13	183.33	185.06	186.82	188.49	186.90	189.17	189.99	190.32	190.22	189.92	190.18	193.04	198.81	205.47	212.12	218.66	226.15	234.40	243.35	249.37	242.70
S2	Corrective	4	31-40	_25	241.79	243.13	245.06	246.99	244.38	230.90	225.19	224.87	225.20	227.08	230.71	231.10	228.87	225.22	221.77	215.45	207.25	198.79	185.65	175.45	176.18	180.01	183.72	185.89	184.53	174.33	174.26	172.57	177.90	186.40	227.52	233.99	213.08	213.24	214.31	216.94	219.40	220.04	218.69	217.95	222.69	232.13	235.92	233.57	227.20
S2	Corrective	1	31-40	_46	228.25	232.87	239.70	246.53	252.72	244.78	229.34	226.88	226.22	225.03	218.43	216.88	223.18	234.12	241.97	240.86	237.74	237.75	235.44	232.02	228.30	222.79	217.02	211.25	205.48	199.71	193.94	188.36	186.86	188.11	195.25	199.16	200.56	202.61	204.81	207.01	209.18	209.34	205.09	206.01	213.21	220.97	227.30	229.01	225.60
S2	Corrective	8	31-40	_54	216.67	211.60	204.69	203.53	212.23	223.52	234.90	246.28	252.36	244.09	239.79	237.71	232.49	233.04	236.31	228.10	216.88	205.66	194.79	188.97	187.34	185.69	184.28	183.13	181.78	181.01	180.83	182.99	188.29	193.05	202.22	210.07	212.74	215.41	218.08	220.76	223.43	226.10	228.11	227.39	228.03	228.74	229.67	230.39	231.74
S2	Corrective	5	31-40	_59	196.30	196.03	195.47	196.02	198.30	201.06	203.83	207.24	216.01	225.78	230.48	234.70	239.74	240.20	235.39	225.40	210.54	199.92	194.31	189.93	188.37	188.16	187.97	187.70	185.73	182.72	180.36	179.22	179.10	180.21	206.28	221.25	223.04	220.53	220.62	224.04	226.74	228.97	230.84	231.99	231.97	230.81	230.37	230.81	229.89
S2	Corrective	7	31-40	_70	229.38	232.90	237.82	242.73	244.43	237.68	236.01	236.01	235.46	228.93	220.01	229.96	238.14	240.35	235.85	228.08	220.24	212.40	203.96	194.29	188.69	189.05	189.65	187.81	184.34	177.68	170.73	166.06	162.67	165.14	190.17	203.71	204.38	204.08	204.64	207.01	210.27	216.00	221.79	219.07	211.22	217.92	228.28	237.82	240.17
S2	Corrective	0	31-40	_79	211.37	208.54	205.03	204.47	206.18	210.82	218.63	226.90	227.84	223.42	227.01	240.59	252.24	251.24	249.09	247.35	235.52	220.93	206.73	195.82	190.31	190.03	193.40	194.84	191.92	186.67	181.33	175.83	176.03	180.79	189.35	194.26	195.91	197.28	198.51	205.04	208.43	211.81	216.69	218.44	219.49	223.95	228.62	230.38	226.16
S2	Corrective	9	31-40	_85	218.46	213.75	211.71	214.23	217.91	221.68	224.24	223.96	222.65	222.63	225.40	236.51	249.91	260.01	247.99	234.61	230.07	224.13	217.05	205.05	193.65	188.95	184.15	180.33	177.15	173.97	170.84	169.27	164.47	155.50	186.40	205.62	209.54	222.10	238.61	233.71	230.47	228.77	227.32	225.88	222.12	219.39	220.86	225.44	227.95
S2	Corrective	3	31-40	_92	219.02	214.21	209.14	207.53	209.78	214.46	220.59	225.00	227.05	228.58	229.66	230.09	230.84	232.12	231.81	229.48	225.22	217.40	206.45	196.85	190.33	187.06	184.94	183.51	181.98	181.26	180.97	181.96	184.47	187.22	204.61	216.51	219.16	221.85	225.08	225.49	223.40	222.17	221.52	219.07	217.80	221.40	225.62	228.23	225.88
S2	Corrective	4	21-30	_08	197.50	197.50	196.75	198.72	202.54	206.42	212.78	222.62	225.23	222.17	219.90	224.70	232.38	236.93	236.12	228.53	214.98	201.20	190.55	181.64	178.35	179.01	181.55	185.60	185.93	180.43	173.06	167.26	172.68	182.19	188.73	191.57	191.79	193.64	196.85	202.67	208.67	214.23	217.62	219.49	221.44	222.90	225.41	224.72	219.77
S2	Corrective	8	21-30	_17	207.71	210.65	214.60	218.56	222.52	226.47	230.41	232.77	231.35	227.55	231.47	238.18	241.95	240.92	239.28	236.80	229.97	220.63	212.46	206.81	201.96	198.29	198.74	197.71	195.30	192.56	189.82	188.34	188.84	193.65	213.06	224.57	228.63	232.69	233.73	225.26	220.62	221.92	224.38	225.41	222.90	224.03	227.59	223.27	218.86
S2	Corrective	5	21-30	_23	198.07	200.54	203.85	206.90	211.87	217.61	223.35	228.99	229.87	224.44	222.61	224.23	228.95	230.80	225.71	216.83	203.68	190.69	181.21	175.32	171.39	170.25	169.26	168.72	168.75	168.91	169.28	170.95	173.90	178.09	209.48	230.36	234.27	238.05	237.61	233.08	230.13	227.44	225.11	218.84	223.37	228.52	233.04	237.59	239.96
S2	Corrective	7	21-30	_26	193.80	192.22	195.35	207.13	211.77	213.16	213.15	211.38	205.94	207.31	214.74	214.54	213.55	212.67	211.94	209.48	205.25	199.34	191.02	182.54	173.49	168.41	172.06	184.36	185.36	182.73	176.62	170.08	168.32	168.18	188.15	198.97	200.77	203.12	205.87	208.63	211.38	213.84	214.46	213.71	213.80	214.24	213.70	210.70	206.34
S2	Corrective	2	21-30	_35	205.43	203.09	202.81	206.25	210.57	214.98	219.37	224.16	229.94	231.94	229.91	232.95	237.63	236.66	234.17	229.03	220.73	212.23	202.50	190.70	183.04	181.01	179.98	178.58	176.87	172.94	163.38	154.17	151.91	157.04	183.95	203.94	206.24	204.81	201.76	202.05	209.25	216.31	222.16	228.50	234.62	235.34	227.93	223.03	223.79
S2	Corrective	3	21-30	_78	172.71	173.01	182.15	191.64	197.47	206.23	215.82	224.30	227.49	229.05	231.64	233.22	235.37	237.55	238.12	236.00	232.07	227.06	221.51	216.48	212.79	211.38	209.89	208.04	200.58	192.23	187.13	182.44	177.22	174.88	187.46	195.90	197.46	198.73	199.73	199.52	201.05	205.23	208.99	210.71	210.26	215.13	219.64	219.49	217.66
S2	Corrective	9	21-30	_81	230.47	225.88	224.28	226.48	229.74	233.08	235.20	236.08	235.98	234.57	234.11	240.80	246.41	247.31	246.75	245.02	243.14	241.29	239.44	237.58	235.56	233.73	231.73	229.71	226.59	221.14	208.84	191.47	188.12	188.92	193.39	196.34	197.92	199.74	199.15	200.38	204.06	207.58	208.28	209.58	214.04	218.71	223.84	228.03	224.93
S2	Corrective	6	21-30	_86	235.66	244.04	255.30	266.56	262.34	242.84	240.02	235.51	230.43	221.62	227.24	230.71	233.24	233.09	230.11	224.62	217.87	207.29	191.20	179.88	174.12	170.80	167.60	167.68	174.19	181.28	188.35	191.27	187.11	191.97	201.47	206.20	207.31	208.18	208.74	209.44	211.83	215.07	217.12	217.16	217.53	223.50	231.22	237.75	237.09
S2	Corrective	0	21-30	_98	212.15	207.06	203.66	204.36	208.80	217.50	224.77	227.57	227.95	226.24	226.71	232.83	238.66	239.28	234.56	227.32	219.65	208.21	196.91	190.68	189.20	188.69	187.89	185.90	182.33	180.33	178.86	177.66	177.66	179.37	196.86	207.48	207.32	204.59	204.00	206.25	209.81	214.15	219.67	224.11	224.78	224.04	224.27	224.09	221.29
S2	Corrective	1	21-30	_99	214.68	217.31	220.81	224.32	228.73	229.47	227.87	225.62	222.72	218.86	220.37	223.15	227.47	231.54	230.92	224.98	215.52	200.86	185.78	179.90	176.09	171.71	170.28	168.68	166.43	164.18	162.14	162.52	164.60	165.76	164.77	164.97	168.07	172.88	177.98	183.08	188.18	193.28	198.38	203.46	208.69	213.34	218.08	222.81	226.55
S2	Corrective	4	11-20	_16	201.84	203.37	205.31	206.30	206.70	209.42	216.50	222.96	228.19	232.00	235.82	235.63	236.92	243.47	242.75	235.91	223.82	209.54	195.32	191.41	192.71	191.83	190.87	190.08	188.20	184.26	180.13	177.78	178.22	180.12	195.05	203.28	202.73	201.25	200.10	201.96	206.10	208.56	210.62	212.91	216.02	218.70	221.01	221.33	217.44
S2	Corrective	9	11-20	_28	207.41	202.81	201.87	204.96	208.43	213.43	219.93	223.59	222.38	221.03	227.62	236.91	247.14	256.33	254.38	243.96	234.68	221.15	204.69	194.53	193.94	193.71	193.40	192.36	190.89	189.42	187.94	186.04	182.94	184.01	195.88	203.38	205.28	206.97	208.09	210.05	212.37	214.67	216.44	217.28	217.45	217.79	217.88	215.94	213.85
S2	Corrective	8	11-20	_33	215.89	218.31	221.94	225.67	229.39	233.12	236.85	240.20	241.02	241.85	247.95	254.52	260.94	264.76	261.24	260.02	256.95	240.68	221.37	201.79	187.75	184.51	181.86	180.63	179.43	177.68	175.02	172.43	171.60	174.02	193.39	204.66	207.57	211.09	214.62	216.79	218.32	219.42	219.88	219.87	219.96	221.24	225.67	228.77	224.16
S2	Corrective	0	11-20	_36	217.81	202.53	193.81	199.72	210.90	222.34	232.07	229.16	221.51	217.85	222.16	235.97	250.14	253.47	249.21	237.08	213.06	190.82	180.62	184.68	194.00	201.77	210.21	218.63	216.72	200.04	189.79	181.37	175.90	174.57	172.45	171.10	171.09	173.12	191.68	208.07	207.98	205.56	203.35	203.99	207.03	209.44	211.50	211.71	210.38
S2	Corrective	5	11-20	_50	189.28	196.61	215.97	219.77	219.91	220.09	220.31	220.49	220.09	215.26	208.89	226.87	237.64	237.73	236.79	231.85	221.41	207.83	199.18	195.49	191.28	187.86	184.65	182.98	179.13	176.60	176.24	177.20	181.11	185.11	205.70	219.41	223.83	228.25	226.84	215.82	212.51	208.91	208.89	212.24	213.82	214.57	212.31	209.14	208.20
S2	Corrective	1	11-20	_52	220.22	219.31	218.62	218.50	218.06	217.85	217.94	217.92	216.02	208.88	200.92	206.02	218.97	224.03	220.68	219.49	216.43	212.62	208.82	205.03	201.10	196.78	192.35	187.94	182.83	177.56	173.99	169.23	160.18	159.66	184.27	200.94	204.81	208.68	212.23	210.59	204.08	201.70	202.27	202.21	199.05	208.25	221.89	219.63	213.20
S2	Corrective	6	11-20	_60	220.50	222.79	225.22	226.23	228.15	230.13	231.09	231.10	231.09	231.14	230.69	232.45	237.99	239.08	230.60	217.65	203.64	189.58	176.19	168.87	167.13	162.61	157.28	156.01	155.37	154.34	154.83	158.42	164.20	170.15	187.53	194.36	192.35	192.05	193.48	195.44	197.40	198.79	199.57	200.38	201.64	202.57	202.55	201.36	200.27
S2	Corrective	7	11-20	_72	221.72	220.52	220.83	223.55	225.71	226.29	225.39	223.88	223.24	223.35	224.79	228.47	234.45	234.96	231.37	225.29	216.77	208.77	201.35	195.82	194.04	192.51	190.94	189.37	187.80	186.23	184.65	182.90	178.62	173.55	180.70	184.20	183.18	185.54	186.92	190.20	194.14	199.72	203.54	204.86	205.44	206.78	208.77	211.04	211.77
S2	Corrective	3	11-20	_83	249.12	248.83	234.78	221.39	219.82	219.85	219.39	219.24	219.73	218.14	217.26	224.98	234.28	242.45	239.78	230.60	223.77	216.59	206.17	200.38	199.13	198.11	197.25	196.73	195.48	194.41	193.63	192.77	191.09	182.68	199.92	209.89	210.86	213.54	214.66	215.68	214.64	209.97	203.68	201.09	217.61	225.19	222.21	222.30	226.06
S2	Corrective	2	11-20	_84	197.60	200.55	212.05	220.27	222.28	222.75	222.27	221.27	220.86	221.64	224.37	228.19	231.37	233.33	234.71	232.68	228.24	220.30	207.93	196.06	187.85	184.22	183.50	184.79	184.08	182.50	178.16	169.91	165.98	167.37	185.94	197.94	201.35	204.75	208.15	210.86	211.96	210.96	208.32	205.94	204.09	204.25	205.66	210.77	213.80
S2	Corrective	7	1-10	_01	201.30	202.36	203.31	203.48	204.45	207.37	212.67	219.94	227.99	233.30	234.62	236.46	241.21	250.44	260.50	261.61	260.23	243.57	220.50	203.05	194.34	193.04	190.84	188.04	185.05	177.97	170.51	168.85	173.96	179.72	197.58	207.21	211.58	215.21	216.88	216.89	216.58	216.69	217.74	219.16	219.67	219.61	221.28	217.52	219.15
S2	Corrective	4	1-10	_06	208.19	207.71	209.45	217.50	224.16	227.44	228.56	227.73	226.63	226.15	226.09	226.99	231.33	235.02	234.15	228.40	219.77	207.73	192.72	181.55	176.98	171.98	169.84	169.89	169.80	169.70	169.60	166.99	149.22	145.55	170.17	183.70	187.52	192.13	199.24	206.74	214.23	221.72	228.00	227.02	217.17	216.34	219.89	223.44	224.61
S2	Corrective	3	1-10	_15	217.55	220.65	224.80	228.95	229.76	223.69	224.88	228.81	229.44	219.67	219.91	225.36	231.01	233.52	233.44	234.91	231.92	228.05	224.18	220.32	216.29	213.04	209.63	206.26	202.71	195.69	185.74	174.76	169.04	170.25	201.99	224.27	232.62	239.24	226.56	215.09	213.16	213.25	215.20	216.59	217.38	218.29	220.23	221.38	220.08
S2	Corrective	2	1-10	_21	222.46	221.73	223.39	227.11	229.14	230.83	231.93	232.99	235.08	237.48	242.31	249.59	256.74	263.69	265.97	258.36	247.19	231.83	214.73	197.49	185.58	187.79	191.02	194.15	192.48	187.60	185.91	184.17	183.81	184.83	189.72	192.23	193.61	195.51	195.80	195.90	196.01	196.18	197.57	201.31	203.63	206.89	211.04	212.99	212.17
S2	Corrective	1	1-10	_30	188.55	185.37	186.95	197.68	210.29	222.90	235.39	240.89	232.51	227.27	227.36	228.50	231.69	235.13	236.34	231.77	222.11	212.12	207.45	204.51	201.12	198.20	194.94	191.67	188.93	188.23	184.58	178.65	178.28	183.49	218.60	242.94	242.90	220.60	192.21	178.55	193.08	212.43	231.78	244.29	229.50	225.61	221.17	216.73	212.20
S2	Corrective	9	1-10	_32	230.93	236.08	243.29	250.50	257.70	254.78	234.07	230.82	231.16	232.22	231.74	231.00	229.92	229.95	232.53	232.76	229.33	222.34	211.60	196.72	185.64	182.11	181.03	182.24	182.12	178.58	168.81	160.20	157.58	162.77	185.79	201.70	207.53	213.36	218.27	215.31	211.58	209.03	206.59	207.76	210.29	211.52	211.98	211.46	210.43
S2	Corrective	0	1-10	_48	200.57	202.29	202.87	203.21	207.64	215.46	221.62	225.08	224.11	224.62	229.87	234.46	238.75	240.22	237.46	231.03	220.12	206.09	191.14	181.33	176.02	173.53	172.90	173.76	176.04	177.32	177.69	177.67	176.10	171.82	191.91	204.72	206.85	207.06	207.14	207.55	208.43	209.53	210.74	212.23	214.10	214.68	215.17	216.23	214.82
S2	Corrective	8	1-10	_49	146.32	144.96	142.91	140.84	138.77	136.70	134.63	132.56	130.49	128.43	126.14	123.60	120.86	118.13	129.96	206.58	218.98	212.11	205.24	199.84	201.66	204.85	208.25	211.59	208.26	199.00	189.95	180.50	172.05	165.56	186.09	200.84	202.86	203.80	203.53	202.81	201.98	201.65	202.35	203.37	203.46	202.79	201.99	200.79	199.59
S2	Corrective	5	1-10	_61	218.29	219.43	220.63	221.76	224.06	226.74	228.40	230.07	232.29	232.57	231.28	236.18	245.77	255.25	255.66	242.46	231.29	221.27	209.09	196.93	183.21	176.79	175.25	176.42	179.20	180.17	180.18	179.98	179.88	181.56	188.92	190.68	192.36	193.21	195.25	201.41	207.16	207.85	206.02	204.41	202.22	205.84	210.27	211.58	209.88
S2	Corrective	6	1-10	_76	208.63	207.59	206.12	205.92	207.86	212.40	218.37	224.47	230.57	236.58	243.06	249.46	255.97	259.03	254.98	249.18	243.49	236.10	226.13	216.70	210.92	205.73	201.39	198.29	192.88	182.71	178.15	176.50	180.07	182.35	190.15	194.21	194.36	194.52	196.17	198.54	200.96	204.79	212.39	214.94	207.97	204.46	210.65	214.62	215.28
S3	Broad	0	91-100	_04	280.96	280.07	278.27	274.48	273.02	276.77	281.59	285.38	292.00	295.65	298.72	304.95	313.45	304.36	302.93	299.86	296.72	293.57	289.12	269.18	256.92	256.20	248.80	254.55	258.56	279.93	294.47	283.47	275.12	277.91	284.86	276.62	270.00	274.71	280.29	285.08	287.18	286.59	287.54	289.19	289.98	289.76	289.34	290.18	290.03
S3	Broad	6	91-100	_18	298.19	297.45	294.94	280.50	267.03	262.73	271.06	275.67	278.85	284.53	290.74	299.18	303.16	303.20	302.47	295.33	285.72	278.14	269.20	260.13	250.11	244.49	245.52	248.34	245.52	265.54	305.19	297.69	279.33	269.43	266.65	261.43	266.39	273.03	275.75	277.51	279.17	281.43	283.41	281.79	282.41	286.90	294.82	302.59	298.09
S3	Broad	7	91-100	_38	263.22	264.76	260.65	264.98	268.66	266.20	269.15	277.28	286.88	297.53	300.53	303.83	312.45	320.95	324.40	324.64	323.42	318.34	311.42	303.77	287.47	272.75	260.49	273.22	274.67	286.10	283.49	281.44	284.03	280.97	272.90	267.77	266.68	266.15	266.89	267.15	270.48	276.54	283.31	289.86	301.10	306.70	307.67	306.14	301.51
S3	Broad	9	91-100	_40	288.37	293.33	300.12	305.02	308.84	310.55	310.87	311.74	310.03	300.11	299.84	308.60	301.67	299.84	317.41	322.30	317.46	310.86	304.91	295.45	288.13	291.57	275.95	260.50	264.70	276.23	308.81	313.22	292.37	285.32	284.42	283.35	283.11	283.44	282.85	281.41	280.71	280.43	282.16	285.71	288.68	288.57	299.34	311.95	317.19
S3	Broad	1	91-100	_41	255.90	262.31	271.51	278.41	279.28	280.58	293.55	305.86	312.20	316.07	321.03	327.82	330.39	330.60	330.20	325.32	306.87	285.05	277.10	271.89	275.68	275.44	284.58	289.17	293.73	293.16	294.16	294.94	292.86	289.50	300.95	308.89	310.62	312.28	312.33	311.41	311.78	311.68	310.63	308.75	313.84	316.83	316.86	316.30	313.95
S3	Broad	8	91-100	_43	308.28	307.02	290.74	278.79	281.49	285.29	290.26	295.45	299.79	301.42	303.18	307.60	309.61	310.99	311.90	311.01	308.76	306.22	303.26	297.84	287.10	274.30	256.47	266.88	261.53	272.72	305.08	311.87	306.89	308.24	300.98	295.03	293.26	291.50	293.16	301.39	304.18	303.19	302.70	303.96	303.52	314.07	327.27	317.04	306.42
S3	Broad	5	91-100	_45	248.16	250.08	253.77	257.29	260.71	264.13	267.55	271.28	278.76	290.40	299.98	306.53	308.96	309.82	308.20	306.53	301.32	291.67	280.28	275.35	273.04	275.17	282.56	294.70	300.90	293.62	274.88	258.81	269.89	266.32	269.44	273.53	279.65	288.25	294.29	295.71	296.88	295.79	284.20	275.35	267.33	268.56	282.24	286.64	276.89
S3	Broad	4	91-100	_47	276.47	283.17	284.48	276.08	275.60	279.06	287.12	296.12	304.34	306.67	306.49	306.98	314.47	324.79	325.09	321.63	312.83	298.89	283.42	273.90	270.01	277.92	295.67	304.37	304.09	289.99	254.36	245.86	283.17	268.79	270.10	271.10	269.41	264.03	261.21	263.60	274.20	280.93	286.27	292.97	298.27	309.59	322.52	326.44	323.30
S3	Broad	3	91-100	_71	315.75	289.58	281.06	281.59	284.73	288.25	291.78	296.90	306.91	310.07	310.63	318.16	328.59	331.45	327.92	333.11	336.46	307.18	285.60	274.66	269.38	265.65	265.42	266.71	271.60	282.77	290.56	275.35	254.43	251.35	268.25	277.93	279.95	277.25	274.20	274.53	278.59	282.70	287.24	292.99	296.43	301.52	309.45	313.00	311.75
S3	Broad	2	91-100	_80	272.35	270.66	270.58	274.19	276.56	279.26	288.90	295.70	300.55	305.84	307.94	313.48	322.54	331.83	339.18	338.10	338.47	344.05	345.71	340.23	333.57	326.80	319.50	312.13	300.90	292.36	290.95	287.01	285.20	293.56	285.67	279.93	275.29	264.97	263.36	264.57	268.93	278.71	288.99	299.24	310.02	319.67	329.78	333.76	321.32
S3	Broad	1	81-90	_07	267.17	256.18	248.98	246.59	248.59	253.06	266.20	281.29	290.34	293.58	298.49	302.12	306.63	309.59	310.58	307.09	295.98	284.07	277.35	277.36	275.51	281.59	300.99	303.28	302.40	286.14	261.15	269.94	277.52	282.65	284.65	271.40	259.37	256.91	258.26	258.56	260.57	265.81	272.47	276.87	278.02	282.35	282.75	280.52	280.82
S3	Broad	6	81-90	_10	274.15	273.63	282.26	294.63	299.04	300.09	300.52	301.26	302.82	303.36	299.57	293.33	284.75	288.99	309.47	308.13	300.83	290.17	282.17	276.89	284.51	279.89	276.17	293.79	287.15	270.68	254.70	263.45	259.42	249.06	259.94	263.22	261.34	261.58	263.19	263.62	265.47	267.93	268.54	269.68	272.23	276.92	278.46	275.10	272.64
S3	Broad	9	81-90	_27	280.67	285.35	293.23	299.83	304.91	308.67	310.85	312.16	312.86	313.75	315.40	320.30	328.65	323.00	321.35	324.62	325.27	321.85	296.75	281.69	278.60	286.33	296.33	301.94	301.20	292.29	273.27	258.94	270.39	285.30	284.30	277.00	270.26	269.87	271.08	274.72	275.44	284.76	300.76	298.34	293.00	292.82	291.91	294.82	294.55
S3	Broad	5	81-90	_31	294.77	280.72	274.03	275.88	274.56	274.50	277.23	281.03	288.37	295.24	302.24	318.35	331.75	335.49	334.12	331.32	327.36	319.37	309.44	298.01	286.36	300.55	275.02	259.71	266.69	277.83	293.83	287.92	282.45	278.58	278.36	275.24	272.98	276.70	283.39	288.65	290.85	291.62	293.66	294.96	295.38	298.31	298.28	292.66	288.09
S3	Broad	7	81-90	_66	284.19	283.49	281.61	280.25	278.72	279.19	290.47	304.49	309.20	310.90	317.40	326.99	334.44	337.90	336.61	329.22	318.89	305.90	288.35	275.94	271.00	276.35	289.08	294.88	293.12	282.77	261.65	269.35	271.52	269.24	272.17	276.53	281.49	286.17	291.10	295.13	297.52	299.17	300.59	302.24	306.73	318.94	334.41	346.15	335.95
S3	Broad	3	81-90	_75	289.22	300.67	316.12	321.67	314.15	319.92	321.83	317.39	314.72	316.26	320.79	322.33	320.82	316.52	311.78	308.23	303.42	295.38	286.21	277.93	265.02	257.44	253.63	252.78	228.42	194.96	290.15	292.65	283.58	289.69	292.52	290.30	290.01	288.38	287.24	286.41	286.84	288.68	290.26	289.73	287.49	285.95	283.58	279.32	281.78
S3	Broad	2	81-90	_82	313.81	312.50	307.40	306.95	309.83	311.12	311.96	313.55	314.55	313.37	315.11	321.35	323.06	321.40	323.28	317.79	304.76	290.13	278.17	270.67	272.87	276.43	278.36	301.03	302.46	286.17	257.89	254.08	264.15	251.59	271.05	281.89	285.29	291.31	291.91	289.46	292.43	294.04	291.73	286.78	287.21	294.66	297.34	296.14	291.49
S3	Broad	4	81-90	_87	305.69	312.78	323.43	333.24	325.17	303.07	297.59	298.71	300.33	300.70	300.34	302.99	306.23	306.19	306.04	301.60	295.52	289.36	281.33	267.60	266.12	279.89	297.80	308.05	308.29	288.49	266.58	281.38	295.42	281.95	279.36	278.83	279.67	278.57	277.10	278.70	282.29	285.76	285.49	286.98	292.08	293.12	293.39	291.06	287.61
S3	Broad	0	81-90	_89	316.77	315.96	310.42	307.80	308.04	309.31	312.03	309.96	308.12	310.39	311.90	309.39	309.83	314.93	318.23	315.80	309.68	297.96	284.67	275.17	268.30	272.08	280.55	289.92	295.38	290.47	284.60	291.64	294.63	291.96	308.48	320.59	323.37	325.83	316.56	299.00	293.71	289.92	289.84	290.66	289.07	291.78	289.27	298.70	297.13
S3	Broad	8	81-90	_94	289.41	288.37	283.02	277.31	276.14	285.78	299.30	310.75	313.08	308.87	310.88	318.91	332.82	342.65	341.56	334.45	324.33	311.74	295.93	283.51	284.32	284.04	288.43	303.63	298.89	285.49	260.94	251.58	248.76	242.99	271.29	287.98	293.26	298.53	303.29	305.67	303.87	299.14	298.73	301.02	304.44	309.17	308.39	307.22	308.10
S3	Broad	9	71-80	_13	288.13	287.15	283.86	278.76	277.61	276.45	279.69	284.37	288.12	288.05	284.62	294.94	300.18	301.81	301.23	300.06	291.86	263.75	248.00	256.40	252.35	250.76	250.34	250.02	257.28	283.25	290.69	288.31	276.77	280.04	298.29	308.46	311.70	313.93	302.71	287.69	287.99	289.76	290.24	288.10	287.93	295.88	302.64	307.70	302.78
S3	Broad	7	71-80	_20	288.28	286.08	281.64	282.62	290.23	297.54	302.08	305.31	306.61	306.22	308.27	317.57	324.36	328.35	323.35	324.69	329.66	314.30	290.34	270.34	258.17	269.65	270.53	270.75	280.06	287.76	282.84	283.18	293.92	283.81	286.84	288.38	289.04	289.68	289.67	291.27	292.28	290.66	290.53	294.41	297.13	304.54	312.90	317.22	308.07
S3	Broad	8	71-80	_24	274.23	282.05	293.77	304.54	309.45	309.80	311.34	313.71	316.05	316.56	314.41	313.11	316.42	324.05	325.18	324.30	323.71	319.78	312.74	301.31	284.93	273.49	278.70	293.27	298.01	290.99	265.84	263.49	271.66	257.81	258.47	261.16	261.44	264.73	266.18	267.65	276.12	286.95	292.99	294.31	302.37	306.33	305.06	299.68	294.73
S3	Broad	6	71-80	_42	295.31	295.44	298.98	307.72	316.20	323.68	327.43	328.99	330.69	331.96	332.21	335.90	341.99	346.19	345.63	341.22	333.02	317.79	304.84	293.38	283.46	291.18	311.13	321.53	305.04	299.07	280.83	257.56	282.03	275.91	272.49	277.31	281.84	288.20	294.71	298.59	299.87	298.74	295.88	294.63	297.57	303.03	305.36	302.45	294.47
S3	Broad	1	71-80	_51	283.22	289.98	299.69	306.73	310.29	313.48	316.86	319.32	319.12	315.00	311.65	324.41	339.96	341.40	337.79	339.94	325.50	297.49	284.05	281.58	280.12	282.68	294.05	304.00	301.18	283.18	250.80	227.21	273.37	256.15	271.92	281.16	281.53	282.44	283.30	284.36	284.38	283.98	283.35	281.14	280.90	290.48	304.02	304.21	289.53
S3	Broad	5	71-80	_55	288.32	287.43	293.42	299.36	299.15	298.56	298.64	295.38	295.83	302.37	299.88	298.20	305.51	315.78	316.99	313.17	307.82	300.48	292.51	285.98	282.29	289.06	299.33	306.97	308.25	303.29	280.85	265.09	266.37	271.35	278.85	282.73	286.56	293.32	296.53	299.48	300.84	294.64	290.41	290.41	296.44	300.65	305.01	306.56	302.55
S3	Broad	0	71-80	_67	286.88	284.19	285.71	296.34	306.58	311.41	312.90	314.05	316.30	316.73	314.38	311.96	321.29	335.94	333.92	323.66	315.87	302.85	287.29	278.35	268.04	258.74	253.31	259.90	275.29	290.75	306.22	312.60	305.16	301.29	283.92	276.85	281.80	287.84	289.49	290.45	293.57	298.20	298.84	295.03	286.16	292.95	303.96	300.19	298.34
S3	Broad	2	71-80	_68	287.98	271.71	268.01	275.21	271.51	266.19	267.41	271.72	276.06	280.35	284.91	289.78	294.82	300.19	312.26	323.78	319.58	310.05	301.25	293.81	287.48	292.21	294.09	296.49	303.82	307.61	288.34	258.64	282.13	282.53	293.78	302.56	305.20	307.85	309.70	307.62	303.08	299.74	299.87	302.86	306.21	307.48	306.19	303.08	300.48
S3	Broad	3	71-80	_69	289.09	288.50	285.36	278.80	274.95	277.69	287.57	296.56	301.70	304.28	309.17	317.56	325.89	321.71	317.11	311.02	299.89	288.14	271.80	264.25	270.47	274.66	294.96	305.03	294.19	288.19	277.58	258.20	266.62	273.53	310.41	333.69	341.00	347.86	343.24	317.51	307.28	307.20	307.52	308.55	311.90	315.11	317.64	321.47	323.58
S3	Broad	4	71-80	_100	308.64	309.02	309.56	308.26	305.18	307.65	310.90	311.34	310.29	308.30	306.82	308.69	315.93	318.94	313.30	303.42	290.43	275.41	261.72	256.73	256.90	261.14	269.03	277.46	287.10	291.08	284.44	285.29	290.09	290.18	284.69	275.57	270.63	271.32	271.13	274.97	291.85	290.30	281.86	285.08	291.73	294.61	296.93	295.73	292.94
S3	Broad	6	61-70	_09	274.88	273.90	280.12	285.22	292.91	300.30	304.39	309.19	310.70	307.77	308.51	317.39	325.67	324.81	319.92	311.92	298.38	286.32	292.39	301.02	307.25	295.13	274.32	296.83	306.13	294.96	265.70	247.40	269.13	272.95	268.21	271.15	275.73	280.13	278.31	273.02	267.29	268.39	285.73	295.17	281.09	280.60	301.49	305.13	305.47
S3	Broad	2	61-70	_37	288.68	291.51	297.86	304.13	308.72	311.79	312.77	313.49	313.88	313.82	320.09	330.10	338.63	340.30	338.96	337.58	327.13	308.93	288.35	276.86	275.01	278.67	289.73	294.87	290.74	287.11	289.21	289.32	284.05	281.21	287.38	290.16	289.94	291.61	293.62	294.26	295.28	298.53	301.20	301.27	302.95	305.67	306.44	306.91	306.65
S3	Broad	5	61-70	_44	292.51	292.02	291.65	295.44	301.59	304.42	306.24	309.35	312.28	311.90	311.94	319.13	326.41	323.07	314.72	310.21	301.97	288.15	277.62	267.97	258.31	267.78	277.28	297.70	305.70	304.64	303.33	303.18	296.56	292.19	287.07	283.78	282.88	282.11	280.83	278.87	280.91	283.65	290.21	298.10	299.92	304.17	313.39	319.02	319.01
S3	Broad	4	61-70	_57	312.53	312.82	305.20	290.99	287.75	288.50	291.68	297.51	303.61	309.69	316.00	321.16	326.52	331.85	335.37	332.92	327.08	322.78	317.32	305.79	289.06	281.73	295.11	312.29	320.08	311.79	278.09	267.20	298.35	284.11	297.00	305.00	307.81	301.79	289.26	292.03	292.45	292.02	291.05	291.09	289.27	288.92	289.17	287.81	284.78
S3	Broad	7	61-70	_58	269.80	268.35	270.94	275.58	275.18	274.85	279.08	284.84	292.45	299.98	306.37	314.24	325.39	324.31	317.59	311.78	299.92	287.34	267.86	258.53	258.40	258.32	274.75	287.25	289.43	288.50	288.40	284.86	280.53	280.64	281.99	277.49	282.97	298.31	308.94	313.91	312.19	307.21	304.39	306.01	308.88	312.71	314.03	314.43	315.29
S3	Broad	9	61-70	_62	316.94	318.05	319.66	321.27	321.16	318.36	318.01	318.12	315.73	310.93	312.20	320.08	328.36	325.74	317.52	311.55	303.03	290.20	280.86	278.14	281.24	260.15	250.69	253.68	260.30	281.88	295.45	292.76	281.94	289.31	286.76	285.18	284.33	281.78	277.57	276.52	286.43	291.11	289.14	288.94	293.45	305.86	311.40	310.10	307.37
S3	Broad	3	61-70	_63	305.54	302.07	298.99	304.47	310.87	317.61	320.67	318.91	311.75	312.24	320.14	324.68	322.64	320.42	316.08	311.31	302.55	290.60	281.62	278.45	280.15	278.59	286.53	294.60	292.69	282.96	258.33	243.64	267.31	262.78	261.14	267.68	267.90	267.74	268.38	272.05	275.48	276.18	277.77	280.38	285.60	292.49	297.21	300.41	300.09
S3	Broad	1	61-70	_64	259.08	262.73	265.97	267.70	272.67	279.21	287.01	294.54	303.03	310.31	316.41	322.36	328.19	330.47	331.66	331.53	327.28	319.49	308.43	295.46	284.32	283.29	293.97	296.44	293.72	287.86	269.07	246.82	261.44	265.58	256.27	275.70	283.97	290.95	296.29	298.26	297.89	293.70	283.21	283.13	293.16	297.40	299.70	301.85	302.86
S3	Broad	0	61-70	_77	273.34	274.23	283.73	296.23	302.28	306.49	306.34	293.94	283.72	282.06	282.97	293.22	305.46	312.05	310.81	305.82	291.63	276.23	267.20	264.08	259.16	259.06	270.20	283.79	299.40	301.92	288.92	288.41	302.54	307.80	262.68	244.67	248.02	252.45	259.42	276.75	290.77	296.33	300.32	304.18	308.88	314.89	320.86	315.93	303.54
S3	Broad	8	61-70	_97	292.39	291.81	290.66	288.26	290.49	291.05	289.01	290.64	294.67	290.07	277.32	288.17	309.43	317.25	315.03	308.03	296.64	283.37	272.13	264.17	262.56	308.75	278.57	266.98	269.45	283.86	301.38	292.24	272.43	263.31	276.22	281.64	282.46	283.11	283.99	284.27	283.00	281.08	279.48	277.98	279.59	285.97	286.64	281.84	281.49
S3	Broad	2	51-60	_05	302.60	304.33	306.72	309.39	311.20	311.55	307.87	307.90	310.82	313.71	312.71	313.35	313.67	310.94	308.47	310.74	309.34	301.06	289.55	268.86	255.58	253.80	247.56	250.51	250.88	262.12	283.61	284.49	294.46	280.14	280.89	281.87	280.00	276.34	276.21	276.12	279.21	283.90	281.91	277.72	277.14	276.32	277.88	288.12	290.24
S3	Broad	8	51-60	_19	179.25	197.74	241.45	274.73	283.61	287.83	292.98	299.26	303.04	302.80	303.39	307.63	311.54	313.22	310.39	305.22	297.25	282.94	276.03	278.01	276.85	295.67	294.84	291.75	293.08	287.38	267.41	252.97	255.31	262.85	323.90	318.12	269.00	264.01	273.39	281.57	287.59	287.29	282.36	277.77	279.05	280.38	277.20	275.56	284.08
S3	Broad	6	51-60	_22	296.91	297.62	294.22	285.22	281.69	281.16	284.40	288.83	292.05	295.71	304.22	318.85	322.97	324.20	321.04	313.22	302.73	288.31	278.53	275.19	275.95	277.90	288.27	295.71	295.15	289.77	293.12	289.59	284.27	281.39	273.76	266.81	271.36	285.68	293.33	292.38	289.53	287.62	286.95	287.44	288.42	289.56	291.14	292.38	291.02
S3	Broad	9	51-60	_39	285.66	287.88	296.71	308.75	320.13	324.70	320.26	314.95	312.75	313.99	318.54	324.44	327.40	328.06	328.75	328.17	316.28	292.12	280.40	278.62	278.07	290.07	301.50	302.92	297.34	279.18	252.53	257.30	269.38	259.30	287.85	303.08	286.07	277.69	275.46	275.32	279.30	283.06	284.04	283.00	281.45	291.52	307.42	309.88	306.81
S3	Broad	3	51-60	_53	304.66	305.09	305.69	303.29	300.40	306.72	312.49	312.91	312.47	310.29	304.61	306.35	308.93	311.58	309.72	303.08	295.26	285.73	276.47	269.18	262.33	264.60	280.69	297.66	304.54	298.61	275.91	255.91	279.85	292.46	296.14	298.41	298.96	299.50	299.32	298.48	298.19	296.40	296.75	297.67	299.59	300.55	300.85	300.46	298.28
S3	Broad	7	51-60	_56	268.46	274.97	281.38	281.71	282.09	282.29	287.79	293.00	296.48	301.21	307.93	315.99	328.46	334.68	334.89	333.36	329.34	327.80	324.84	319.51	313.57	306.84	297.98	288.14	287.11	282.63	281.60	294.65	295.55	290.17	277.48	265.12	261.77	264.55	268.93	274.14	278.09	279.72	283.79	286.16	284.74	286.53	295.29	304.20	304.83
S3	Broad	0	51-60	_65	266.16	265.87	270.44	275.45	274.71	278.18	287.66	304.97	309.52	309.84	316.60	322.27	328.72	335.05	339.19	340.94	339.00	334.17	326.49	314.49	300.12	297.67	303.63	309.34	312.76	305.86	272.66	266.72	282.95	260.36	269.89	273.00	270.80	279.97	293.77	301.34	302.78	301.57	300.06	297.15	292.17	301.13	321.54	327.20	321.79
S3	Broad	1	51-60	_74	285.62	286.42	288.49	292.29	295.84	299.21	301.17	300.67	299.47	300.55	303.54	305.97	308.14	306.72	303.95	300.69	294.64	286.96	279.09	269.33	258.91	253.12	253.50	251.07	254.85	284.23	309.07	314.85	307.36	315.08	303.48	282.54	274.80	275.30	275.09	272.84	272.81	276.64	278.54	276.51	280.43	289.49	299.81	307.68	303.82
S3	Broad	4	51-60	_93	266.16	269.50	274.28	275.96	275.19	275.84	281.42	286.90	293.05	301.91	312.53	329.80	336.15	346.70	349.47	348.61	331.37	306.92	292.64	277.75	262.58	255.65	252.90	250.27	254.09	277.57	291.13	283.50	278.76	283.45	273.83	267.75	265.76	272.85	300.83	310.72	313.63	311.65	311.92	314.53	320.90	322.02	319.33	313.98	304.70
S3	Broad	5	51-60	_95	269.50	262.29	257.58	266.20	274.77	281.48	289.41	294.53	297.16	301.60	308.17	314.70	319.08	315.92	315.78	313.08	294.73	271.55	263.03	259.72	253.75	248.58	248.78	250.37	252.59	288.12	302.90	301.43	288.15	286.00	288.33	281.34	278.55	282.18	286.30	288.34	288.42	288.03	286.29	282.45	279.99	283.81	289.36	293.60	289.59
S3	Broad	0	41-50	_02	281.66	262.72	255.44	261.47	268.84	276.21	283.14	287.83	292.21	299.91	310.25	329.91	327.27	305.06	300.31	286.65	278.78	265.25	259.73	263.84	270.58	287.62	289.27	284.38	286.59	279.68	284.52	286.01	280.45	277.71	274.89	269.57	264.58	266.37	267.67	266.84	273.38	284.16	287.89	276.94	272.84	270.24	276.90	282.71	279.66
S3	Broad	9	41-50	_03	272.11	267.99	266.80	269.27	270.98	274.28	279.40	284.02	289.78	297.19	298.74	301.34	308.27	315.09	317.81	315.57	313.92	311.74	306.14	295.52	280.26	268.27	274.96	294.88	302.99	284.92	251.66	268.49	270.91	258.35	285.96	289.66	280.85	271.33	271.01	273.13	272.03	270.13	273.87	274.06	271.14	270.74	272.12	276.50	282.58
S3	Broad	4	41-50	_14	304.64	305.28	306.19	307.48	312.05	318.75	322.75	323.57	322.50	322.23	331.19	341.56	347.06	333.60	323.16	316.03	304.53	291.30	281.36	280.28	283.13	284.50	294.19	303.17	303.53	303.47	301.65	301.24	300.94	302.49	309.84	315.06	301.03	272.81	265.54	265.87	267.60	273.25	278.43	281.11	283.59	288.57	292.12	289.10	285.81
S3	Broad	2	41-50	_29	276.61	270.48	265.07	266.07	271.58	278.34	284.51	289.28	293.29	297.20	301.90	315.82	329.18	325.88	316.56	305.38	289.66	271.70	261.30	265.22	281.11	300.78	288.34	284.26	283.45	272.84	255.41	262.86	270.64	271.73	255.03	247.88	245.65	246.75	247.09	245.20	244.45	247.15	252.36	257.86	264.28	272.51	280.59	290.16	296.84
S3	Broad	5	41-50	_34	268.10	270.02	277.58	287.98	296.87	303.26	306.20	306.87	306.85	306.71	307.87	313.49	321.46	322.71	319.36	313.52	306.67	297.05	287.02	279.15	270.56	262.56	262.32	269.43	278.27	286.78	295.28	304.24	307.94	306.18	278.96	261.40	272.90	286.58	291.62	292.18	290.58	287.53	284.99	281.93	279.78	280.31	280.33	279.66	278.30
S3	Broad	8	41-50	_73	274.30	280.48	291.79	302.00	307.14	309.80	313.38	315.82	315.26	313.72	312.80	315.65	318.95	319.93	318.87	316.36	312.62	307.80	295.17	278.91	269.36	255.10	260.11	274.90	277.22	295.13	295.20	288.88	295.12	305.84	276.15	261.73	261.16	263.64	267.08	271.79	278.03	282.39	287.60	295.57	304.06	314.94	327.81	332.52	327.80
S3	Broad	3	41-50	_88	331.57	333.11	335.39	334.93	318.69	308.71	308.36	308.28	308.23	306.69	301.93	304.61	309.19	311.21	311.17	308.84	303.91	297.06	286.63	283.45	295.78	289.38	265.06	261.93	273.11	298.03	314.36	323.15	323.23	313.50	313.08	307.53	296.00	285.47	280.84	280.48	281.24	283.41	285.66	285.71	283.91	282.74	280.07	286.32	298.47
S3	Broad	6	41-50	_90	306.07	306.86	307.97	309.47	313.73	320.66	323.67	325.38	326.22	323.21	312.33	314.10	323.33	327.21	326.07	322.20	313.05	300.82	282.90	276.53	274.01	275.24	288.33	289.72	284.80	275.75	255.49	246.16	251.24	247.68	276.62	286.81	283.19	279.55	281.55	284.33	288.88	293.05	293.46	289.54	282.82	291.21	300.96	303.42	302.30
S3	Broad	1	41-50	_91	298.19	298.32	303.56	309.86	312.90	312.53	313.25	317.63	320.69	316.24	314.71	318.52	325.27	327.57	323.85	320.59	313.67	300.65	282.99	274.46	279.12	281.64	280.46	288.46	294.46	289.21	286.55	290.32	285.14	282.22	286.71	289.71	290.28	290.84	291.41	291.98	289.90	284.14	284.10	292.07	301.36	294.36	289.09	292.25	294.14
S3	Broad	7	41-50	_96	339.12	341.50	344.89	348.05	335.85	320.72	317.13	312.54	310.73	307.18	302.29	310.22	315.73	316.77	315.91	315.51	299.83	248.22	252.46	264.14	274.30	291.44	306.55	310.84	300.64	278.97	254.96	260.65	273.92	256.45	262.84	270.75	276.45	278.90	277.28	275.22	274.70	275.30	274.86	273.35	273.26	274.84	274.98	272.21	266.17
S3	Broad	2	31-40	_11	300.61	301.89	303.74	305.83	312.12	318.10	319.33	316.36	311.74	317.98	318.46	317.69	317.71	317.71	317.81	317.45	315.08	311.79	306.71	294.98	279.06	270.00	259.38	265.26	266.27	283.61	301.86	299.78	286.95	294.52	275.78	279.14	287.09	291.65	292.41	291.65	290.52	289.67	288.12	284.53	284.37	294.28	300.68	294.03	288.44
S3	Broad	6	31-40	_12	298.60	297.22	296.62	296.75	297.11	297.89	300.04	302.90	305.08	306.03	306.48	308.48	309.64	306.50	304.02	300.66	299.11	297.65	291.65	278.42	288.50	278.01	262.32	253.84	257.04	266.08	279.10	290.05	288.17	283.04	286.50	280.17	274.35	273.02	273.25	271.87	270.11	271.19	274.33	277.54	281.19	285.33	289.79	295.97	299.79
S3	Broad	4	31-40	_25	275.77	285.19	298.33	309.52	312.20	315.89	317.79	314.00	312.19	312.05	314.83	316.06	315.83	315.17	314.86	313.24	306.58	292.96	282.08	278.65	279.40	288.84	296.49	309.78	306.33	291.54	268.81	264.20	282.61	290.58	276.46	268.28	272.32	280.60	289.46	294.59	293.56	292.53	290.30	285.14	289.91	296.67	298.25	297.71	290.11
S3	Broad	1	31-40	_46	296.92	296.43	295.72	295.15	299.43	307.25	310.09	313.60	317.81	318.29	310.44	297.68	301.55	312.35	322.44	324.41	324.58	324.75	320.41	312.49	304.37	290.18	274.63	262.54	270.09	277.29	282.52	291.48	287.03	277.77	270.45	269.49	271.94	274.27	274.43	278.72	282.60	285.86	289.15	290.05	291.79	305.64	322.50	321.80	318.08
S3	Broad	8	31-40	_54	277.27	274.68	277.60	277.68	275.65	281.45	292.67	302.51	304.32	304.29	306.81	311.13	311.51	311.98	315.10	313.19	316.16	314.14	284.53	270.75	269.49	274.04	281.38	293.73	303.94	296.99	272.99	283.01	296.93	277.10	283.54	292.10	290.90	286.52	287.13	288.07	290.42	295.24	299.66	306.12	311.80	314.11	315.23	316.02	315.90
S3	Broad	5	31-40	_59	273.65	269.49	268.03	270.40	270.69	284.93	374.39	441.52	349.65	297.37	303.33	313.81	327.11	332.55	333.41	324.88	308.88	288.63	275.74	273.56	276.13	284.17	291.35	289.59	288.75	289.33	288.67	288.56	292.07	295.64	402.62	411.27	333.11	295.20	295.10	295.76	295.87	295.89	296.38	296.82	297.21	301.50	303.25	303.75	301.89
S3	Broad	7	31-40	_70	286.90	286.54	286.03	286.31	303.34	323.82	325.83	326.27	326.37	328.57	330.99	332.90	335.24	336.12	335.91	335.98	334.07	339.07	331.17	297.08	274.06	271.61	281.32	289.49	293.73	286.90	262.98	268.15	279.61	251.48	255.67	263.24	262.36	261.32	262.07	264.79	269.73	272.96	276.55	282.23	288.56	294.35	297.32	300.24	308.38
S3	Broad	0	31-40	_79	269.11	266.32	265.91	268.50	272.88	276.84	280.99	284.68	287.38	291.68	297.42	307.06	317.17	319.82	316.06	315.82	309.19	293.13	277.76	268.03	263.30	276.03	298.08	306.73	303.69	281.24	262.79	277.24	289.84	287.84	277.06	270.17	268.28	265.52	264.43	267.65	269.42	273.12	277.06	276.69	275.77	275.54	281.29	285.12	279.93
S3	Broad	9	31-40	_85	288.40	290.50	293.74	297.73	302.31	306.66	309.99	312.64	314.27	315.34	318.19	325.71	333.37	339.82	338.47	332.85	327.30	315.06	304.29	296.24	285.42	298.65	276.32	256.70	258.14	274.06	296.83	283.44	276.53	274.54	286.80	292.63	294.55	296.84	305.04	309.03	304.27	303.91	306.96	308.53	307.36	310.47	312.70	312.19	307.90
S3	Broad	3	31-40	_92	265.69	265.78	268.40	271.65	276.40	282.58	290.15	292.13	293.92	300.35	307.60	316.49	323.64	324.61	319.58	313.67	310.32	298.80	280.85	269.29	261.49	261.72	266.75	275.79	281.01	281.76	279.18	275.05	266.56	276.77	302.13	320.41	325.73	324.12	303.88	298.44	302.53	305.18	306.10	301.65	283.91	283.64	298.67	309.08	304.96
S3	Broad	4	21-30	_08	282.38	269.75	268.73	271.54	273.13	277.36	288.40	307.00	307.44	305.95	303.60	315.61	326.18	328.39	327.44	323.70	319.96	316.93	310.73	299.60	286.88	284.23	290.59	296.94	298.27	287.44	257.38	255.78	273.80	252.29	250.36	255.09	258.14	256.63	256.19	257.42	256.85	257.72	262.65	267.27	269.21	273.27	282.75	291.89	295.41
S3	Broad	8	21-30	_17	355.72	307.85	276.83	276.06	276.36	277.75	277.40	279.73	282.59	279.29	272.05	273.90	286.23	294.36	294.65	293.34	290.89	288.38	286.13	285.34	287.86	307.05	283.06	260.98	264.64	282.22	303.98	290.94	279.84	282.54	303.05	313.99	318.39	322.34	318.28	302.68	294.89	295.99	297.43	297.42	296.25	297.37	299.26	299.78	300.60
S3	Broad	5	21-30	_23	305.84	305.46	301.11	287.87	284.91	287.98	290.31	291.70	293.99	301.86	311.05	323.81	331.40	330.34	324.26	313.58	298.50	287.21	279.80	276.13	270.94	268.43	289.52	298.72	300.81	299.25	300.67	297.33	294.64	297.53	316.16	328.96	333.04	335.07	308.07	292.95	296.01	296.95	290.09	287.45	294.16	288.70	282.49	287.30	298.39
S3	Broad	7	21-30	_26	278.76	281.86	290.49	299.43	304.22	305.89	307.35	308.10	308.77	306.66	306.64	309.13	313.50	317.04	315.63	311.05	304.89	297.09	288.16	280.57	277.05	282.83	297.12	304.08	307.12	292.94	254.59	267.16	301.46	282.54	257.19	248.48	251.65	252.03	250.99	253.52	256.66	259.74	265.57	276.68	286.10	285.55	286.62	288.34	284.11
S3	Broad	2	21-30	_35	274.37	271.02	268.82	271.03	271.55	272.62	278.82	286.54	292.89	296.55	298.03	304.68	311.24	312.20	312.62	313.83	312.08	299.11	281.56	271.93	270.35	272.49	275.14	282.22	293.94	298.91	297.34	293.34	282.67	277.32	274.57	272.87	272.18	270.35	268.15	269.08	270.94	273.66	276.45	279.33	285.17	289.87	291.81	290.89	287.82
S3	Broad	3	21-30	_78	276.23	273.39	273.72	275.97	274.16	273.97	276.16	280.75	292.58	302.45	306.28	312.18	321.72	328.49	324.92	319.68	314.27	308.76	298.32	284.30	275.03	284.20	298.51	306.25	303.08	296.34	281.76	258.98	269.04	271.51	285.83	291.78	285.71	273.77	270.40	272.75	279.50	282.60	285.47	288.31	291.92	301.29	306.13	306.45	306.21
S3	Broad	9	21-30	_81	286.60	291.13	300.41	306.88	311.74	315.73	318.28	319.62	318.19	315.55	321.29	328.17	330.81	330.60	327.32	310.31	290.02	276.31	276.11	276.19	276.04	285.86	303.54	320.33	328.62	323.57	294.92	275.92	282.87	295.25	293.00	291.22	288.91	282.15	278.85	279.89	282.11	288.32	293.34	289.62	289.33	289.09	295.15	304.58	310.79
S3	Broad	6	21-30	_86	270.43	279.23	291.61	303.99	315.65	321.99	324.37	326.26	328.39	330.14	325.90	325.09	325.85	329.98	330.76	320.41	305.60	291.59	280.31	271.20	263.84	257.63	253.08	252.96	255.48	276.25	300.49	283.82	286.18	305.26	295.64	288.47	281.43	273.90	269.94	267.35	276.60	283.72	291.42	301.24	308.83	317.65	326.69	328.24	328.32
S3	Broad	0	21-30	_98	265.02	262.22	265.94	271.26	276.66	283.77	291.51	296.31	302.05	303.19	305.98	320.87	330.05	323.97	318.22	314.20	307.30	296.79	286.45	279.57	278.51	285.24	300.74	311.95	308.05	297.28	268.98	259.26	262.64	275.50	272.16	270.96	270.69	270.76	268.96	266.97	267.45	267.09	270.92	274.20	277.56	284.31	288.66	289.06	286.98
S3	Broad	1	21-30	_99	317.34	321.38	327.11	332.24	321.96	309.89	310.99	312.40	312.63	309.74	304.37	310.13	314.09	314.04	313.57	309.68	303.03	296.16	289.41	278.79	260.76	247.81	250.90	249.87	247.94	264.50	298.82	309.19	302.53	295.30	263.34	249.72	253.99	254.06	250.41	251.20	257.23	264.26	271.33	278.34	286.36	292.64	299.72	306.77	308.99
S3	Broad	4	11-20	_16	297.93	295.16	281.12	271.46	272.46	277.64	282.23	286.56	291.23	293.91	297.52	304.63	314.96	324.25	326.42	325.03	317.13	302.54	286.85	277.83	276.16	277.58	290.10	294.09	291.63	284.52	264.95	260.69	273.32	286.51	267.71	257.71	258.77	263.58	267.54	271.83	276.32	277.60	279.35	283.28	289.06	290.73	292.75	292.90	289.84
S3	Broad	9	11-20	_28	269.14	269.53	273.04	276.83	279.52	284.47	289.29	292.12	293.83	292.53	290.93	289.75	291.76	294.75	297.04	296.46	292.32	287.54	283.43	277.78	267.92	259.30	272.79	277.59	285.31	293.09	300.39	301.70	302.44	300.40	284.32	275.65	272.70	268.23	261.42	261.39	264.96	265.92	266.87	267.81	269.47	277.23	283.17	288.91	289.50
S3	Broad	8	11-20	_33	288.31	271.68	259.72	262.00	272.71	285.51	297.99	302.92	294.62	286.89	295.71	304.55	305.91	304.87	305.18	303.08	303.45	303.96	297.93	289.22	275.51	264.34	266.31	273.23	280.22	287.20	283.91	277.37	276.36	280.13	275.22	272.44	276.59	282.12	286.25	288.77	288.43	287.59	289.29	290.54	289.53	288.19	285.42	282.33	278.24
S3	Broad	0	11-20	_36	274.49	269.35	264.14	263.96	268.66	270.51	261.13	255.11	274.17	290.70	289.16	314.58	318.36	313.00	311.56	303.40	287.99	272.31	264.68	272.37	281.86	292.24	303.46	307.35	303.57	289.63	268.05	263.88	273.02	277.44	281.64	279.30	274.38	278.86	282.40	284.71	283.22	279.75	276.35	275.20	277.49	281.35	284.59	284.07	281.69
S3	Broad	5	11-20	_50	287.54	285.00	296.15	308.31	317.04	321.69	320.99	318.38	315.87	314.84	312.68	318.07	324.93	323.56	318.59	313.30	307.92	297.63	285.44	279.79	279.78	288.66	295.99	299.75	297.05	283.31	263.18	265.93	273.36	276.57	289.82	297.97	300.54	303.12	306.03	306.67	303.88	300.91	298.26	293.97	291.09	299.16	300.19	299.48	299.43
S3	Broad	1	11-20	_52	279.50	283.88	294.52	304.74	310.11	314.42	317.36	317.43	317.88	322.84	332.90	330.70	323.16	317.92	313.19	305.44	296.87	288.84	284.90	284.47	286.12	292.95	300.26	303.26	298.02	297.34	291.30	290.42	295.27	299.35	300.89	301.82	301.96	298.17	290.81	288.05	286.68	288.21	287.71	283.62	280.48	285.98	290.35	288.29	288.10
S3	Broad	6	11-20	_60	177.12	219.78	278.95	297.82	303.56	304.69	304.45	305.08	307.72	309.58	312.20	320.62	319.19	315.33	316.67	320.01	315.37	301.78	281.35	270.29	271.39	279.81	287.96	294.27	295.63	289.36	272.84	257.99	267.59	280.53	272.76	256.89	257.28	263.39	270.11	275.97	278.03	281.46	285.53	288.96	296.57	300.91	303.13	304.35	304.45
S3	Broad	7	11-20	_72	281.59	288.62	299.76	309.32	317.55	320.84	322.55	323.92	321.98	321.52	325.58	331.83	338.74	339.72	332.41	321.65	311.39	299.95	288.27	268.02	257.91	262.13	255.31	254.99	254.19	243.99	250.84	282.07	272.88	275.25	270.78	263.00	260.13	262.93	267.84	274.69	282.23	288.21	293.29	297.74	300.72	307.41	318.64	323.67	321.12
S3	Broad	3	11-20	_83	283.99	284.72	290.93	300.90	308.92	315.77	321.01	321.24	316.95	313.27	317.91	327.86	331.32	334.18	335.28	331.46	326.91	319.77	308.88	296.83	285.16	274.53	279.34	296.46	297.25	286.83	259.04	249.37	251.81	249.44	268.51	278.53	282.43	284.95	287.24	288.67	291.33	293.66	288.59	284.16	287.54	292.99	296.62	293.13	291.17
S3	Broad	2	11-20	_84	270.46	273.40	287.37	300.52	309.36	313.16	312.62	311.72	309.87	309.08	309.78	313.24	319.28	324.83	326.56	325.74	326.32	325.83	320.75	309.81	294.97	275.30	276.62	289.48	293.56	283.80	264.69	262.98	277.04	271.26	283.35	291.83	294.27	296.58	298.10	298.25	298.18	297.02	296.51	296.81	296.33	296.96	300.06	306.40	306.46
S3	Broad	7	1-10	_01	271.60	274.93	279.75	281.91	284.42	290.32	298.86	304.92	309.11	307.24	299.92	311.24	326.84	333.20	332.09	331.89	327.77	317.89	304.81	293.67	288.87	289.55	293.80	299.15	295.77	287.99	268.62	247.88	254.39	248.14	259.75	270.12	276.78	279.16	281.02	283.81	286.19	286.59	285.56	284.47	283.93	286.91	293.58	297.92	300.47
S3	Broad	4	1-10	_06	284.83	284.99	293.00	304.54	312.65	317.21	317.87	316.30	315.34	317.09	322.76	327.30	324.97	322.25	321.51	319.03	312.94	304.15	291.16	279.39	269.59	252.80	250.55	253.39	250.32	272.29	294.08	287.17	281.22	271.00	268.49	267.23	269.79	274.18	274.78	276.15	279.57	282.14	284.50	286.80	289.41	293.37	297.40	301.01	300.91
S3	Broad	3	1-10	_15	293.73	300.36	310.20	314.21	306.07	301.22	302.21	301.86	301.18	300.86	297.28	294.24	308.80	321.15	320.14	319.60	323.35	322.69	321.22	319.74	318.17	316.39	313.30	302.30	297.99	282.29	260.80	270.96	274.27	263.38	283.31	294.36	298.04	300.21	296.37	291.43	291.12	292.77	295.13	295.17	290.94	290.27	294.31	297.34	295.94
S3	Broad	2	1-10	_21	278.02	278.54	281.68	288.89	296.04	299.88	302.75	305.69	308.53	308.16	309.51	311.94	307.25	306.08	321.31	327.81	323.81	317.99	310.91	307.23	305.90	299.77	304.03	311.74	312.31	301.01	269.52	261.47	270.06	256.21	271.18	268.34	265.93	266.60	269.74	266.46	265.09	274.76	281.05	280.06	275.25	276.07	291.72	304.48	304.26
S3	Broad	1	1-10	_30	322.95	292.53	274.75	274.78	279.92	284.64	285.46	285.20	283.47	288.26	300.60	309.82	315.08	318.43	320.29	317.37	307.55	291.09	281.17	280.62	288.38	303.93	318.89	316.61	305.78	276.02	261.05	274.01	279.28	277.67	264.62	258.06	260.69	271.20	277.80	277.53	276.30	278.67	282.77	286.80	291.35	295.97	301.11	306.00	308.30
S3	Broad	9	1-10	_32	304.26	304.52	304.90	305.31	308.05	315.43	319.98	321.37	321.92	319.94	316.40	314.65	317.41	325.01	326.75	325.73	325.36	321.07	310.30	298.60	286.45	285.93	295.36	303.82	304.59	294.68	265.82	241.94	277.16	269.41	281.18	289.45	292.62	295.81	299.27	300.66	298.07	294.12	288.22	282.46	277.63	278.67	287.44	292.01	289.41
S3	Broad	0	1-10	_48	268.82	267.20	270.55	275.73	276.39	282.56	289.97	296.06	300.04	302.74	299.30	306.85	326.20	332.47	328.66	320.79	310.83	298.50	286.14	279.02	276.67	278.23	280.30	287.04	294.46	299.04	291.73	283.70	293.24	290.58	291.51	291.93	289.33	287.62	289.53	291.66	292.81	293.85	294.51	294.64	294.73	297.70	302.23	302.62	301.21
S3	Broad	8	1-10	_49	269.47	268.17	274.08	286.11	286.21	287.19	289.99	294.42	299.43	299.88	301.68	320.91	342.23	348.95	336.28	333.75	318.98	296.52	280.19	276.05	269.34	282.76	301.02	303.13	294.61	273.11	257.20	271.39	271.79	261.94	269.21	282.18	295.17	301.02	303.21	305.03	307.72	307.74	307.30	307.14	308.58	311.70	313.54	311.97	308.55
S3	Broad	5	1-10	_61	261.43	267.33	282.93	300.45	308.40	310.86	313.73	318.60	322.34	322.73	324.27	327.82	327.98	327.89	327.94	327.01	325.26	321.37	307.34	288.72	278.35	276.01	277.54	286.27	297.79	303.35	306.68	301.05	287.08	287.13	301.58	276.72	264.54	269.28	277.95	281.21	282.16	284.26	284.03	287.66	288.14	292.42	296.03	294.51	291.84
S3	Broad	6	1-10	_76	237.10	238.76	252.75	265.01	266.42	267.93	269.49	270.65	276.53	284.65	293.17	300.19	307.49	315.88	325.60	332.74	335.29	328.28	313.93	298.77	288.08	287.74	293.49	295.41	286.94	275.64	260.24	249.91	263.77	254.07	265.96	263.37	257.70	255.86	257.21	258.67	259.24	268.10	280.40	282.86	286.51	299.47	310.62	311.51	311.35
S3	Corrective	0	91-100	_04	283.56	282.06	280.06	280.65	282.24	280.23	292.84	301.40	303.25	307.07	311.80	316.43	315.08	315.19	315.68	316.87	305.89	288.47	279.23	270.57	261.43	259.67	262.30	274.43	286.66	295.67	287.35	277.70	275.79	275.45	295.38	298.10	292.93	294.27	294.15	294.33	291.09	286.20	285.17	286.20	290.84	296.66	300.31	299.74	297.65
S3	Corrective	6	91-100	_18	287.79	286.94	283.98	278.42	277.71	279.98	290.58	301.52	309.85	316.94	317.07	319.72	328.53	333.07	329.35	320.94	311.66	303.24	288.96	277.07	266.16	259.76	254.68	255.37	254.97	254.50	285.26	277.51	278.01	274.59	266.20	262.65	264.84	266.78	271.46	279.21	289.52	297.01	303.33	301.68	296.17	298.85	310.13	319.16	319.01
S3	Corrective	7	91-100	_38	288.05	287.75	285.95	283.02	280.19	282.48	290.49	295.81	300.32	305.60	305.01	304.28	304.47	312.31	320.52	318.63	310.01	294.27	282.00	271.40	259.24	256.05	250.26	252.21	262.43	288.45	300.62	296.78	280.33	290.66	259.76	251.23	266.85	276.15	274.87	279.83	296.25	297.57	296.72	296.39	296.82	301.69	303.55	299.89	294.59
S3	Corrective	9	91-100	_40	281.87	285.58	290.32	294.00	296.12	296.59	296.95	298.78	300.98	298.62	293.34	298.67	310.42	317.48	315.45	310.17	300.50	289.94	281.85	278.89	285.11	278.76	260.56	255.15	261.06	271.83	282.36	290.30	283.01	279.34	297.76	299.39	290.06	271.06	264.37	268.04	271.26	274.94	279.63	284.29	289.24	294.80	300.57	305.27	301.28
S3	Corrective	1	91-100	_41	303.64	303.30	296.51	289.55	288.74	288.57	291.06	295.26	299.29	302.15	307.40	316.46	318.20	316.33	317.49	319.79	289.90	270.11	263.85	260.94	270.30	279.37	292.32	302.74	304.59	301.65	302.79	300.33	301.33	302.62	290.28	282.49	290.29	304.67	307.30	307.46	305.55	304.74	304.23	299.62	299.50	304.83	307.16	306.22	302.94
S3	Corrective	8	91-100	_43	333.83	334.60	308.47	277.35	276.51	285.32	291.99	296.60	302.39	305.78	311.67	319.48	325.58	324.81	321.96	317.36	310.13	300.76	289.23	277.14	261.56	255.43	240.93	242.38	255.40	293.19	314.53	301.86	303.54	317.88	316.41	316.14	316.06	315.61	310.15	306.12	306.75	305.51	304.38	305.59	296.87	292.22	289.92	298.81	307.76
S3	Corrective	5	91-100	_45	257.10	256.77	252.82	247.94	252.45	263.26	275.11	286.59	295.61	302.69	309.83	317.25	323.77	318.05	315.52	310.13	298.45	285.26	270.80	261.41	256.55	260.78	284.06	301.70	300.36	280.44	252.94	257.50	264.91	257.53	261.39	263.74	264.67	268.14	272.25	276.10	279.49	282.75	286.97	290.57	293.17	296.16	301.22	301.59	294.87
S3	Corrective	4	91-100	_47	279.84	279.03	276.67	276.62	274.48	272.80	279.20	284.62	291.82	294.11	288.62	287.89	293.93	301.72	299.29	292.87	288.21	274.82	264.84	259.10	255.07	263.59	286.18	298.78	301.75	292.25	263.34	256.45	264.94	255.74	269.83	290.07	287.73	273.08	264.44	262.45	262.62	262.87	264.98	267.33	269.68	275.27	279.19	278.16	270.30
S3	Corrective	3	91-100	_71	267.89	263.55	258.36	260.61	266.93	273.04	280.29	287.24	290.02	284.98	289.14	301.27	299.71	295.89	294.51	294.20	283.83	271.87	269.75	269.61	270.85	264.51	260.43	254.01	252.34	264.04	283.17	290.90	286.28	270.92	255.45	249.47	249.99	261.51	267.45	263.01	265.64	269.44	269.25	270.90	272.98	276.16	280.58	282.20	279.83
S3	Corrective	2	91-100	_80	283.53	283.24	283.94	286.11	284.73	285.54	289.94	291.89	295.41	297.69	294.55	301.10	312.45	323.38	327.89	326.53	326.97	328.28	329.82	331.35	333.05	334.69	336.49	326.02	298.62	288.28	274.10	256.33	255.20	258.64	267.86	273.03	270.59	260.55	259.37	260.66	265.59	265.16	264.73	264.31	263.87	263.51	264.34	276.56	287.02
S3	Corrective	1	81-90	_07	274.62	275.35	275.81	274.56	280.89	291.30	301.13	306.01	310.46	317.47	330.33	336.60	338.70	338.98	331.95	312.35	291.68	279.52	276.70	279.30	280.25	292.99	307.62	315.88	310.86	289.78	262.73	263.61	258.04	269.08	269.89	270.60	269.28	266.95	267.20	268.31	269.73	273.70	284.75	291.86	293.37	306.76	310.92	311.47	311.54
S3	Corrective	6	81-90	_10	284.37	283.68	289.51	295.80	298.47	300.02	302.29	304.27	301.97	298.99	301.83	309.45	317.95	323.13	323.12	315.64	300.74	284.90	281.53	285.75	290.55	308.04	314.82	293.86	292.18	281.38	260.15	261.01	268.39	265.96	265.65	266.47	266.03	266.16	268.11	270.67	274.17	275.77	276.48	278.06	282.09	285.73	285.53	284.55	282.09
S3	Corrective	9	81-90	_27	289.82	290.05	292.12	297.30	303.06	306.58	307.23	307.66	308.88	310.86	313.47	313.88	314.25	316.24	315.96	315.23	309.33	297.32	283.33	269.50	260.07	271.49	296.01	300.42	300.10	290.98	270.11	258.29	261.57	273.27	290.26	281.49	270.94	275.16	273.08	274.43	286.31	300.22	304.73	307.18	309.72	310.33	308.94	307.30	307.26
S3	Corrective	5	81-90	_31	270.13	271.36	274.78	274.69	273.40	287.81	309.45	314.38	317.10	319.91	323.50	333.17	343.54	344.01	343.65	341.59	333.24	317.20	298.22	284.14	289.36	287.45	265.01	258.82	264.56	273.59	282.83	278.98	260.14	267.34	275.44	280.67	286.45	292.22	296.46	302.19	305.09	303.30	301.21	297.94	294.03	291.86	294.39	288.27	281.67
S3	Corrective	7	81-90	_66	240.96	237.66	241.09	271.34	286.93	284.53	283.77	284.10	290.40	297.37	306.66	316.11	321.93	325.51	323.15	319.11	313.49	305.60	293.04	278.48	267.27	266.05	271.07	276.92	277.15	271.40	267.44	274.12	272.22	270.36	276.32	279.65	280.64	281.81	284.03	286.17	287.05	285.95	286.70	297.90	315.35	329.83	334.62	312.42	293.06
S3	Corrective	3	81-90	_75	298.04	298.18	298.39	301.95	305.48	306.08	305.26	303.26	300.03	296.03	289.99	296.46	299.44	296.94	292.98	288.61	284.69	280.59	275.51	269.51	261.06	252.72	252.39	251.73	250.76	262.95	300.69	289.44	272.50	287.06	313.60	315.94	287.87	273.51	271.78	272.02	273.66	275.06	273.11	271.43	271.88	269.84	267.07	270.19	275.87
S3	Corrective	2	81-90	_82	293.68	292.58	293.03	293.47	291.23	290.27	292.82	293.93	290.06	287.10	289.17	293.27	297.45	303.78	305.36	295.58	284.56	274.63	265.22	263.09	275.46	280.47	283.41	288.55	297.34	294.70	273.75	260.18	271.03	265.87	260.38	262.22	270.57	278.19	279.32	278.42	277.87	277.15	274.16	271.47	276.70	279.67	280.39	278.12	275.21
S3	Corrective	4	81-90	_87	298.18	298.66	299.40	300.11	300.42	300.43	300.88	302.06	302.53	303.86	304.13	304.83	305.65	296.71	300.53	303.04	308.12	305.91	279.36	262.10	259.62	275.48	297.02	302.75	290.99	265.48	265.60	264.70	255.82	262.25	280.07	290.76	291.63	276.55	265.36	268.60	272.94	277.81	278.96	275.10	271.57	270.85	269.98	270.99	271.26
S3	Corrective	0	81-90	_89	290.12	292.28	296.93	301.76	305.51	307.13	307.21	305.05	303.76	305.00	306.31	307.41	311.17	320.22	322.45	318.16	308.00	294.56	281.96	271.51	262.51	265.17	272.87	282.88	292.42	284.96	278.48	277.57	283.10	286.49	295.65	301.38	303.00	304.59	305.49	305.49	302.97	299.50	296.71	293.56	282.99	294.86	313.96	298.13	286.80
S3	Corrective	8	81-90	_94	287.05	287.89	288.39	283.32	274.69	269.47	271.31	272.83	275.95	276.03	273.26	277.17	287.27	291.25	288.98	286.49	280.03	272.31	262.62	259.69	269.75	276.19	282.26	282.97	276.28	257.09	266.84	257.22	253.72	256.89	268.08	275.29	277.96	281.76	286.18	283.35	281.05	276.91	275.16	273.78	274.32	276.10	274.74	276.26	275.73
S3	Corrective	9	71-80	_13	285.55	284.67	280.92	269.96	272.18	282.23	292.34	301.71	308.89	315.62	324.36	338.39	340.82	339.56	341.29	340.56	338.12	332.43	298.29	275.96	267.37	259.08	258.37	259.77	268.95	283.04	295.20	297.13	284.31	293.22	291.47	291.42	291.44	291.96	292.58	289.82	289.42	290.80	291.71	289.99	286.16	289.08	293.66	298.45	301.85
S3	Corrective	7	71-80	_20	290.98	291.52	292.66	294.39	296.29	297.65	298.42	299.14	298.21	293.42	288.12	299.45	313.38	315.37	313.22	313.28	313.97	307.43	285.39	269.16	261.31	257.04	253.38	250.70	257.44	271.13	282.04	284.95	283.78	279.43	296.14	305.76	308.00	308.35	298.52	294.66	297.06	293.54	285.70	288.40	291.57	291.73	294.73	296.56	293.92
S3	Corrective	8	71-80	_24	301.79	301.71	301.60	305.49	315.73	326.01	330.96	329.65	322.23	314.20	313.68	317.03	324.31	327.39	326.38	327.17	324.12	308.90	290.15	278.91	274.13	276.11	290.56	296.63	294.72	279.35	255.98	253.87	262.18	253.53	258.22	259.05	254.45	252.47	258.55	267.56	276.04	278.85	280.24	288.06	297.73	301.92	300.93	296.03	293.62
S3	Corrective	6	71-80	_42	284.42	286.32	288.49	288.14	287.09	287.99	290.24	291.08	289.97	288.97	289.34	291.58	295.13	297.55	298.64	298.39	295.82	289.04	279.67	269.26	259.32	282.62	301.41	309.90	297.45	292.91	273.39	256.41	269.08	271.46	269.50	273.87	278.04	279.92	281.72	284.51	286.23	286.23	284.91	283.38	283.09	286.42	290.64	286.51	280.42
S3	Corrective	1	71-80	_51	275.02	278.63	282.89	286.55	290.63	293.29	293.92	294.01	292.43	289.25	292.42	287.04	283.44	308.90	312.60	313.19	308.61	297.99	279.17	265.96	263.27	269.01	283.45	302.55	296.92	284.75	253.23	253.56	262.21	260.91	271.67	273.29	274.63	276.87	277.06	276.11	276.24	277.80	279.10	278.86	278.43	278.05	278.60	281.57	280.82
S3	Corrective	5	71-80	_55	316.73	317.40	305.93	288.16	284.59	286.81	292.06	297.07	301.89	304.07	301.79	306.14	311.97	312.54	309.30	305.02	300.68	294.87	286.23	281.76	290.66	299.95	306.28	301.67	291.51	287.34	269.75	260.85	271.44	274.19	275.92	276.27	277.08	275.42	277.93	285.71	294.38	296.51	291.98	287.40	288.10	298.16	305.05	302.70	297.35
S3	Corrective	0	71-80	_67	283.57	284.89	289.72	296.13	302.21	306.13	303.14	298.19	296.79	291.00	291.15	303.41	302.75	306.57	303.44	296.11	292.50	281.82	271.35	265.92	261.82	257.56	253.47	253.89	265.28	283.68	299.53	299.50	293.58	295.35	291.32	285.71	282.84	282.04	282.50	283.31	284.82	286.49	285.62	283.79	284.00	288.40	292.74	287.85	287.44
S3	Corrective	2	71-80	_68	283.02	270.67	271.76	275.74	270.02	265.87	270.75	277.99	285.23	292.42	299.97	307.39	315.05	322.28	323.38	317.92	312.40	304.80	296.36	287.56	287.72	305.96	307.75	308.18	297.34	293.50	290.30	264.89	267.86	276.87	286.77	297.14	299.93	302.68	299.44	289.94	287.58	285.73	283.70	283.23	283.96	283.03	280.17	278.01	279.68
S3	Corrective	3	71-80	_69	249.78	251.54	273.16	282.17	282.86	285.50	288.43	290.01	291.48	298.44	306.11	311.89	309.58	308.15	310.89	308.23	299.74	287.23	265.09	258.20	257.20	268.90	307.23	326.00	308.97	298.37	275.78	261.35	272.60	274.16	284.68	290.64	292.56	294.18	296.70	300.73	303.96	304.61	303.26	300.44	294.81	301.05	311.73	318.10	304.27
S3	Corrective	4	71-80	_100	295.85	296.33	297.06	297.72	296.52	292.89	291.75	289.58	287.55	286.21	284.81	286.96	287.98	282.77	276.55	267.71	261.74	256.52	251.74	249.32	251.23	255.29	264.31	279.38	288.10	290.12	281.22	273.18	279.90	281.67	265.14	256.40	254.83	254.51	251.02	251.16	262.35	275.14	277.70	269.10	264.98	265.20	267.23	268.48	268.52
S3	Corrective	6	61-70	_09	275.52	273.79	279.09	281.82	285.73	292.91	296.95	298.27	295.73	291.72	290.16	302.45	310.24	307.43	300.90	290.60	279.37	274.87	277.11	276.69	286.59	295.98	305.67	312.41	315.30	308.30	288.97	266.43	263.70	268.46	258.51	262.43	273.75	274.19	283.51	297.02	307.67	309.27	306.46	303.34	289.74	292.74	306.04	308.54	308.89
S3	Corrective	2	61-70	_37	272.15	275.11	282.58	291.16	297.62	300.33	300.96	301.42	301.48	296.99	284.73	286.94	304.35	315.59	314.24	306.90	289.05	270.81	260.39	261.12	273.65	280.52	291.77	299.34	303.85	298.57	270.84	258.92	254.74	254.17	271.75	282.34	287.68	291.48	292.67	292.10	292.10	293.18	294.67	295.16	294.77	295.31	293.53	289.68	287.25
S3	Corrective	5	61-70	_44	311.78	312.36	313.22	314.11	314.43	314.84	315.71	314.22	312.36	311.42	309.17	304.01	298.72	309.67	314.73	310.09	301.36	286.60	273.70	260.95	265.55	283.31	296.30	299.55	295.00	293.08	289.83	276.19	275.04	279.81	314.21	334.57	331.08	298.94	275.07	272.97	279.25	281.71	285.29	286.36	283.99	290.61	298.79	302.52	300.98
S3	Corrective	4	61-70	_57	279.92	279.15	277.96	277.58	277.80	277.28	280.00	284.66	289.43	294.19	299.38	303.49	308.02	311.27	312.32	310.89	303.08	293.35	286.20	277.64	268.87	264.64	275.72	285.51	284.96	275.94	256.06	252.62	259.70	260.56	272.62	282.66	285.98	286.63	280.38	277.29	275.17	273.84	272.36	269.32	265.39	270.03	274.98	273.65	269.28
S3	Corrective	7	61-70	_58	270.27	268.96	264.68	260.88	266.16	271.59	272.54	274.53	284.72	297.24	302.47	302.21	304.16	307.58	303.42	295.35	287.29	274.37	255.02	251.56	245.52	259.08	275.09	279.30	277.93	279.01	278.33	276.68	277.93	281.10	291.77	295.79	288.83	284.72	286.10	288.80	288.07	284.85	283.13	282.18	283.17	288.54	286.61	282.61	281.51
S3	Corrective	9	61-70	_62	308.38	309.38	310.88	312.43	314.10	315.88	315.02	310.69	306.70	303.13	301.69	299.99	297.23	300.27	309.22	303.43	297.56	290.21	281.47	273.81	262.18	255.89	254.03	261.84	278.66	295.21	294.95	274.22	140.68	115.91	204.84	260.42	272.31	273.38	269.54	262.62	271.09	272.77	272.50	273.59	277.79	283.67	285.13	282.44	279.30
S3	Corrective	3	61-70	_63	250.39	268.51	298.23	306.88	310.74	309.65	309.06	308.00	304.83	305.01	306.43	304.18	306.14	304.81	303.22	299.07	290.43	279.06	270.78	267.33	264.79	283.76	292.17	291.06	284.91	270.68	262.25	270.46	275.44	273.11	259.69	258.05	262.29	264.06	266.33	271.78	272.79	272.75	273.03	273.18	274.70	277.05	280.01	281.76	281.36
S3	Corrective	1	61-70	_64	265.44	265.76	268.40	272.54	277.07	281.66	285.68	289.99	293.51	296.07	300.84	309.14	315.79	318.18	316.54	311.40	304.47	295.84	286.88	278.21	269.46	262.14	277.24	290.18	293.20	286.47	266.74	253.74	269.97	255.40	260.76	268.99	272.75	274.44	275.49	276.19	276.46	276.61	277.04	277.62	277.04	277.05	276.71	278.90	280.12
S3	Corrective	0	61-70	_77	289.78	283.93	279.35	277.53	279.39	288.67	296.62	293.50	288.32	286.60	283.91	291.73	311.94	308.85	299.45	288.55	280.45	268.70	258.03	253.76	251.40	253.04	259.75	270.11	279.87	287.46	287.93	281.76	277.32	285.22	284.99	284.89	283.50	279.66	276.13	276.31	279.69	284.29	289.00	293.59	298.84	305.63	312.84	314.11	301.57
S3	Corrective	8	61-70	_97	294.34	294.27	293.86	291.33	290.03	290.01	285.80	280.89	281.36	282.57	278.92	289.55	308.20	318.79	316.61	306.91	294.92	280.23	269.12	263.73	262.86	260.37	255.18	257.65	257.17	253.73	250.88	250.36	248.97	246.59	257.89	260.85	261.94	269.11	274.54	276.33	276.04	274.68	273.80	273.45	276.18	279.45	276.98	275.25	275.69
S3	Corrective	2	51-60	_05	312.38	312.00	311.13	306.02	308.94	311.30	311.26	312.61	314.22	314.23	314.98	322.39	323.65	317.60	318.34	323.01	320.65	306.11	288.38	274.34	260.20	265.70	259.92	263.04	272.97	288.92	297.09	289.15	279.70	280.07	283.53	283.19	281.42	278.44	278.70	279.38	281.27	283.23	283.34	282.79	281.39	280.71	283.77	293.18	291.18
S3	Corrective	8	51-60	_19	285.51	284.80	287.31	292.51	296.25	299.41	305.44	313.46	316.76	314.44	313.63	315.23	312.08	304.47	294.02	285.75	278.81	268.48	262.58	265.07	274.33	282.96	292.06	295.09	288.16	281.72	263.18	255.95	258.92	261.81	266.11	269.00	275.60	286.59	293.20	294.24	294.78	297.12	295.69	293.79	293.01	292.42	293.78	295.59	295.51
S3	Corrective	6	51-60	_22	287.97	287.33	284.74	279.95	277.18	275.85	274.93	274.99	275.25	275.51	276.44	283.33	291.00	296.02	292.61	285.51	272.52	257.98	252.20	251.47	249.27	258.88	286.45	296.30	293.59	285.05	286.32	290.51	292.46	291.02	276.58	273.20	278.71	282.87	285.62	285.95	284.94	283.74	282.19	281.43	282.50	285.60	284.68	280.87	278.08
S3	Corrective	9	51-60	_39	319.25	308.86	305.97	311.15	316.15	317.37	312.79	307.74	305.63	306.90	311.78	318.27	318.91	315.54	314.67	315.84	308.83	291.27	280.23	276.77	277.11	284.57	296.62	295.63	295.17	275.68	250.15	247.02	259.08	262.49	271.16	276.68	273.43	266.38	277.86	287.37	296.50	304.18	305.73	303.83	300.40	298.68	308.88	314.12	306.48
S3	Corrective	3	51-60	_53	288.36	288.00	287.48	291.84	301.34	304.36	305.56	306.52	308.06	307.54	303.48	295.92	302.35	309.74	306.42	305.49	292.50	278.36	268.62	263.37	261.10	264.53	276.79	290.21	292.40	279.27	256.85	263.59	270.31	260.97	273.23	282.31	284.38	285.91	284.50	284.03	285.78	287.12	288.33	287.84	287.02	285.01	283.27	284.41	284.57
S3	Corrective	7	51-60	_56	283.41	282.73	279.88	278.58	278.28	282.39	287.97	293.12	301.99	308.59	308.15	311.41	314.11	315.94	318.30	313.70	309.07	307.97	307.52	307.07	306.56	306.02	305.41	303.53	294.81	278.85	257.38	253.30	250.02	249.72	249.74	251.14	250.97	256.35	262.73	270.19	272.95	275.05	279.68	280.03	280.73	289.42	297.56	294.53	287.55
S3	Corrective	0	51-60	_65	292.89	286.23	280.23	279.38	278.01	272.24	271.58	289.59	296.71	293.97	294.63	299.71	302.68	306.98	312.51	315.42	312.58	304.82	294.16	282.09	273.46	278.16	288.58	288.34	279.50	260.60	253.75	260.98	250.68	257.36	270.05	268.20	265.83	274.94	282.55	284.17	283.53	283.23	283.64	281.74	280.77	291.89	298.31	298.04	295.37
S3	Corrective	1	51-60	_74	284.14	283.97	286.30	292.35	297.21	297.95	298.30	299.48	299.66	298.14	296.57	300.07	300.41	295.53	292.68	291.35	287.64	284.53	280.09	271.53	261.19	253.70	253.28	253.75	267.95	278.69	279.58	273.28	269.83	272.80	278.25	274.49	269.75	271.51	271.98	271.02	271.53	269.99	269.13	271.10	274.60	278.58	282.97	287.31	290.00
S3	Corrective	4	51-60	_93	291.82	291.61	287.61	282.39	282.83	283.18	275.75	274.98	294.00	296.98	289.75	296.72	305.43	310.91	310.17	311.14	304.38	287.00	270.11	256.75	246.40	242.33	240.36	246.82	254.18	273.67	278.73	275.51	272.68	274.18	297.95	311.33	312.82	303.29	291.28	285.68	283.34	281.52	282.37	286.53	290.32	287.84	286.03	284.42	280.90
S3	Corrective	5	51-60	_95	270.84	263.19	266.49	275.59	281.31	286.41	291.11	291.64	293.55	297.17	301.44	303.82	299.82	298.97	301.64	296.40	283.06	269.25	260.63	255.84	250.85	249.58	251.68	249.05	242.71	258.85	274.82	273.10	272.57	280.65	273.63	266.50	268.18	275.78	280.52	282.68	282.40	280.82	280.05	278.37	277.64	284.03	292.25	297.42	291.68
S3	Corrective	0	41-50	_02	297.31	268.18	257.68	260.81	276.15	288.65	298.98	305.39	303.99	304.57	308.14	309.05	312.94	319.63	313.22	300.72	284.50	272.30	266.55	267.80	271.32	282.06	291.71	297.05	292.55	280.49	284.62	284.67	268.74	262.34	262.95	264.56	270.92	272.91	270.45	278.57	292.67	304.88	307.30	294.87	284.29	292.81	308.51	335.42	350.73
S3	Corrective	9	41-50	_03	270.20	269.58	271.82	274.84	278.08	285.05	297.55	308.82	317.03	323.08	320.27	318.48	319.04	319.76	321.35	321.78	320.71	315.21	304.94	292.92	282.10	280.37	289.91	297.42	295.25	285.06	266.96	258.61	270.87	274.44	292.43	312.01	315.97	320.27	326.08	331.17	335.09	331.26	329.31	330.97	332.31	323.30	304.85	303.80	351.47
S3	Corrective	4	41-50	_14	317.67	318.25	318.03	311.02	306.18	311.54	314.93	316.51	315.28	314.31	315.78	317.60	320.10	312.70	305.87	298.83	289.54	281.93	273.87	264.16	261.86	283.30	299.53	293.55	291.52	286.48	286.55	286.49	285.40	285.80	291.14	294.88	293.87	286.79	284.04	285.98	289.19	294.09	297.41	294.30	289.22	291.21	309.46	338.27	362.48
S3	Corrective	2	41-50	_29	269.24	267.88	271.43	276.30	279.96	287.91	299.22	306.82	313.12	319.31	326.45	334.01	337.87	337.63	336.05	331.39	319.79	302.90	286.69	281.35	287.49	288.31	288.03	290.76	289.62	278.22	254.46	248.15	265.05	261.86	253.59	253.23	244.07	247.87	257.06	264.44	272.24	283.90	294.40	297.90	303.86	310.99	323.39	337.91	342.97
S3	Corrective	5	41-50	_34	308.50	297.36	291.97	295.96	301.13	307.88	311.72	311.31	310.41	309.04	308.16	310.89	307.65	302.89	293.85	284.16	277.48	271.62	263.79	257.37	252.41	250.08	251.86	250.35	261.12	287.50	283.26	278.52	276.98	276.01	282.40	295.53	312.20	319.67	324.52	326.65	325.13	321.88	313.79	311.27	322.44	336.37	330.56	324.17	324.46
S3	Corrective	8	41-50	_73	279.98	282.76	287.60	291.89	294.67	295.12	294.39	293.76	292.56	290.10	287.59	288.22	290.17	290.38	288.71	284.63	278.60	269.98	265.36	271.98	265.19	250.55	252.82	253.03	255.58	250.26	251.37	266.69	261.60	192.84	216.60	268.38	268.47	270.96	275.26	281.84	288.08	289.37	290.55	294.32	301.37	311.43	329.87	337.45	340.11
S3	Corrective	3	41-50	_88	301.69	301.66	301.63	301.61	302.96	306.73	307.62	307.30	308.55	308.96	305.34	308.28	312.76	315.43	316.30	312.51	305.86	297.63	287.97	275.52	257.62	272.81	261.15	255.89	263.18	276.84	288.76	276.55	264.89	273.30	283.88	287.60	287.78	290.07	294.38	296.69	296.87	296.24	295.53	290.01	279.00	289.49	306.61	320.61	323.43
S3	Corrective	6	41-50	_90	275.57	274.12	272.00	271.44	281.06	290.02	290.11	286.55	285.42	285.49	284.06	285.15	288.84	294.47	296.34	293.47	287.61	282.66	275.89	267.42	261.31	259.06	273.12	281.41	279.75	271.04	256.54	240.54	254.39	258.82	269.37	278.08	275.55	270.18	271.49	274.27	277.29	278.63	274.20	272.01	280.53	293.96	311.83	320.95	314.94
S3	Corrective	1	41-50	_91	284.31	283.03	282.37	282.75	282.96	283.86	286.94	289.25	287.13	283.74	283.04	288.05	295.66	293.59	288.55	282.38	273.91	263.52	257.12	253.27	255.97	258.65	267.93	268.57	265.07	259.26	263.55	268.26	266.96	264.41	252.46	243.35	237.32	243.18	246.95	257.40	290.81	308.13	304.02	302.08	281.53	277.77	301.56	288.90	294.76
S3	Corrective	7	41-50	_96	297.22	297.30	297.41	297.52	295.72	294.33	290.92	287.98	287.21	285.41	282.93	289.83	289.40	285.02	284.57	286.90	287.58	288.49	282.38	265.26	262.50	275.52	280.30	279.53	274.30	266.11	252.79	252.45	248.31	246.40	264.05	263.90	264.73	270.79	278.48	280.08	277.81	275.14	273.13	270.92	274.21	289.76	311.07	329.20	340.31
S3	Corrective	2	31-40	_11	282.20	291.62	305.06	318.49	326.38	325.27	324.78	325.20	325.56	325.86	319.65	313.38	306.54	301.99	310.20	316.18	314.68	309.89	300.11	286.21	276.80	269.02	262.03	265.38	273.64	288.08	296.30	293.73	286.90	292.51	286.42	286.15	294.65	307.32	316.21	322.10	327.33	330.41	331.14	330.75	326.97	324.51	332.58	344.24	334.12
S3	Corrective	6	31-40	_12	304.36	303.89	300.61	299.79	301.86	302.16	302.90	305.42	309.54	313.87	318.04	318.59	312.66	310.19	311.56	317.17	308.80	296.32	283.26	278.99	283.29	277.30	269.70	256.69	265.03	279.12	292.34	280.95	277.16	272.81	288.51	283.69	272.19	272.86	272.66	270.68	270.90	275.08	282.42	290.01	297.80	305.94	316.48	331.91	338.50
S3	Corrective	4	31-40	_25	299.29	299.24	299.17	299.77	306.30	313.51	316.48	317.63	316.49	315.63	316.47	318.47	324.68	327.24	320.11	314.44	309.44	306.06	299.81	286.12	283.63	308.13	297.13	284.46	282.81	266.63	252.13	258.20	252.97	254.18	262.12	269.47	283.80	299.26	311.45	322.00	325.49	324.46	324.01	321.54	317.06	311.94	313.68	332.07	337.82
S3	Corrective	1	31-40	_46	279.07	277.60	275.51	273.62	286.85	310.86	311.08	308.21	307.66	302.96	296.85	305.00	314.83	319.62	316.17	314.30	316.35	314.03	306.74	298.77	289.98	278.07	266.69	262.92	270.36	279.29	288.15	287.30	285.87	286.23	280.78	273.92	278.33	279.34	273.23	277.74	292.41	303.91	303.53	302.72	312.30	315.51	318.90	320.87	316.05
S3	Corrective	8	31-40	_54	296.87	272.22	257.47	259.72	266.93	271.96	275.66	279.09	281.96	285.39	289.76	291.25	288.23	287.56	288.55	285.75	280.27	274.04	261.46	255.03	256.86	259.73	262.71	265.83	273.30	281.09	288.20	291.02	284.35	271.56	273.21	278.84	280.44	282.40	283.13	284.26	287.19	294.21	301.52	308.51	321.27	330.51	336.77	332.99	327.18
S3	Corrective	5	31-40	_59	266.11	261.52	258.38	258.41	261.43	261.59	264.92	271.40	277.74	282.64	290.17	296.63	296.68	293.92	288.07	281.18	272.84	265.98	259.70	255.85	254.96	258.92	261.92	270.21	275.56	268.71	251.87	236.18	247.16	249.51	283.81	300.39	305.87	312.40	315.11	316.58	319.44	323.59	325.44	322.92	321.80	322.84	325.43	323.66	319.13
S3	Corrective	7	31-40	_70	308.66	308.16	307.44	306.46	301.13	295.14	290.73	286.96	286.78	287.37	288.14	288.48	288.09	283.95	284.54	289.04	288.23	284.49	279.48	266.98	257.15	266.63	272.47	273.96	269.07	259.99	241.91	234.16	249.92	258.06	258.39	253.26	256.68	264.79	272.06	280.21	292.17	304.65	309.88	313.83	314.72	320.29	331.20	341.15	339.09
S3	Corrective	0	31-40	_79	261.07	261.56	262.03	262.79	265.61	269.19	273.80	275.26	275.71	276.95	279.09	284.70	287.24	284.86	286.77	287.65	281.11	269.87	258.57	249.56	246.47	252.73	265.75	272.22	266.01	255.82	250.24	249.06	252.55	252.35	274.03	285.88	289.15	298.40	302.96	304.15	306.39	307.77	311.84	313.12	308.18	307.64	320.93	326.20	322.56
S3	Corrective	9	31-40	_85	275.13	275.25	277.39	281.52	285.27	287.53	286.93	286.82	292.12	299.45	307.07	315.21	319.64	314.08	306.58	301.49	294.70	286.56	278.50	277.87	271.59	266.39	259.70	259.09	272.54	294.81	317.10	294.46	264.14	248.48	269.84	287.07	293.33	299.60	306.77	314.75	315.36	313.88	316.00	317.34	317.40	320.60	324.50	324.91	321.15
S3	Corrective	3	31-40	_92	296.99	281.05	274.87	274.86	273.09	274.39	278.79	281.18	283.58	286.96	291.55	292.74	292.42	290.18	285.25	279.85	274.67	265.98	255.61	254.53	255.64	257.56	266.21	275.51	278.75	276.99	276.43	270.37	269.07	274.69	294.68	308.47	312.24	315.67	317.23	324.63	330.29	327.36	330.58	330.49	327.36	330.33	332.41	331.40	326.14
S3	Corrective	4	21-30	_08	277.52	275.61	274.97	273.40	271.00	266.44	276.87	290.25	288.23	285.74	289.06	292.98	296.33	295.29	291.50	288.16	285.08	280.51	274.74	269.05	263.86	268.72	293.85	324.40	334.41	319.94	277.54	258.80	263.00	291.57	270.55	263.34	260.03	258.15	258.51	260.39	257.24	251.01	255.94	271.19	278.29	276.92	279.65	278.34	275.84
S3	Corrective	8	21-30	_17	268.65	271.91	277.66	274.67	272.43	281.49	294.70	301.58	298.24	294.98	285.78	290.86	300.71	305.83	304.29	300.59	296.36	292.04	288.16	284.13	281.48	278.08	276.36	263.00	268.27	300.06	340.79	332.78	328.34	327.30	320.73	315.82	314.23	312.69	308.02	298.32	290.89	285.98	285.60	288.33	290.36	289.55	286.07	282.26	278.53
S3	Corrective	5	21-30	_23	328.64	321.62	285.36	269.32	268.36	268.80	273.25	276.52	278.94	281.84	287.70	295.43	295.56	290.93	288.67	280.85	270.72	258.62	255.57	253.32	257.26	278.35	297.78	308.78	315.44	313.17	304.59	304.72	307.64	310.83	328.82	340.99	343.82	326.40	288.71	281.83	279.35	278.38	278.18	276.17	275.04	274.26	275.60	279.11	281.58
S3	Corrective	7	21-30	_26	279.05	281.60	288.48	292.23	292.12	290.16	287.46	282.97	280.68	280.93	278.18	284.25	291.27	291.73	288.62	283.94	279.15	274.30	266.68	258.59	255.16	265.48	293.06	320.16	327.34	307.20	260.76	248.50	263.72	256.94	280.90	271.76	256.53	252.84	251.21	250.53	250.18	258.19	268.51	270.55	271.21	271.51	269.25	264.98	258.87
S3	Corrective	2	21-30	_35	272.01	269.58	271.17	273.56	271.59	297.96	392.92	413.03	316.20	288.49	286.31	292.57	292.59	288.50	287.95	290.90	289.08	282.21	264.97	244.61	244.47	254.30	265.73	280.45	295.14	303.00	291.30	287.12	290.57	294.27	307.32	313.76	309.90	288.37	269.71	264.22	268.90	269.05	268.59	269.53	270.72	270.69	269.33	273.98	276.34
S3	Corrective	3	21-30	_78	270.57	261.07	256.06	256.81	258.08	258.00	257.87	271.42	287.98	289.19	284.90	283.00	283.06	285.03	285.96	285.21	281.59	274.78	264.55	258.72	262.44	273.39	285.02	295.58	304.83	311.92	312.09	308.67	310.95	312.39	304.65	299.17	285.31	268.31	261.51	263.47	266.68	267.65	268.68	268.83	273.20	277.24	278.17	277.72	277.43
S3	Corrective	9	21-30	_81	276.12	278.93	284.16	290.19	294.38	294.64	292.97	291.37	290.50	290.09	294.56	305.92	300.19	297.78	298.83	299.91	291.13	262.39	257.00	259.54	259.09	266.02	273.46	319.96	347.07	330.60	290.67	284.29	310.21	288.95	287.70	277.39	274.77	273.30	263.12	270.84	272.52	269.14	262.81	269.03	272.98	280.80	290.82	286.57	279.93
S3	Corrective	6	21-30	_86	285.61	285.60	285.59	285.70	288.34	292.66	290.47	286.71	283.44	278.56	276.59	273.27	282.51	288.37	283.57	275.83	268.62	258.37	252.22	247.50	239.56	247.74	250.49	247.85	253.78	298.35	314.42	313.52	315.43	315.17	305.80	298.40	295.99	287.52	274.36	264.36	260.99	262.90	261.74	264.11	262.69	268.61	279.07	286.77	286.26
S3	Corrective	0	21-30	_98	264.48	253.16	249.32	255.60	261.38	266.74	267.76	268.37	271.62	273.80	276.66	275.95	276.44	277.83	272.59	265.25	256.95	247.93	240.49	238.20	246.96	271.73	297.80	314.25	320.76	306.71	280.48	280.24	276.08	289.05	276.37	266.08	263.65	262.29	260.52	260.74	262.18	262.32	263.70	264.84	265.95	270.46	271.06	270.83	269.63
S3	Corrective	1	21-30	_99	291.67	292.84	294.48	295.78	289.60	283.12	280.60	278.15	275.65	273.00	274.91	272.75	268.34	270.56	269.23	264.75	259.23	257.36	260.85	261.74	258.60	242.54	233.19	252.40	280.27	305.82	311.68	332.97	323.11	317.50	270.25	246.21	248.48	252.19	252.75	256.89	259.06	260.54	262.01	263.47	264.99	266.30	267.65	268.94	269.56
S3	Corrective	4	11-20	_16	315.48	314.43	297.05	279.96	281.10	286.25	295.07	296.64	295.14	291.11	283.20	281.11	294.72	321.25	340.56	352.28	354.43	346.52	329.66	307.23	299.36	327.15	302.51	295.05	289.12	274.05	252.26	253.38	249.63	248.79	253.37	260.75	269.38	274.75	276.17	278.09	280.00	281.38	282.95	284.43	288.76	293.99	296.98	294.00	287.58
S3	Corrective	9	11-20	_28	265.75	261.81	264.10	272.23	282.29	294.97	307.05	312.27	315.98	313.89	313.94	313.39	315.29	332.21	353.04	359.16	357.82	348.97	336.58	325.26	306.75	272.53	268.04	291.38	324.94	330.49	332.36	306.00	278.24	277.27	290.72	289.55	288.78	285.29	283.97	284.59	285.60	290.74	291.98	277.81	273.30	285.60	291.51	287.12	281.17
S3	Corrective	8	11-20	_33	302.81	286.08	274.53	274.71	274.23	277.52	287.49	296.06	296.60	293.13	287.67	304.39	324.20	343.05	351.48	350.07	350.53	346.33	337.11	312.96	285.79	271.40	268.21	267.68	274.89	283.93	291.37	284.04	280.34	279.47	281.13	279.09	277.19	280.74	286.86	290.66	290.47	289.06	285.83	283.20	281.35	282.22	284.69	285.71	283.31
S3	Corrective	0	11-20	_36	257.00	255.94	256.08	255.03	253.20	252.02	253.27	260.93	263.65	262.01	270.99	312.73	340.14	339.20	345.81	338.33	314.29	284.41	280.88	292.15	288.31	300.63	319.15	315.42	286.90	283.25	272.68	258.88	265.86	272.83	265.86	265.34	271.90	277.63	279.26	278.76	276.97	274.28	270.74	266.05	262.41	263.43	269.25	273.56	271.75
S3	Corrective	5	11-20	_50	305.82	297.96	298.24	307.80	313.82	315.43	313.63	310.28	302.38	291.51	307.02	325.43	337.81	340.89	340.05	336.43	326.49	309.71	290.46	289.57	299.23	313.43	292.24	283.90	285.10	268.28	228.50	238.61	269.02	271.10	275.79	278.89	280.20	281.52	281.17	278.94	278.68	277.66	278.27	276.47	276.86	277.86	277.61	276.12	276.17
S3	Corrective	1	11-20	_52	280.67	286.79	291.36	293.35	294.16	293.15	290.93	284.91	286.04	288.33	297.00	308.37	336.74	353.16	354.31	346.99	337.21	330.27	328.11	326.00	323.59	320.50	316.33	287.31	274.18	280.54	279.94	276.77	275.32	275.64	282.74	287.54	288.89	289.50	287.90	286.20	284.02	281.14	280.43	278.04	275.81	286.09	292.30	286.00	286.90
S3	Corrective	6	11-20	_60	290.87	291.65	293.57	301.42	308.85	312.09	312.65	311.67	310.33	310.22	320.44	343.04	350.79	353.38	352.79	351.99	350.06	346.46	327.69	292.66	279.13	266.59	271.71	280.30	281.66	276.34	253.25	253.35	273.35	256.18	260.96	259.65	260.39	263.46	263.72	264.10	264.93	262.42	260.42	258.30	259.20	265.22	268.33	269.51	270.16
S3	Corrective	7	11-20	_72	270.62	271.89	274.79	278.72	281.27	283.00	284.01	282.98	280.18	276.73	274.61	281.38	308.20	335.34	349.30	349.97	340.42	326.67	306.86	287.27	286.96	279.27	265.96	259.72	264.15	266.77	270.26	270.95	259.64	260.93	262.80	261.21	259.00	258.00	258.26	260.14	263.46	264.93	265.13	265.86	266.78	267.86	269.91	271.24	269.65
S3	Corrective	3	11-20	_83	285.21	283.79	287.98	293.59	294.76	294.58	293.33	289.95	286.36	285.23	288.18	296.12	304.49	315.75	333.59	341.48	342.06	332.37	315.23	293.63	291.64	320.54	298.16	285.58	276.08	263.67	242.31	242.32	258.48	246.38	253.64	261.25	265.12	268.44	271.54	273.07	273.15	273.42	274.38	277.67	279.49	269.90	277.61	282.44	282.44
S3	Corrective	2	11-20	_84	280.65	284.79	290.29	293.87	297.24	299.54	298.77	296.88	292.94	288.15	287.95	297.88	310.90	324.54	333.64	333.60	325.33	308.59	288.32	274.31	273.30	283.06	288.33	287.32	279.82	254.83	243.46	264.89	254.71	245.88	267.52	281.29	285.78	290.00	289.05	282.30	279.32	277.08	274.14	270.02	263.96	265.04	271.74	277.86	276.97
S3	Corrective	7	1-10	_01	271.82	269.54	273.34	278.17	283.00	296.10	311.73	321.03	327.42	331.53	339.65	351.62	364.78	374.20	379.49	380.49	374.30	353.14	323.04	298.28	283.68	280.89	293.44	305.75	308.64	297.30	276.69	252.23	266.78	281.02	267.48	268.54	270.69	274.51	277.95	279.86	280.84	281.47	282.09	282.87	283.94	286.16	288.10	289.16	285.76
S3	Corrective	4	1-10	_06	282.31	278.88	288.06	312.25	329.26	337.74	337.84	334.96	332.98	333.18	336.06	339.61	348.92	355.94	354.86	354.78	348.09	331.67	313.81	297.41	280.44	268.51	258.58	289.27	298.59	279.73	305.95	317.55	313.88	316.78	293.23	278.64	277.34	278.54	277.97	280.70	286.19	291.36	293.33	291.16	289.59	296.64	306.60	310.57	308.26
S3	Corrective	3	1-10	_15	317.74	319.02	320.84	321.70	318.10	321.58	328.70	330.29	332.01	333.03	326.66	334.26	335.27	335.17	343.84	344.56	342.37	337.98	339.07	340.37	341.67	343.19	343.08	329.30	323.32	295.72	266.05	270.59	279.15	280.94	290.19	295.38	297.33	296.21	289.91	287.57	288.35	288.63	287.30	283.56	277.63	277.14	278.82	283.13	285.89
S3	Corrective	2	1-10	_21	271.98	274.87	283.78	299.15	312.60	321.99	329.25	333.02	335.33	333.36	329.81	327.17	325.82	328.32	343.01	347.69	347.15	341.63	323.98	298.45	280.66	282.08	293.65	310.43	319.09	313.45	284.52	264.81	281.56	292.95	279.68	267.17	263.08	264.53	267.01	276.52	293.19	291.53	284.59	280.36	276.75	280.57	295.22	304.16	302.68
S3	Corrective	1	1-10	_30	324.98	291.68	277.51	275.39	280.60	289.46	298.84	308.57	312.62	316.70	328.57	335.66	340.66	341.94	336.32	323.48	303.37	288.78	282.43	287.96	298.01	307.66	322.85	327.04	317.79	312.46	292.66	265.17	270.32	279.01	279.97	282.43	282.70	279.81	276.47	276.20	275.40	277.96	281.71	285.22	289.18	292.81	296.79	299.35	299.24
S3	Corrective	9	1-10	_32	327.36	329.23	331.73	334.23	336.77	341.79	344.18	344.00	341.65	338.38	338.79	342.97	343.85	340.70	338.64	338.26	332.61	317.44	300.16	287.37	282.10	280.99	284.14	287.49	285.87	276.53	255.49	240.35	241.49	245.20	268.64	281.23	285.42	289.59	290.81	286.68	283.03	279.13	275.04	269.73	266.57	271.39	272.40	269.17	265.13
S3	Corrective	0	1-10	_48	286.71	286.34	287.77	296.14	296.89	307.54	313.05	316.76	308.86	303.69	309.26	310.70	315.90	317.01	315.78	314.88	310.32	299.32	287.56	278.94	268.31	268.54	276.58	286.02	302.57	307.83	298.71	295.22	309.37	306.02	291.18	282.72	274.33	267.72	269.27	273.87	275.67	275.44	274.68	274.12	274.23	275.64	276.96	276.57	277.71
S3	Corrective	8	1-10	_49	276.28	276.21	279.00	289.41	293.41	299.53	304.40	308.27	312.93	317.25	317.25	321.90	329.58	338.32	340.64	340.76	337.57	322.93	304.22	287.83	291.17	299.48	308.52	317.25	321.40	316.77	296.61	262.75	279.42	294.86	288.40	285.25	284.64	285.19	287.54	288.91	288.52	286.80	285.73	285.31	285.04	285.18	285.45	285.23	283.89
S3	Corrective	5	1-10	_61	298.96	299.96	303.88	311.22	317.69	323.17	327.54	331.55	335.74	336.00	330.19	325.30	322.00	320.52	330.89	334.75	333.37	326.43	314.63	296.91	273.57	266.37	270.70	282.32	293.15	288.54	282.48	292.09	286.10	282.49	273.27	262.92	260.37	261.63	265.61	268.54	268.32	267.57	265.49	263.93	263.28	264.60	268.78	270.10	267.30
S3	Corrective	6	1-10	_76	264.89	268.80	272.32	273.98	274.16	273.31	277.04	286.88	297.93	308.95	321.24	330.26	340.20	344.86	341.17	339.33	337.61	335.09	324.73	301.74	285.68	276.70	284.65	294.83	298.28	292.21	267.31	237.15	234.57	265.52	258.28	258.24	254.95	254.29	254.73	251.39	246.64	243.52	241.86	242.98	247.70	259.16	265.50	263.58	263.76
S4	Broad	0	91-100	_04	135.85	130.38	119.74	124.17	129.02	127.66	133.67	144.70	151.38	157.82	166.90	171.23	170.00	168.20	165.25	156.86	146.78	137.08	129.01	121.01	112.22	108.32	113.96	123.57	133.56	140.81	125.62	121.63	120.30	118.99	135.33	140.02	140.43	141.79	145.37	149.80	153.60	156.25	158.13	160.06	162.15	164.13	166.48	169.12	170.65
S4	Broad	6	91-100	_18	165.39	157.03	136.55	132.34	138.63	139.78	136.67	137.36	147.15	155.91	164.11	170.11	178.24	183.04	180.97	173.46	162.15	150.02	139.61	131.64	122.41	118.93	116.63	116.60	123.96	131.49	130.04	129.51	145.47	150.92	146.58	140.33	134.88	134.25	136.37	142.11	152.36	161.00	163.26	163.05	164.46	172.46	184.43	193.23	190.10
S4	Broad	7	91-100	_38	141.83	133.93	122.75	123.63	131.09	133.42	136.61	145.37	154.13	159.71	166.47	176.92	189.32	197.25	192.21	185.64	180.88	172.39	159.91	146.65	134.54	121.79	118.30	115.57	122.00	135.75	142.04	133.70	132.00	130.41	127.92	127.74	129.35	129.17	125.68	121.12	123.93	134.06	145.04	154.71	162.78	169.59	176.27	179.08	175.95
S4	Broad	9	91-100	_40	147.33	146.13	146.93	152.49	160.99	169.12	173.59	173.17	171.39	171.57	178.01	189.30	200.07	204.16	200.72	193.87	183.44	168.51	152.37	141.18	134.03	124.63	119.06	117.81	127.29	138.26	141.56	139.85	141.38	155.69	157.84	157.84	157.84	157.56	149.18	130.13	121.01	126.76	138.79	151.18	164.22	176.45	188.93	194.13	186.35
S4	Broad	1	91-100	_41	152.73	151.53	147.03	140.41	134.43	134.30	143.06	153.53	160.17	163.98	166.60	177.64	190.59	192.24	186.73	185.16	178.89	163.05	144.86	131.00	122.08	127.08	135.15	134.63	131.28	124.65	119.24	121.18	127.63	137.94	149.61	158.65	168.69	178.73	182.97	170.38	166.90	170.67	173.58	175.26	175.58	178.10	181.10	182.26	179.68
S4	Broad	8	91-100	_43	138.47	136.67	135.07	135.70	134.70	134.25	140.81	152.74	159.45	165.00	170.59	173.93	178.69	183.54	185.02	182.35	176.74	168.04	155.80	140.60	124.50	118.46	114.60	115.78	125.97	137.20	139.29	130.11	119.47	114.85	128.42	137.63	142.77	147.95	156.00	161.45	161.76	164.94	169.72	169.24	163.97	171.07	188.73	194.99	183.48
S4	Broad	5	91-100	_45	154.75	145.98	133.78	129.99	137.51	148.83	160.28	170.60	176.74	177.46	175.82	177.88	184.26	186.84	184.16	176.10	164.61	152.01	140.41	133.32	130.22	132.10	137.94	140.44	136.62	128.17	119.15	115.42	118.92	126.28	145.28	153.34	148.79	143.23	143.12	145.95	150.85	156.91	162.30	166.20	170.98	178.71	185.24	172.26	160.90
S4	Broad	4	91-100	_47	152.14	140.62	127.64	130.48	135.89	136.93	140.76	149.90	157.40	164.25	163.83	166.83	180.16	189.13	189.23	184.35	178.28	169.10	153.91	140.78	133.55	131.35	134.41	136.61	134.54	126.29	118.18	112.58	113.32	123.53	143.18	137.62	121.93	125.50	132.60	131.68	132.12	141.10	149.37	157.63	165.51	171.45	179.81	180.15	172.45
S4	Broad	3	91-100	_71	150.53	143.75	131.54	128.50	135.33	145.06	154.88	164.10	169.23	168.52	168.90	174.36	179.12	180.73	177.19	170.89	163.83	156.27	141.63	123.26	119.93	126.93	123.18	121.96	132.70	144.06	150.04	137.64	137.91	138.63	147.75	150.75	143.42	134.46	133.31	138.55	143.67	147.46	152.04	158.35	166.70	170.93	176.09	181.09	182.64
S4	Broad	2	91-100	_80	146.69	146.12	143.07	139.35	137.81	139.83	145.89	152.62	156.13	153.71	147.23	158.50	181.27	188.58	185.17	186.17	189.01	188.03	184.91	181.60	177.95	173.26	168.38	157.90	141.75	138.44	134.48	127.56	120.16	118.45	119.26	122.46	133.95	145.61	149.58	129.24	124.86	134.36	144.99	155.62	166.57	173.16	180.03	185.86	186.71
S4	Broad	1	81-90	_07	147.97	143.97	136.52	132.06	133.59	138.95	145.76	152.69	159.50	164.88	167.67	168.86	171.71	174.71	173.44	167.45	155.03	138.91	127.13	126.22	132.77	142.95	149.41	143.50	136.95	129.45	119.64	114.84	115.56	121.85	142.55	142.46	131.11	126.50	123.72	119.81	119.30	122.92	135.54	151.06	157.74	165.77	169.54	167.78	167.07
S4	Broad	6	81-90	_10	156.42	151.84	143.37	144.67	151.72	160.26	165.36	166.72	167.44	164.20	171.30	181.22	188.26	185.65	177.66	166.83	153.32	136.14	123.91	124.23	132.38	145.24	159.21	156.29	136.29	128.78	124.32	118.00	114.87	115.66	118.76	119.45	120.38	121.15	121.65	123.01	127.80	133.71	140.00	146.71	152.30	153.23	150.01	149.73	146.66
S4	Broad	9	81-90	_27	156.69	154.26	152.57	154.17	158.12	163.10	167.92	172.02	175.78	179.66	183.86	186.89	182.23	173.77	171.19	165.15	155.65	146.14	135.64	126.37	122.85	129.01	134.20	129.97	121.00	115.76	111.98	108.33	110.29	117.23	138.63	142.78	134.16	131.04	127.40	127.61	134.39	144.14	154.00	162.59	172.29	176.43	175.35	171.81	169.21
S4	Broad	5	81-90	_31	142.15	137.48	132.08	130.53	129.73	127.95	126.52	130.96	149.36	172.34	181.14	181.33	183.74	186.79	187.31	184.79	180.47	175.08	164.21	145.08	127.10	130.12	125.84	126.23	131.13	135.93	129.45	125.27	118.57	119.04	135.63	141.50	142.61	144.54	149.30	155.26	160.91	165.76	169.32	171.47	173.75	178.69	185.66	186.41	179.45
S4	Broad	7	81-90	_66	150.78	152.45	149.07	134.80	129.56	134.31	139.64	145.59	160.80	175.20	179.95	184.19	188.32	191.71	193.78	193.00	187.29	175.82	160.73	146.53	136.92	131.84	131.26	134.29	138.01	134.34	125.88	118.20	120.27	132.46	145.62	147.02	140.47	139.58	146.04	154.27	161.95	169.36	173.73	173.27	173.24	179.78	189.12	197.81	198.38
S4	Broad	3	81-90	_75	165.32	166.79	168.74	170.53	165.21	159.77	165.47	170.47	176.11	181.64	181.26	187.33	194.90	195.07	188.63	179.09	167.87	154.70	140.85	129.32	122.73	119.81	115.10	114.78	121.30	128.20	131.75	126.14	108.85	115.64	136.70	142.70	131.28	126.76	136.32	145.30	149.69	155.31	161.85	166.52	170.00	172.06	172.03	171.07	170.18
S4	Broad	2	81-90	_82	136.10	139.01	142.63	145.33	148.27	152.95	158.22	162.10	162.96	159.92	155.44	162.95	176.14	180.92	174.52	160.99	144.76	132.74	125.40	121.31	119.71	120.51	121.57	122.62	123.68	123.24	120.36	119.53	119.42	119.96	138.40	141.43	141.19	150.45	160.64	169.01	173.42	177.79	180.27	177.07	179.89	191.64	185.80	176.08	162.80
S4	Broad	4	81-90	_87	147.10	149.67	153.21	156.75	160.26	161.95	162.23	167.92	175.39	181.13	187.67	191.32	189.57	181.31	174.81	166.13	156.97	147.81	138.77	130.85	125.56	127.03	130.48	131.18	130.75	126.96	117.54	93.92	71.28	67.90	98.10	120.48	130.81	141.13	151.46	161.79	172.11	182.33	185.48	177.34	175.86	178.28	180.97	182.60	183.11
S4	Broad	0	81-90	_89	160.58	151.55	148.30	152.11	154.42	159.66	166.63	169.79	169.67	170.47	173.75	178.70	184.18	197.48	206.23	199.01	184.18	162.98	144.61	134.12	129.37	128.09	128.67	130.90	133.41	134.65	134.09	134.56	137.34	139.25	139.41	139.45	139.46	139.81	149.40	159.93	163.79	170.00	174.30	174.65	169.23	173.05	180.22	181.53	177.79
S4	Broad	8	81-90	_94	148.12	133.35	125.63	135.11	139.29	143.05	155.74	167.60	170.01	170.60	186.20	207.31	224.03	214.41	196.31	180.87	163.19	145.39	130.52	122.91	122.51	132.38	137.35	134.97	128.54	122.29	116.80	115.33	121.56	128.59	153.02	169.73	176.28	181.83	168.20	156.98	164.16	170.46	174.72	177.30	183.45	188.61	181.65	177.97	175.95
S4	Broad	9	71-80	_13	129.87	129.74	129.56	129.37	128.83	124.53	119.22	111.53	122.05	152.06	162.42	172.09	177.28	177.53	175.84	173.29	162.10	142.17	132.99	136.02	130.11	122.37	118.06	122.42	127.50	132.53	134.54	134.10	133.37	134.97	138.84	141.04	143.54	146.03	148.51	149.70	149.94	154.39	159.20	157.87	152.31	153.54	158.35	169.24	173.60
S4	Broad	7	71-80	_20	135.80	134.34	140.57	147.23	150.88	154.40	155.43	167.96	182.19	182.55	179.51	179.79	177.93	171.38	162.31	152.97	143.66	136.11	132.83	130.78	125.52	114.91	111.04	107.85	103.93	100.06	120.27	133.73	129.77	138.47	164.16	178.40	182.25	185.92	178.83	165.57	171.99	177.54	170.15	167.43	172.33	182.51	194.74	203.35	197.92
S4	Broad	8	71-80	_24	162.63	164.66	167.70	170.90	172.84	167.73	159.58	158.69	161.63	165.15	168.01	169.85	172.35	175.52	178.62	178.37	174.75	168.36	158.87	148.05	137.87	131.38	131.28	133.43	135.26	132.91	126.88	117.64	108.44	110.31	129.42	142.31	142.98	132.01	130.15	142.77	158.24	171.45	171.38	166.43	167.34	172.07	175.56	174.39	168.56
S4	Broad	6	71-80	_42	156.01	152.97	153.04	156.69	161.72	167.17	171.37	174.80	179.39	184.49	190.33	194.28	196.31	195.53	192.53	187.50	179.30	167.59	153.09	140.07	134.14	137.33	141.73	139.90	134.65	129.79	120.17	112.43	111.83	120.01	145.64	153.44	149.94	147.55	150.23	155.39	160.65	164.95	168.27	170.75	172.72	175.90	181.95	184.54	181.06
S4	Broad	1	71-80	_51	157.49	155.88	155.21	156.84	160.85	165.84	170.98	175.95	180.24	182.98	181.97	177.05	189.95	203.96	202.85	200.62	186.43	166.70	148.10	131.08	119.97	121.94	131.51	135.88	129.75	120.25	112.25	111.75	114.76	117.99	127.98	128.22	127.38	141.19	148.07	151.00	157.70	165.01	171.42	172.15	169.31	174.18	181.72	181.08	174.65
S4	Broad	5	71-80	_55	155.90	158.31	151.29	131.81	129.52	142.59	160.32	174.01	175.86	172.94	173.26	179.48	186.79	188.80	185.50	179.86	172.78	163.14	151.06	140.79	135.51	133.02	130.56	128.15	125.92	125.47	125.85	124.83	122.96	124.60	141.20	137.35	122.92	122.29	130.14	140.68	151.26	160.23	164.06	162.64	165.08	174.29	183.41	183.88	180.11
S4	Broad	0	71-80	_67	159.39	157.60	147.58	143.79	150.66	160.11	168.35	173.05	177.52	180.70	179.00	184.35	191.84	191.31	185.72	178.41	168.81	153.19	136.82	125.76	120.16	114.97	115.34	126.64	140.06	152.39	143.29	142.50	144.16	154.03	131.12	119.20	126.78	142.03	150.71	153.68	156.75	160.60	163.53	164.36	164.62	179.79	201.06	193.53	179.33
S4	Broad	2	71-80	_68	164.39	154.57	134.32	125.95	127.18	136.05	147.94	159.93	171.92	183.86	196.33	206.08	215.57	215.80	204.39	195.93	191.94	186.34	175.20	160.79	152.17	152.75	153.66	146.40	134.04	132.82	129.35	127.14	126.52	124.70	139.80	155.55	163.84	171.69	171.10	168.76	171.68	173.79	175.18	179.62	185.29	181.12	171.13	168.52	170.60
S4	Broad	3	71-80	_69	155.04	156.18	152.36	136.66	126.95	129.02	144.64	168.62	187.34	184.77	181.46	181.85	179.20	176.80	176.65	176.88	177.11	177.34	177.57	177.80	178.06	178.40	178.17	167.63	156.68	143.72	127.36	118.86	122.89	128.22	134.01	137.13	140.61	144.11	148.86	163.20	175.21	178.95	183.62	184.05	175.11	177.03	187.35	198.26	205.42
S4	Broad	4	71-80	_100	165.52	167.72	171.02	174.43	175.94	172.90	169.78	171.49	174.59	178.41	183.24	187.61	191.83	190.64	182.60	167.91	150.65	134.25	124.98	121.67	119.78	120.76	126.36	132.71	133.75	129.01	122.33	114.08	111.83	117.63	134.41	137.41	132.93	127.67	123.49	127.72	138.89	150.62	157.74	158.99	162.51	166.57	169.97	173.16	175.12
S4	Broad	6	61-70	_09	156.81	147.24	131.43	127.02	128.86	135.32	144.96	152.72	158.88	162.37	166.47	176.67	181.45	179.73	174.25	159.99	142.31	132.09	129.26	131.97	137.54	144.20	150.63	146.95	137.61	128.52	119.01	110.35	108.49	114.12	131.09	144.13	152.10	155.20	153.79	157.97	166.72	170.81	170.63	168.71	160.04	149.48	140.60	133.27	124.53
S4	Broad	2	61-70	_37	154.48	151.72	149.76	151.30	155.59	160.89	166.22	170.44	171.58	169.38	168.65	186.06	194.56	186.91	176.73	166.31	155.86	145.52	133.36	120.01	117.26	126.95	132.71	132.40	128.64	119.74	111.79	107.28	103.96	109.40	131.25	133.52	132.49	143.14	150.62	156.10	162.18	168.75	173.73	176.42	178.52	184.90	189.84	186.95	178.91
S4	Broad	5	61-70	_44	163.71	165.65	168.55	171.52	173.82	174.67	177.07	181.86	184.50	181.47	178.69	186.10	197.95	203.16	190.72	174.29	154.15	137.23	126.58	121.34	126.16	132.57	133.94	132.12	128.82	124.15	119.19	115.22	114.31	118.32	134.63	142.22	140.90	139.14	136.92	135.21	136.98	142.56	147.23	147.55	147.58	161.56	182.31	183.13	176.64
S4	Broad	4	61-70	_57	154.57	156.30	154.83	142.71	133.59	135.52	144.31	155.87	167.73	179.54	192.72	202.18	211.87	212.55	203.24	196.61	192.00	185.38	174.66	160.22	143.76	135.46	138.67	142.18	139.18	130.81	120.93	118.59	120.90	125.43	136.30	143.93	148.14	152.35	155.87	156.06	160.42	166.54	170.62	174.38	175.94	181.01	186.00	185.33	180.89
S4	Broad	7	61-70	_58	154.03	142.94	133.57	130.43	128.76	129.58	137.52	157.32	177.52	187.80	192.98	191.38	181.78	175.14	170.36	164.06	157.71	150.27	137.89	124.55	116.79	125.19	134.23	134.94	134.67	129.84	120.69	114.09	114.07	118.09	135.66	141.70	142.24	146.51	153.81	160.78	165.17	168.41	171.76	174.97	180.88	186.23	186.60	182.18	176.82
S4	Broad	9	61-70	_62	183.13	185.40	188.81	192.44	195.80	193.23	183.00	177.87	181.46	184.28	183.85	188.68	197.92	207.20	212.91	199.90	185.08	176.51	167.07	151.43	134.62	122.90	116.95	118.82	129.02	139.76	143.98	136.52	144.55	163.25	152.16	140.36	137.00	138.18	135.70	134.47	140.05	148.92	155.16	156.28	155.37	158.42	167.02	176.63	179.57
S4	Broad	3	61-70	_63	159.99	149.50	150.00	159.45	167.04	172.16	175.96	180.89	183.54	185.17	180.50	177.33	184.62	190.75	186.15	178.74	169.44	155.42	141.03	129.88	121.07	114.28	116.67	134.60	137.63	131.19	121.41	114.25	115.01	119.29	142.41	149.58	140.95	136.29	135.54	137.85	144.02	152.30	160.90	166.84	169.77	171.75	173.57	175.01	175.01
S4	Broad	1	61-70	_64	146.28	140.67	135.84	135.91	139.04	146.47	155.82	165.32	172.51	176.14	180.79	183.51	185.54	186.83	187.22	186.17	182.89	176.81	167.95	157.86	148.81	140.29	140.10	143.82	142.89	135.41	124.81	117.55	117.81	123.61	144.00	146.84	144.52	151.13	160.50	168.16	173.49	176.00	173.78	173.60	181.35	192.61	204.58	210.18	201.39
S4	Broad	0	61-70	_77	152.03	144.38	132.53	127.32	134.33	149.44	167.21	181.85	183.37	172.40	162.74	166.46	177.52	187.21	187.93	179.48	164.60	148.00	134.88	126.82	123.74	123.83	125.64	129.08	130.63	128.19	123.96	120.57	118.20	120.87	139.87	142.85	132.46	123.44	120.73	122.19	128.35	137.71	147.85	157.66	169.12	182.49	192.89	185.81	174.82
S4	Broad	8	61-70	_97	138.98	140.60	142.83	142.32	141.94	147.62	155.05	162.38	168.44	171.19	172.03	177.10	188.11	194.80	193.20	187.52	179.51	166.82	150.04	134.49	122.74	125.70	123.95	123.77	129.80	135.86	138.76	133.61	131.84	131.87	147.98	148.37	144.87	146.30	152.18	159.43	165.97	171.08	175.15	177.50	177.42	184.74	197.73	201.40	196.91
S4	Broad	2	51-60	_05	137.44	141.90	148.17	154.40	156.59	152.46	155.47	160.83	164.66	168.88	173.67	179.56	182.75	180.62	176.51	168.30	152.96	140.67	136.77	133.39	128.48	123.20	118.46	118.02	120.53	125.98	130.13	131.03	133.01	134.32	134.86	137.45	140.35	141.23	131.38	121.74	122.95	131.48	149.03	154.49	154.69	160.97	169.81	172.77	171.99
S4	Broad	8	51-60	_19	152.72	147.15	137.10	136.93	147.04	154.83	159.78	165.51	171.43	175.35	177.10	178.13	180.13	180.69	176.77	169.29	159.07	144.78	132.39	122.10	114.82	120.78	128.24	135.89	140.64	133.95	123.10	113.90	111.16	115.26	137.63	144.85	140.36	142.44	150.12	159.85	168.09	170.58	170.80	175.96	190.50	202.30	210.21	202.51	184.43
S4	Broad	6	51-60	_22	129.42	135.61	144.46	153.31	160.27	145.70	125.47	135.47	164.32	174.70	167.35	170.28	176.43	180.08	179.18	172.39	159.96	143.13	128.60	120.40	114.74	123.41	131.07	129.17	123.61	116.94	112.12	107.27	107.20	113.50	138.18	146.49	145.14	146.45	151.63	157.39	161.76	164.81	167.22	169.38	171.75	173.64	175.49	176.64	174.70
S4	Broad	9	51-60	_39	147.30	147.88	147.43	146.73	148.07	152.69	159.14	165.53	170.20	173.15	176.76	184.78	188.16	181.34	175.84	170.10	160.81	150.37	137.18	126.98	120.87	122.33	134.95	136.47	126.60	117.37	109.86	108.94	112.07	115.52	128.50	136.94	139.73	141.16	132.36	122.20	132.34	147.51	159.85	162.48	165.57	175.71	183.54	182.90	178.12
S4	Broad	3	51-60	_53	141.54	142.80	144.68	147.47	155.06	157.74	161.45	166.56	169.99	171.17	170.22	179.99	190.22	188.72	181.72	171.95	159.70	145.20	134.09	129.02	127.56	129.95	134.47	135.64	133.26	126.85	118.68	116.33	126.00	132.83	142.01	148.11	150.84	153.48	153.06	150.86	154.12	157.99	161.58	165.59	169.71	171.71	173.40	174.71	174.87
S4	Broad	7	51-60	_56	136.82	137.74	140.59	137.86	128.79	133.95	152.17	172.10	182.72	178.82	175.05	180.43	189.64	192.95	192.20	190.70	185.89	178.98	171.95	164.99	157.19	147.66	137.53	130.26	128.26	126.86	123.01	118.56	114.93	117.66	138.18	135.94	128.25	127.85	131.75	138.92	147.63	160.29	171.78	171.71	164.56	172.01	186.62	189.18	183.24
S4	Broad	0	51-60	_65	144.10	138.76	131.12	124.56	119.58	120.89	126.87	133.52	140.18	146.75	154.19	163.27	173.04	182.55	187.47	187.71	182.60	170.51	153.71	138.43	131.23	135.08	141.17	141.52	137.82	129.82	120.83	115.20	117.56	125.10	151.26	150.34	139.11	142.30	150.76	160.70	169.73	175.85	177.31	173.24	174.07	181.65	192.43	190.64	179.00
S4	Broad	1	51-60	_74	158.84	158.42	160.40	165.79	172.29	177.54	181.57	185.27	188.37	190.11	191.11	192.20	193.18	192.59	189.65	182.63	171.91	159.09	146.71	137.07	129.26	120.41	118.35	122.47	128.03	133.77	137.05	134.86	136.77	139.68	140.15	135.29	133.12	130.16	125.47	129.65	135.80	141.88	148.15	154.43	161.34	166.39	172.06	179.03	187.71
S4	Broad	4	51-60	_93	146.60	143.96	137.77	128.63	123.36	132.32	155.45	178.76	184.55	175.56	167.45	174.51	193.08	193.98	193.01	184.69	149.77	123.36	135.33	136.16	124.35	119.50	115.97	117.31	125.88	135.24	135.06	134.74	138.44	138.96	136.29	134.71	133.93	133.16	132.41	138.27	150.70	158.18	163.62	168.30	173.24	178.37	186.53	189.62	186.17
S4	Broad	5	51-60	_95	141.10	141.46	141.03	140.08	140.55	143.64	149.47	157.30	166.57	174.47	179.46	179.22	174.29	170.99	170.43	167.91	164.04	160.09	152.85	136.40	121.64	118.88	117.36	125.43	135.91	142.83	131.42	128.65	131.96	136.89	148.25	148.47	142.29	142.27	147.37	154.96	164.24	172.15	176.19	175.88	174.64	179.96	188.42	193.81	182.81
S4	Broad	0	41-50	_02	152.41	139.85	125.97	120.40	125.17	139.68	155.76	162.96	159.97	155.40	149.02	144.54	165.68	179.01	176.77	165.07	153.85	140.73	128.60	119.00	116.31	120.89	127.65	130.08	129.71	130.33	132.61	134.63	136.34	139.54	144.10	140.40	129.36	126.01	123.03	120.09	120.85	127.29	143.54	146.11	143.93	150.73	160.93	164.83	162.32
S4	Broad	9	41-50	_03	137.56	133.31	129.49	128.40	128.67	130.29	133.75	139.79	147.07	150.60	151.33	155.05	161.08	168.02	175.05	174.08	167.73	158.00	144.08	132.79	127.51	126.76	128.19	128.70	126.36	123.61	120.22	115.97	114.11	114.25	118.24	121.77	126.64	130.82	132.76	136.44	142.13	142.60	136.56	137.92	146.36	154.23	161.54	166.02	169.17
S4	Broad	4	41-50	_14	131.62	136.73	143.44	150.15	156.87	160.32	154.33	159.41	167.97	170.37	170.15	166.60	175.38	192.96	189.44	175.96	157.58	141.77	131.47	123.84	125.01	132.05	132.18	129.07	124.64	119.71	115.86	114.97	118.39	119.77	120.92	122.10	122.92	123.75	127.00	125.82	126.61	156.90	185.62	170.03	168.12	173.29	176.12	175.23	171.52
S4	Broad	2	41-50	_29	154.37	144.29	136.37	135.34	137.03	140.45	145.51	151.48	156.96	161.05	165.14	170.71	176.12	178.20	173.80	163.80	152.84	140.32	130.18	123.78	121.43	125.27	131.08	126.74	118.89	113.61	108.56	107.99	112.33	117.12	135.17	139.35	129.66	123.37	126.56	133.87	142.48	151.38	161.54	169.52	173.29	176.43	180.58	182.88	182.66
S4	Broad	5	41-50	_34	168.47	167.64	159.44	149.89	149.05	153.79	160.21	166.79	171.40	174.19	177.87	182.85	190.63	195.70	193.45	186.10	176.93	165.16	149.99	137.61	127.61	117.68	114.62	117.85	122.77	127.64	130.01	129.56	131.06	137.15	150.67	152.12	149.54	153.27	160.03	166.04	170.35	174.01	176.88	177.07	175.35	180.75	190.07	192.48	188.80
S4	Broad	8	41-50	_73	152.46	151.42	151.49	155.19	161.09	167.14	172.25	176.10	180.24	185.51	190.83	192.94	193.91	194.17	193.28	190.34	184.88	176.15	163.16	148.30	134.12	122.65	119.56	125.45	132.19	138.93	143.99	138.04	128.70	131.27	140.76	140.27	137.57	136.36	136.60	138.86	144.15	151.24	155.65	155.51	155.75	170.92	186.16	180.76	184.55
S4	Broad	3	41-50	_88	141.56	142.19	143.89	153.60	166.80	171.45	174.24	179.25	185.01	189.76	194.24	197.87	200.17	200.36	198.15	192.94	184.55	171.89	157.24	140.13	122.48	125.37	133.64	131.00	133.08	137.56	141.82	142.87	145.72	146.14	149.23	145.78	143.74	147.70	151.22	152.57	155.72	161.79	167.86	169.71	168.67	175.16	190.99	203.02	194.02
S4	Broad	6	41-50	_90	174.89	176.16	179.46	177.26	170.68	169.50	170.95	174.30	178.78	181.77	184.28	187.07	192.60	192.36	186.27	175.42	159.94	143.84	135.35	130.15	125.92	125.11	127.65	129.62	127.12	122.03	116.64	113.67	114.83	117.42	125.09	130.17	132.51	134.46	130.15	121.99	138.15	172.50	182.63	171.77	174.81	177.05	176.98	174.94	172.60
S4	Broad	1	41-50	_91	168.70	157.62	138.84	144.10	153.62	160.83	167.34	172.10	177.79	183.90	193.26	200.58	206.87	207.21	198.16	179.86	160.50	146.34	135.01	123.32	116.24	120.10	129.74	129.92	128.67	128.86	129.87	130.98	130.85	131.43	147.10	149.08	130.64	119.89	121.52	126.41	131.74	142.41	160.95	171.58	174.59	175.38	173.19	170.80	168.86
S4	Broad	7	41-50	_96	167.58	170.94	175.57	180.21	181.07	167.62	168.14	174.32	180.69	184.17	179.30	186.01	191.46	186.73	181.68	178.07	167.31	154.08	140.15	129.81	127.13	126.95	129.54	132.08	132.63	127.37	119.74	115.83	120.91	128.79	146.18	154.70	140.17	130.50	141.69	147.75	152.54	159.40	166.52	169.79	170.75	172.14	175.83	176.63	171.14
S4	Broad	2	31-40	_11	157.72	162.03	168.43	174.99	177.99	168.66	167.79	172.64	172.22	172.13	190.51	216.25	234.43	228.33	207.47	191.50	180.75	169.02	156.47	143.81	129.73	123.23	118.74	116.31	122.53	130.70	137.38	133.71	134.02	142.63	142.21	143.25	149.63	145.67	145.91	152.58	157.70	160.15	162.18	158.99	138.98	136.18	158.30	169.59	158.07
S4	Broad	6	31-40	_12	140.99	142.44	139.65	140.88	144.59	149.88	157.62	164.37	170.02	174.66	180.65	179.43	171.83	169.36	169.12	165.12	160.30	155.31	149.24	144.19	143.19	144.03	129.78	123.72	129.39	135.61	140.86	138.63	123.40	114.32	150.72	168.37	167.07	144.86	133.05	127.78	124.87	130.99	144.50	158.66	172.90	184.54	194.60	192.30	182.32
S4	Broad	4	31-40	_25	129.33	130.46	132.16	136.02	150.87	162.59	167.95	173.72	175.89	176.94	179.43	183.05	186.81	188.01	186.95	184.29	178.63	167.36	151.42	136.02	128.00	139.03	141.86	135.89	130.96	123.91	115.27	111.74	106.72	106.57	136.47	148.39	147.54	149.30	154.68	162.20	167.82	170.70	173.09	173.95	173.56	179.02	184.79	183.83	176.54
S4	Broad	1	31-40	_46	179.30	183.51	189.83	193.09	184.28	173.93	172.32	173.01	173.37	169.37	163.07	165.83	177.99	186.61	181.77	175.47	163.96	149.10	134.14	119.76	110.65	123.89	128.58	129.96	131.74	133.45	131.94	128.93	128.60	132.08	146.67	148.28	134.93	131.70	148.62	171.10	181.74	168.65	158.69	158.32	162.25	171.58	181.32	184.10	180.06
S4	Broad	8	31-40	_54	180.55	170.15	145.96	128.25	128.83	141.16	156.61	170.41	176.72	177.66	182.14	183.62	177.38	173.57	169.54	163.17	156.78	150.32	140.48	127.32	121.39	122.89	126.85	129.68	132.73	133.90	129.36	122.90	118.96	126.79	147.34	158.60	157.41	141.08	127.97	131.91	150.25	171.05	175.23	168.42	172.50	173.45	171.58	170.13	169.51
S4	Broad	5	31-40	_59	148.97	142.79	132.92	129.35	127.23	124.50	130.45	150.80	172.94	178.49	171.60	176.54	186.17	187.74	181.06	169.76	154.27	138.43	129.28	126.66	129.45	131.34	132.66	133.92	133.49	132.27	132.99	131.60	128.61	127.07	139.67	137.15	130.30	137.65	144.00	151.16	159.37	167.47	172.22	175.14	178.66	180.98	181.25	178.52	171.85
S4	Broad	7	31-40	_70	173.45	177.35	182.96	188.57	188.48	177.07	176.21	183.09	189.74	194.76	200.63	198.54	190.36	186.11	185.17	182.53	179.17	175.78	170.11	156.17	138.78	135.90	141.43	144.03	136.36	127.80	122.34	121.21	130.37	134.50	142.59	140.14	133.81	131.89	132.18	135.01	141.77	150.65	158.71	162.43	163.91	168.36	174.03	179.59	181.76
S4	Broad	0	31-40	_79	151.95	148.84	142.53	139.72	141.50	147.43	156.79	166.59	170.07	168.40	170.90	187.62	199.85	199.25	197.81	189.66	176.29	162.21	149.06	138.79	128.67	125.88	133.48	140.07	142.50	138.50	129.23	119.81	114.76	116.60	137.11	140.18	127.10	124.72	129.36	131.44	132.18	137.62	145.71	151.99	156.19	163.51	175.09	178.55	174.83
S4	Broad	9	31-40	_85	151.89	152.19	152.88	154.37	157.11	161.11	165.20	168.19	169.42	168.89	168.07	176.90	194.36	209.85	206.39	192.00	181.22	168.30	151.57	131.17	116.19	116.85	120.90	123.50	128.07	132.73	135.78	135.75	136.73	141.66	160.91	172.62	178.74	184.77	186.05	176.79	175.37	179.22	182.63	184.46	186.84	188.43	190.08	190.49	189.22
S4	Broad	3	31-40	_92	154.78	148.77	142.05	140.79	143.39	148.56	155.29	163.15	170.98	177.17	181.37	184.58	188.50	190.23	187.96	180.74	166.12	148.63	135.33	129.43	127.94	128.41	131.24	134.57	136.47	133.46	126.36	118.21	114.96	117.75	132.54	142.71	148.13	153.57	155.46	156.68	163.88	170.11	173.75	174.22	171.28	174.13	182.95	187.18	183.53
S4	Broad	4	21-30	_08	154.66	152.05	134.35	127.16	124.38	119.56	138.56	164.65	162.98	159.62	157.75	166.46	175.45	176.55	174.30	171.48	166.55	158.11	146.87	136.23	127.92	124.17	125.21	125.64	123.26	121.35	117.91	112.76	109.30	109.77	135.89	141.37	131.02	125.14	120.70	116.36	122.23	136.15	147.44	152.51	156.19	159.66	161.82	162.36	161.19
S4	Broad	8	21-30	_17	139.94	136.33	123.26	126.82	142.27	158.16	169.50	170.67	170.29	169.63	175.54	183.63	185.78	184.06	182.63	180.59	177.07	171.82	166.22	163.21	160.40	136.47	126.76	129.02	135.73	142.52	141.62	133.99	140.84	144.50	151.54	155.51	158.43	161.35	163.21	155.60	151.56	155.07	158.79	163.84	169.03	171.89	172.32	171.42	171.72
S4	Broad	5	21-30	_23	127.75	132.55	138.99	143.58	137.14	127.36	137.29	157.01	176.78	179.88	180.16	185.50	188.75	186.19	179.49	169.36	155.22	143.11	135.10	128.90	125.45	130.47	133.68	131.05	124.97	118.50	114.25	112.48	113.20	117.18	128.01	136.05	141.16	146.27	148.74	145.23	149.02	157.21	161.11	164.69	170.53	176.59	186.64	195.42	191.97
S4	Broad	7	21-30	_26	153.62	151.49	152.72	159.45	166.80	172.11	176.37	179.64	180.34	175.20	171.25	174.60	183.96	190.04	188.59	184.29	180.63	177.12	170.60	160.56	148.62	139.14	137.46	135.06	129.12	121.73	113.29	110.81	117.34	124.58	147.95	153.22	138.07	122.33	118.90	124.05	134.35	145.73	153.75	155.97	158.93	166.94	172.44	173.02	168.33
S4	Broad	2	21-30	_35	146.52	140.82	133.88	129.94	125.46	120.87	120.30	125.55	141.69	161.61	171.69	181.61	190.59	190.62	184.47	179.96	161.19	142.41	131.39	127.08	126.85	130.25	133.72	133.73	131.40	124.77	117.51	114.52	118.11	124.32	139.07	130.73	123.66	128.81	131.55	130.84	134.26	143.90	154.53	165.59	174.90	176.50	169.61	164.73	165.88
S4	Broad	3	21-30	_78	155.31	149.90	135.44	131.89	130.93	128.56	140.57	171.02	198.80	189.00	180.81	184.75	189.86	194.53	196.92	196.30	191.96	183.23	169.83	156.52	148.72	145.29	141.96	138.62	134.38	130.08	123.11	120.46	120.59	120.45	139.85	137.00	134.96	149.03	145.01	137.94	136.39	144.75	154.62	160.97	163.42	172.43	186.42	188.87	184.55
S4	Broad	9	21-30	_81	157.26	153.70	149.49	150.74	156.72	162.50	166.16	169.39	173.44	176.58	177.21	184.43	190.99	187.42	182.74	181.85	179.94	177.25	174.55	171.85	168.88	165.57	161.86	152.84	146.58	137.47	127.46	117.02	113.49	113.31	131.93	133.64	128.23	131.84	133.51	138.92	150.52	157.08	155.89	155.95	160.94	169.14	178.85	187.18	180.79
S4	Broad	6	21-30	_86	154.84	157.18	160.48	163.79	168.26	173.43	179.70	187.20	190.66	184.14	175.02	178.78	191.61	195.15	189.20	175.36	158.60	148.35	136.70	126.63	120.63	116.37	115.13	113.96	117.16	125.25	134.70	138.24	141.99	142.13	134.09	133.11	137.40	139.94	137.58	134.03	134.01	138.56	144.31	148.94	154.63	169.94	187.34	194.24	182.61
S4	Broad	0	21-30	_98	147.28	135.34	127.13	127.18	131.54	139.59	151.32	164.50	176.18	183.84	181.02	172.72	177.98	193.21	194.29	185.85	172.29	155.65	137.60	122.92	114.56	115.04	125.62	131.75	132.91	127.39	110.27	71.41	63.20	74.66	115.56	127.14	124.65	129.57	130.02	130.77	139.46	145.59	154.20	165.23	173.38	180.84	187.33	187.95	181.79
S4	Broad	1	21-30	_99	191.76	193.98	197.14	197.36	191.86	188.82	193.22	199.61	204.27	205.01	199.98	200.00	206.97	213.22	213.32	208.83	201.31	190.50	175.47	157.70	139.63	118.84	109.23	113.37	119.10	124.84	128.03	126.05	125.20	126.95	136.29	135.15	122.90	117.30	117.24	124.24	134.74	145.36	155.98	166.54	178.41	187.51	197.12	204.17	203.51
S4	Broad	4	11-20	_16	144.84	136.45	130.29	136.29	141.11	142.73	150.64	161.11	168.38	172.82	175.89	179.79	183.68	184.57	181.93	177.39	168.03	153.99	139.74	128.74	124.64	133.59	138.04	133.76	126.62	120.21	113.13	109.52	109.42	113.63	134.42	141.03	133.67	130.94	130.80	132.88	137.26	145.17	152.81	157.55	160.00	163.05	168.29	171.67	170.28
S4	Broad	9	11-20	_28	143.36	139.61	134.82	135.47	140.12	148.24	157.78	164.60	166.86	166.88	166.89	171.86	180.57	191.23	192.61	186.78	177.08	163.00	146.59	133.37	126.47	119.72	118.86	128.31	139.57	143.20	132.61	131.06	133.44	137.88	146.40	150.93	151.88	145.43	134.42	132.10	140.85	151.92	161.15	164.89	167.04	170.59	174.33	176.93	174.62
S4	Broad	8	11-20	_33	137.25	135.73	129.86	125.56	130.07	149.83	176.18	184.19	175.81	170.15	166.55	176.78	196.47	191.71	184.78	177.65	162.76	147.62	135.41	128.15	125.63	124.68	126.22	130.08	129.60	124.52	117.57	116.43	145.19	167.55	162.08	154.24	149.74	152.30	158.67	165.08	169.99	173.47	176.22	178.39	180.35	182.23	183.76	182.56	177.50
S4	Broad	0	11-20	_36	145.05	144.40	135.46	126.90	120.24	114.89	114.55	121.41	144.72	159.39	164.32	175.03	185.74	186.65	180.92	174.40	162.42	143.04	127.82	124.26	127.06	133.76	140.59	145.61	141.72	134.47	124.12	111.93	108.32	116.19	132.28	138.38	135.81	133.38	139.03	144.87	149.38	154.92	160.55	164.41	163.80	167.35	176.91	181.34	179.00
S4	Broad	5	11-20	_50	161.82	155.76	152.31	155.47	161.65	168.28	173.09	176.88	181.05	183.51	184.94	189.32	192.98	190.77	183.90	175.22	164.61	152.25	138.61	126.83	124.57	134.30	139.54	137.86	129.28	122.39	116.04	116.09	121.74	128.45	135.22	143.58	151.98	160.38	168.78	177.18	184.18	173.83	174.17	182.64	182.20	186.59	190.70	189.10	185.14
S4	Broad	1	11-20	_52	153.93	153.13	152.41	152.76	154.84	158.47	163.19	168.27	173.02	177.30	181.93	188.21	190.45	182.82	174.50	172.62	170.18	168.05	167.31	166.66	165.89	164.84	161.30	138.87	129.58	128.53	125.43	121.66	120.11	128.81	141.59	149.70	153.70	157.69	157.99	152.06	154.07	162.14	169.42	169.75	165.57	177.50	188.39	185.00	183.08
S4	Broad	6	11-20	_60	161.14	154.93	150.16	152.96	156.26	159.82	166.20	172.96	178.98	183.89	187.39	197.25	203.89	196.45	185.73	175.29	147.88	122.62	124.93	128.89	123.93	125.81	137.44	145.14	146.94	141.93	130.43	117.81	118.83	125.73	145.31	146.72	135.24	130.21	129.70	131.62	138.80	148.57	156.67	162.29	167.62	176.24	180.40	178.45	174.93
S4	Broad	7	11-20	_72	161.98	160.02	158.11	159.32	163.88	169.41	174.44	178.65	181.71	183.28	184.07	184.96	186.85	189.27	188.68	184.33	177.22	167.80	156.49	143.92	128.23	114.29	131.23	129.07	134.48	140.69	145.94	146.61	146.11	149.64	149.61	144.82	140.66	138.46	137.07	137.93	142.31	146.97	150.62	154.88	160.12	164.15	168.07	170.73	169.68
S4	Broad	3	11-20	_83	162.44	158.67	155.50	155.57	159.85	167.13	174.10	179.14	181.19	177.44	168.81	169.41	172.83	188.37	204.55	198.08	185.54	168.45	150.89	138.14	131.87	138.55	143.08	140.43	132.47	127.17	118.73	115.08	116.40	124.04	151.87	156.36	143.36	143.13	151.06	159.22	165.91	171.54	173.99	172.91	174.77	182.67	192.48	186.82	184.86
S4	Broad	2	11-20	_84	165.08	159.67	156.51	160.06	166.07	172.11	176.70	180.54	184.66	189.12	192.45	193.90	194.08	192.49	187.95	178.83	164.94	149.44	137.66	130.55	127.73	130.94	133.64	133.92	131.36	124.04	116.53	114.91	120.20	123.63	128.46	131.96	134.44	137.17	153.78	174.90	179.41	182.06	185.26	186.70	185.81	185.67	187.54	185.73	180.73
S4	Broad	7	1-10	_01	163.43	153.73	140.29	136.40	136.56	137.92	140.69	145.37	152.09	154.99	155.88	166.66	188.49	188.92	172.12	165.29	163.61	161.32	158.78	151.39	138.86	137.84	138.69	137.42	132.94	127.03	123.99	124.53	128.92	135.75	154.26	154.63	149.06	148.48	150.67	153.33	156.29	159.37	161.70	163.01	165.38	169.11	169.42	168.42	166.49
S4	Broad	4	1-10	_06	167.77	159.03	148.69	144.35	145.28	148.99	154.33	159.03	162.40	164.72	166.08	168.01	172.73	176.58	176.41	173.27	166.19	155.12	144.03	133.17	124.54	120.09	117.30	119.64	122.40	125.12	127.38	127.10	127.05	132.03	140.99	145.04	146.83	148.37	149.90	151.43	152.96	154.31	153.97	151.10	152.16	161.25	171.54	176.84	177.37
S4	Broad	3	1-10	_15	113.46	121.94	134.04	146.13	158.09	163.58	159.99	162.70	168.41	168.76	173.31	182.34	186.41	178.61	178.50	182.11	182.22	182.24	182.25	182.27	182.29	182.30	178.97	155.47	142.15	131.85	121.70	112.27	110.00	116.59	129.18	137.48	144.02	150.57	157.11	163.47	163.43	157.72	160.65	165.65	168.13	169.97	172.07	174.23	174.67
S4	Broad	2	1-10	_21	159.57	156.66	152.43	148.57	148.12	151.27	155.88	159.83	161.72	162.86	166.83	182.48	200.23	196.98	178.35	168.68	157.55	144.35	131.70	123.36	123.64	125.60	127.52	127.53	122.28	119.67	118.27	119.09	119.82	122.47	138.85	138.98	128.28	121.11	120.47	123.26	133.22	146.50	152.51	154.15	158.88	165.67	171.43	173.86	173.70
S4	Broad	1	1-10	_30	158.03	151.86	137.78	128.16	134.22	153.65	173.96	181.06	176.39	174.03	176.97	183.14	186.55	187.32	186.21	182.79	174.37	156.58	135.44	126.17	129.50	144.37	160.58	169.13	150.44	141.40	130.71	117.98	115.93	120.25	130.72	138.09	142.91	147.72	149.34	138.70	140.71	162.51	183.05	174.61	171.83	175.35	175.88	174.35	173.73
S4	Broad	9	1-10	_32	117.85	122.47	129.21	135.95	144.47	161.00	168.43	171.72	174.56	177.32	182.36	185.00	186.26	186.35	183.86	179.76	174.06	164.48	152.31	143.32	139.14	137.22	135.62	132.58	126.95	117.77	111.02	108.22	108.75	114.49	140.52	157.21	162.53	166.83	162.93	160.22	164.08	168.87	173.02	171.38	169.36	172.60	177.45	178.99	176.89
S4	Broad	0	1-10	_48	142.03	138.69	134.71	133.80	135.58	144.22	156.28	165.32	168.59	166.75	168.93	183.80	193.01	192.22	189.84	184.44	174.10	158.76	143.74	135.34	131.95	131.06	133.46	137.07	136.97	132.45	125.08	117.59	113.91	117.13	140.75	151.62	138.16	136.58	145.41	151.62	158.90	167.37	171.91	174.96	178.21	180.13	181.58	180.65	177.28
S4	Broad	8	1-10	_49	181.10	182.77	185.27	188.01	190.75	193.49	196.22	198.96	201.70	204.43	207.20	211.32	211.78	197.42	189.78	183.69	166.98	143.07	126.09	117.99	119.75	138.06	156.84	155.59	144.70	133.40	123.37	115.28	114.30	136.84	151.52	148.76	146.44	149.60	155.40	161.77	168.13	173.46	176.95	178.95	180.76	182.15	184.29	186.24	186.32
S4	Broad	5	1-10	_61	158.27	152.59	148.95	151.65	156.31	161.41	167.78	173.86	177.75	175.31	165.03	156.35	150.28	164.73	195.40	193.35	181.87	164.06	144.35	131.83	127.24	127.84	131.19	138.37	144.00	142.13	133.54	120.99	112.32	112.83	134.48	137.07	127.93	127.30	129.80	137.64	149.42	157.83	164.06	167.12	167.18	167.90	174.63	181.77	181.29
S4	Broad	6	1-10	_76	146.36	144.30	138.59	130.86	126.48	127.22	132.61	140.31	148.19	155.98	164.27	171.69	179.06	183.66	184.01	182.36	178.93	172.83	162.73	150.82	140.77	135.05	134.71	136.37	132.60	125.31	117.79	118.25	123.16	128.93	143.81	139.29	131.86	131.67	125.48	129.09	139.85	151.87	160.79	156.00	146.41	155.48	176.29	180.53	178.31
S4	Corrective	0	91-100	_04	133.94	134.07	136.03	138.90	140.96	147.70	156.45	163.33	172.42	182.53	190.96	193.29	191.12	186.27	180.32	170.47	159.56	148.66	138.82	130.59	122.48	117.30	119.45	126.73	134.67	141.95	144.66	148.49	148.28	154.81	148.70	143.25	141.45	140.84	142.98	148.83	154.80	158.18	160.59	163.47	166.23	167.92	169.68	171.59	172.81
S4	Corrective	6	91-100	_18	157.93	145.84	129.10	131.79	141.13	144.74	148.69	156.56	167.25	176.35	186.06	195.61	204.58	207.39	203.92	196.11	178.84	157.51	141.15	128.82	115.67	116.54	116.03	117.44	126.15	137.14	147.13	150.32	148.57	148.55	147.62	141.49	136.20	135.82	138.23	145.69	158.97	171.57	174.64	173.77	179.38	194.02	213.01	220.48	204.19
S4	Corrective	7	91-100	_38	146.61	139.16	127.72	132.62	142.36	143.69	145.00	158.98	177.16	189.65	199.51	213.17	228.11	236.83	226.33	219.77	210.86	193.70	170.24	151.98	140.11	133.69	126.91	133.28	149.17	166.29	176.54	178.69	173.41	170.47	148.95	143.40	141.85	134.93	127.46	127.13	134.77	145.53	155.10	160.14	162.68	165.23	167.38	166.86	163.46
S4	Corrective	9	91-100	_40	162.85	165.67	162.22	154.29	159.40	170.53	181.09	191.58	196.53	193.93	198.79	207.11	215.63	224.13	231.05	231.08	223.77	212.66	200.43	186.03	184.27	182.25	180.48	184.37	188.02	191.68	195.25	196.06	193.26	188.44	185.02	183.32	181.56	179.80	178.04	176.28	174.52	172.75	170.99	169.25	167.37	165.73	164.00	162.25	159.00
S4	Corrective	1	91-100	_41	121.42	124.66	131.00	135.13	135.49	138.10	152.64	168.10	175.99	178.82	183.79	201.26	209.02	206.39	205.91	195.94	182.00	161.21	146.22	139.48	139.81	154.90	167.76	168.56	162.96	152.77	138.45	127.24	123.86	127.40	132.65	136.72	141.25	147.01	159.10	167.06	168.57	170.07	171.63	173.45	176.64	177.27	177.88	177.79	173.42
S4	Corrective	8	91-100	_43	144.63	138.45	136.75	141.08	145.25	149.48	156.80	168.48	177.44	186.81	199.36	208.21	214.87	218.00	216.89	210.92	200.02	182.67	161.07	143.44	134.12	128.31	126.04	130.35	140.18	150.16	153.69	150.52	154.05	161.97	172.43	177.07	180.12	183.17	184.79	182.32	184.22	189.64	191.93	186.42	184.00	193.88	204.66	207.74	199.11
S4	Corrective	5	91-100	_45	147.00	144.32	136.54	129.87	130.76	138.91	151.61	165.33	177.32	184.55	189.88	198.27	207.32	209.94	202.14	187.55	169.68	150.98	137.75	130.71	127.21	125.19	134.42	145.23	146.53	141.27	129.92	118.17	114.94	121.04	137.43	146.25	150.53	156.11	165.15	175.82	184.70	190.93	195.78	200.15	205.93	212.43	213.10	203.13	192.14
S4	Corrective	4	91-100	_47	154.95	143.55	126.21	128.54	134.30	134.63	142.45	158.28	171.25	180.10	179.17	185.95	201.53	206.54	200.36	188.46	177.13	163.81	149.08	140.38	137.70	138.68	145.45	151.35	148.77	140.34	131.25	123.92	122.88	125.30	131.32	134.28	133.52	129.67	126.76	129.96	137.30	141.48	144.82	148.73	152.96	160.22	165.39	162.86	154.88
S4	Corrective	3	91-100	_71	154.89	146.08	132.54	129.06	137.93	153.76	170.97	187.53	199.05	204.18	204.71	214.36	226.16	226.76	221.30	215.66	207.67	194.91	169.08	143.85	121.90	126.55	138.60	130.98	124.77	134.36	148.65	162.66	171.06	170.50	151.84	131.27	123.80	131.02	133.50	130.69	131.04	135.20	136.16	136.28	136.36	136.77	138.00	140.01	141.30
S4	Corrective	2	91-100	_80	136.27	138.27	143.92	148.79	151.55	154.84	163.51	177.72	188.81	192.69	189.44	192.63	206.34	223.79	228.23	228.21	228.13	226.45	223.85	221.12	218.37	214.79	211.19	204.52	192.38	186.35	178.29	163.45	143.13	136.67	138.93	141.24	143.66	145.79	140.46	137.68	148.01	157.38	166.81	176.23	185.74	192.89	200.13	206.22	206.00
S4	Corrective	1	81-90	_07	146.68	139.43	128.23	127.72	137.01	148.28	159.59	170.78	180.24	187.85	196.19	204.61	209.18	207.14	200.67	191.02	174.04	149.88	129.61	126.71	132.42	141.49	151.25	160.49	162.45	155.79	140.64	128.03	120.32	118.79	139.63	138.43	133.51	131.83	126.03	124.56	134.75	151.28	166.43	172.80	173.59	181.02	188.82	181.00	184.44
S4	Corrective	6	81-90	_10	172.97	154.23	148.23	161.63	173.46	181.12	188.41	194.07	189.35	180.12	190.51	205.57	221.60	228.74	214.67	200.33	184.22	161.85	134.21	114.99	122.07	139.65	158.70	175.09	177.34	168.61	151.62	135.43	129.98	130.13	134.25	136.90	135.00	131.99	131.03	133.04	139.42	147.65	153.94	159.60	166.55	167.57	167.64	167.23	162.48
S4	Corrective	9	81-90	_27	158.49	155.64	157.19	165.83	174.45	181.82	190.44	199.06	209.01	218.26	224.07	223.42	220.69	214.61	202.48	187.98	173.52	160.17	148.13	136.82	127.79	130.43	143.13	145.85	138.70	131.82	122.02	116.02	113.62	116.22	132.83	132.56	123.53	124.64	124.19	120.46	128.00	146.81	165.54	175.80	183.38	188.75	184.67	179.11	180.14
S4	Corrective	5	81-90	_31	177.02	157.15	141.04	136.35	134.28	135.24	146.76	170.95	194.71	204.10	205.09	210.87	216.61	217.42	214.18	210.79	206.98	200.61	190.39	169.84	144.22	128.33	135.64	137.46	144.80	152.74	162.40	172.41	173.29	124.17	107.28	137.33	147.80	141.11	137.34	136.52	137.58	139.25	139.66	140.18	141.62	142.47	143.12	143.31	140.85
S4	Corrective	7	81-90	_66	144.50	145.43	146.67	147.91	145.88	136.98	153.02	183.32	212.09	219.65	223.61	224.71	222.82	221.98	219.74	210.50	191.87	169.34	146.73	131.93	126.55	128.87	140.76	152.20	156.02	152.55	140.91	128.27	118.94	117.67	126.91	134.55	143.90	153.03	162.22	170.51	176.65	182.25	188.04	188.32	178.97	185.65	199.72	213.24	217.05
S4	Corrective	3	81-90	_75	162.39	167.06	173.33	179.55	185.03	194.25	202.51	208.87	218.42	221.48	215.46	225.37	229.90	227.13	221.55	213.64	203.91	192.42	177.22	161.35	148.66	137.91	135.79	137.16	151.43	164.16	165.20	158.92	135.16	83.81	85.12	110.20	134.74	144.44	144.69	144.19	144.19	144.25	144.24	144.12	143.82	140.53	135.65	135.33	136.62
S4	Corrective	2	81-90	_82	165.53	158.47	143.93	150.82	163.45	172.17	182.44	194.19	205.74	210.64	206.28	212.22	225.28	230.43	225.92	221.35	212.19	192.92	173.55	157.67	151.33	157.64	165.38	168.89	163.17	162.41	162.94	162.47	158.68	154.84	156.14	153.75	149.01	152.48	157.67	162.72	164.21	165.81	167.40	167.85	166.70	168.92	170.75	167.06	160.96
S4	Corrective	4	81-90	_87	165.42	170.45	177.44	184.43	188.68	182.86	183.08	188.51	195.46	202.83	210.45	215.86	217.41	214.88	206.15	193.50	180.54	167.57	155.89	150.22	150.27	155.25	165.28	173.14	176.81	178.12	174.62	162.46	149.54	138.49	135.21	135.52	135.86	136.03	132.72	128.20	129.85	135.43	141.39	147.28	151.97	153.12	153.48	153.51	153.27
S4	Corrective	0	81-90	_89	168.34	158.37	152.88	159.84	169.02	178.24	187.54	192.40	192.49	192.05	192.76	202.15	215.42	227.11	228.74	221.43	211.24	196.19	176.70	158.28	144.04	138.54	138.86	142.20	144.87	147.77	149.66	148.02	143.00	143.46	149.94	154.40	157.25	160.08	162.71	164.97	168.88	171.29	172.45	171.50	168.67	170.89	177.19	179.24	176.81
S4	Corrective	8	81-90	_94	136.85	135.52	129.63	129.64	136.29	139.83	152.32	171.22	184.14	184.17	187.57	202.34	219.89	237.07	242.73	230.43	217.70	201.91	180.46	161.16	151.04	149.42	155.73	157.70	148.40	134.29	124.29	114.55	110.17	114.83	122.83	130.35	138.32	146.29	154.18	161.36	168.85	175.97	182.41	188.33	199.14	206.58	198.98	187.59	186.15
S4	Corrective	9	71-80	_13	146.74	151.39	158.09	164.80	167.78	152.04	156.41	168.27	180.09	190.20	197.23	202.98	207.32	207.38	205.88	200.92	188.30	173.25	159.07	146.47	134.01	121.35	117.24	119.67	127.82	136.31	144.80	151.67	155.77	155.27	158.29	160.89	163.08	165.28	167.49	165.39	154.44	153.86	155.27	151.46	146.34	163.90	186.31	190.97	169.67
S4	Corrective	7	71-80	_20	158.20	157.40	148.35	143.37	153.77	164.28	172.64	180.67	188.95	189.22	183.25	194.28	212.98	218.74	215.38	210.77	197.52	181.77	166.55	149.82	133.08	126.22	128.89	137.86	147.35	156.79	164.01	165.09	160.38	164.44	172.76	177.55	181.39	185.18	182.46	169.33	164.24	164.15	163.30	162.43	163.44	166.82	171.12	175.46	179.36
S4	Corrective	8	71-80	_24	160.57	163.29	167.35	171.44	175.54	178.39	175.11	174.33	180.92	188.16	193.53	196.23	201.19	207.24	211.40	212.15	208.05	201.95	194.76	182.15	164.72	147.65	144.06	152.69	161.56	160.93	152.88	137.77	129.49	132.76	142.99	139.83	128.38	128.83	138.06	148.33	158.60	168.41	175.38	178.96	182.88	186.55	188.21	186.12	180.50
S4	Corrective	6	71-80	_42	149.86	141.39	142.82	158.27	173.42	187.50	203.08	216.89	225.79	234.37	239.42	239.55	241.60	243.61	241.30	233.86	224.43	212.12	192.08	168.14	161.13	176.23	193.26	196.30	173.91	168.43	162.79	148.01	135.33	137.91	146.66	145.53	149.13	156.53	166.68	173.79	177.53	180.32	183.08	184.18	185.73	189.21	192.84	191.07	184.73
S4	Corrective	1	71-80	_51	168.67	168.35	170.38	175.65	181.72	187.49	193.26	198.73	200.75	196.74	191.88	202.07	217.27	224.27	223.13	209.91	190.04	167.94	150.02	138.63	131.53	134.70	148.62	160.70	158.56	147.24	133.06	123.10	119.14	129.40	156.17	156.98	132.98	133.58	150.71	160.65	167.51	175.03	182.93	187.72	183.01	183.61	195.26	199.55	192.63
S4	Corrective	5	71-80	_55	150.31	151.51	149.15	135.35	131.32	146.94	169.17	189.93	201.11	201.86	195.18	201.00	217.12	226.54	224.60	216.53	204.20	188.41	168.70	152.26	145.67	144.40	143.18	141.97	140.99	140.61	139.17	139.30	134.81	127.05	134.71	132.33	125.81	127.55	137.73	150.21	162.52	174.17	186.54	189.65	181.71	181.73	193.17	205.79	207.48
S4	Corrective	0	71-80	_67	166.28	162.38	150.12	146.18	153.73	165.60	176.50	184.13	193.63	198.88	196.89	209.89	233.40	237.43	226.80	212.71	190.95	167.27	147.40	133.69	126.64	121.31	121.63	132.98	145.03	157.02	166.94	164.78	150.65	147.35	148.09	148.37	148.66	148.93	149.45	150.46	151.66	152.61	153.57	154.31	153.48	154.05	161.02	157.93	154.58
S4	Corrective	2	71-80	_68	156.21	147.08	131.85	127.62	132.94	143.37	154.29	165.22	176.14	187.02	199.17	208.57	219.07	228.18	228.97	224.70	220.45	211.67	197.20	178.15	163.64	160.23	156.84	152.42	146.28	141.75	137.75	129.93	135.13	154.67	159.14	161.75	164.67	166.77	167.46	171.22	175.44	180.19	183.61	186.63	188.58	185.71	177.52	173.72	173.22
S4	Corrective	3	71-80	_69	156.54	157.89	156.77	139.95	125.92	131.47	154.62	181.07	199.63	202.84	208.87	210.01	202.65	200.48	199.43	196.76	194.09	191.41	188.74	186.07	183.32	179.76	176.15	173.78	169.91	157.37	138.54	121.44	117.48	126.06	142.73	151.93	158.31	164.49	170.53	175.76	180.63	186.55	191.33	192.61	192.49	199.64	210.09	220.26	221.14
S4	Corrective	4	71-80	_100	172.83	176.44	181.85	187.31	192.05	192.41	195.07	204.33	212.44	219.86	226.70	232.07	236.79	236.03	229.81	220.34	205.09	185.50	166.96	153.78	146.92	148.01	154.05	162.54	166.84	165.00	156.94	144.05	131.41	123.34	121.67	125.19	126.96	124.96	126.81	140.00	156.86	173.26	184.41	187.03	188.26	192.68	198.09	202.34	202.53
S4	Corrective	6	61-70	_09	164.67	153.56	138.11	135.49	137.44	143.70	154.11	166.23	176.98	181.41	181.35	187.70	201.77	204.23	201.73	191.88	171.48	152.32	150.25	153.08	156.06	159.14	162.35	165.12	164.27	157.31	144.44	132.81	127.29	127.71	131.20	134.26	131.76	126.74	129.84	138.69	148.51	157.13	159.91	157.97	156.04	159.54	161.76	161.31	161.23
S4	Corrective	2	61-70	_37	135.94	146.77	152.18	154.99	163.47	172.07	181.12	192.91	202.78	204.09	203.34	214.48	232.24	230.50	227.68	203.85	176.70	153.84	133.69	117.18	119.95	133.93	145.29	149.96	154.21	153.19	142.64	137.58	139.16	139.60	141.14	133.83	131.00	134.67	133.90	131.63	130.52	130.63	131.20	130.86	129.82	132.01	133.85	130.25	126.14
S4	Corrective	5	61-70	_44	149.59	155.43	163.88	172.34	180.72	185.65	189.26	201.46	212.35	217.61	218.64	226.82	237.28	239.46	223.22	209.78	184.44	154.69	135.72	128.85	123.02	128.22	146.69	154.80	150.53	143.29	136.18	128.27	120.43	116.21	116.88	122.08	128.33	132.16	133.06	135.37	144.28	156.66	164.22	164.54	163.30	193.04	222.76	222.31	221.02
S4	Corrective	4	61-70	_57	152.98	152.05	150.68	146.99	139.50	137.53	146.46	158.22	169.97	181.71	194.17	201.87	210.12	218.28	224.78	226.38	224.30	220.25	212.47	201.58	188.04	172.13	170.92	176.19	174.26	162.93	142.40	129.51	122.19	126.82	132.56	137.18	142.14	147.11	152.01	155.00	160.00	166.18	173.65	178.55	180.92	185.47	186.75	183.84	179.64
S4	Corrective	7	61-70	_58	147.06	141.77	136.64	136.44	136.68	143.20	163.40	186.30	205.95	216.61	223.40	225.68	217.45	190.00	173.83	169.49	165.12	160.69	153.26	139.64	129.19	133.76	149.20	156.04	155.36	148.25	136.75	124.55	115.27	117.14	125.97	130.42	136.53	144.64	153.03	161.42	168.74	174.98	181.29	188.09	195.59	199.93	199.02	194.76	187.25
S4	Corrective	9	61-70	_62	165.05	167.28	170.62	174.07	177.51	181.70	188.38	195.69	206.01	214.08	215.68	220.69	227.05	232.99	234.46	229.61	222.96	214.44	202.54	186.24	163.78	138.52	128.52	133.57	145.93	158.88	177.16	184.53	178.94	164.23	146.88	135.43	136.67	145.00	145.00	139.97	138.86	144.37	145.20	140.10	136.44	140.11	144.53	145.92	144.62
S4	Corrective	3	61-70	_63	158.52	148.23	150.22	162.05	172.47	183.50	194.10	204.70	210.99	201.99	196.28	206.36	216.81	214.97	204.65	190.25	173.82	154.86	136.13	124.61	119.58	131.82	148.87	151.99	147.59	136.78	122.44	110.59	111.00	116.41	125.73	130.10	130.32	130.98	133.03	137.69	145.58	154.72	164.13	172.16	175.80	179.21	184.53	188.15	186.76
S4	Corrective	1	61-70	_64	155.48	150.61	142.98	141.37	143.57	150.37	162.29	174.71	185.31	192.29	196.78	201.87	207.86	211.00	209.24	204.80	198.57	188.50	172.56	154.96	140.89	133.11	139.18	148.21	150.16	145.66	134.53	127.48	132.03	138.62	145.67	144.01	138.65	137.92	143.19	149.94	152.49	152.65	151.58	151.57	155.42	161.42	167.45	173.23	171.89
S4	Corrective	0	61-70	_77	176.05	166.49	147.17	137.05	143.79	162.82	184.41	200.27	203.22	197.46	194.10	201.97	217.69	222.92	217.49	209.83	200.40	188.96	176.76	166.94	163.90	166.38	171.76	175.65	175.60	172.93	165.46	150.16	138.76	142.69	143.82	143.92	143.02	137.70	130.87	129.08	132.03	136.38	140.88	145.25	150.54	156.14	162.40	167.87	167.53
S4	Corrective	8	61-70	_97	147.59	148.05	148.71	146.12	136.98	141.25	155.67	171.51	185.06	186.49	179.03	188.60	211.70	223.95	221.11	217.27	214.62	204.04	187.61	172.39	159.87	153.07	146.77	144.10	150.31	158.48	166.64	172.86	173.90	171.79	166.82	160.94	157.22	153.76	152.56	154.11	155.45	155.67	155.65	155.90	156.09	159.68	165.23	166.47	165.88
S4	Corrective	2	51-60	_05	151.04	154.02	158.35	162.45	164.65	167.85	174.14	180.12	192.15	202.39	211.71	218.45	217.89	211.60	209.03	200.39	180.75	159.08	142.26	132.83	127.47	119.99	113.99	118.96	130.69	142.61	148.61	151.35	163.17	167.00	170.24	172.87	175.69	180.00	191.42	195.93	199.44	201.64	199.85	196.91	194.07	202.20	214.16	220.92	217.39
S4	Corrective	8	51-60	_19	154.89	146.49	134.42	134.92	147.11	157.19	166.72	176.95	189.12	201.51	212.28	219.79	225.47	224.64	214.63	199.05	177.85	154.12	134.73	122.91	123.60	132.25	141.37	150.25	151.52	140.45	129.55	121.55	123.64	130.97	150.48	153.25	142.88	154.74	174.97	192.09	205.91	217.89	226.52	224.65	225.11	223.85	222.21	227.33	235.78
S4	Corrective	6	51-60	_22	165.42	166.27	164.84	154.87	151.82	165.15	182.36	199.49	210.61	206.90	201.58	205.83	210.99	211.46	205.87	194.33	179.34	164.06	149.20	138.09	129.54	125.50	136.57	147.70	145.71	137.36	127.65	122.46	126.99	135.73	160.67	162.36	158.65	167.86	180.38	192.92	203.66	212.42	219.54	224.26	226.51	228.05	229.77	228.65	223.75
S4	Corrective	9	51-60	_39	164.66	159.42	157.05	165.37	176.65	185.62	194.09	202.06	209.39	213.90	217.73	225.95	231.36	229.73	219.65	204.30	188.35	170.21	148.16	132.15	124.64	123.28	136.35	148.34	145.74	131.01	120.47	121.01	125.32	130.00	142.29	152.24	153.81	134.58	128.77	152.70	183.94	211.91	218.00	217.50	209.88	226.78	238.71	236.42	226.91
S4	Corrective	3	51-60	_53	159.33	161.38	164.41	167.43	170.41	171.92	173.06	179.42	186.96	196.98	202.30	209.30	222.89	228.44	220.90	204.57	187.33	168.06	149.82	138.23	131.62	131.13	138.60	149.53	154.21	150.86	141.03	128.68	126.57	130.20	144.54	158.53	166.67	174.82	182.88	189.77	199.46	207.39	211.43	215.12	218.87	222.15	225.23	229.24	232.09
S4	Corrective	7	51-60	_56	154.42	158.53	164.69	165.63	145.39	134.72	157.17	192.89	210.22	204.34	201.18	214.17	224.55	225.36	219.16	218.32	219.39	213.84	206.64	199.50	191.42	181.46	168.57	153.50	152.47	154.96	156.81	156.15	148.82	153.28	160.06	153.26	141.78	141.17	148.52	162.05	178.10	193.08	205.20	210.71	207.07	215.09	232.74	237.95	233.28
S4	Corrective	0	51-60	_65	152.68	142.12	134.18	133.56	130.03	126.01	128.41	134.66	142.81	151.66	160.89	171.68	182.76	193.84	204.96	213.80	213.00	206.84	198.16	182.62	156.72	134.77	126.55	127.10	135.24	140.29	139.59	126.62	114.08	111.56	141.66	153.67	154.34	168.21	184.50	199.89	213.21	225.28	236.70	233.94	226.85	235.43	244.48	242.53	236.03
S4	Corrective	1	51-60	_74	173.64	163.78	158.00	163.15	171.02	177.83	183.99	189.24	193.05	196.70	201.57	204.32	205.21	206.25	207.16	205.26	201.28	196.90	190.84	181.63	166.94	141.57	127.27	126.54	132.98	141.99	150.85	158.20	157.32	153.38	143.11	138.55	138.40	133.34	140.25	174.89	194.97	182.72	177.48	179.63	209.53	233.65	257.18	261.00	251.09
S4	Corrective	4	51-60	_93	134.73	133.50	131.38	128.43	123.97	124.43	142.16	171.91	192.48	187.52	174.17	174.09	196.30	218.37	222.98	216.56	197.38	170.61	154.55	143.71	124.72	119.51	114.53	115.29	125.38	136.28	139.66	140.57	140.02	134.64	153.55	166.62	175.89	185.16	192.35	192.71	200.96	212.00	220.55	228.47	236.00	239.83	241.32	242.24	239.96
S4	Corrective	5	51-60	_95	143.85	141.54	138.14	137.94	140.28	147.23	157.00	169.81	180.94	191.53	201.83	205.57	200.83	196.96	190.89	182.22	173.50	164.82	156.01	145.10	133.24	131.95	131.24	133.12	150.32	167.39	169.21	167.42	168.35	170.14	167.48	165.95	166.40	174.41	187.03	198.10	208.45	218.68	227.85	233.20	232.60	237.70	244.79	251.80	250.31
S4	Corrective	0	41-50	_02	164.41	148.06	131.39	132.61	148.31	168.46	188.04	196.72	186.69	176.58	178.24	190.45	201.62	201.49	191.80	182.72	163.65	140.43	125.55	119.38	122.72	135.47	145.92	143.72	135.01	126.04	120.79	117.96	118.92	121.99	136.37	140.89	131.37	123.90	131.88	151.16	171.60	187.30	187.76	177.23	180.43	204.82	215.47	216.20	208.19
S4	Corrective	9	41-50	_03	171.75	155.16	140.44	135.74	134.66	135.54	137.10	146.75	161.45	167.72	169.66	183.43	201.74	214.76	209.00	198.33	178.97	153.44	134.27	126.66	128.34	134.39	140.90	142.05	139.34	132.78	124.60	117.98	115.89	120.14	134.58	145.06	131.94	146.79	161.80	177.13	190.93	199.81	202.53	195.56	200.76	214.83	230.26	237.30	224.20
S4	Corrective	4	41-50	_14	166.11	169.31	174.07	178.49	177.86	176.40	183.56	191.83	202.22	201.70	195.40	198.50	202.51	206.31	205.23	194.35	176.63	156.47	139.01	126.88	126.50	135.36	142.06	142.50	140.73	141.36	142.71	142.76	143.61	145.72	148.10	151.61	155.26	156.49	134.82	134.30	160.79	189.44	207.64	209.36	211.33	214.18	220.18	219.14	215.51
S4	Corrective	2	41-50	_29	149.65	143.99	135.57	134.26	134.01	136.39	143.68	157.08	171.30	183.29	193.59	202.50	212.07	216.03	213.09	204.35	189.62	168.64	149.35	134.64	128.53	135.90	147.83	151.55	151.36	142.18	125.79	118.56	113.91	116.79	131.75	137.58	128.63	127.55	143.73	166.01	188.37	208.94	214.11	214.14	220.53	227.67	234.22	237.93	239.08
S4	Corrective	5	41-50	_34	164.11	159.55	148.71	142.74	147.10	155.72	165.11	173.63	180.30	187.75	196.18	204.50	213.30	216.39	212.91	204.59	193.27	176.41	154.80	140.30	132.19	128.79	126.06	133.32	143.33	153.27	151.25	148.33	149.05	150.10	154.71	152.84	155.97	171.53	187.56	200.72	210.71	216.00	218.91	214.56	210.26	230.78	240.09	235.18	225.03
S4	Corrective	8	41-50	_73	172.39	167.58	166.19	172.95	181.64	189.48	195.61	200.42	203.66	206.85	208.77	208.70	208.94	208.47	205.79	201.22	192.71	179.00	163.73	149.91	138.28	127.41	125.71	130.32	141.02	151.81	160.63	160.35	159.19	160.55	163.96	155.16	138.70	137.52	140.55	146.70	160.09	179.37	197.30	206.01	209.18	232.49	252.99	244.14	232.08
S4	Corrective	3	41-50	_88	187.47	191.86	198.38	204.88	210.03	212.33	216.90	225.27	234.40	240.10	241.16	238.46	234.72	232.51	230.64	226.57	219.22	207.54	190.99	170.09	146.68	125.72	127.02	122.08	121.08	117.97	114.77	113.07	114.43	114.49	146.20	169.27	182.58	197.81	213.45	225.92	234.19	239.93	245.17	243.97	232.64	232.88	237.10	248.02	249.96
S4	Corrective	6	41-50	_90	178.34	182.77	189.29	195.80	200.86	199.74	200.72	203.45	205.60	207.93	210.44	210.98	211.62	211.34	206.29	195.08	177.37	159.97	146.89	138.95	136.50	136.24	136.31	135.47	133.32	128.97	123.95	120.19	120.59	123.47	126.79	131.70	136.72	141.73	145.01	135.94	154.75	201.32	229.44	239.44	241.69	250.62	258.80	257.93	254.55
S4	Corrective	1	41-50	_91	156.72	149.22	140.21	146.55	159.13	168.68	177.32	185.93	194.35	201.16	207.10	212.44	214.25	211.77	203.09	187.58	167.72	148.83	134.51	126.28	127.87	137.67	143.39	144.35	145.20	146.09	146.82	146.33	143.93	142.48	140.22	136.99	129.34	127.57	142.97	167.52	192.41	215.41	225.45	234.70	246.33	252.70	247.59	233.16	221.27
S4	Corrective	7	41-50	_96	179.33	182.90	188.13	193.38	197.83	195.63	196.46	201.57	207.83	211.57	205.05	212.81	224.74	224.47	215.41	206.39	192.57	170.61	150.67	142.26	140.81	138.49	139.90	140.45	138.07	131.38	124.34	119.37	116.51	122.25	140.30	145.79	144.89	161.79	171.48	184.97	202.19	219.70	228.77	237.06	243.32	246.08	248.08	248.53	246.63
S4	Corrective	2	31-40	_11	177.53	180.95	186.08	191.23	195.35	196.63	199.20	202.90	198.04	183.63	183.57	188.44	193.76	199.37	207.50	211.24	201.05	184.93	167.40	150.76	136.82	126.68	121.82	130.47	145.48	151.74	138.33	137.71	137.79	140.10	163.45	168.14	167.60	175.25	183.88	191.38	196.12	200.02	204.58	203.24	192.82	192.52	207.97	218.54	212.42
S4	Corrective	6	31-40	_12	176.26	168.78	152.99	146.39	154.59	162.37	171.66	181.71	191.76	199.86	206.83	203.70	196.83	189.78	182.70	175.17	167.60	160.17	152.63	143.64	131.51	120.13	129.52	129.66	147.46	165.93	173.09	168.26	164.74	172.14	171.36	145.57	138.38	136.48	130.58	129.29	136.34	148.73	162.09	175.44	189.05	203.18	217.54	229.31	225.41
S4	Corrective	4	31-40	_25	177.37	184.59	194.62	204.58	203.11	191.04	196.20	202.28	205.97	210.30	213.51	215.78	216.97	216.14	212.07	203.59	190.57	170.70	149.15	133.91	125.13	132.00	139.72	140.12	135.10	129.85	123.86	118.68	113.24	117.85	151.01	165.72	176.32	192.34	207.63	219.49	229.85	239.04	240.18	228.90	207.78	223.29	237.65	235.92	228.70
S4	Corrective	1	31-40	_46	148.36	152.99	159.53	166.70	179.75	187.42	191.39	194.42	196.62	195.44	184.89	184.90	198.83	204.66	195.48	182.34	168.72	155.10	141.48	129.05	120.42	119.94	125.19	124.63	124.46	125.23	126.01	126.73	127.68	129.69	133.63	134.73	129.75	133.63	154.42	178.54	200.64	213.54	220.28	225.14	222.57	222.86	234.02	242.01	237.24
S4	Corrective	8	31-40	_54	140.55	136.54	129.29	131.18	145.51	163.74	182.07	197.52	201.91	202.50	206.61	210.84	210.49	206.93	196.43	180.62	164.62	148.62	133.11	123.98	123.05	122.72	124.23	129.01	132.28	133.36	134.45	132.40	131.12	132.71	136.14	139.50	141.81	143.65	132.22	131.56	159.52	189.69	215.07	224.19	231.73	232.63	229.35	227.17	225.30
S4	Corrective	5	31-40	_59	150.66	145.59	140.69	137.04	132.49	128.68	130.89	145.88	168.10	182.69	189.41	196.75	207.33	213.74	213.04	205.87	195.38	180.18	160.50	146.21	142.50	146.27	150.87	153.67	148.49	146.04	146.57	147.09	145.24	138.33	153.80	157.82	161.20	181.05	200.16	216.31	223.05	225.86	225.06	226.17	228.78	229.05	229.32	229.27	227.00
S4	Corrective	7	31-40	_70	158.64	161.21	165.07	168.94	172.14	171.83	173.28	181.24	191.32	198.56	205.90	208.48	205.42	202.95	198.30	188.82	178.96	169.11	159.50	149.73	140.66	136.64	142.17	146.72	141.37	131.78	123.07	87.21	70.95	90.21	131.01	146.18	145.07	145.83	149.75	159.29	173.93	189.26	202.34	210.71	215.48	226.69	241.65	256.04	251.29
S4	Corrective	0	31-40	_79	156.88	152.49	148.27	148.43	151.97	158.65	168.01	178.86	188.39	192.02	188.77	190.77	210.81	220.47	205.80	192.39	184.65	174.16	163.31	153.52	145.18	145.70	154.63	157.60	151.57	140.30	130.45	126.84	128.47	130.39	140.57	135.98	142.03	151.82	160.91	173.65	191.71	207.81	223.89	225.84	221.38	236.99	250.12	243.08	229.71
S4	Corrective	9	31-40	_85	171.06	164.78	156.99	158.96	166.16	173.11	179.43	185.42	190.24	190.28	182.58	187.42	202.33	217.07	221.32	210.73	198.51	181.69	160.68	141.62	126.31	126.38	135.62	126.42	128.42	135.66	139.70	133.27	140.02	156.79	183.12	203.07	218.66	233.37	234.65	232.37	232.61	233.32	234.15	236.68	237.65	237.95	238.40	238.35	236.41
S4	Corrective	3	31-40	_92	158.30	153.85	144.23	142.84	146.40	155.35	167.49	180.29	190.83	197.41	204.59	208.93	210.76	209.47	202.98	190.88	170.90	150.63	138.08	132.48	131.79	133.50	137.58	141.27	142.59	140.39	133.27	125.31	130.20	152.41	172.32	185.63	194.71	202.85	191.63	189.36	203.62	216.23	229.39	232.49	225.13	231.10	241.00	244.24	240.25
S4	Corrective	4	21-30	_08	154.63	149.53	135.56	126.45	129.36	143.53	162.06	181.49	195.72	194.12	181.58	197.31	225.85	229.50	226.55	216.02	199.69	176.32	148.62	128.88	120.72	119.32	122.19	133.52	142.29	145.28	140.57	129.26	114.53	113.08	139.06	141.85	135.05	133.51	128.12	124.47	127.47	135.97	145.88	152.54	154.89	157.39	159.90	158.83	152.92
S4	Corrective	8	21-30	_17	189.50	166.11	131.05	131.23	151.25	172.68	193.60	206.41	211.20	209.27	205.95	208.93	225.41	235.97	234.74	229.19	220.50	205.71	181.32	159.39	150.29	142.02	132.65	124.35	139.47	159.48	178.89	180.57	184.32	183.73	166.01	156.33	154.36	153.03	151.72	150.11	148.27	146.85	145.57	143.89	142.46	141.70	137.18	129.92	128.65
S4	Corrective	5	21-30	_23	153.88	155.17	153.93	143.29	141.21	159.93	188.38	215.33	212.33	206.37	215.22	225.40	234.22	235.37	231.69	221.43	204.05	179.45	160.19	148.90	149.18	155.46	160.94	166.86	171.25	173.18	173.87	175.07	181.18	184.69	175.96	167.58	163.91	160.25	156.09	150.39	149.18	150.34	148.76	141.53	136.93	138.72	141.29	143.94	145.94
S4	Corrective	7	21-30	_26	172.69	164.98	162.57	169.24	176.82	183.70	190.86	197.97	202.50	203.44	202.66	203.71	214.09	226.72	228.76	221.82	208.30	191.95	174.72	156.20	139.95	131.17	130.31	131.61	129.58	125.81	119.76	113.12	113.78	118.17	138.09	139.31	131.02	128.11	131.46	136.23	141.07	145.75	148.75	148.35	146.44	146.95	145.70	141.69	135.86
S4	Corrective	2	21-30	_35	148.23	140.21	133.04	128.77	131.84	150.83	177.79	203.83	216.07	217.57	220.38	232.13	241.90	242.94	237.40	225.45	194.91	163.17	143.24	133.71	129.65	129.25	130.39	134.51	142.07	149.36	154.17	156.97	159.37	158.01	149.74	139.77	139.13	144.77	141.14	135.93	135.27	133.13	130.31	129.58	128.07	127.38	126.12	125.10	125.87
S4	Corrective	3	21-30	_78	145.79	147.97	144.03	142.10	161.52	189.75	218.12	237.03	231.48	232.03	237.97	244.81	248.73	251.98	253.90	251.96	246.22	237.01	225.63	209.98	193.90	192.83	192.58	190.31	177.79	181.64	190.68	201.84	208.21	216.75	182.42	148.10	130.92	133.27	136.13	132.27	128.17	131.44	131.73	129.39	129.80	133.45	132.54	126.78	125.87
S4	Corrective	9	21-30	_81	173.12	175.75	185.77	200.03	212.47	223.16	230.69	235.91	239.69	240.86	233.85	240.02	252.28	249.87	240.45	236.13	234.00	232.97	231.94	230.91	229.87	228.74	227.60	225.46	221.20	216.71	209.26	206.39	201.32	191.77	170.99	147.07	131.97	134.43	136.49	133.36	131.55	131.62	130.80	129.78	129.82	129.80	129.70	129.80	129.93
S4	Corrective	6	21-30	_86	214.05	219.91	227.98	233.02	226.20	228.49	235.66	241.02	247.01	248.56	231.18	239.13	255.78	262.21	261.30	255.55	243.51	232.30	218.06	203.79	192.16	183.49	176.36	177.94	187.98	202.13	219.28	221.81	217.98	197.44	168.42	149.54	138.98	139.09	141.81	141.32	136.37	131.93	131.38	131.15	131.79	134.66	137.95	140.92	140.13
S4	Corrective	0	21-30	_98	156.45	146.28	141.10	142.25	146.49	157.89	175.87	192.22	205.09	207.59	207.87	232.47	250.40	252.00	245.28	228.25	219.76	205.70	192.11	179.15	171.21	182.61	199.43	198.72	186.85	187.88	190.26	188.45	191.28	193.32	163.04	140.80	130.60	136.34	141.56	141.68	140.83	139.33	137.88	137.32	138.64	138.97	139.21	139.30	138.08
S4	Corrective	1	21-30	_99	178.91	183.66	190.14	196.68	206.30	215.59	226.41	234.41	238.16	230.23	223.80	234.68	248.60	251.13	247.75	242.73	236.63	228.63	216.13	198.86	181.84	164.51	165.67	182.24	194.63	195.38	197.04	206.67	213.85	209.01	184.44	163.93	140.62	129.29	130.04	132.67	135.45	138.23	141.02	143.78	146.89	149.43	152.25	153.88	150.54
S4	Corrective	4	11-20	_16	147.25	140.20	126.93	129.06	137.89	138.41	144.95	166.10	182.73	196.65	213.35	224.11	231.70	234.15	229.60	218.44	198.69	169.50	141.52	126.33	120.30	126.90	133.29	131.68	124.87	105.83	96.89	102.21	108.26	115.04	138.33	145.31	138.31	136.19	136.34	137.97	142.08	148.09	155.15	161.61	165.55	168.58	171.60	171.39	167.47
S4	Corrective	9	11-20	_28	165.83	150.12	137.67	137.92	141.30	153.72	174.34	192.25	206.12	218.55	214.01	203.47	192.57	204.71	232.89	230.88	221.80	206.72	188.05	164.01	142.66	128.35	129.79	139.10	150.55	161.71	164.88	168.33	166.75	171.17	167.52	164.91	163.36	161.81	160.30	159.08	158.36	157.71	156.97	153.48	145.77	142.00	137.93	132.53	126.69
S4	Corrective	8	11-20	_33	154.82	145.55	133.09	136.29	152.85	172.40	191.88	207.02	211.43	208.70	201.87	216.72	240.71	242.46	238.37	230.46	212.03	190.93	169.20	147.71	136.16	134.55	135.91	143.76	157.11	162.85	159.77	149.56	134.22	130.83	144.32	153.51	148.68	135.19	130.69	129.17	128.11	127.74	127.57	128.26	129.46	129.77	130.37	129.85	125.95
S4	Corrective	0	11-20	_36	136.10	137.14	136.37	131.59	125.98	131.25	166.31	209.33	217.63	211.91	209.41	219.52	242.02	243.34	232.67	214.53	186.44	160.76	133.95	127.86	140.51	154.97	169.84	181.79	178.43	170.27	157.28	138.39	122.95	124.57	138.17	136.76	128.44	131.20	135.45	134.41	132.28	130.47	129.05	126.56	124.18	125.26	127.25	127.55	126.01
S4	Corrective	5	11-20	_50	179.41	176.94	186.10	197.44	209.92	220.55	231.42	236.99	237.42	228.44	228.48	238.46	239.69	236.09	230.73	222.15	208.17	186.53	161.30	139.27	127.00	152.77	171.66	173.59	164.73	158.96	162.32	164.01	116.39	93.69	111.41	122.10	129.78	137.42	141.53	136.38	132.57	132.80	133.62	132.76	131.38	136.41	138.47	136.15	136.17
S4	Corrective	1	11-20	_52	179.73	180.12	183.81	191.10	198.54	205.40	211.38	216.80	222.30	226.96	229.52	230.76	230.75	225.32	222.11	217.72	212.85	207.98	203.11	198.25	193.03	187.00	180.63	174.57	174.79	180.87	183.65	183.88	181.92	177.92	173.35	169.30	164.93	160.56	156.19	151.77	145.88	142.14	142.37	140.90	135.41	138.89	137.13	127.79	127.15
S4	Corrective	6	11-20	_60	172.50	172.75	182.87	200.47	209.73	216.68	222.38	227.16	232.61	235.47	233.62	239.50	243.08	237.90	233.60	229.78	214.30	196.99	181.62	172.18	168.37	167.59	174.49	183.41	192.43	195.72	192.58	178.51	158.59	154.70	156.21	147.44	139.20	137.04	135.72	135.72	136.69	137.04	136.20	134.23	132.79	133.75	133.52	130.77	128.25
S4	Corrective	7	11-20	_72	165.35	161.01	159.58	170.26	185.72	203.29	218.90	235.77	249.05	253.80	252.01	251.25	251.77	252.70	252.19	246.73	233.88	214.59	191.32	165.86	138.23	132.27	139.75	128.47	132.98	149.65	166.83	183.57	192.80	200.56	203.89	188.09	170.73	151.12	141.32	137.92	135.69	136.87	138.53	136.42	134.77	134.01	133.13	131.09	127.80
S4	Corrective	3	11-20	_83	182.54	185.54	194.70	207.75	221.13	233.66	244.99	253.87	260.03	258.28	254.50	259.27	265.91	269.78	261.03	250.26	240.36	227.47	207.22	187.41	175.78	186.17	203.34	205.75	199.21	176.19	150.02	144.35	145.11	146.46	149.26	148.60	145.84	143.69	143.15	143.22	143.24	142.96	141.37	136.81	129.90	132.38	142.42	143.59	138.66
S4	Corrective	2	11-20	_84	185.93	184.34	188.58	197.34	207.98	219.00	228.03	235.50	240.90	244.09	244.92	247.27	246.71	247.45	248.62	244.55	231.62	210.31	189.76	173.02	168.66	174.01	180.92	184.66	185.14	181.52	169.88	148.45	133.78	132.35	142.66	152.15	156.94	161.16	154.25	142.09	140.05	140.22	139.56	138.58	137.71	137.75	138.90	139.29	137.77
S4	Corrective	7	1-10	_01	144.84	141.38	138.86	142.58	149.93	160.99	174.34	187.17	195.56	194.72	201.01	225.55	242.59	235.63	226.61	213.89	200.14	188.65	176.40	160.00	145.82	145.35	154.11	157.75	152.65	135.59	122.24	119.77	123.19	128.49	149.29	152.41	147.18	145.84	147.18	147.72	147.87	147.98	147.76	147.13	146.64	144.95	139.00	137.10	139.67
S4	Corrective	4	1-10	_06	185.05	170.02	165.12	177.22	189.60	199.36	208.28	217.98	224.19	226.51	228.77	229.29	228.10	226.74	224.90	219.73	204.89	178.81	152.30	135.09	126.41	123.27	120.05	125.62	144.61	164.46	179.23	185.64	183.42	197.33	186.79	171.70	151.16	133.08	128.23	135.53	146.06	156.72	164.90	162.98	152.47	149.56	151.90	153.38	152.08
S4	Corrective	3	1-10	_15	167.31	170.98	176.00	180.87	183.87	189.77	198.03	204.40	210.11	212.63	190.88	201.85	219.70	215.42	204.23	206.35	206.11	203.59	201.06	198.53	195.93	193.32	190.64	187.96	183.11	170.99	150.47	132.13	126.56	126.13	132.02	136.26	139.32	142.35	144.98	143.78	140.80	140.06	138.94	137.21	135.35	135.38	137.97	142.10	143.10
S4	Corrective	2	1-10	_21	166.13	160.78	163.46	178.27	193.36	203.66	210.12	215.85	222.40	224.29	221.28	224.29	229.31	233.11	229.25	223.20	213.68	199.71	178.37	153.58	142.80	155.87	170.49	178.49	173.06	175.80	178.55	179.80	177.38	186.62	168.46	151.47	141.96	133.59	126.57	127.32	133.82	141.52	144.13	140.72	138.83	139.35	140.22	140.59	139.82
S4	Corrective	1	1-10	_30	153.76	141.50	129.19	135.72	152.75	170.59	188.17	202.79	209.76	215.14	222.56	227.71	231.16	234.87	233.69	221.92	201.03	173.93	146.85	129.33	124.95	134.66	146.03	157.31	164.44	159.97	145.71	127.41	116.49	117.78	133.85	143.94	148.92	153.62	151.28	138.71	126.48	129.30	138.54	143.11	134.00	129.12	127.49	125.28	123.69
S4	Corrective	9	1-10	_32	198.66	205.48	215.19	224.89	229.81	223.52	223.47	225.71	226.88	229.00	232.54	231.57	228.56	228.13	233.10	232.51	228.30	219.52	202.87	182.70	163.02	153.60	157.57	164.63	162.72	149.69	135.52	130.55	95.14	73.08	112.36	136.18	141.88	147.58	153.25	156.08	153.13	151.93	151.74	148.83	142.31	143.81	146.95	146.40	142.76
S4	Corrective	0	1-10	_48	148.36	138.07	150.03	152.89	153.23	161.65	183.47	200.30	214.63	218.13	206.28	211.80	231.95	239.16	234.20	222.81	203.41	183.06	163.26	144.99	135.81	136.81	144.08	154.06	160.82	162.29	157.35	146.46	135.82	133.76	145.37	141.01	130.26	131.06	135.52	136.72	135.67	134.31	133.01	131.31	129.90	129.45	129.91	129.87	127.09
S4	Corrective	8	1-10	_49	148.73	149.76	150.85	147.01	138.89	134.96	140.92	150.84	160.89	170.89	181.32	193.97	206.98	219.81	228.42	228.79	218.76	201.02	167.77	143.95	151.78	167.02	182.44	192.12	194.10	186.05	160.67	132.07	119.26	124.89	139.54	140.48	134.59	132.06	131.53	131.64	132.40	132.92	132.96	132.86	132.58	132.10	131.39	130.41	129.15
S4	Corrective	5	1-10	_61	177.80	170.35	175.18	184.68	190.76	199.41	209.76	217.86	223.96	226.83	226.57	233.89	245.28	253.71	242.19	227.97	219.78	204.74	183.38	163.53	150.54	148.22	151.12	158.99	166.12	168.52	167.37	160.58	149.45	139.96	137.04	140.69	139.24	137.64	137.31	137.73	140.46	142.36	139.26	132.78	130.29	135.57	139.60	139.17	136.50
S4	Corrective	6	1-10	_76	145.00	145.95	146.58	146.77	147.76	151.07	160.32	172.28	184.33	196.32	209.62	222.01	235.58	248.91	251.38	245.25	243.14	234.72	222.53	205.96	191.98	182.99	186.48	185.12	178.37	174.95	176.52	179.77	178.68	165.02	137.84	136.60	133.85	128.60	126.98	130.64	135.97	141.53	145.06	141.47	130.54	127.37	136.75	142.86	141.69
S5	Broad	0	91-100	_04	110.48	110.59	110.73	110.83	111.05	114.25	119.55	122.71	127.19	130.67	131.27	130.63	130.18	131.14	128.48	122.27	115.74	110.11	106.25	102.95	99.46	95.66	97.79	100.92	104.06	106.73	106.72	128.07	220.00	217.96	154.04	121.17	117.86	119.43	123.89	128.31	130.56	131.86	133.45	134.47	134.73	134.74	134.16	132.39	129.75
S5	Broad	6	91-100	_18	117.70	118.13	118.80	119.49	119.87	120.09	121.61	124.16	126.04	128.52	132.58	135.58	136.95	136.51	135.58	133.61	129.79	124.40	117.82	111.00	104.53	100.68	101.01	101.89	104.97	108.52	111.15	129.88	278.16	328.20	195.53	122.63	111.38	112.65	115.56	119.24	122.49	125.12	127.55	131.56	134.86	136.38	137.47	136.83	133.71
S5	Broad	7	91-100	_38	121.34	121.77	122.36	122.16	121.24	121.50	123.04	126.03	129.10	130.70	131.56	131.61	131.62	131.72	131.79	130.81	126.12	118.21	110.44	105.06	102.15	103.88	111.33	110.31	108.89	112.59	116.05	179.38	314.91	316.73	190.49	126.28	111.94	110.80	112.00	116.28	122.91	129.60	133.84	134.23	134.27	135.22	135.28	133.31	129.63
S5	Broad	9	91-100	_40	116.51	117.33	119.38	122.77	126.44	129.24	131.53	133.55	133.95	132.81	132.01	133.99	138.78	143.91	143.83	140.45	138.21	135.25	131.86	129.36	124.27	114.32	112.75	114.09	115.44	116.79	117.66	115.98	114.60	113.62	110.74	109.25	108.55	108.07	107.87	108.20	109.32	111.23	113.49	115.78	118.12	120.71	123.32	125.93	128.30
S5	Broad	1	91-100	_41	113.82	114.13	114.59	114.97	115.29	116.31	119.11	123.22	126.89	129.32	130.79	134.52	137.44	137.52	136.38	132.30	121.85	111.94	107.25	103.85	103.94	106.61	107.26	106.28	103.56	100.39	101.08	104.06	107.14	110.24	114.63	117.97	121.13	124.29	127.28	128.40	127.86	128.46	129.40	129.34	128.58	128.22	127.23	125.37	123.17
S5	Broad	8	91-100	_43	151.82	136.92	120.64	116.81	117.96	118.85	120.86	123.29	126.04	129.49	134.07	137.21	138.33	137.65	135.86	131.03	111.54	80.77	66.02	70.49	82.58	98.63	102.86	99.49	88.58	98.52	112.11	113.28	115.19	117.14	121.09	123.44	124.83	126.16	127.49	128.51	128.96	130.16	132.32	133.73	133.61	134.46	136.03	136.25	135.42
S5	Broad	5	91-100	_45	113.23	113.26	113.43	114.98	118.46	122.71	126.99	131.21	134.59	136.65	138.91	141.06	140.94	139.04	137.20	135.17	131.09	125.05	117.99	111.20	106.47	106.44	107.95	108.71	107.86	103.92	98.05	97.38	98.94	100.60	110.44	115.51	117.27	118.99	120.75	122.31	123.51	124.40	124.93	125.30	125.97	126.28	126.19	126.04	125.07
S5	Broad	4	91-100	_47	122.25	122.51	122.37	121.31	120.57	123.35	127.25	129.05	130.16	129.74	130.83	136.61	143.20	144.97	142.22	137.26	131.85	126.41	120.17	114.17	110.32	109.14	108.94	109.32	109.31	107.43	107.04	107.90	108.79	109.78	112.68	114.42	115.12	115.42	115.46	116.36	119.14	121.95	123.90	125.98	128.94	131.77	132.67	131.27	127.95
S5	Broad	3	91-100	_71	115.61	115.25	114.25	113.86	115.53	118.84	122.55	126.08	129.17	131.77	134.49	135.39	135.48	134.57	133.23	132.89	131.57	125.19	115.51	108.56	106.25	106.31	107.46	109.29	111.12	112.95	114.77	183.06	313.41	310.28	206.45	149.64	131.68	122.19	119.35	119.09	121.30	124.33	125.16	126.08	128.25	129.54	130.04	129.71	128.25
S5	Broad	2	91-100	_80	125.36	125.79	126.42	127.10	127.68	127.99	128.93	131.29	133.89	135.65	137.56	142.42	148.53	152.59	157.43	158.68	155.26	151.07	146.89	142.78	138.15	132.64	126.77	120.90	115.78	113.09	111.52	117.08	120.87	120.35	118.09	116.58	116.01	115.33	113.58	112.66	114.82	118.14	121.51	124.87	128.29	130.87	133.44	135.00	134.32
S5	Broad	1	81-90	_07	115.50	115.05	113.43	112.34	114.49	118.95	123.77	128.58	132.75	135.11	137.15	139.55	140.90	139.56	135.71	130.76	125.50	119.20	114.82	113.78	114.66	114.27	112.97	111.72	110.30	107.27	101.57	96.85	97.07	98.04	101.22	102.99	103.30	103.08	103.02	105.32	114.54	128.01	135.13	132.39	129.37	130.22	130.87	130.60	129.86
S5	Broad	6	81-90	_10	112.52	113.75	115.86	117.49	120.12	124.39	128.90	133.40	135.45	133.52	132.76	133.52	134.30	134.28	132.61	130.12	125.68	119.34	114.72	114.89	116.19	116.72	117.27	116.13	112.44	107.31	99.30	82.41	73.43	76.76	93.71	104.42	106.33	108.21	112.38	118.48	123.74	126.67	128.72	130.84	132.57	131.71	130.11	131.00	130.93
S5	Broad	9	81-90	_27	113.90	115.36	118.28	121.16	122.96	124.23	126.21	129.29	131.66	132.42	132.39	132.06	131.65	131.03	131.17	131.57	130.85	129.58	125.66	118.00	110.82	109.35	108.88	107.57	107.14	107.03	106.91	106.79	106.67	106.53	106.17	106.18	106.90	107.48	107.97	110.64	115.53	120.88	124.97	125.96	125.04	123.07	120.79	119.06	118.39
S5	Broad	5	81-90	_31	110.56	110.87	111.23	111.34	111.36	111.88	114.17	118.41	123.25	129.37	135.57	137.24	139.60	142.58	143.46	141.97	139.26	135.28	130.43	126.48	122.34	116.53	115.90	115.40	114.89	114.39	114.05	112.08	111.79	112.83	119.40	121.34	120.90	120.75	121.84	123.25	124.72	126.90	129.70	131.90	133.15	133.50	131.82	128.37	125.12
S5	Broad	7	81-90	_66	113.58	113.74	113.97	114.17	114.67	116.37	121.92	129.89	136.49	138.77	139.25	139.47	139.38	138.79	137.29	134.36	129.56	123.18	116.62	111.69	109.14	109.61	111.40	112.50	112.11	110.74	109.07	109.91	110.93	111.42	113.45	115.66	118.21	120.66	122.80	125.03	127.00	127.93	128.09	128.03	127.54	126.62	125.46	124.27	123.09
S5	Broad	3	81-90	_75	117.84	118.48	119.37	120.26	121.35	125.05	131.44	137.08	138.88	138.86	137.83	138.33	137.86	135.88	133.91	131.92	128.47	123.26	117.67	113.02	108.48	104.96	103.88	104.11	109.77	117.27	121.31	118.88	116.79	116.48	115.34	115.14	117.43	121.00	123.64	125.47	127.06	128.36	129.49	128.98	127.09	126.53	125.95	124.16	120.83
S5	Broad	2	81-90	_82	122.31	122.93	124.29	126.18	128.16	130.61	133.17	134.88	135.66	135.35	134.13	135.03	137.96	140.04	138.62	133.96	127.28	119.02	110.20	103.02	100.39	102.77	105.94	108.98	110.55	109.60	106.43	105.66	107.72	110.61	119.06	123.35	123.15	124.38	126.87	130.02	132.51	134.74	135.90	134.44	131.54	131.64	131.59	128.60	121.93
S5	Broad	4	81-90	_87	128.28	130.34	133.28	136.17	136.28	132.85	135.12	143.42	149.11	148.42	143.70	142.85	142.27	139.07	133.30	128.23	123.19	117.99	113.23	110.26	109.48	110.01	110.20	108.46	104.50	98.29	90.75	87.32	88.81	91.66	99.79	105.72	108.13	109.07	109.08	110.42	116.18	124.54	132.18	136.13	138.31	139.60	140.05	139.45	137.55
S5	Broad	0	81-90	_89	126.79	127.94	131.44	136.25	139.95	143.14	145.56	146.68	146.97	147.20	148.77	152.37	156.89	158.87	155.56	149.44	142.19	132.60	121.91	114.51	111.46	110.87	110.68	109.65	107.24	103.94	99.70	95.95	95.06	95.02	94.97	94.93	94.91	95.11	106.15	125.72	130.69	132.45	132.81	130.61	130.72	134.46	137.04	135.85	131.56
S5	Broad	8	81-90	_94	115.57	117.43	119.99	122.50	124.30	127.29	132.13	135.88	137.28	136.76	137.91	141.00	143.91	143.31	139.78	137.67	135.87	131.31	124.49	117.05	110.19	109.92	111.10	109.41	108.07	109.79	112.72	115.66	118.60	121.54	129.00	134.11	136.99	139.68	135.40	124.70	123.50	127.86	133.11	134.03	133.08	136.25	138.67	137.26	133.26
S5	Broad	9	71-80	_13	111.49	111.44	111.37	111.21	110.87	112.88	118.97	126.13	132.98	136.64	136.24	137.15	137.97	137.60	137.33	137.19	134.12	127.50	120.57	114.56	108.91	103.92	103.13	104.76	106.47	108.18	109.33	105.79	106.54	110.13	117.91	122.89	125.38	127.87	129.93	129.56	129.85	132.05	133.34	132.54	130.73	130.12	129.59	129.03	128.44
S5	Broad	7	71-80	_20	131.11	130.92	129.20	126.31	124.49	124.72	125.99	127.78	129.97	131.98	133.72	139.54	144.31	138.38	134.62	133.25	127.99	119.63	112.00	106.82	102.63	100.62	98.31	100.82	104.05	107.26	109.40	107.92	102.64	104.29	113.96	120.56	123.40	126.24	129.00	130.70	131.12	131.30	131.03	131.40	133.35	136.58	140.16	139.76	135.31
S5	Broad	8	71-80	_24	125.38	126.18	127.37	128.57	128.38	124.45	123.95	127.66	132.02	134.99	137.27	138.42	139.26	140.22	140.93	140.16	137.91	134.66	130.28	125.16	119.02	112.71	109.81	110.10	110.18	109.34	107.49	102.84	99.12	99.94	105.26	108.08	108.14	107.82	109.20	112.16	115.49	118.82	121.94	123.91	124.52	125.15	126.02	125.95	124.15
S5	Broad	6	71-80	_42	126.91	126.12	124.70	124.56	126.75	130.57	134.44	137.08	138.35	138.13	136.97	136.83	138.29	139.75	139.04	136.10	130.40	122.23	114.38	110.30	110.97	114.47	114.34	113.97	113.20	110.24	104.80	101.36	102.17	103.62	108.17	111.93	115.27	118.19	121.31	124.61	127.06	128.34	129.25	130.47	132.51	133.45	133.21	132.08	131.06
S5	Broad	1	71-80	_51	123.37	123.43	123.10	122.86	123.80	126.16	129.58	134.12	138.05	138.34	136.13	139.62	144.38	141.89	135.84	130.55	125.17	119.64	114.48	109.14	106.20	108.07	108.60	106.19	102.98	100.38	98.15	96.60	97.85	99.80	108.38	114.34	117.94	120.15	121.77	123.88	125.74	126.31	125.87	124.62	124.15	126.68	129.31	129.17	127.90
S5	Broad	5	71-80	_55	117.34	118.10	119.15	119.18	117.93	119.71	125.25	131.42	136.39	137.93	138.08	139.24	140.81	141.47	140.32	137.05	132.30	126.83	121.54	117.28	114.90	115.30	113.92	112.18	110.97	108.69	105.84	106.68	108.00	109.33	114.06	115.08	112.97	113.32	116.56	120.29	123.39	125.36	126.55	125.88	126.51	128.49	129.59	129.06	127.31
S5	Broad	0	71-80	_67	126.56	126.47	126.05	125.92	126.78	128.38	130.42	133.18	135.02	133.68	130.72	132.14	134.68	135.10	133.17	129.00	122.34	114.45	108.69	106.22	105.43	105.93	107.28	109.19	111.53	113.79	117.32	184.83	278.58	261.53	179.20	146.80	128.02	124.51	123.45	124.03	124.40	124.32	124.01	123.83	124.91	129.94	132.33	130.09	129.19
S5	Broad	2	71-80	_68	111.29	111.64	112.05	112.22	112.30	113.31	115.80	118.69	121.60	124.50	127.41	129.84	132.24	134.84	137.58	137.99	134.21	127.65	120.69	116.45	115.61	115.80	115.80	115.80	115.80	115.80	115.80	115.81	116.25	117.81	124.06	128.39	130.17	131.95	133.14	129.36	125.71	126.34	127.54	128.42	128.19	126.95	125.92	125.79	125.97
S5	Broad	3	71-80	_69	115.47	116.22	117.27	117.29	116.65	119.11	126.36	134.62	140.01	139.02	136.09	134.59	132.96	132.48	133.20	133.33	132.37	131.04	129.69	128.37	126.81	125.05	123.13	119.87	114.77	110.38	104.10	100.45	103.03	106.82	112.71	117.09	120.63	124.15	127.63	129.80	129.64	130.39	131.51	131.67	132.05	132.53	132.81	133.02	132.02
S5	Broad	4	71-80	_100	123.35	124.50	126.21	127.94	129.66	130.34	129.06	129.16	134.59	141.23	143.56	143.83	142.68	140.17	137.84	134.82	127.27	116.62	108.78	106.07	106.15	106.70	107.51	108.82	108.61	105.16	99.48	97.82	98.74	99.85	103.34	105.65	107.39	109.81	112.40	119.69	131.57	139.91	137.48	133.96	134.15	134.81	133.45	130.69	127.47
S5	Broad	6	61-70	_09	109.14	108.48	107.84	109.18	111.93	115.66	119.66	122.56	125.65	127.87	128.33	129.81	133.00	135.36	134.42	129.98	123.35	116.96	113.57	113.59	115.00	116.86	118.89	119.77	113.53	107.57	101.97	97.51	97.95	100.27	106.23	109.47	110.29	111.16	112.76	115.22	118.04	120.85	123.10	124.66	127.15	128.77	129.22	129.16	129.13
S5	Broad	2	61-70	_37	117.80	119.42	122.23	124.20	125.36	127.87	131.85	136.10	139.82	141.98	141.69	143.25	149.42	145.46	139.28	136.87	130.63	122.07	113.77	107.76	102.54	104.69	106.46	106.39	105.11	102.39	101.49	102.37	103.42	104.92	110.25	113.57	115.19	117.46	120.29	123.02	125.65	127.80	128.76	128.11	127.20	127.75	128.29	128.15	128.15
S5	Broad	5	61-70	_44	94.02	92.88	91.18	89.51	95.58	117.04	128.84	132.52	136.52	138.94	138.12	137.00	135.84	134.67	133.19	131.23	127.53	119.78	111.50	106.45	104.22	105.83	107.32	107.71	105.45	98.58	94.86	95.63	96.91	98.22	105.57	109.89	111.14	111.81	112.39	113.85	116.29	119.63	122.35	123.71	125.51	130.22	134.51	134.15	132.32
S5	Broad	4	61-70	_57	176.64	161.34	138.98	122.71	118.16	117.85	119.59	123.65	128.25	132.82	137.55	141.14	144.79	147.92	148.52	146.05	142.92	139.16	132.40	124.05	116.43	110.96	108.46	108.43	108.87	107.95	107.23	108.15	109.35	110.63	114.70	117.73	119.16	120.58	120.68	120.59	124.21	126.92	126.47	125.61	124.87	124.19	123.44	122.51	121.22
S5	Broad	7	61-70	_58	115.08	115.36	115.13	113.50	112.87	115.82	123.35	132.24	139.90	140.80	137.99	137.04	136.68	136.27	135.09	132.48	127.80	122.03	117.10	112.57	108.04	108.22	109.50	109.19	107.89	103.02	99.45	100.38	101.96	103.77	110.64	115.87	118.63	120.68	122.80	124.97	127.39	129.60	130.70	129.54	127.78	128.33	128.62	128.63	129.07
S5	Broad	9	61-70	_62	113.16	114.75	117.13	119.54	121.95	124.19	126.23	129.05	131.99	133.47	133.91	133.70	133.23	132.43	129.87	127.75	126.50	121.42	111.90	102.95	100.93	101.69	102.67	105.61	109.59	113.59	115.99	113.32	112.34	112.64	113.86	114.56	114.43	113.05	111.71	112.10	114.57	117.82	119.10	117.76	119.99	123.26	125.52	125.63	123.78
S5	Broad	3	61-70	_63	122.56	120.72	116.47	119.45	125.99	130.94	134.83	135.96	134.34	132.54	134.57	135.86	135.05	133.18	130.63	126.85	121.85	115.37	108.55	104.27	103.64	105.75	106.58	105.06	101.99	97.36	92.12	88.88	89.35	91.85	101.36	105.81	105.63	106.95	110.02	113.46	117.03	120.57	124.79	128.29	131.78	134.17	134.30	132.28	128.69
S5	Broad	1	61-70	_64	123.63	119.56	113.31	109.56	110.39	115.05	123.16	129.23	132.79	137.89	143.43	147.70	149.84	148.80	146.22	142.00	135.41	127.65	120.77	116.09	113.29	112.00	110.74	109.92	109.09	107.69	106.54	106.74	107.02	107.31	108.21	109.26	112.42	114.83	117.38	122.76	127.63	128.52	126.98	126.33	126.43	126.78	127.14	127.07	124.85
S5	Broad	0	61-70	_77	119.62	119.21	117.96	117.00	118.42	122.44	127.51	132.48	135.55	135.23	133.59	136.08	139.81	140.96	138.63	133.43	126.96	118.01	110.55	107.06	106.24	107.10	108.40	108.97	107.09	89.94	62.65	57.39	63.41	71.54	91.45	102.02	107.54	109.75	109.95	109.84	110.56	112.15	114.10	116.04	118.09	120.43	122.81	125.16	126.90
S5	Broad	8	61-70	_97	205.59	185.61	155.73	129.59	119.22	120.03	125.42	131.77	135.00	133.70	135.00	138.77	141.24	140.48	136.68	130.67	123.40	116.63	112.69	111.92	112.53	114.70	117.04	119.38	121.71	124.03	124.63	122.59	121.46	120.37	116.69	115.35	115.97	117.45	119.96	123.31	126.41	128.99	130.65	131.06	131.10	130.46	129.14	128.49	128.42
S5	Broad	2	51-60	_05	188.17	173.49	151.48	131.24	121.00	119.84	121.67	125.54	128.88	129.84	129.15	128.89	128.62	128.53	128.73	127.81	125.03	121.65	117.79	112.56	106.68	103.29	101.01	100.70	101.40	102.15	104.36	110.74	118.27	117.71	112.27	108.92	108.18	108.00	108.42	110.82	115.94	121.40	123.18	120.46	122.07	127.62	130.42	128.50	122.50
S5	Broad	8	51-60	_19	119.77	120.39	121.68	124.39	127.43	130.34	133.02	134.51	135.53	136.88	139.50	140.04	138.72	135.74	130.75	124.59	117.95	111.08	107.57	107.85	108.66	108.96	109.30	109.33	108.00	105.31	104.09	104.89	106.14	107.40	111.28	113.38	114.50	116.59	120.11	123.71	126.34	128.43	129.38	129.15	125.66	119.75	115.21	117.15	124.46
S5	Broad	6	51-60	_22	111.04	111.61	112.46	113.07	112.92	112.34	113.97	119.16	125.12	128.94	130.64	132.50	134.50	133.70	129.17	122.05	112.17	103.86	101.53	100.73	99.87	102.42	105.36	105.58	104.35	102.13	100.55	100.96	102.02	103.45	107.42	110.05	111.05	112.98	115.81	118.42	121.09	123.07	123.58	123.30	123.63	125.58	127.28	126.76	124.66
S5	Broad	9	51-60	_39	120.88	121.53	122.19	122.35	124.04	128.75	134.37	138.07	137.96	136.06	135.26	135.66	135.78	135.23	130.47	114.72	96.24	94.48	103.16	106.39	107.00	108.57	110.29	110.02	107.47	106.76	107.35	107.94	108.54	109.14	111.23	112.50	112.91	112.48	111.89	114.48	119.46	124.65	128.39	128.57	126.74	128.60	131.33	132.10	130.15
S5	Broad	3	51-60	_53	117.02	118.61	121.00	123.41	125.46	126.14	127.30	131.48	136.97	138.30	136.25	135.46	135.65	135.37	133.12	128.63	121.84	114.42	109.79	107.86	106.88	106.83	107.81	109.34	109.77	107.78	103.24	99.94	100.61	102.93	110.09	115.33	117.34	119.32	121.21	121.70	121.48	123.29	126.08	129.49	131.27	132.41	133.72	133.99	132.13
S5	Broad	7	51-60	_56	121.21	121.75	122.55	122.86	121.07	118.24	123.92	136.61	147.37	150.23	150.52	151.64	151.56	150.13	148.64	146.95	144.27	141.10	137.90	134.80	131.04	126.97	122.57	118.71	114.82	111.29	108.88	108.20	108.06	107.92	107.41	107.39	107.93	109.31	112.65	117.38	122.38	125.85	128.06	129.08	128.40	127.26	127.69	130.76	132.92
S5	Broad	0	51-60	_65	109.63	110.82	114.27	116.11	115.64	115.37	116.10	118.74	122.31	125.90	129.62	132.82	136.11	141.21	147.59	147.47	142.82	137.93	131.03	123.62	116.44	110.89	111.41	113.22	110.98	108.76	106.11	103.28	102.93	104.96	113.03	116.92	118.83	120.69	123.48	126.34	128.32	129.40	129.80	129.35	128.23	131.72	138.45	135.90	131.58
S5	Broad	1	51-60	_74	121.82	122.95	125.33	128.06	131.64	135.82	139.93	142.99	144.41	145.21	145.45	145.15	144.76	144.16	142.79	140.65	138.04	134.33	128.70	121.78	114.49	107.61	108.03	110.22	112.89	115.50	116.75	121.72	116.19	102.58	72.94	70.36	101.56	113.05	112.74	113.00	114.38	114.96	114.92	114.87	114.81	114.76	114.71	118.92	130.90
S5	Broad	4	51-60	_93	116.00	116.04	115.96	115.58	115.28	118.41	125.94	133.27	137.41	139.26	139.09	142.25	149.24	147.61	137.65	130.39	125.51	120.54	115.56	110.64	105.23	100.61	100.78	105.85	112.03	117.34	131.27	218.07	331.00	340.85	265.27	215.39	190.04	165.69	142.76	129.64	127.54	128.97	133.76	138.12	139.54	140.52	140.75	139.17	136.52
S5	Broad	5	51-60	_95	107.23	107.09	105.55	106.58	116.13	125.73	130.85	133.88	137.00	140.60	144.03	143.68	138.85	134.87	133.78	130.38	124.41	118.18	112.51	107.88	102.70	98.79	97.42	97.52	101.12	107.28	112.99	115.95	126.88	212.77	194.11	140.03	123.38	122.77	124.25	126.79	130.04	134.31	138.63	140.37	139.51	138.71	138.65	138.07	134.91
S5	Broad	0	41-50	_02	124.17	121.04	115.25	111.83	111.24	114.08	118.88	123.81	126.91	126.46	127.57	134.27	138.36	136.45	130.56	119.68	109.91	104.69	102.05	99.78	99.86	103.87	107.16	107.72	106.31	103.69	101.18	100.91	101.29	101.75	103.66	104.01	102.69	102.97	107.52	117.18	127.83	131.13	120.49	113.54	112.87	117.54	121.66	120.52	117.62
S5	Broad	9	41-50	_03	118.12	114.31	110.00	109.02	110.89	115.09	121.45	126.45	128.20	127.89	127.93	130.80	135.59	140.35	142.51	140.16	135.74	131.59	126.90	121.49	114.32	106.87	102.58	104.19	107.04	108.00	107.70	104.51	102.47	103.41	109.40	113.18	114.48	117.01	121.41	125.58	127.93	129.38	129.42	129.68	130.59	131.02	131.40	131.31	129.17
S5	Broad	4	41-50	_14	245.10	223.05	192.28	161.51	135.40	126.54	126.35	131.26	137.50	138.51	136.36	134.73	132.71	133.10	135.82	134.20	128.16	119.07	110.91	106.06	108.27	110.95	110.18	107.71	104.75	99.37	93.30	92.29	94.16	96.32	103.43	108.30	110.34	111.81	112.61	112.89	112.54	111.86	114.58	124.36	130.41	132.78	133.51	132.35	129.57
S5	Broad	2	41-50	_29	109.39	109.71	110.97	113.30	116.03	118.82	121.11	122.96	125.14	127.65	130.22	133.14	134.09	133.59	132.14	129.14	123.90	115.86	108.79	104.16	100.34	102.69	109.41	110.20	108.96	108.54	108.50	108.45	108.41	108.36	108.14	107.97	108.31	109.46	110.99	113.03	115.29	117.90	122.05	125.38	126.48	127.17	127.76	127.86	126.61
S5	Broad	5	41-50	_34	119.15	119.78	120.90	121.66	122.12	123.93	126.82	129.57	133.44	137.43	139.71	141.16	142.30	142.28	140.27	135.69	129.95	122.92	114.74	107.50	103.51	101.94	100.20	102.90	106.18	109.40	111.24	108.83	107.08	108.03	112.33	116.78	120.89	122.99	124.81	127.33	129.18	130.28	130.48	128.40	125.51	126.23	128.23	129.16	128.33
S5	Broad	8	41-50	_73	113.80	114.75	117.11	119.72	122.54	125.93	128.37	129.39	130.27	131.13	132.45	133.61	133.92	132.97	130.75	127.59	123.49	117.43	111.01	107.49	105.22	101.96	99.52	103.18	109.69	116.19	121.33	122.85	122.33	121.66	119.22	117.75	116.56	115.85	116.68	119.22	122.38	125.19	126.87	127.32	127.91	131.88	133.97	130.51	125.33
S5	Broad	3	41-50	_88	129.24	131.61	135.06	138.50	140.52	139.18	138.96	140.99	144.84	147.53	148.72	149.03	148.50	146.82	143.79	139.67	134.79	129.85	125.90	123.05	120.01	114.49	102.92	96.21	101.32	107.48	111.53	110.38	111.17	113.43	125.95	130.19	129.44	125.64	122.89	122.73	124.52	127.49	130.27	131.39	130.83	129.61	129.09	128.71	128.41
S5	Broad	6	41-50	_90	108.19	109.05	110.30	111.56	114.59	127.05	135.13	137.95	139.25	139.04	138.74	138.77	137.49	134.41	131.84	130.67	128.29	122.26	114.07	108.13	106.01	104.08	102.56	102.47	103.04	102.70	102.13	102.77	103.68	104.63	107.96	110.04	110.83	111.43	112.59	116.26	121.78	127.52	132.79	135.53	136.38	134.81	133.14	132.75	132.54
S5	Broad	1	41-50	_91	169.81	154.16	137.12	134.14	138.40	142.94	145.61	145.84	144.34	143.37	144.76	145.41	143.76	139.81	133.90	126.93	119.94	113.66	110.35	109.85	111.37	113.18	113.61	112.91	115.03	140.29	193.51	219.51	204.70	187.19	143.46	119.68	115.59	115.92	119.40	123.79	128.21	132.57	136.19	138.43	138.72	137.58	137.55	138.12	137.00
S5	Broad	7	41-50	_96	127.52	129.60	132.61	135.63	138.62	139.57	136.12	135.61	137.22	137.60	136.89	138.20	139.48	140.29	140.43	139.41	135.52	128.56	121.55	117.39	115.31	113.15	108.41	106.17	105.28	104.77	105.90	107.34	108.78	110.30	115.57	118.39	119.27	120.04	121.56	123.46	125.30	127.05	128.15	128.36	128.97	130.30	131.32	131.55	129.58
S5	Broad	2	31-40	_11	107.85	108.04	108.32	108.75	119.73	135.75	139.61	142.65	140.07	131.83	128.67	127.50	126.56	128.38	132.66	134.44	132.60	127.66	120.71	114.70	110.91	105.82	103.07	103.02	104.87	107.15	108.68	108.03	104.71	104.89	107.55	110.13	114.22	118.64	121.71	124.22	126.32	128.62	129.93	128.86	128.69	131.77	133.68	131.58	127.47
S5	Broad	6	31-40	_12	132.97	131.36	128.23	126.80	127.67	129.88	132.84	135.99	137.81	137.79	136.49	135.26	133.70	132.57	133.01	133.61	131.69	127.31	122.19	117.17	111.94	109.23	108.31	107.47	106.63	105.80	106.45	106.79	106.23	105.92	105.17	104.79	104.86	105.35	106.11	107.29	108.97	111.06	113.29	115.49	117.82	119.91	122.05	124.07	125.07
S5	Broad	4	31-40	_25	133.66	135.60	138.51	141.38	137.93	129.33	130.14	134.64	139.36	141.70	142.33	142.53	142.28	141.07	139.35	137.39	134.44	130.23	126.18	124.16	123.54	122.27	114.43	108.65	105.51	102.35	99.75	99.98	101.92	103.99	112.03	115.49	116.61	118.67	121.27	123.28	125.22	126.75	127.11	127.02	128.48	131.45	132.25	129.26	124.20
S5	Broad	1	31-40	_46	111.75	111.44	110.98	110.52	110.06	112.41	122.28	128.60	130.80	131.91	133.21	136.33	141.18	142.38	138.73	133.72	128.67	123.63	118.61	114.53	112.87	113.11	113.96	114.91	115.85	116.79	117.32	116.33	116.84	115.60	110.71	108.74	109.09	110.39	112.68	116.05	119.73	123.19	124.92	124.39	125.15	128.22	130.80	130.89	127.94
S5	Broad	8	31-40	_54	117.88	118.24	117.40	115.05	114.74	118.69	124.56	130.39	134.43	135.93	136.52	136.94	137.14	136.89	135.63	132.15	125.19	116.10	108.91	106.47	107.41	108.89	109.66	109.14	107.30	104.20	101.98	102.13	103.19	104.64	109.46	112.30	112.74	113.13	115.03	118.06	121.27	124.37	126.68	127.43	126.97	126.26	125.53	125.08	124.98
S5	Broad	5	31-40	_59	111.08	111.53	112.08	112.64	111.22	106.74	104.91	111.08	124.54	133.51	134.94	134.48	133.37	131.98	130.34	127.28	121.20	113.22	107.12	104.48	104.75	107.76	111.42	114.60	114.44	112.32	109.78	108.75	109.39	110.16	114.12	116.33	117.22	118.34	119.73	121.31	123.17	124.44	125.12	125.44	125.95	126.59	126.35	124.67	122.37
S5	Broad	7	31-40	_70	125.07	127.27	130.39	133.52	136.11	135.27	135.61	137.94	138.84	138.86	138.33	138.62	138.77	137.88	136.35	134.02	130.25	125.67	121.02	116.83	114.21	113.79	112.08	109.79	106.67	103.55	103.49	103.92	104.35	104.83	106.62	108.30	110.31	112.72	116.06	119.68	122.08	123.78	125.30	126.08	126.30	127.10	128.31	129.57	130.51
S5	Broad	0	31-40	_79	115.15	115.45	115.94	116.96	119.86	124.82	129.68	132.94	135.12	136.52	136.53	134.62	131.95	129.22	126.49	123.76	121.03	118.31	115.70	113.61	112.35	112.84	113.62	113.34	111.38	108.01	105.10	104.65	105.33	106.34	111.26	114.43	116.08	117.80	117.69	119.55	125.29	128.27	128.92	128.91	129.07	133.60	140.74	141.14	133.79
S5	Broad	9	31-40	_85	117.12	117.87	120.08	124.32	129.44	134.17	138.15	141.26	143.85	146.19	147.87	147.39	146.03	144.49	142.96	141.56	139.56	135.60	131.39	129.08	127.81	124.69	121.67	118.66	115.65	112.64	110.07	110.19	109.91	111.86	118.69	122.90	124.66	126.34	128.02	129.69	131.41	133.26	135.23	136.69	137.59	138.07	137.44	135.13	131.56
S5	Broad	3	31-40	_92	119.52	119.55	118.57	117.46	117.83	120.28	125.85	131.15	134.01	137.52	143.20	146.94	149.07	150.28	150.41	148.64	142.68	131.49	119.91	112.01	109.77	109.56	109.53	109.02	108.14	106.41	103.29	101.82	104.16	107.02	115.86	121.72	124.45	127.13	128.37	128.18	131.03	136.09	139.20	139.16	138.31	138.09	139.04	140.02	138.94
S5	Broad	4	21-30	_08	125.21	116.47	109.26	105.68	106.55	114.93	126.42	135.97	138.35	134.65	133.34	136.43	139.07	139.31	137.68	134.32	129.29	123.10	116.52	111.32	108.75	107.98	108.37	109.21	109.62	108.04	98.06	57.01	37.46	46.51	80.81	100.46	106.30	107.41	107.71	109.42	115.26	124.41	133.98	139.31	135.28	129.14	127.31	128.02	129.13
S5	Broad	8	21-30	_17	116.52	115.03	112.80	111.96	113.36	117.53	123.06	128.35	131.17	129.98	129.78	134.05	138.27	139.44	137.92	134.94	130.78	125.52	119.88	115.44	112.30	108.33	104.45	103.81	104.38	105.02	112.71	226.97	335.27	328.90	239.85	189.33	165.88	144.18	128.16	120.08	119.29	121.88	124.57	126.29	126.05	125.14	124.82	124.78	124.50
S5	Broad	5	21-30	_23	108.42	108.78	109.28	109.42	109.13	111.20	117.09	123.96	130.51	132.90	132.01	133.29	134.39	133.15	129.36	122.21	112.64	106.49	104.58	103.84	103.88	104.64	104.88	103.45	99.95	94.23	91.92	93.79	96.51	99.47	104.77	109.46	112.67	115.86	118.10	118.35	120.46	123.06	123.67	124.72	125.46	125.21	124.92	124.62	124.23
S5	Broad	7	21-30	_26	115.46	116.17	117.92	120.24	123.21	127.21	131.35	132.67	130.88	128.70	130.75	133.57	134.85	134.04	132.07	129.55	126.63	123.47	119.35	114.17	109.11	106.32	105.69	105.32	103.67	103.00	103.59	104.22	104.85	105.48	107.30	107.77	107.36	108.29	111.42	115.24	119.08	122.92	126.51	129.13	131.37	133.16	132.68	129.44	122.59
S5	Broad	2	21-30	_35	115.04	115.30	115.24	114.41	113.81	114.95	120.10	127.52	133.12	134.94	136.39	137.73	139.46	140.57	139.55	136.46	128.72	119.06	111.69	107.35	106.04	106.35	107.06	107.54	106.70	103.88	102.19	102.37	102.75	103.17	104.28	105.05	105.66	108.52	112.19	113.63	116.76	120.32	123.53	126.26	127.49	127.32	126.63	125.72	124.24
S5	Broad	3	21-30	_78	129.78	124.42	118.92	117.50	117.99	124.66	138.28	150.82	152.50	147.52	145.72	146.84	147.96	147.63	144.99	139.26	131.46	123.89	118.66	116.39	115.84	115.90	115.98	116.07	116.19	115.29	112.56	111.93	112.83	113.81	117.87	120.24	121.05	121.05	120.34	120.40	122.78	124.86	126.01	127.41	128.64	130.60	132.22	132.20	131.74
S5	Broad	9	21-30	_81	118.81	120.13	122.52	124.66	126.46	129.09	132.01	133.96	134.73	134.47	133.88	135.46	137.02	136.53	135.47	135.20	135.68	134.64	131.98	129.14	125.85	122.55	118.87	115.32	112.42	106.88	100.72	99.26	101.58	104.15	110.76	115.18	117.29	118.34	118.42	118.93	121.52	124.67	127.65	128.77	130.12	132.77	136.48	139.53	137.82
S5	Broad	6	21-30	_86	101.97	101.39	100.51	99.67	108.24	129.36	137.38	139.93	143.26	143.89	140.53	140.93	143.04	144.92	144.82	141.53	132.81	119.52	108.83	103.79	102.32	100.70	101.03	104.71	109.95	114.80	116.08	115.04	114.93	115.00	115.19	115.29	115.36	115.89	118.41	122.10	125.52	129.78	133.36	135.15	135.40	135.01	134.82	134.65	134.43
S5	Broad	0	21-30	_98	112.40	112.37	111.21	111.01	114.12	119.55	124.90	128.27	131.18	133.21	131.56	132.26	136.57	139.37	137.74	133.13	123.56	111.48	104.10	100.23	103.22	109.96	113.82	113.77	112.66	111.52	111.21	111.21	111.21	111.22	111.24	111.25	111.96	114.28	116.04	118.04	123.39	127.16	129.91	133.12	138.21	140.11	138.98	134.95	127.70
S5	Broad	1	21-30	_99	126.35	128.55	131.66	134.76	137.64	138.37	138.65	140.28	141.71	140.36	135.29	135.80	137.88	139.22	138.92	136.91	132.62	126.36	118.76	110.71	103.79	102.12	101.93	104.30	106.86	109.39	110.34	107.15	106.59	107.25	109.29	110.27	110.33	109.73	109.77	111.28	113.40	115.54	117.68	119.77	122.27	124.16	126.29	128.37	129.74
S5	Broad	4	11-20	_16	120.92	122.03	123.21	123.52	122.61	121.61	123.25	127.58	132.11	136.66	141.10	143.06	144.44	144.35	143.59	142.32	139.46	134.02	126.52	118.96	113.78	115.39	115.41	111.97	108.25	104.58	99.93	98.86	100.15	101.67	105.77	107.98	108.26	108.80	110.70	113.09	116.31	119.29	121.94	124.60	128.25	130.58	129.78	127.79	125.60
S5	Broad	9	11-20	_28	110.68	110.04	109.10	110.46	115.17	121.79	125.63	127.66	129.21	129.08	129.97	132.47	135.95	139.05	139.31	135.70	130.07	123.67	117.25	111.81	106.97	103.77	105.41	107.90	110.40	112.72	114.40	115.04	115.15	116.19	121.16	123.85	124.71	125.36	126.00	126.65	127.29	127.93	128.43	128.94	130.11	130.11	128.35	125.42	121.51
S5	Broad	8	11-20	_33	119.00	118.10	116.02	113.53	112.23	113.09	115.96	119.64	123.36	126.97	131.11	135.88	138.63	137.85	137.01	135.44	125.32	109.99	103.57	105.08	106.59	107.99	108.32	107.62	104.92	100.67	98.54	99.66	101.33	103.52	109.59	112.92	114.98	116.41	117.91	119.48	121.06	122.67	124.30	125.81	127.30	128.29	128.18	129.78	130.02
S5	Broad	0	11-20	_36	101.22	102.89	106.04	107.95	108.76	110.46	115.81	123.56	128.82	127.85	126.37	129.51	133.24	134.82	132.93	127.08	119.32	112.20	108.55	107.87	108.35	111.35	114.91	115.76	110.84	103.76	98.74	98.85	100.94	103.19	111.53	116.53	117.92	121.01	126.44	129.83	130.67	130.79	129.04	127.95	131.89	133.64	133.66	132.63	131.13
S5	Broad	5	11-20	_50	117.18	118.07	120.79	123.45	129.29	138.48	145.67	147.95	146.73	145.56	145.59	146.00	145.56	143.93	141.29	137.69	133.20	128.22	123.17	118.59	114.79	113.93	114.63	113.17	111.05	110.82	111.80	112.80	113.80	114.80	117.83	119.73	120.59	121.44	122.24	122.85	124.52	127.55	130.40	131.47	131.82	131.03	128.55	127.35	127.38
S5	Broad	1	11-20	_52	113.28	114.32	117.39	121.35	125.62	129.93	132.68	133.80	134.17	134.69	135.05	135.09	135.28	135.08	134.26	133.69	133.46	132.53	130.71	128.60	126.42	123.27	120.08	116.89	113.97	111.14	108.76	109.15	110.34	112.13	119.84	124.66	126.03	127.01	127.21	125.57	124.43	124.94	126.33	127.44	127.70	125.46	121.92	122.30	121.59
S5	Broad	6	11-20	_60	123.25	123.72	124.41	125.75	128.38	131.46	134.07	135.62	135.33	133.91	134.81	137.22	138.52	137.94	137.33	137.87	137.73	134.47	128.64	122.63	117.48	114.15	111.36	109.87	108.01	104.71	97.71	90.90	89.78	92.04	103.40	110.25	111.94	113.07	114.74	117.77	121.37	123.01	122.87	122.39	124.44	127.50	129.07	128.84	128.35
S5	Broad	7	11-20	_72	124.09	121.44	122.15	125.69	129.55	133.25	136.03	137.62	138.30	138.15	136.76	135.16	133.82	132.70	131.28	129.30	127.43	125.73	123.09	119.52	114.90	107.49	100.48	100.77	106.05	111.96	117.47	117.28	112.16	111.06	107.73	108.08	110.75	112.59	114.77	118.25	121.78	124.62	126.30	127.92	130.65	132.16	132.93	132.95	131.98
S5	Broad	3	11-20	_83	113.16	114.89	118.27	122.13	125.89	130.56	136.41	142.58	147.59	149.87	150.38	151.25	152.33	153.01	150.60	145.57	139.59	130.86	121.32	113.07	109.20	110.73	110.71	107.58	102.74	98.11	94.14	93.89	96.01	98.61	106.66	111.08	113.65	117.28	122.36	127.26	131.38	135.87	139.07	139.27	139.12	141.00	140.63	135.98	132.36
S5	Broad	2	11-20	_84	122.50	123.71	126.33	130.25	135.80	142.61	148.15	150.68	151.04	151.19	150.62	149.31	146.71	142.47	135.80	127.45	119.62	113.43	108.78	105.57	104.11	105.51	108.81	110.04	109.29	105.65	98.63	89.37	86.77	91.37	102.92	112.78	117.82	122.86	127.72	130.02	131.56	135.70	137.75	136.25	134.25	134.85	135.19	133.75	129.35
S5	Broad	7	1-10	_01	129.20	123.05	114.13	110.31	110.33	112.26	115.64	118.43	120.10	120.31	120.25	126.66	136.15	135.30	132.20	131.15	128.12	122.66	116.92	111.65	108.14	107.27	106.31	106.40	106.12	102.35	98.41	98.98	100.14	101.35	105.37	108.05	108.90	110.93	114.83	118.60	122.43	125.11	126.12	126.36	126.03	125.29	123.07	119.48	116.94
S5	Broad	4	1-10	_06	118.96	119.43	120.44	121.80	123.45	125.99	129.17	132.10	134.69	137.02	138.80	139.02	138.35	138.20	138.95	138.12	134.69	129.38	121.69	113.82	107.98	104.24	102.31	103.12	107.73	112.54	113.02	111.90	111.39	110.76	109.53	109.00	108.39	107.73	108.54	111.51	115.39	119.34	123.29	127.13	131.36	132.35	129.73	126.71	125.49
S5	Broad	3	1-10	_15	136.22	137.60	139.67	140.78	135.32	130.47	132.25	135.18	137.48	137.58	136.32	139.96	143.38	140.15	135.76	134.15	133.20	131.72	130.15	128.61	126.90	124.93	122.85	120.43	117.24	112.79	117.44	198.42	320.83	336.81	262.07	207.25	183.55	159.86	137.36	125.83	125.91	127.60	129.04	129.06	129.00	128.99	129.36	130.47	130.83
S5	Broad	2	1-10	_21	109.32	109.93	112.29	115.09	117.23	120.32	123.66	125.86	126.94	127.33	127.76	128.58	129.66	130.61	129.51	125.74	122.09	117.26	111.39	107.93	106.87	106.69	106.47	106.10	104.62	103.05	102.08	102.49	103.15	103.84	105.86	107.25	106.89	104.84	104.16	108.22	117.26	122.76	120.75	117.69	120.21	122.52	122.84	120.98	118.28
S5	Broad	1	1-10	_30	102.10	103.76	106.05	108.59	112.90	118.98	125.41	131.36	135.59	138.55	141.18	141.84	141.15	139.25	136.69	133.16	128.60	123.75	118.89	114.55	111.80	111.56	111.55	111.42	109.11	104.53	100.88	98.63	99.13	100.89	107.18	111.02	112.59	113.41	113.10	113.70	117.35	122.89	128.55	133.51	134.21	131.86	130.06	129.57	129.61
S5	Broad	9	1-10	_32	104.24	104.10	103.89	103.68	106.42	121.96	132.71	135.56	137.20	137.90	137.13	137.53	139.07	140.45	140.36	138.87	136.60	133.09	128.52	123.09	115.36	111.45	109.89	109.88	109.83	107.68	105.56	107.31	109.63	112.10	118.69	123.56	125.85	128.12	128.54	125.80	126.39	127.83	127.30	122.74	123.83	127.57	129.34	128.74	127.28
S5	Broad	0	1-10	_48	122.76	123.37	121.65	117.67	117.34	120.13	124.20	129.50	133.09	132.43	133.36	136.85	138.96	138.47	136.29	132.54	127.45	120.63	113.19	108.19	106.28	106.36	106.99	107.58	106.87	103.62	99.03	97.49	98.69	100.60	108.09	112.50	113.88	114.87	116.60	119.04	121.32	123.12	124.49	125.22	125.24	125.24	125.85	126.61	126.44
S5	Broad	8	1-10	_49	184.21	171.83	153.27	134.47	121.05	117.24	117.84	119.74	122.78	126.04	129.45	132.92	136.47	138.76	137.31	133.75	128.33	121.80	117.18	117.33	120.64	119.45	117.24	114.53	111.12	105.39	98.40	96.56	98.24	100.28	106.51	110.49	113.47	117.25	120.52	123.88	126.57	128.30	128.98	128.44	127.91	128.49	129.25	129.70	129.49
S5	Broad	5	1-10	_61	117.26	117.97	118.53	118.72	119.38	120.95	122.71	124.01	124.92	125.78	126.58	126.85	126.67	126.48	125.97	124.87	123.20	120.36	115.07	110.21	108.02	107.80	108.26	108.51	107.77	105.39	100.87	95.36	94.09	95.84	103.45	107.42	107.71	109.09	113.30	117.73	120.51	122.86	124.31	125.36	131.55	136.07	136.81	134.82	132.12
S5	Broad	6	1-10	_76	117.94	118.31	118.21	117.29	116.38	115.85	116.78	120.72	126.61	132.69	139.21	144.30	149.58	154.33	156.38	155.04	152.17	147.77	140.26	130.64	120.85	113.98	110.04	108.14	107.20	105.03	102.73	103.40	104.72	106.27	111.42	114.63	114.60	113.35	113.70	118.48	125.34	131.42	133.53	133.37	133.62	134.30	135.92	135.04	133.12
S5	Corrective	0	91-100	_04	111.43	111.56	112.10	113.83	115.96	120.44	128.31	135.79	141.62	143.94	143.74	141.95	136.61	131.69	127.56	121.11	113.90	106.98	102.51	101.48	101.29	100.49	103.44	109.20	115.04	115.12	114.87	114.41	113.09	113.43	115.35	116.49	117.65	120.16	124.14	128.63	131.22	133.35	134.88	135.27	135.75	135.30	134.16	133.29	131.91
S5	Corrective	6	91-100	_18	112.25	112.90	114.59	118.67	121.58	122.42	125.57	128.81	130.58	132.11	133.95	135.19	134.93	133.39	130.28	124.72	115.99	108.01	102.60	98.60	97.01	96.66	97.35	97.65	97.66	101.09	117.97	228.74	275.25	236.48	156.98	119.45	113.29	112.73	114.73	119.31	123.36	125.44	126.42	126.73	127.28	128.02	128.90	129.54	128.04
S5	Corrective	7	91-100	_38	154.55	145.14	133.38	127.70	126.40	127.43	131.22	136.73	141.52	144.99	148.05	151.67	155.44	157.90	154.94	150.32	145.87	136.90	124.50	113.54	106.81	101.75	100.84	101.82	103.43	109.50	115.89	115.58	115.21	114.89	113.88	113.25	112.53	112.12	112.08	110.15	106.47	108.98	123.97	133.41	134.81	135.69	134.74	132.30	129.84
S5	Corrective	9	91-100	_40	117.69	119.85	124.12	128.21	132.32	135.76	137.88	138.58	137.73	137.37	139.29	141.15	143.23	145.14	144.96	140.87	134.58	126.27	119.19	117.06	117.45	118.64	120.42	122.21	123.99	125.78	127.05	123.69	121.74	121.64	121.24	121.03	120.78	118.64	113.32	109.80	110.83	112.96	115.10	117.20	119.67	121.61	123.81	125.94	127.33
S5	Corrective	1	91-100	_41	115.83	116.09	116.46	116.48	116.28	116.74	118.37	122.10	126.11	128.61	130.92	135.39	138.01	137.60	136.89	136.10	128.06	115.90	107.24	102.56	103.23	108.39	110.70	109.01	105.00	88.53	61.36	51.27	56.04	63.98	84.24	100.34	108.07	115.81	122.86	123.92	123.04	125.36	126.92	126.21	124.55	125.36	125.88	124.64	122.66
S5	Corrective	8	91-100	_43	116.38	117.10	117.79	117.98	118.27	119.70	124.88	131.14	137.30	143.80	148.87	151.01	151.31	150.81	149.64	146.35	139.97	131.44	121.99	113.65	108.68	105.69	103.22	104.45	110.53	115.54	123.89	265.98	351.47	372.96	290.71	233.97	206.84	180.01	153.21	131.45	125.32	127.38	129.78	131.29	130.98	130.36	130.97	130.95	128.52
S5	Corrective	5	91-100	_45	116.15	112.77	110.92	112.11	116.76	123.50	130.43	137.16	142.19	144.44	146.88	150.07	152.28	152.00	147.56	139.48	130.82	123.26	115.58	109.90	108.27	108.27	108.31	108.09	106.84	104.27	101.09	98.87	95.77	91.34	75.96	77.40	99.62	114.51	121.31	127.51	131.80	133.16	132.40	131.21	130.88	131.95	132.46	131.75	132.00
S5	Corrective	4	91-100	_47	114.09	114.42	114.98	115.90	117.46	120.80	126.26	132.29	136.43	136.55	135.91	136.88	139.25	140.89	139.31	135.20	130.39	125.90	120.17	113.48	107.80	105.27	104.62	105.97	107.01	107.98	109.35	110.51	111.66	112.99	118.58	122.13	122.56	119.34	115.24	115.61	120.04	123.95	126.79	129.57	132.58	134.72	135.02	135.04	134.05
S5	Corrective	3	91-100	_71	117.84	117.06	115.04	112.97	113.46	117.18	122.38	127.68	132.74	135.44	136.13	140.82	146.80	147.61	145.67	145.05	139.51	125.49	111.93	106.95	106.95	107.85	108.78	109.71	110.64	111.57	112.45	110.46	107.25	107.28	109.76	111.26	111.72	111.54	110.50	112.07	115.70	118.42	121.72	124.76	127.18	128.32	127.80	126.20	124.15
S5	Corrective	2	91-100	_80	168.53	153.23	130.84	115.50	113.89	117.65	121.99	127.41	131.67	134.79	136.86	140.39	145.66	145.72	141.63	138.43	136.02	133.63	131.24	128.89	126.14	122.98	119.51	116.47	113.90	111.20	106.14	103.98	104.55	105.20	109.15	111.46	112.05	112.58	113.05	113.16	114.30	116.94	119.88	122.78	125.99	128.52	131.25	133.57	133.95
S5	Corrective	1	81-90	_07	116.23	115.33	114.74	116.84	120.89	125.20	129.51	133.72	137.23	140.47	145.19	149.00	150.97	150.19	147.27	140.98	132.00	124.92	120.16	117.91	117.24	116.38	115.50	114.33	111.40	106.42	99.22	96.77	97.76	98.97	103.51	106.38	107.13	107.54	107.81	110.03	118.29	129.17	137.32	136.06	133.82	133.22	131.95	131.96	132.30
S5	Corrective	6	81-90	_10	125.10	125.86	126.52	128.83	134.13	140.99	148.08	152.69	151.48	146.84	145.98	146.83	147.64	147.14	143.16	136.62	129.05	124.00	122.73	122.13	121.43	120.77	119.98	118.26	114.19	106.17	97.31	94.93	96.13	97.95	107.88	112.37	112.79	114.01	117.32	123.10	129.01	132.50	134.35	136.45	139.61	140.34	136.20	131.59	129.72
S5	Corrective	9	81-90	_27	122.87	123.42	124.83	127.54	131.23	135.88	139.94	142.03	142.74	142.34	141.18	140.74	139.40	136.90	134.14	131.35	128.50	125.60	121.40	115.51	110.57	109.65	109.60	107.74	106.05	105.73	105.94	106.19	106.44	106.72	107.97	108.54	108.01	108.17	111.89	119.48	127.86	134.15	133.62	130.76	128.40	126.78	125.16	123.23	121.18
S5	Corrective	5	81-90	_31	120.21	112.48	109.37	109.94	110.15	113.85	125.63	143.51	158.85	158.21	144.27	144.09	147.16	148.46	146.93	143.82	139.56	133.50	126.31	120.04	115.30	112.98	113.14	113.49	113.84	114.19	114.51	113.18	111.22	112.06	111.71	111.59	111.85	113.32	116.76	120.77	124.02	127.50	130.75	132.27	132.37	131.67	130.60	128.43	125.61
S5	Corrective	7	81-90	_66	123.66	124.71	126.06	125.71	124.55	127.40	135.86	145.39	150.83	149.62	152.03	154.28	154.91	153.59	149.54	141.42	131.61	122.83	115.38	111.12	109.81	110.52	111.62	111.90	110.98	109.05	107.57	109.91	113.93	115.63	120.30	123.62	126.07	128.00	129.68	131.41	133.07	134.31	135.08	135.58	135.70	134.73	132.99	131.13	129.28
S5	Corrective	3	81-90	_75	129.09	130.62	132.79	134.55	131.91	131.40	137.14	143.74	148.55	149.01	147.19	147.02	146.18	144.00	140.17	135.20	129.34	122.59	116.00	110.53	106.21	103.84	102.52	103.25	105.23	107.89	115.02	118.90	188.56	327.94	214.23	147.02	128.91	125.65	128.25	131.06	132.98	134.68	135.89	135.84	134.09	131.90	130.94	131.99	131.64
S5	Corrective	2	81-90	_82	149.21	141.20	132.34	128.12	128.61	130.58	132.75	134.85	135.93	136.55	137.69	138.77	138.68	136.30	132.84	128.22	120.87	111.69	103.60	99.37	98.67	99.69	101.07	102.46	103.78	104.55	105.05	105.67	106.30	106.94	111.15	113.83	115.91	121.25	128.18	134.06	137.86	139.03	138.95	136.68	134.67	134.62	133.53	129.28	122.23
S5	Corrective	4	81-90	_87	123.59	125.31	127.75	130.19	132.63	135.07	137.50	140.53	144.60	144.63	142.36	142.10	141.59	136.98	130.37	126.05	122.17	118.29	114.61	112.15	111.48	111.76	111.88	111.03	108.43	105.08	101.38	99.10	99.27	100.32	105.69	109.30	110.08	110.66	111.97	115.32	120.30	125.68	130.05	131.65	132.81	133.41	133.28	132.59	131.60
S5	Corrective	0	81-90	_89	110.27	112.02	119.17	126.82	131.54	135.75	138.24	137.85	136.58	135.59	132.25	127.42	122.21	126.06	138.08	140.19	134.65	124.79	115.94	109.96	107.04	107.06	107.48	107.57	103.51	83.19	69.56	72.24	76.23	81.30	97.35	109.54	114.06	118.59	123.06	127.07	130.92	132.87	132.42	129.62	128.04	130.56	132.79	131.71	129.17
S5	Corrective	8	81-90	_94	114.96	115.36	115.81	115.72	116.29	122.32	129.25	131.96	132.36	133.13	137.74	142.63	147.64	148.12	143.50	138.80	133.30	125.45	117.44	113.24	112.50	111.59	109.23	106.47	105.22	104.51	105.09	106.09	107.10	108.43	113.57	117.13	118.08	118.83	118.95	120.00	123.92	127.33	128.65	129.03	129.58	129.68	129.13	128.56	128.27
S5	Corrective	9	71-80	_13	184.24	167.27	141.93	121.92	115.80	117.37	122.66	128.80	135.17	141.78	147.08	148.44	148.46	147.15	146.88	147.99	146.59	138.64	125.27	112.10	103.57	101.47	101.00	102.86	105.13	107.36	108.44	118.30	214.66	287.23	212.55	170.08	155.01	143.67	135.05	130.06	128.98	131.08	134.80	137.62	137.95	135.70	132.09	128.26	125.73
S5	Corrective	7	71-80	_20	122.18	122.68	123.54	124.83	126.54	128.59	130.55	132.39	134.42	136.33	136.89	134.04	129.89	125.56	121.22	116.88	112.54	108.21	103.99	101.80	103.04	104.66	106.01	109.37	113.36	117.16	118.67	118.25	118.83	119.62	122.45	124.31	125.05	125.78	126.49	126.83	127.61	128.05	127.14	126.69	126.23	125.85	125.47	125.30	125.31
S5	Corrective	8	71-80	_24	125.12	127.09	129.92	132.75	133.47	130.12	130.91	132.98	134.38	134.43	134.17	134.02	133.27	131.70	128.39	123.54	118.08	113.43	110.29	108.45	107.04	104.93	105.27	106.58	107.32	107.48	104.08	97.16	95.56	97.09	105.22	109.70	110.66	111.70	113.79	116.66	119.63	122.60	125.38	128.31	131.00	132.18	133.14	132.36	128.46
S5	Corrective	6	71-80	_42	131.99	124.01	119.79	121.63	124.03	126.12	128.27	130.68	132.77	134.22	135.71	136.84	137.36	136.11	132.86	127.90	120.73	112.20	105.89	103.45	103.07	103.74	104.51	105.28	105.72	104.89	101.50	100.03	102.42	103.45	107.29	110.02	112.89	116.23	119.68	122.80	125.14	127.37	129.33	130.55	131.74	131.45	130.03	127.84	124.21
S5	Corrective	1	71-80	_51	118.53	119.99	123.69	128.92	134.74	140.54	144.86	148.04	151.51	154.28	155.37	155.85	157.23	151.87	134.64	123.68	122.07	120.87	119.01	114.13	108.73	110.13	112.63	112.64	109.66	107.49	107.95	108.62	109.29	110.00	114.78	117.38	118.76	120.81	122.44	124.03	127.16	130.28	131.25	129.61	126.66	126.78	129.37	130.66	129.17
S5	Corrective	5	71-80	_55	110.27	110.48	110.79	111.18	113.49	120.93	132.57	143.77	146.84	145.06	143.29	144.06	145.04	145.54	145.21	143.40	139.48	133.93	128.61	125.11	123.00	120.86	118.24	115.81	114.70	113.12	105.27	100.61	102.08	103.77	112.10	116.03	113.27	111.35	112.24	115.54	119.61	123.38	126.39	128.11	129.35	132.64	134.38	132.85	130.08
S5	Corrective	0	71-80	_67	126.69	123.77	122.23	122.78	125.34	129.68	135.75	140.06	140.89	139.75	140.05	144.42	146.69	144.69	139.36	130.08	118.08	107.72	102.86	102.01	101.79	101.50	103.24	107.25	111.47	115.65	118.20	114.69	107.20	106.78	112.62	115.67	116.91	117.62	118.22	118.59	118.84	119.17	120.15	121.76	123.50	128.28	134.62	132.42	128.86
S5	Corrective	2	71-80	_68	125.53	122.53	119.89	118.90	120.85	124.92	129.35	133.78	138.21	142.52	147.82	151.92	156.57	160.27	159.23	152.55	144.13	133.64	121.60	114.43	113.84	114.89	115.04	114.95	111.52	106.69	104.85	105.43	106.34	107.33	111.96	114.81	115.67	116.29	116.95	119.45	122.78	124.18	124.08	123.16	120.86	118.72	117.26	117.18	117.46
S5	Corrective	3	71-80	_69	109.44	109.59	109.78	109.86	111.49	117.32	124.79	132.21	137.63	139.46	139.83	139.55	139.26	138.93	137.99	136.52	134.17	131.29	128.36	125.48	122.10	118.69	115.06	112.70	109.30	102.15	98.39	102.52	104.95	106.69	113.79	118.29	119.81	121.20	122.60	123.86	124.67	125.21	125.40	125.75	129.03	130.00	128.19	125.90	123.98
S5	Corrective	4	71-80	_100	117.24	118.06	119.28	120.50	121.68	122.67	125.02	128.50	134.36	139.16	140.67	141.53	141.48	141.01	140.56	138.31	132.79	125.89	117.93	110.67	108.01	107.54	107.11	106.70	105.22	102.06	97.78	94.15	93.99	95.01	98.58	100.76	101.38	101.86	103.88	109.42	116.85	124.18	129.14	129.64	128.53	129.09	129.43	128.60	126.68
S5	Corrective	6	61-70	_09	119.25	116.94	117.37	119.82	124.75	130.45	134.84	138.06	140.01	140.54	141.76	143.77	145.21	144.85	141.86	136.39	129.64	123.29	118.78	116.47	115.60	116.60	119.82	121.33	117.49	111.72	103.60	96.98	97.89	101.18	112.49	115.29	112.60	111.06	112.13	116.11	121.45	126.79	130.92	132.14	132.32	133.20	132.54	131.12	131.13
S5	Corrective	2	61-70	_37	124.95	125.18	127.69	129.80	133.01	139.41	145.46	149.40	151.94	151.95	150.22	151.80	154.68	146.80	133.94	126.56	119.75	113.78	111.47	111.06	111.90	113.02	111.86	109.72	107.00	101.59	99.34	100.79	102.52	104.37	112.54	117.34	119.24	121.85	124.57	127.78	131.47	133.66	133.45	131.88	131.45	133.14	135.14	135.73	135.11
S5	Corrective	5	61-70	_44	130.59	131.50	132.87	134.24	135.43	134.80	134.60	139.22	145.34	148.76	148.15	148.58	149.36	149.85	147.98	141.76	130.16	116.00	105.79	103.48	104.27	106.60	109.36	109.58	107.60	103.70	102.29	102.99	103.73	104.59	108.85	111.14	112.07	113.19	114.76	116.42	118.73	122.03	124.91	126.58	128.90	133.36	136.04	132.63	127.19
S5	Corrective	4	61-70	_57	120.24	121.12	121.87	120.38	118.87	119.22	121.93	125.55	129.21	132.85	136.92	139.31	141.99	144.52	145.80	145.27	143.72	141.03	136.44	129.45	121.30	115.30	110.97	110.20	109.57	105.62	102.59	104.20	106.32	108.46	116.27	121.73	124.02	126.25	125.79	124.34	128.92	135.75	138.87	138.78	139.64	140.31	139.54	137.11	133.61
S5	Corrective	7	61-70	_58	109.49	109.61	109.84	110.65	112.46	116.26	122.66	129.72	134.91	136.31	135.97	136.01	136.35	136.17	135.04	131.94	125.16	117.49	111.36	107.84	105.53	106.46	107.25	106.12	103.93	101.34	100.56	101.59	103.00	104.75	113.50	118.35	120.11	121.87	124.20	126.91	129.66	132.69	135.38	136.74	137.13	136.62	135.36	134.33	133.65
S5	Corrective	9	61-70	_62	127.87	129.79	132.65	135.54	138.44	140.98	142.39	144.47	146.88	147.91	148.98	148.13	145.59	143.13	141.57	140.12	135.82	125.52	113.25	105.02	100.89	99.49	98.50	103.06	108.47	113.80	116.64	113.29	113.74	116.68	129.19	136.34	130.69	123.85	122.46	123.58	127.16	130.20	130.58	129.49	131.78	133.61	134.80	134.72	133.03
S5	Corrective	3	61-70	_63	133.12	134.09	135.65	137.55	140.69	143.47	145.77	147.86	147.81	146.82	146.55	146.74	146.39	145.31	143.34	139.01	131.23	122.64	115.13	109.93	108.84	112.19	114.68	114.07	110.53	103.70	100.11	100.76	102.00	103.70	109.64	113.10	114.43	116.88	120.53	126.75	132.52	135.50	137.61	139.69	142.05	144.07	143.87	140.84	135.00
S5	Corrective	1	61-70	_64	116.34	115.77	115.13	115.97	118.66	124.04	129.23	133.07	137.92	141.96	144.93	147.63	148.82	148.14	145.58	140.49	132.86	123.96	115.87	110.11	107.01	107.31	108.14	109.44	108.80	102.97	95.13	91.97	94.29	98.60	114.70	123.51	125.41	128.48	132.85	136.10	136.90	135.89	133.18	131.90	132.78	133.56	134.37	133.59	130.29
S5	Corrective	0	61-70	_77	105.15	107.49	111.97	114.46	116.29	120.76	126.69	132.59	136.91	138.72	140.71	146.47	151.73	152.06	148.39	140.81	132.38	121.64	112.13	108.42	108.55	110.11	112.08	113.59	112.96	109.39	104.10	100.38	99.90	101.07	107.17	110.64	111.68	111.32	111.13	111.87	113.63	116.21	119.13	121.98	125.27	129.25	133.36	135.77	134.41
S5	Corrective	8	61-70	_97	109.71	110.08	110.65	111.45	112.53	115.93	122.03	127.99	130.53	130.54	131.40	131.23	130.71	130.09	129.48	128.87	128.25	127.64	127.03	126.42	125.72	124.70	123.61	122.51	121.41	120.32	119.29	118.68	118.70	118.86	119.69	120.18	120.69	121.80	123.60	125.23	126.10	126.70	127.21	128.03	130.13	130.31	128.65	127.01	126.34
S5	Corrective	2	51-60	_05	122.16	123.41	125.21	127.00	128.44	129.31	132.22	139.61	144.11	144.78	144.50	144.04	143.62	142.75	141.30	138.90	130.82	118.89	110.05	104.93	101.16	99.17	98.37	93.94	85.27	80.90	105.54	113.94	90.76	74.85	92.86	104.61	107.06	108.62	109.19	111.90	118.08	124.41	127.95	129.17	132.10	135.07	136.38	134.59	129.48
S5	Corrective	8	51-60	_19	155.90	146.71	133.46	124.74	123.57	125.43	127.51	129.27	130.99	132.78	134.86	136.40	134.76	131.94	129.45	125.07	120.68	119.33	118.60	117.86	117.09	116.23	115.34	114.45	112.52	106.88	99.30	98.37	99.96	101.69	112.96	118.91	120.42	123.19	126.70	131.61	135.56	137.16	137.47	136.60	135.77	135.36	134.88	134.39	133.61
S5	Corrective	6	51-60	_22	110.04	110.45	110.96	110.96	110.85	112.47	118.04	125.45	132.71	138.84	145.26	147.37	147.79	147.63	143.45	132.96	120.62	107.96	100.79	98.46	95.25	99.47	104.43	104.36	101.31	97.11	95.63	96.92	98.93	101.90	111.20	117.92	120.97	124.22	127.97	130.24	131.01	131.45	131.71	131.79	132.25	134.02	135.53	133.91	129.25
S5	Corrective	9	51-60	_39	118.54	119.98	121.98	125.78	130.60	135.52	142.34	146.32	147.16	147.06	146.56	146.07	144.42	140.77	138.81	139.12	137.72	132.91	124.44	115.93	109.41	109.04	110.64	110.40	108.70	108.16	108.52	108.89	109.27	109.69	110.86	111.64	111.96	111.92	110.89	111.04	115.07	120.97	126.70	130.48	132.69	133.73	135.14	135.35	132.77
S5	Corrective	3	51-60	_53	121.62	123.99	127.47	130.94	131.58	126.97	128.39	133.27	139.55	142.35	142.35	140.71	140.31	141.52	139.67	131.88	122.55	114.36	110.06	108.38	107.96	107.93	108.32	108.93	108.52	105.53	99.12	91.53	87.32	90.24	105.74	117.21	120.51	123.51	126.25	127.40	127.80	129.06	133.60	137.37	137.25	137.32	138.01	138.47	137.09
S5	Corrective	7	51-60	_56	180.06	164.55	141.39	121.44	111.57	111.19	118.14	126.98	134.08	135.72	138.75	142.99	144.45	141.83	136.64	135.20	137.48	137.70	134.93	131.64	127.93	124.04	119.83	116.10	113.40	111.93	111.36	110.85	110.35	109.69	107.27	106.06	106.71	108.90	113.89	123.03	130.80	134.53	137.36	137.05	136.78	139.08	141.67	142.93	141.41
S5	Corrective	0	51-60	_65	113.52	115.01	116.85	114.88	112.76	112.98	114.78	119.52	125.22	130.90	136.86	142.48	148.32	154.14	158.27	154.28	145.94	137.45	125.92	116.05	109.76	109.69	110.43	110.58	110.25	108.77	106.50	106.96	109.28	111.43	122.66	128.44	130.18	132.31	135.99	139.79	143.18	145.98	147.14	146.76	146.47	149.51	151.37	142.27	134.23
S5	Corrective	1	51-60	_74	135.04	131.42	135.84	141.49	146.43	150.25	151.70	151.95	151.08	150.13	150.27	151.09	151.68	150.76	148.59	145.76	141.70	135.55	127.52	119.32	111.32	106.48	107.21	109.87	112.94	115.98	117.44	106.24	93.69	95.39	102.27	108.14	112.29	112.84	112.51	112.85	114.57	119.04	124.64	130.22	136.15	141.14	146.33	149.59	146.33
S5	Corrective	4	51-60	_93	112.27	113.04	113.56	112.91	112.16	112.72	117.16	127.42	137.23	140.45	138.97	139.10	144.48	142.42	136.16	129.60	122.36	115.14	109.32	106.74	105.38	103.61	101.37	103.56	107.66	111.80	114.66	114.28	114.84	115.70	119.30	121.41	122.08	122.65	122.93	121.81	122.03	125.78	131.00	134.65	134.73	133.39	132.92	132.64	131.12
S5	Corrective	5	51-60	_95	103.92	104.71	105.79	107.38	110.95	118.31	124.84	127.74	130.19	133.41	135.99	135.78	133.52	132.26	132.71	131.70	127.76	122.63	117.41	112.31	106.12	99.40	101.25	105.47	108.20	110.94	112.57	110.59	107.18	108.41	119.47	125.01	127.94	130.72	133.79	136.70	138.50	138.94	138.85	138.67	138.23	137.15	135.94	134.74	133.25
S5	Corrective	0	41-50	_02	129.80	123.93	119.94	119.86	122.50	127.20	132.29	137.18	139.89	140.15	140.69	142.50	143.87	141.10	132.71	119.00	106.78	102.39	101.35	98.69	97.81	102.70	107.21	108.81	106.47	100.87	98.01	98.45	99.30	100.67	105.24	108.67	109.40	110.12	112.30	118.53	128.07	137.55	142.56	141.31	138.46	139.03	141.47	142.75	141.60
S5	Corrective	9	41-50	_03	111.18	111.51	112.64	116.09	122.14	129.99	137.14	142.77	149.58	154.79	155.07	154.38	153.75	153.12	151.95	149.04	143.85	136.49	129.36	123.32	115.15	108.10	105.80	106.22	106.69	106.57	104.36	100.49	98.12	99.49	115.58	122.85	122.09	124.16	128.48	131.32	131.97	130.97	129.44	129.56	130.65	133.71	138.60	140.34	132.09
S5	Corrective	4	41-50	_14	199.92	185.16	164.07	143.69	131.21	129.98	135.14	143.30	146.63	146.40	145.90	145.41	144.88	142.98	137.90	134.57	132.17	126.88	119.18	110.56	106.23	106.06	106.15	105.72	103.74	100.99	100.32	100.83	101.41	102.38	105.25	107.53	108.12	108.25	109.34	113.56	119.60	125.68	130.49	133.68	139.30	143.51	142.87	138.04	132.33
S5	Corrective	2	41-50	_29	110.34	109.87	108.08	108.49	112.09	117.40	123.13	126.25	129.01	132.63	137.07	139.00	139.25	138.53	137.12	134.46	130.07	123.09	113.47	104.93	101.23	101.91	105.31	107.22	106.92	106.63	106.85	107.11	107.37	107.63	109.46	110.05	110.74	113.54	117.99	122.77	127.47	131.26	133.11	134.41	138.73	141.29	141.06	138.98	135.47
S5	Corrective	5	41-50	_34	105.30	104.18	108.07	115.62	121.96	126.87	130.17	132.56	136.92	140.46	141.08	141.86	142.59	141.87	139.70	133.19	125.01	117.79	108.91	101.06	98.40	97.48	96.29	101.77	108.03	113.92	114.94	109.97	110.27	111.61	117.24	122.02	126.65	132.04	137.38	140.61	142.37	142.19	140.64	135.68	129.03	129.31	130.76	131.04	129.76
S5	Corrective	8	41-50	_73	121.15	123.32	127.23	132.20	138.13	143.04	147.06	149.35	149.83	149.79	149.81	149.74	148.03	144.48	140.06	134.24	123.93	102.48	80.28	80.39	92.40	103.80	107.33	110.85	114.58	118.26	120.12	117.20	115.76	115.44	114.02	113.00	112.36	112.60	114.18	118.90	124.35	126.81	127.53	127.59	127.80	130.43	129.52	125.20	123.70
S5	Corrective	3	41-50	_88	134.18	136.29	139.31	142.34	144.58	141.28	139.43	141.58	143.84	144.50	144.73	145.61	146.44	146.62	144.04	138.31	130.39	123.01	118.11	115.90	115.31	107.62	100.02	101.35	105.19	109.29	113.15	112.14	107.71	109.01	118.54	122.42	123.95	124.57	125.73	127.59	130.02	132.49	134.17	134.65	134.42	134.25	134.19	134.13	133.70
S5	Corrective	6	41-50	_90	121.06	123.11	125.98	128.85	131.58	133.21	135.11	138.23	139.91	139.77	139.05	139.20	137.86	134.20	130.13	125.14	118.12	111.40	107.02	105.03	104.73	104.40	103.94	103.80	103.50	102.53	102.83	103.84	104.85	105.97	110.78	113.86	114.35	113.39	113.41	116.46	120.68	124.87	128.97	131.98	133.64	134.36	134.51	134.09	133.60
S5	Corrective	1	41-50	_91	123.43	124.23	125.61	127.36	129.27	131.86	134.82	136.90	138.56	139.56	141.22	142.22	141.29	139.02	134.47	127.06	118.15	110.51	106.23	103.36	102.93	104.75	104.93	104.11	103.27	100.48	96.64	95.40	96.66	99.02	105.09	109.89	110.81	109.39	109.12	111.41	115.10	118.95	122.83	126.04	126.47	124.61	121.31	118.37	117.32
S5	Corrective	7	41-50	_96	122.11	123.47	125.48	127.48	129.20	129.87	130.82	132.76	134.31	134.42	134.24	134.67	134.66	134.21	133.70	133.27	129.95	120.66	110.26	105.29	104.64	104.31	103.77	103.71	102.93	101.28	101.67	102.64	103.60	104.58	109.50	112.10	112.92	113.67	115.25	117.39	119.09	120.05	120.59	120.58	121.57	123.27	123.26	122.18	120.82
S5	Corrective	2	31-40	_11	137.20	140.14	144.32	147.97	146.17	141.94	141.75	141.33	140.80	140.64	140.03	139.51	138.94	138.01	136.86	135.79	132.92	126.33	117.32	109.05	103.66	101.01	100.49	103.67	111.59	119.19	153.14	305.18	323.06	301.77	181.81	128.40	125.64	129.90	134.64	138.73	140.89	142.09	142.04	140.04	140.86	144.33	140.78	134.69	128.59
S5	Corrective	6	31-40	_12	118.23	118.58	119.11	120.20	122.75	126.18	128.91	130.99	132.81	134.18	135.24	135.44	134.91	133.85	133.21	131.48	126.50	119.78	113.42	109.55	108.37	107.41	102.90	104.88	108.88	112.87	116.24	117.74	116.85	115.86	111.75	109.87	109.46	109.63	110.05	110.60	111.52	113.03	114.82	116.58	118.73	120.88	123.28	125.69	128.09
S5	Corrective	4	31-40	_25	221.15	208.00	188.31	168.62	149.78	137.06	135.34	138.80	145.61	151.99	149.34	147.68	146.51	144.90	143.03	139.60	133.25	125.37	117.64	111.05	106.59	105.53	104.93	101.54	99.05	97.39	97.62	99.98	101.82	103.12	110.80	118.01	121.29	123.13	126.15	129.34	131.70	134.23	135.79	135.72	132.93	132.35	133.11	132.13	127.22
S5	Corrective	1	31-40	_46	119.00	120.31	122.28	124.28	126.23	128.38	131.47	135.30	138.26	138.57	136.67	137.53	142.42	144.08	142.53	140.74	138.96	137.17	135.38	133.61	131.58	129.07	126.34	123.61	120.88	118.15	115.95	175.88	316.43	332.21	192.12	122.41	109.87	107.60	108.43	111.30	114.72	118.16	121.48	123.93	125.44	127.27	129.99	131.03	128.92
S5	Corrective	8	31-40	_54	121.73	121.03	116.74	112.91	114.94	123.12	133.84	144.55	153.80	161.35	164.33	161.30	157.61	155.63	154.30	147.91	136.52	124.55	115.51	111.37	110.55	111.86	113.75	114.31	113.25	109.40	105.33	103.51	104.10	105.32	110.07	113.43	114.35	115.55	116.24	119.59	128.40	138.33	146.60	149.65	147.95	146.48	145.41	144.91	145.19
S5	Corrective	5	31-40	_59	108.20	108.60	109.01	109.08	109.71	112.82	119.35	126.84	131.72	132.48	133.93	137.10	138.19	136.75	134.31	131.92	127.55	120.67	113.91	110.46	110.29	111.87	113.80	115.62	115.27	113.07	108.67	105.68	107.20	109.26	120.15	124.66	124.16	123.18	123.20	124.29	126.59	129.34	131.49	132.87	134.63	135.42	135.12	134.20	131.18
S5	Corrective	7	31-40	_70	211.60	194.26	170.19	146.13	128.15	131.51	137.26	140.58	141.43	141.73	142.06	141.75	139.26	135.83	132.74	128.94	124.46	119.93	115.65	112.89	113.02	115.27	113.17	109.20	106.53	103.72	103.56	104.13	104.69	105.32	107.58	108.89	108.90	108.69	109.65	114.09	121.20	125.88	128.79	130.40	130.16	130.55	131.63	132.40	131.45
S5	Corrective	0	31-40	_79	107.01	107.06	107.21	108.45	112.90	118.99	123.18	126.14	130.27	134.31	137.46	141.36	140.73	132.60	126.39	121.88	116.44	111.28	108.23	107.31	108.33	110.68	110.99	109.01	105.11	100.50	98.82	99.25	99.80	100.81	105.34	108.29	109.65	111.96	113.13	115.20	120.27	124.70	129.21	133.02	135.64	139.85	143.26	143.18	138.85
S5	Corrective	9	31-40	_85	109.54	113.37	120.15	126.25	130.83	134.76	137.78	140.10	141.76	140.51	136.47	136.36	136.70	136.88	135.86	133.64	130.32	124.01	115.38	110.03	109.60	104.83	97.95	90.78	80.80	70.74	61.29	59.85	63.89	68.09	95.98	112.59	115.59	118.41	122.57	130.93	136.16	138.00	138.46	137.48	136.87	137.37	136.59	133.74	129.35
S5	Corrective	3	31-40	_92	105.82	106.22	107.79	110.91	116.30	121.32	124.28	127.20	132.16	137.43	140.89	139.97	138.60	136.43	132.83	127.56	120.18	112.22	105.38	102.66	102.39	103.48	105.36	106.36	106.73	106.23	104.67	104.58	105.74	106.98	118.53	125.22	126.57	125.96	121.81	120.81	122.78	124.61	126.44	126.83	126.25	127.20	129.04	129.37	127.35
S5	Corrective	4	21-30	_08	107.41	107.52	107.67	108.08	109.09	108.22	105.08	109.10	126.84	133.64	134.56	137.71	140.53	140.54	137.48	132.14	124.51	115.53	107.76	102.56	99.85	100.59	105.77	112.18	114.99	114.44	112.55	112.45	111.65	109.51	100.07	95.60	99.97	104.56	106.22	107.04	109.97	116.22	122.77	127.68	129.05	127.55	128.01	128.71	127.00
S5	Corrective	8	21-30	_17	127.90	125.38	119.71	118.24	121.95	126.93	131.91	136.80	141.41	143.64	145.39	148.73	152.43	154.44	153.16	148.55	141.14	132.66	125.74	121.56	119.62	118.31	113.69	113.54	115.03	116.53	117.85	118.21	115.59	114.38	115.96	116.99	117.35	117.74	118.24	119.49	121.84	123.81	124.75	124.86	124.08	122.93	121.85	120.54	119.61
S5	Corrective	5	21-30	_23	132.36	126.92	120.58	118.67	118.66	120.16	123.13	126.35	129.45	132.70	137.41	141.81	144.07	140.06	134.51	129.99	122.48	113.59	106.60	102.84	102.35	104.77	107.89	107.31	103.70	98.36	94.54	87.34	84.00	87.06	99.37	107.99	111.00	114.00	116.98	119.57	122.66	127.69	132.16	131.96	132.95	136.22	140.72	141.32	135.83
S5	Corrective	7	21-30	_26	122.08	123.46	125.02	127.13	130.81	133.64	135.21	136.52	136.72	135.03	134.80	137.41	140.29	141.83	141.28	138.87	135.33	131.12	125.64	119.18	113.88	110.80	109.90	109.99	110.11	108.62	105.07	106.36	111.63	113.69	114.04	115.63	117.14	117.18	118.26	121.16	124.50	127.84	130.60	132.19	133.68	135.18	133.75	129.21	122.57
S5	Corrective	2	21-30	_35	114.67	114.35	112.98	111.85	111.39	113.15	123.16	139.58	148.30	140.48	130.76	139.49	147.88	149.72	149.47	149.77	147.24	130.18	112.23	105.90	104.74	106.92	108.64	108.82	105.99	99.93	91.20	86.01	86.67	89.69	100.65	108.17	110.32	112.37	115.32	120.86	126.54	130.37	134.87	137.84	136.07	133.35	131.77	131.75	132.37
S5	Corrective	3	21-30	_78	109.47	109.23	107.61	106.14	106.53	111.19	119.87	128.82	134.26	135.62	139.17	141.72	142.24	140.77	137.32	131.69	124.34	116.91	111.37	108.46	107.76	108.80	110.07	111.30	111.93	112.01	111.22	110.39	110.40	110.50	111.05	111.39	111.82	112.92	114.03	116.11	119.76	122.44	123.53	123.78	123.66	123.87	124.37	124.53	124.40
S5	Corrective	9	21-30	_81	121.67	121.96	123.05	125.32	128.13	130.54	132.37	133.82	134.55	134.65	136.36	141.42	142.64	139.13	136.44	136.71	135.57	133.96	132.35	130.74	129.02	127.17	125.21	123.26	120.17	112.55	144.34	271.16	349.56	335.07	222.50	152.77	130.50	117.04	114.01	116.14	119.20	120.14	120.42	120.48	120.58	121.66	123.25	124.80	124.73
S5	Corrective	6	21-30	_86	108.17	108.79	109.68	110.56	117.33	131.22	135.45	137.22	138.03	136.02	132.59	133.31	136.57	137.31	134.16	130.22	125.82	121.14	116.18	111.24	105.84	99.03	98.28	103.04	108.51	113.69	115.56	114.82	113.47	113.59	115.53	116.54	116.83	116.94	116.90	118.12	122.35	126.77	128.74	129.26	128.92	128.55	128.94	129.57	130.11
S5	Corrective	0	21-30	_98	125.90	117.77	114.39	116.27	119.26	122.59	126.80	129.39	130.78	131.13	130.43	129.91	131.64	134.68	134.68	131.14	125.75	118.43	111.06	105.63	101.47	102.68	107.16	109.51	110.94	112.07	111.96	111.78	111.60	111.40	110.41	109.79	110.65	112.84	113.92	115.52	120.26	122.11	123.41	124.77	125.44	126.36	126.35	124.15	119.30
S5	Corrective	1	21-30	_99	125.17	126.76	129.01	131.25	133.34	134.20	136.13	138.08	138.38	136.51	133.41	134.62	137.73	140.20	139.88	137.00	132.39	125.73	117.23	109.92	105.69	104.05	111.30	112.81	112.49	112.17	112.39	110.48	107.45	107.11	106.01	104.82	103.03	102.41	103.87	106.01	108.17	110.32	112.48	114.61	116.87	118.99	121.16	123.35	125.32
S5	Corrective	4	11-20	_16	118.95	120.07	117.24	112.63	112.97	116.21	123.42	128.70	132.47	136.09	139.92	142.99	143.86	142.55	140.08	135.20	127.76	118.59	109.19	105.06	104.63	105.47	104.95	101.83	100.73	101.41	102.22	103.04	103.86	104.87	108.80	110.06	109.47	109.55	110.71	113.59	117.55	121.00	123.88	126.19	129.55	133.59	133.43	130.36	128.27
S5	Corrective	9	11-20	_28	109.95	110.49	112.23	115.30	120.09	126.61	130.48	133.32	134.49	133.55	134.29	136.86	139.95	142.57	143.58	141.63	136.26	127.85	117.81	109.68	104.84	101.34	98.78	102.44	106.75	111.05	114.67	112.87	105.15	102.14	109.78	113.89	114.86	115.26	116.18	118.78	122.41	126.11	129.42	131.59	133.68	133.49	130.25	126.74	124.03
S5	Corrective	8	11-20	_33	117.18	116.47	113.97	111.53	111.25	113.87	118.39	123.27	128.14	132.91	138.57	143.59	145.57	144.03	141.82	142.52	137.23	126.54	115.66	107.68	104.53	105.73	106.87	106.66	105.15	100.69	95.13	87.09	82.30	85.28	102.90	111.50	112.80	114.63	118.72	122.51	123.90	124.28	125.18	126.76	127.59	127.26	127.05	125.74	122.46
S5	Corrective	0	11-20	_36	108.15	108.40	108.59	108.44	109.38	113.81	122.28	132.54	140.08	139.35	135.16	138.36	149.20	152.95	147.72	136.39	118.42	105.31	102.35	105.36	110.32	115.29	119.37	117.71	111.76	102.58	91.83	82.76	80.33	84.37	107.97	119.05	119.75	120.72	123.95	127.94	130.68	131.58	130.51	128.81	129.10	131.36	133.54	134.01	131.89
S5	Corrective	5	11-20	_50	113.67	115.61	120.25	125.79	133.99	143.49	150.93	154.10	154.25	152.50	152.48	153.27	152.29	149.78	146.71	143.07	138.41	133.40	129.43	126.25	122.68	117.24	111.80	107.80	105.67	105.52	106.28	107.10	107.92	108.73	112.11	114.31	115.11	115.91	117.68	124.44	129.52	132.77	135.16	135.11	133.94	133.33	132.74	132.52	132.36
S5	Corrective	1	11-20	_52	126.16	122.98	124.12	128.26	134.00	138.78	141.68	143.70	144.95	145.66	147.25	148.78	149.27	148.03	145.99	144.80	143.46	140.88	137.83	134.77	131.47	126.92	122.23	117.54	113.44	110.09	108.11	108.89	110.00	111.61	122.09	128.45	129.73	130.59	131.57	133.53	135.97	138.18	139.75	140.34	140.52	142.43	143.77	135.83	129.36
S5	Corrective	6	11-20	_60	121.52	121.88	122.37	123.40	126.87	131.26	133.60	134.85	136.08	137.43	139.63	141.51	141.60	139.77	137.41	134.82	130.57	125.72	120.97	116.25	111.14	108.98	109.65	110.35	110.15	109.01	106.00	104.34	104.49	104.94	107.70	109.28	109.68	110.43	112.89	115.95	117.05	116.80	116.86	117.64	120.05	122.17	122.50	121.14	119.91
S5	Corrective	7	11-20	_72	113.81	116.23	122.03	129.00	135.07	139.50	142.30	144.69	147.01	148.10	148.35	148.31	147.31	145.23	142.22	137.60	132.05	125.36	117.73	111.37	108.41	107.45	96.44	93.69	102.90	112.31	117.12	115.68	115.27	115.38	115.88	115.99	116.20	117.12	120.03	125.29	129.42	131.90	133.94	135.15	136.09	136.33	135.95	134.59	131.52
S5	Corrective	3	11-20	_83	112.61	114.79	118.62	121.67	124.20	128.00	132.22	135.54	138.03	139.63	140.08	140.39	140.83	141.27	141.61	140.38	133.46	122.47	112.20	106.89	105.80	108.73	111.37	109.83	108.17	103.54	98.37	98.49	99.42	100.47	105.32	108.39	110.82	113.75	117.32	121.55	125.23	128.21	132.04	137.74	143.11	142.88	140.30	133.41	126.93
S5	Corrective	2	11-20	_84	119.36	119.63	120.31	122.42	126.14	130.27	133.94	138.62	142.20	143.48	143.93	143.89	143.41	141.41	137.67	132.20	124.62	116.33	109.70	105.44	102.90	102.34	104.58	107.26	107.88	108.38	106.40	102.48	102.39	104.51	117.75	125.94	128.07	130.10	132.10	133.40	133.22	133.16	133.03	131.44	128.92	128.43	129.12	130.10	129.87
S5	Corrective	7	1-10	_01	119.32	118.82	117.56	115.12	113.59	116.20	123.83	132.36	136.73	137.58	138.40	143.48	147.95	145.85	144.05	143.26	138.24	129.50	120.52	113.44	109.32	108.74	108.37	107.76	106.40	104.06	104.25	105.71	107.22	109.17	115.51	120.27	121.73	121.16	122.09	126.46	130.28	132.64	131.70	129.75	130.10	130.86	130.67	131.43	131.81
S5	Corrective	4	1-10	_06	125.79	118.71	116.25	119.06	125.21	133.07	142.17	149.31	153.29	154.89	153.97	152.42	151.26	149.89	147.57	142.25	131.91	121.02	112.91	108.42	105.39	101.06	100.07	104.46	111.39	116.22	116.07	163.26	299.74	334.01	191.75	126.35	112.62	115.67	119.25	122.83	126.51	130.18	133.86	137.41	141.12	141.14	136.67	133.28	131.49
S5	Corrective	3	1-10	_15	259.66	250.06	236.08	222.10	208.12	194.14	180.16	166.24	157.29	159.57	161.17	164.86	164.49	159.36	160.86	159.14	155.57	151.96	148.34	144.75	140.93	137.43	133.42	125.86	118.98	112.90	105.78	101.94	103.01	104.97	111.21	115.40	117.29	119.17	120.96	121.94	123.77	128.92	136.77	140.98	140.61	139.12	137.65	137.20	136.17
S5	Corrective	2	1-10	_21	118.83	122.28	126.38	129.46	132.67	135.35	137.42	138.56	138.67	137.97	136.43	135.53	134.58	133.62	132.81	132.24	130.80	127.26	121.48	116.36	112.83	110.65	108.38	106.45	105.83	104.73	101.39	97.81	97.70	98.82	103.16	106.63	107.50	107.53	107.68	113.68	124.32	131.75	130.50	127.93	129.58	132.54	133.73	131.74	127.32
S5	Corrective	1	1-10	_30	116.42	113.81	111.91	114.07	118.10	122.35	126.60	130.78	135.49	140.46	143.65	145.13	144.80	142.51	138.94	133.73	124.21	114.07	110.36	111.16	112.98	115.05	117.32	119.07	118.77	122.87	185.37	284.34	349.59	343.38	286.84	254.39	240.49	228.67	216.86	205.04	193.22	181.40	169.59	157.93	145.09	135.65	129.25	125.07	121.17
S5	Corrective	9	1-10	_32	231.45	215.22	192.15	169.25	151.67	143.69	144.64	147.31	148.52	148.51	147.42	146.89	147.11	146.83	145.14	142.51	138.46	132.17	124.42	116.01	108.34	106.61	106.97	105.92	102.88	98.77	98.30	100.97	103.70	106.42	115.73	122.28	125.12	127.96	130.22	130.69	132.58	133.73	132.15	127.98	126.01	127.96	129.82	130.43	129.27
S5	Corrective	0	1-10	_48	146.13	135.49	125.37	121.11	121.88	127.32	133.83	139.49	141.61	140.87	143.69	146.01	147.37	147.43	145.50	140.97	134.50	126.48	117.64	110.92	107.78	106.94	107.33	108.48	109.13	106.39	102.26	101.36	102.65	104.33	114.65	120.24	121.75	122.90	125.46	128.82	132.19	135.18	136.67	136.70	137.59	139.42	140.27	138.16	134.45
S5	Corrective	8	1-10	_49	116.43	116.85	117.46	118.08	118.49	118.67	119.44	122.19	126.24	130.40	134.90	139.00	143.08	145.17	144.90	142.35	134.86	125.21	117.76	114.43	115.77	119.30	120.97	121.89	120.79	115.50	107.12	98.39	95.57	97.69	109.64	116.49	119.60	122.36	125.76	129.63	132.54	133.62	133.32	132.63	132.39	132.95	133.49	133.56	132.57
S5	Corrective	5	1-10	_61	124.16	121.10	122.37	126.93	130.28	133.19	136.12	138.64	141.05	142.60	143.02	143.05	143.08	143.06	141.43	137.64	131.84	123.27	114.30	107.55	104.27	104.43	104.54	104.14	103.37	100.85	85.40	68.20	67.67	73.63	91.53	103.79	106.86	111.25	118.78	125.82	128.57	130.43	131.46	130.32	131.26	134.65	137.90	138.93	137.62
S5	Corrective	6	1-10	_76	111.75	111.73	110.99	110.06	110.17	111.92	115.34	119.42	123.55	127.58	132.49	136.03	140.03	143.40	144.64	143.46	139.94	133.61	125.71	118.49	111.60	108.35	106.75	106.37	104.78	102.26	101.27	101.99	102.87	103.75	108.05	110.71	111.43	110.57	109.51	111.09	116.61	123.89	130.58	133.36	132.74	133.99	135.21	132.78	128.66
[truncated: 55 more columns]
