# Supplementary material for: Dataset of focus prosody in Japanese phone numbers
Source: Data Brief. 2019 Jun 11;25:104139. doi: 10.1016/j.dib.2019.104139 (PMC6614727; doi:10.1016/j.dib.2019.104139)
Supplement: Supplementary file 2 [file mmc2.csv]

Speaker	FocusType	Digit	FocusPoints	SentenceOrder	1	2	3	4	5	6	7	8	9	10	11	12	13	14	15	16	17	18	19	20	21	22	23	24	25	26	27	28	29	30	31	32	33	34	35	36	37	38	39	40	41	42	43	44	45
S1	Broad	0	91-100	_04	-0.59	-0.54	-0.49	-0.55	-0.53	-0.06	0.39	0.70	1.06	1.43	1.65	1.85	1.90	1.69	1.44	0.95	0.43	-0.08	-0.44	-0.52	-0.47	-0.42	-0.55	-0.67	-0.79	-0.90	-1.03	-1.41	-1.77	-1.79	-0.65	0.06	0.28	0.55	0.80	0.98	1.12	1.19	1.20	1.20	1.20	1.22	1.29	1.41	1.54
S1	Broad	6	91-100	_18	0.23	0.28	0.06	-0.48	-0.56	-0.26	0.27	0.54	0.82	1.07	1.19	1.36	1.66	1.76	1.59	1.24	0.78	0.29	-0.24	-0.65	-0.95	-1.15	-1.35	-1.21	-0.74	-0.29	-0.71	-1.03	-1.22	-1.37	-0.64	-0.61	-0.83	-0.77	-0.55	-0.19	0.15	0.48	0.72	0.72	0.97	1.43	1.91	2.10	1.90
S1	Broad	7	91-100	_38	-0.57	-0.51	-0.43	-0.40	-0.43	-0.26	0.11	0.34	0.64	0.81	0.74	1.13	1.66	2.10	1.93	1.72	1.67	1.50	1.04	0.32	-0.32	-0.75	-1.10	-1.28	-1.11	-0.92	-0.97	-1.18	-1.10	-1.05	-0.88	-0.82	-0.93	-1.05	-0.79	-0.22	0.39	0.86	0.92	0.85	0.89	1.02	1.24	1.45	1.46
S1	Broad	9	91-100	_40	0.31	0.29	0.46	0.66	0.88	1.00	1.02	0.94	0.92	1.12	1.36	1.53	1.66	1.54	1.45	1.43	1.25	0.89	0.42	0.02	-0.14	-0.39	-0.74	-1.49	-1.57	-1.40	-1.23	-1.14	-1.37	-1.60	-0.96	-0.58	-0.55	-0.77	-1.08	-0.96	-0.63	-0.29	0.03	0.24	0.31	0.56	0.90	1.24	1.52
S1	Broad	1	91-100	_41	-0.79	-0.74	-0.67	-0.63	-0.60	-0.03	0.52	0.66	0.99	1.25	1.27	1.82	1.85	1.41	1.40	1.31	0.93	-0.09	-0.89	-1.24	-1.29	-1.06	-0.97	-1.03	-1.10	-1.26	-1.55	-1.78	-1.74	-1.48	0.01	1.03	1.16	1.16	1.18	1.22	1.21	1.20	1.19	1.12	0.99	0.96	1.11	1.22	1.12
S1	Broad	8	91-100	_43	-0.52	-0.46	-0.43	-0.64	-0.70	-0.51	-0.06	0.14	0.33	0.57	0.74	0.94	1.19	1.45	1.56	1.53	1.38	0.98	0.34	-0.32	-0.94	-1.36	-1.66	-1.58	-0.94	-0.27	-0.81	-1.37	-1.05	-0.80	0.52	1.25	1.39	1.28	0.96	0.83	0.87	0.92	0.92	0.76	0.47	0.34	0.65	1.05	0.95
S1	Broad	5	91-100	_45	0.51	-0.19	-0.77	-0.56	-0.26	0.03	0.32	0.59	0.78	0.95	1.13	1.33	1.77	2.08	2.05	1.69	1.13	0.43	-0.30	-0.80	-1.08	-1.02	-0.67	-0.65	-0.70	-0.85	-1.07	-1.24	-0.98	-0.69	-0.15	0.20	0.40	0.66	0.96	1.17	1.28	1.31	1.35	1.37	1.40	1.51	1.61	1.50	1.28
S1	Broad	4	91-100	_47	0.26	0.31	0.11	-0.26	-0.12	0.48	0.68	0.70	0.84	0.90	0.80	0.95	1.50	1.99	2.01	1.68	0.96	0.05	-0.61	-1.02	-1.24	-1.21	-0.96	-0.89	-1.03	-1.22	-1.46	-1.67	-1.85	-1.78	-0.85	-0.29	-0.20	-0.28	-0.50	-0.42	0.03	0.38	0.64	0.84	0.92	1.10	1.41	1.51	1.39
S1	Broad	3	91-100	_71	-0.93	-0.99	-0.94	-0.56	-0.09	0.38	0.85	1.20	1.29	1.24	1.15	1.62	1.91	1.81	1.66	1.66	1.67	1.56	1.00	0.21	-0.16	-0.52	-0.90	-1.30	-1.34	-1.19	-1.03	-0.90	-0.98	-0.99	-0.19	0.28	-0.03	-0.60	-0.63	-0.26	0.21	0.47	0.85	1.17	1.33	1.31	1.42	1.60	1.60
S1	Broad	2	91-100	_80	-0.32	-0.27	-0.24	-0.44	-0.75	-0.70	-0.24	0.10	0.29	0.35	0.23	0.60	1.22	1.55	1.52	1.43	1.31	1.12	0.92	0.72	0.52	0.24	-0.05	-0.34	-0.77	-0.98	-0.97	-1.01	-1.06	-1.05	-0.91	-0.82	-0.82	-1.00	-1.46	-1.32	-0.90	-0.47	-0.05	0.37	0.82	1.19	1.57	1.80	1.91
S1	Broad	1	81-90	_07	-0.76	-0.76	-0.59	-0.19	0.22	0.63	1.02	1.21	1.27	1.30	1.40	1.65	1.84	1.79	1.68	1.51	1.12	0.48	-0.26	-0.82	-0.85	-0.61	-0.34	-0.13	-0.30	-0.53	-0.80	-1.17	-1.36	-1.33	-1.00	-0.83	-0.92	-1.01	-0.55	0.34	1.19	1.34	0.95	0.87	0.82	1.17	1.29	1.21	0.87
S1	Broad	6	81-90	_10	-0.38	-0.52	-0.33	0.20	0.61	0.98	1.14	1.15	1.21	1.22	1.46	1.74	2.02	1.82	1.58	1.44	0.93	0.17	-0.70	-0.92	-0.63	-0.31	-0.10	-0.45	-0.68	-0.96	-1.34	-1.60	-1.69	-1.60	-0.91	-0.71	-0.74	-0.61	-0.41	-0.17	0.13	0.34	0.50	0.69	0.87	1.05	0.99	0.58	0.31
S1	Broad	9	81-90	_27	0.12	0.09	0.44	1.07	1.32	1.44	1.42	1.33	1.27	1.30	1.34	1.40	1.47	1.13	0.26	-0.06	-0.11	-0.16	-0.34	-0.78	-1.21	-0.96	-0.59	-0.80	-0.99	-1.27	-1.45	-1.70	-1.75	-1.71	-0.43	-0.38	-0.98	-1.14	-0.44	0.66	1.42	1.17	1.10	1.24	1.33	1.31	1.03	0.43	0.14
S1	Broad	5	81-90	_31	-0.48	-0.60	-0.90	-1.05	-0.61	0.06	0.74	1.31	1.46	1.40	1.37	1.26	1.41	1.73	1.79	1.69	1.45	1.03	0.48	-0.08	-0.52	-0.67	-0.81	-1.18	-1.23	-1.13	-1.03	-1.00	-1.05	-1.01	-0.69	-0.51	-0.29	0.19	0.53	0.77	1.00	1.12	1.16	1.19	1.18	1.21	1.29	1.34	1.19
S1	Broad	7	81-90	_66	-0.38	-0.32	-0.28	-0.31	-0.08	0.20	0.47	0.75	1.02	1.14	1.21	1.37	1.54	1.70	1.69	1.48	1.03	0.39	-0.18	-0.65	-0.91	-1.00	-0.87	-0.60	-0.51	-0.60	-0.80	-1.19	-1.67	-2.58	-0.89	0.10	0.35	0.61	0.83	1.03	1.15	1.18	1.10	0.88	0.82	1.08	1.38	1.64	1.53
S1	Broad	3	81-90	_75	0.61	0.75	0.93	1.11	1.20	1.17	1.15	1.15	1.13	1.09	1.07	1.42	1.65	1.68	1.62	1.46	1.17	0.70	0.12	-0.45	-0.95	-1.29	-1.60	-1.63	-1.37	-1.10	-0.98	-1.19	-1.31	-1.49	-0.19	0.62	0.63	0.19	0.16	0.37	0.54	0.68	0.75	0.90	1.09	1.12	1.07	1.02	0.87
S1	Broad	2	81-90	_82	0.14	0.02	0.30	0.59	0.89	1.10	1.22	1.30	1.35	1.30	0.58	0.56	1.40	1.86	1.57	1.29	0.85	0.05	-0.64	-1.09	-1.37	-1.21	-0.97	-0.84	-1.11	-1.15	-1.16	-1.17	-1.28	-1.35	-0.82	-0.24	0.35	0.77	0.99	1.03	0.96	0.89	0.88	0.77	0.59	1.18	1.43	1.37	1.15
S1	Broad	4	81-90	_87	0.53	0.65	0.83	1.01	1.19	1.37	1.46	1.44	1.37	1.30	1.24	1.29	1.46	1.46	1.34	1.06	0.58	0.10	-0.38	-0.79	-1.16	-1.10	-0.66	-0.55	-0.59	-0.84	-1.32	-1.79	-1.96	-1.94	-1.18	-0.71	-0.71	-1.11	-1.03	-0.61	-0.19	0.24	0.59	0.69	0.71	0.79	0.89	1.03	1.16
S1	Broad	0	81-90	_89	0.50	0.55	0.64	0.77	0.93	1.07	1.16	1.18	1.15	1.12	1.16	1.30	1.46	1.62	1.70	1.60	1.62	1.49	1.10	0.31	-0.63	-0.85	-0.91	-0.84	-0.71	-0.73	-0.97	-1.30	-1.45	-1.37	-0.27	0.43	0.56	0.69	0.82	0.89	0.96	1.00	0.95	0.62	0.25	0.68	1.30	1.14	0.82
S1	Broad	8	81-90	_94	-0.21	-0.14	-0.17	-0.50	-0.74	-0.30	0.37	0.73	0.94	0.63	0.71	1.37	2.08	2.29	1.92	1.73	1.41	0.78	-0.05	-0.84	-1.17	-0.27	-0.18	-0.82	-0.99	-1.21	-1.68	-1.92	-1.82	-1.67	-0.36	0.47	0.61	0.74	0.76	0.81	0.84	0.74	0.73	0.76	0.82	1.27	1.31	0.80	0.18
S1	Broad	9	71-80	_13	-0.34	-0.28	-0.37	-0.82	-0.57	-0.04	0.49	0.94	0.88	0.94	0.76	1.14	1.32	1.26	0.98	0.60	0.22	-0.17	-0.57	-0.86	-0.89	-0.82	-1.02	-1.14	-1.23	-1.31	-1.40	-1.53	0.70	3.06	2.04	1.38	1.26	1.15	0.96	0.74	0.70	0.73	0.80	0.74	0.62	0.93	1.32	1.54	1.11
S1	Broad	7	71-80	_20	-1.14	-1.03	-0.09	0.60	0.53	0.78	0.89	0.85	0.92	1.07	1.19	1.34	1.47	1.32	1.21	1.07	0.67	0.26	-0.15	-0.55	-1.01	-1.27	-1.44	-1.40	-1.29	-1.18	-1.13	-0.94	2.22	2.65	2.01	1.62	1.53	1.07	0.77	0.90	0.96	0.96	0.79	0.53	0.74	0.99	1.22	1.21	1.09
S1	Broad	8	71-80	_24	0.86	0.99	1.16	1.34	1.40	1.27	1.28	1.36	1.42	1.45	1.45	1.48	1.45	1.37	1.62	1.82	1.74	1.57	1.20	0.54	-0.18	-0.62	-0.74	-0.54	-0.45	-0.54	-0.82	-1.30	-1.61	-1.55	-0.79	-0.70	-1.23	-1.20	-0.78	-0.33	0.13	0.56	0.84	0.96	0.99	1.08	1.34	1.46	1.35
S1	Broad	6	71-80	_42	0.15	0.24	0.67	0.66	0.90	1.23	1.45	1.53	1.56	1.56	1.52	1.28	1.26	1.66	1.76	1.66	1.59	1.29	0.57	-0.23	-0.72	-0.68	-0.51	-0.34	-0.35	-0.57	-0.76	-1.13	-1.60	-1.58	-0.44	0.03	0.16	0.50	0.77	0.89	0.97	1.05	1.08	1.05	0.95	0.97	1.20	1.29	1.17
S1	Broad	1	71-80	_51	0.65	0.63	0.58	0.78	1.04	1.19	1.31	1.42	1.45	1.39	1.39	1.42	1.58	1.78	1.64	1.45	0.78	-0.05	-0.72	-1.02	-1.16	-0.93	-0.63	-0.78	-0.93	-1.02	-1.24	-1.62	-1.48	-1.29	-0.01	0.65	0.57	0.50	0.60	0.77	0.91	0.96	0.99	0.83	0.43	0.76	1.41	1.51	1.32
S1	Broad	5	71-80	_55	-0.47	-0.39	-0.29	-0.45	-0.88	-0.63	-0.25	0.14	0.51	0.78	0.49	0.75	1.22	1.47	1.44	1.29	1.04	0.65	0.12	-0.40	-0.68	-0.65	-0.57	-0.53	-0.71	-0.86	-1.06	-1.45	-1.66	-1.63	-1.23	-1.08	-1.20	-0.95	-0.53	-0.11	0.31	0.65	0.92	0.88	0.65	1.12	1.45	1.47	1.36
S1	Broad	0	71-80	_67	0.20	0.29	0.62	0.87	1.11	1.27	1.26	1.21	1.15	0.98	0.97	1.48	1.85	1.68	1.44	0.99	0.64	0.12	-0.42	-0.86	-1.25	-1.44	-1.48	-1.37	-1.25	-1.13	-1.03	-1.05	-1.21	-1.31	-1.27	-1.10	-0.50	0.12	0.41	0.60	0.74	0.87	0.96	0.95	0.78	0.98	1.25	1.25	1.09
S1	Broad	2	71-80	_68	-0.68	-0.96	-1.35	-1.32	-1.03	-0.72	-0.40	-0.08	0.23	0.55	0.87	1.18	1.50	1.79	1.89	1.87	1.83	1.51	0.84	-0.03	-0.55	-0.57	-0.59	-0.62	-0.84	-1.00	-0.99	-0.98	-0.94	-0.80	0.11	0.66	0.77	0.87	0.97	0.97	1.04	1.12	1.20	1.32	1.41	1.32	1.05	0.71	0.34
S1	Broad	3	71-80	_69	-0.79	-0.75	-0.85	-1.07	-0.83	-0.47	-0.11	0.24	0.57	0.82	1.04	1.15	1.30	1.52	1.26	0.80	0.34	-0.12	-0.74	-1.30	-1.35	-1.11	-0.87	-0.64	-0.60	-0.73	-1.00	-1.38	-1.67	-1.64	-0.25	0.58	0.71	0.84	0.85	0.70	0.77	0.83	0.81	0.69	0.61	0.91	1.29	1.67	1.89
S1	Broad	4	71-80	_100	0.82	0.94	1.13	1.31	1.37	1.28	1.31	1.29	1.21	1.18	1.21	1.27	1.38	1.50	1.49	1.14	0.43	-0.26	-0.84	-1.08	-1.22	-1.17	-0.99	-0.84	-0.82	-0.91	-1.11	-1.39	-1.58	-1.58	-1.19	-0.97	-1.19	-1.12	-0.46	0.25	0.81	0.88	0.83	0.84	0.85	0.91	1.00	1.11	1.19
S1	Broad	6	61-70	_09	-0.88	-0.83	-0.88	-0.80	-0.54	-0.04	0.51	0.85	1.12	0.99	1.00	1.74	2.09	2.13	2.03	1.75	1.29	0.70	0.01	-0.46	-0.32	0.08	0.49	0.28	-0.22	-0.52	-0.83	-1.31	-1.60	-1.55	-1.10	-1.03	-1.25	-1.00	-0.60	-0.20	0.20	0.60	0.89	0.90	0.83	1.22	1.39	1.37	0.99
S1	Broad	2	61-70	_37	0.29	0.25	0.42	0.83	1.04	1.17	1.21	1.26	1.31	1.33	1.17	1.63	2.00	1.68	1.48	0.95	0.37	-0.22	-0.78	-1.19	-1.44	-1.27	-0.99	-0.90	-0.96	-1.13	-1.38	-1.50	-1.44	-1.27	-0.28	0.38	0.56	0.70	0.86	0.98	1.04	1.10	1.10	1.06	0.88	1.03	1.31	1.20	0.89
S1	Broad	5	61-70	_44	1.15	1.30	1.53	1.73	1.70	1.58	1.55	1.54	1.49	1.33	0.92	1.28	1.77	1.98	1.64	1.50	0.97	0.02	-0.73	-1.04	-1.16	-1.02	-1.05	-1.17	-1.22	-1.24	-1.24	-1.23	-1.21	-1.15	-0.94	-0.78	-0.75	-0.73	-0.68	-0.52	-0.16	0.17	0.41	0.50	0.56	1.11	1.62	1.35	1.05
S1	Broad	4	61-70	_57	-0.60	-0.55	-0.51	-0.73	-0.83	-0.54	-0.22	0.11	0.44	0.76	1.09	1.38	1.66	1.90	1.99	2.08	2.04	1.75	1.28	0.64	-0.02	-0.47	-0.50	-0.53	-0.62	-0.86	-1.18	-1.55	-1.79	-1.80	-0.41	0.49	0.69	0.86	0.72	0.73	0.78	0.79	0.80	0.76	0.68	0.99	1.32	1.41	1.37
S1	Broad	7	61-70	_58	-0.37	-0.49	-0.80	-0.94	-0.42	0.22	0.86	1.35	1.49	1.63	1.86	1.91	1.66	1.44	1.03	0.56	0.08	-0.40	-0.78	-1.15	-1.10	-0.76	-0.69	-0.79	-0.89	-1.05	-1.33	-1.56	-1.59	-1.53	-1.04	-0.63	-0.17	0.29	0.64	0.92	1.12	1.20	1.20	1.23	1.27	1.33	1.57	1.33	0.72
S1	Broad	9	61-70	_62	1.14	1.24	1.37	1.29	1.04	1.07	1.18	1.25	1.22	1.11	1.04	1.14	1.28	1.41	1.47	1.25	1.07	0.77	0.26	-0.38	-0.88	-1.19	-1.42	-1.37	-1.28	-1.19	-1.11	-1.09	-1.35	-1.47	-1.09	-0.85	-0.83	-0.88	-0.83	-0.40	-0.05	0.20	0.33	0.09	1.00	1.79	1.72	1.47	1.39
S1	Broad	3	61-70	_63	1.38	1.15	0.94	1.16	1.38	1.45	1.45	1.44	1.38	1.20	0.71	0.62	1.22	1.49	1.39	1.01	0.23	-0.59	-1.14	-1.34	-1.15	-0.70	-0.52	-0.58	-0.69	-0.91	-1.27	-1.49	-1.48	-1.42	-1.08	-0.92	-0.87	-0.70	-0.49	-0.27	0.03	0.24	0.46	0.66	0.82	1.05	1.30	1.44	1.35
S1	Broad	1	61-70	_64	-0.09	-0.26	-0.35	-0.26	-0.08	0.19	0.60	0.92	1.14	1.29	1.38	1.53	1.79	1.99	2.01	1.85	1.51	1.04	0.52	0.03	-0.41	-0.64	-0.54	-0.47	-0.54	-0.74	-1.01	-1.32	-1.58	-1.61	-0.66	-0.13	0.07	0.31	0.51	0.68	0.81	0.90	0.91	0.86	0.94	1.35	1.80	2.10	1.68
S1	Broad	0	61-70	_77	-0.18	-0.50	-0.94	-0.71	-0.27	0.16	0.60	0.96	1.15	1.10	0.80	0.88	1.41	1.81	1.66	1.10	0.63	-0.18	-0.75	-1.15	-1.30	-1.31	-1.23	-1.08	-0.99	-1.01	-1.14	-1.30	-1.41	-1.40	-1.02	-0.85	-1.08	-1.32	-0.99	-0.34	0.32	0.89	0.97	0.69	0.68	1.11	1.63	2.07	2.00
S1	Broad	8	61-70	_97	-0.39	-0.35	-0.30	-0.25	-0.10	0.15	0.40	0.65	0.86	0.97	0.96	1.28	1.75	2.10	2.03	1.77	1.33	1.08	0.50	-0.04	-0.32	-0.59	-0.96	-1.45	-1.34	-1.15	-0.96	-0.95	-1.12	-1.10	-0.32	0.14	0.16	0.32	0.65	0.93	1.13	1.19	1.12	1.03	0.97	1.36	1.54	1.31	1.03
S1	Broad	2	51-60	_05	0.54	0.70	0.91	1.11	1.13	1.15	1.20	1.19	1.18	1.11	1.22	1.75	1.73	1.56	1.51	1.30	1.03	0.31	-0.65	-0.92	-0.71	-0.49	-0.95	-1.54	-1.35	-1.13	-1.20	-1.63	-1.74	-1.58	-0.50	0.18	0.10	-0.61	-0.68	-0.34	0.00	0.32	0.49	0.40	0.34	0.96	1.48	1.48	1.21
S1	Broad	8	51-60	_19	1.11	0.96	0.62	0.63	0.89	1.03	1.08	1.11	1.10	1.10	1.04	0.98	1.23	1.44	1.44	1.02	0.30	-0.46	-1.01	-1.26	-0.95	-0.45	0.08	0.23	-0.56	-0.95	-1.28	-1.70	-1.86	-1.81	-1.42	-1.00	-0.28	0.25	0.56	0.69	0.64	0.66	0.66	0.67	1.14	1.53	1.94	1.87	1.31
S1	Broad	6	51-60	_22	-0.61	-0.58	-0.55	-0.56	-0.42	-0.17	0.09	0.35	0.65	1.02	1.14	1.35	1.80	1.92	1.53	0.82	0.10	-0.73	-1.27	-1.52	-1.52	-1.18	-0.93	-0.96	-1.04	-1.16	-1.37	-1.47	-1.39	-1.22	-0.32	0.18	0.31	0.56	0.81	0.99	1.08	1.11	1.15	1.21	1.20	1.28	1.52	1.54	1.48
S1	Broad	9	51-60	_39	0.64	0.48	0.59	0.95	1.16	1.34	1.41	1.34	1.28	1.29	1.27	1.38	1.65	1.54	1.31	1.43	1.63	1.03	-0.20	-0.90	-1.29	-0.92	-0.58	-0.81	-1.00	-1.21	-1.55	-1.70	-1.46	-1.35	-0.88	-0.58	-0.53	-0.90	-1.16	-0.75	-0.31	0.11	0.39	0.43	0.26	0.85	1.42	1.42	1.22
S1	Broad	3	51-60	_53	0.39	0.58	0.83	1.07	1.08	1.06	1.08	1.04	0.99	0.95	0.75	0.97	1.35	1.44	1.27	0.87	0.39	-0.30	-0.87	-1.19	-1.42	-1.48	-1.23	-0.95	-0.86	-0.92	-1.17	-1.67	-2.06	-1.97	-0.31	0.74	0.95	1.12	0.84	0.69	0.71	0.68	0.67	0.70	0.74	0.78	0.85	0.95	1.03
S1	Broad	7	51-60	_56	-0.39	-0.34	-0.28	-0.22	-0.07	0.13	0.33	0.53	0.77	1.09	1.03	1.25	1.53	1.59	1.58	1.54	1.45	1.30	1.15	1.00	0.83	0.61	0.38	0.06	-0.44	-0.57	-0.81	-1.50	-2.13	-2.08	-1.10	-0.65	-0.76	-0.74	-0.67	-0.46	-0.01	0.38	0.66	0.75	0.63	1.14	1.76	1.88	1.64
S1	Broad	0	51-60	_65	-0.04	-0.37	-0.78	-0.85	-0.35	0.35	1.08	1.38	1.26	0.66	0.33	0.76	1.26	1.70	1.80	1.75	1.77	1.59	1.07	0.25	-0.62	-1.07	-0.88	-0.61	-0.59	-0.69	-1.08	-1.56	-1.73	-1.67	-0.99	-0.52	-0.12	0.28	0.57	0.85	1.06	1.19	1.24	1.05	0.81	1.12	1.59	1.69	1.43
S1	Broad	1	51-60	_74	0.49	0.52	0.66	0.90	1.13	1.31	1.37	1.37	1.36	1.36	1.37	1.38	1.51	1.70	1.75	1.65	1.36	0.92	0.39	-0.15	-0.64	-1.12	-1.41	-1.40	-1.21	-1.01	-0.83	-0.87	-1.20	-1.29	-1.19	-1.03	-0.88	-1.11	-1.04	-0.11	0.89	1.06	0.63	0.45	0.75	1.02	1.32	1.39	1.19
S1	Broad	4	51-60	_93	-1.56	-1.21	-1.05	-1.35	-1.00	-0.04	0.88	1.21	1.11	0.90	0.67	0.99	1.44	1.72	1.69	1.42	0.97	0.52	0.09	-0.34	-1.04	-1.23	-1.52	-1.44	-0.80	-0.15	-0.50	-1.05	-1.12	-1.00	0.29	1.07	1.18	1.29	1.30	1.09	1.02	1.02	1.05	1.07	1.14	1.30	1.40	1.49	1.44
S1	Broad	5	51-60	_95	-0.38	-0.57	-0.70	-0.61	-0.41	-0.14	0.23	0.61	0.88	1.11	1.35	1.54	1.46	1.26	1.15	0.92	0.66	0.40	0.03	-0.54	-0.91	-1.15	-1.50	-1.49	-1.18	-0.88	-1.07	-1.24	-1.40	-1.38	-0.85	-0.44	0.01	0.44	0.73	0.98	1.14	1.18	1.21	1.17	1.02	1.13	1.34	1.55	1.67
S1	Broad	0	41-50	_02	-0.34	-0.66	-1.15	-1.10	-0.61	-0.08	0.45	0.90	1.07	1.04	0.77	0.77	1.53	1.76	1.44	0.74	0.10	-0.69	-1.13	-1.41	-1.53	-1.23	-0.96	-0.97	-1.01	-1.01	-1.03	-1.11	-1.12	-1.10	-0.93	-0.92	-1.15	-1.34	-1.06	-0.33	0.39	0.69	0.71	0.62	0.51	1.07	1.77	1.76	1.49
S1	Broad	9	41-50	_03	-0.72	-0.82	-0.87	-0.72	-0.52	-0.27	0.11	0.50	0.88	1.16	1.22	1.39	1.59	1.76	1.66	1.58	1.39	0.68	-0.28	-0.76	-1.03	-1.14	-0.97	-0.82	-0.77	-0.84	-1.05	-1.45	-1.86	-1.91	-0.35	0.64	0.77	0.50	0.52	0.76	0.96	1.16	0.98	0.77	0.91	1.08	1.25	1.30	1.26
S1	Broad	4	41-50	_14	0.55	0.62	0.72	0.90	1.18	1.26	1.34	1.38	1.30	1.23	1.43	1.54	1.62	1.68	1.68	1.60	1.18	0.37	-0.59	-1.28	-1.19	-0.60	-0.68	-0.82	-0.89	-1.08	-1.33	-1.27	-0.99	-0.90	-0.61	-0.40	-0.36	-0.36	-0.61	-0.43	-0.07	0.28	0.60	0.74	0.74	0.94	1.33	1.50	1.50
S1	Broad	2	41-50	_29	-0.97	-0.86	-0.68	-0.51	-0.32	-0.10	0.19	0.53	0.77	0.92	0.97	1.09	1.33	1.51	1.34	0.88	0.29	-0.22	-0.57	-0.89	-1.23	-0.85	-0.67	-0.88	-1.02	-1.17	-1.46	-1.76	-1.81	-1.74	-1.19	-1.09	-1.16	-0.79	-0.32	0.16	0.62	0.94	1.07	1.07	1.07	1.22	1.41	1.57	1.57
S1	Broad	5	41-50	_34	-0.67	-0.43	0.19	0.65	0.92	1.18	1.37	1.42	1.33	1.27	1.27	1.31	1.44	1.57	1.51	1.19	0.58	0.03	-0.53	-1.00	-1.42	-1.62	-1.55	-1.42	-1.28	-1.15	-1.09	-1.18	-1.13	-0.96	0.04	0.20	0.29	0.55	0.71	0.79	0.88	0.97	0.91	0.44	0.33	1.05	1.45	1.39	1.25
S1	Broad	8	41-50	_73	0.60	0.62	0.77	0.95	1.08	1.18	1.24	1.25	1.25	1.23	1.24	1.34	1.54	1.73	1.80	1.76	1.59	1.27	0.71	-0.06	-0.85	-1.17	-1.49	-1.46	-1.28	-1.10	-0.93	-0.89	-1.03	-1.31	-0.76	-0.62	-0.75	-0.74	-0.60	-0.33	-0.01	0.27	0.39	0.41	0.45	1.05	1.59	1.45	1.33
S1	Broad	3	41-50	_88	0.42	0.52	0.65	0.77	0.96	1.06	1.07	1.10	1.12	1.12	1.07	1.04	1.09	1.21	1.29	1.26	1.11	0.80	0.30	-0.16	-0.42	-0.66	-0.93	-1.63	-1.76	-1.53	-1.31	-1.18	-1.35	-1.37	-0.05	0.66	0.73	0.52	0.42	0.62	0.82	0.95	1.01	0.92	0.87	1.14	1.46	1.71	1.36
S1	Broad	6	41-50	_90	0.84	0.95	1.10	1.25	1.37	1.29	1.24	1.26	1.29	1.29	1.19	1.12	1.30	1.51	1.50	1.26	0.73	0.22	-0.28	-0.69	-0.87	-0.88	-0.75	-0.76	-0.88	-1.08	-1.38	-1.60	-1.62	-1.56	-0.99	-0.64	-0.66	-0.99	-1.03	-0.65	-0.25	0.16	0.57	0.84	0.62	1.27	1.43	1.15	0.87
S1	Broad	1	41-50	_91	0.25	0.21	0.58	1.00	1.17	1.23	1.32	1.41	1.42	1.36	1.32	1.37	1.43	1.53	1.55	1.37	0.90	0.09	-0.70	-1.24	-1.39	-1.05	-0.66	-0.61	-0.71	-0.88	-1.20	-1.54	-1.64	-1.60	-1.18	-1.06	-1.26	-1.07	-0.64	-0.20	0.24	0.60	0.81	0.94	1.02	1.06	0.89	0.58	0.36
S1	Broad	7	41-50	_96	0.85	0.94	1.07	1.20	1.25	1.15	1.18	1.25	1.29	1.33	1.24	1.55	1.69	1.53	1.32	1.22	0.97	0.60	-0.08	-0.62	-0.80	-0.77	-0.64	-0.61	-0.67	-0.89	-1.25	-1.50	-1.55	-1.49	-0.67	-0.10	0.24	0.48	0.63	0.71	0.78	0.83	0.90	0.96	0.97	0.99	1.13	1.21	1.10
S1	Broad	2	31-40	_11	1.51	1.63	1.79	1.75	1.15	1.10	1.20	1.25	1.17	0.89	0.92	1.21	1.52	1.76	1.58	1.40	1.16	0.71	0.24	-0.39	-0.83	-0.74	-0.67	-0.85	-0.97	-1.09	-1.22	-1.47	-1.54	-1.41	-0.49	-0.31	-0.20	0.16	0.39	0.52	0.64	0.71	0.68	0.46	0.28	1.02	1.52	1.17	0.89
S1	Broad	6	31-40	_12	0.69	0.63	0.52	0.68	0.98	1.19	1.31	1.36	1.39	1.41	1.44	1.44	1.40	1.36	1.24	0.96	0.65	0.34	0.04	-0.27	-0.59	-0.90	-1.19	-1.42	-1.35	-1.24	-1.13	-1.09	-1.38	-1.53	-1.06	-0.89	-0.99	-1.19	-1.32	-1.26	-1.03	-0.76	-0.48	-0.22	0.09	0.48	0.90	1.31	1.47
S1	Broad	4	31-40	_25	1.03	1.18	1.41	1.60	1.53	1.39	1.37	1.37	1.29	1.23	1.25	1.31	1.43	1.61	1.69	1.59	1.34	0.79	0.14	-0.47	-0.95	-0.46	0.13	-0.54	-0.77	-0.93	-1.33	-1.61	-1.44	-1.21	-0.14	0.49	0.50	0.66	0.79	0.87	0.95	0.88	0.79	0.60	0.41	0.92	1.20	1.07	0.86
S1	Broad	1	31-40	_46	1.71	1.81	1.94	1.73	1.37	1.34	1.38	1.43	1.42	1.23	0.91	1.07	1.43	1.74	1.73	1.62	1.39	1.07	0.75	0.49	0.21	-0.12	-0.39	-0.85	-1.23	-1.19	-1.15	-1.12	-1.12	-1.12	-1.12	-1.10	-1.08	-0.99	-0.69	-0.32	0.03	0.33	0.44	0.33	0.11	0.27	0.88	1.21	1.14
S1	Broad	8	31-40	_54	-0.97	-1.01	-1.10	-0.88	-0.49	-0.08	0.32	0.72	1.05	1.23	1.32	1.48	1.61	1.63	1.39	0.82	0.24	-0.35	-0.85	-1.08	-1.17	-1.13	-1.06	-1.04	-1.05	-1.14	-1.30	-1.47	-1.45	-1.38	-1.01	-0.77	-0.74	-0.98	-1.25	-0.88	-0.41	0.05	0.52	1.05	1.38	1.50	1.58	1.38	0.98
S1	Broad	5	31-40	_59	-0.03	-0.28	-0.68	-1.02	-0.79	-0.09	0.60	1.02	1.14	1.22	1.28	1.35	1.57	1.72	1.64	1.34	0.75	0.16	-0.37	-0.74	-0.87	-0.70	-0.47	-0.27	-0.35	-0.55	-0.64	-0.78	-1.14	-1.36	-2.55	-3.12	-1.97	-0.58	0.20	0.69	0.97	1.10	1.15	1.17	1.15	1.20	1.29	1.37	1.33
S1	Broad	7	31-40	_70	1.02	1.14	1.30	1.47	1.59	1.43	1.31	1.33	1.39	1.40	1.32	1.23	1.16	1.15	0.95	0.62	0.28	-0.05	-0.39	-0.68	-0.87	-0.91	-0.86	-0.88	-0.99	-1.21	-1.67	-1.66	-1.52	-1.43	-0.80	-0.58	-0.67	-0.65	-0.52	-0.26	0.09	0.44	0.62	0.68	0.77	1.04	1.38	1.71	1.77
S1	Broad	0	31-40	_79	-0.89	-0.83	-0.72	-0.57	-0.38	-0.12	0.26	0.69	0.94	0.88	0.74	1.03	1.51	1.87	1.82	1.69	1.26	0.71	0.17	-0.35	-0.83	-0.97	-0.67	-0.45	-0.37	-0.49	-0.78	-1.16	-1.28	-1.25	-0.84	-0.60	-0.56	-0.54	-0.52	-0.34	-0.04	0.17	0.40	0.50	0.48	1.12	1.86	2.02	1.82
S1	Broad	9	31-40	_85	0.19	0.26	0.41	0.57	0.67	0.75	0.79	0.80	0.78	0.73	0.75	0.96	1.23	1.49	1.50	1.14	1.00	0.84	0.56	0.12	-0.24	-0.31	-0.78	-1.34	-1.30	-1.17	-1.04	-0.96	-1.02	-0.96	-0.06	0.50	0.58	0.67	0.71	0.68	0.69	0.67	0.67	0.71	0.78	0.86	0.99	1.07	1.05
S1	Broad	3	31-40	_92	-0.55	-0.78	-0.93	-0.77	-0.51	-0.13	0.30	0.63	0.88	1.07	1.28	1.31	1.35	1.53	1.62	1.59	1.49	1.23	0.71	0.00	-0.69	-0.94	-1.09	-1.08	-0.99	-0.98	-1.14	-1.42	-1.65	-1.60	-0.30	0.55	0.73	0.90	0.92	0.84	0.95	1.01	0.93	0.89	0.68	1.02	1.47	1.49	1.28
S1	Broad	4	21-30	_08	-0.07	-0.21	-0.59	-0.93	-0.93	-0.14	0.78	1.18	1.08	0.95	0.62	1.35	1.84	1.93	1.89	1.64	1.19	0.59	0.01	-0.47	-0.87	-1.00	-0.81	-0.56	-0.50	-0.55	-0.80	-1.11	-1.28	-1.35	-0.93	-0.75	-0.91	-1.02	-0.74	-0.16	0.42	0.77	0.87	0.97	1.05	1.24	1.63	1.72	1.63
S1	Broad	8	21-30	_17	-0.63	-0.86	-1.17	-0.90	-0.43	0.05	0.52	0.88	1.03	1.04	0.64	0.85	1.37	1.64	1.69	1.60	1.34	1.01	0.78	0.50	-0.03	-0.72	-1.06	-1.45	-1.37	-1.21	-1.05	-0.96	-1.11	-1.38	-0.02	0.98	1.24	1.37	0.89	0.79	0.91	0.97	0.91	0.84	0.96	1.18	1.06	0.51	0.17
S1	Broad	5	21-30	_23	-0.42	-0.37	-0.40	-0.43	-0.19	0.07	0.34	0.59	0.84	0.93	1.05	1.52	1.64	1.49	1.24	0.59	-0.25	-0.81	-1.09	-1.31	-1.19	-1.04	-1.12	-1.20	-1.20	-1.19	-1.24	-1.25	-1.19	-1.04	-0.07	0.61	0.72	0.80	0.71	0.64	0.64	0.65	0.56	0.63	1.40	1.89	2.30	2.19	1.67
S1	Broad	7	21-30	_26	0.65	0.59	0.75	1.00	1.14	1.18	1.18	1.16	0.99	0.53	0.74	1.34	1.56	1.57	1.54	1.45	1.20	0.78	0.32	-0.09	-0.47	-0.70	-0.60	-0.48	-0.53	-0.78	-1.08	-1.54	-1.76	-1.69	-0.99	-0.76	-1.12	-1.16	-0.76	-0.31	0.14	0.53	0.68	0.69	0.75	0.96	1.24	1.23	0.89
S1	Broad	2	21-30	_35	-0.31	-0.50	-0.91	-1.30	-0.88	0.05	0.95	1.38	1.39	1.34	1.23	1.60	1.72	1.57	1.51	1.39	1.13	0.31	-0.84	-1.20	-1.23	-1.17	-0.96	-0.82	-0.85	-1.04	-1.34	-1.53	-1.48	-1.39	-0.94	-0.64	-0.63	-0.76	-0.78	-0.36	-0.02	0.09	0.36	0.72	1.22	1.43	1.37	1.32	1.24
S1	Broad	3	21-30	_78	-0.18	-0.51	-1.09	-1.33	-0.78	0.03	0.80	1.07	1.01	1.16	1.28	1.34	1.52	1.74	1.76	1.57	1.24	0.69	-0.14	-0.86	-1.19	-1.06	-0.88	-0.71	-0.85	-0.98	-1.02	-1.17	-1.30	-1.29	-1.01	-0.84	-0.81	-0.83	-0.96	-0.78	-0.09	0.37	0.80	1.14	1.39	1.64	1.69	1.53	1.39
S1	Broad	9	21-30	_81	0.57	0.57	0.75	0.99	1.12	1.20	1.24	1.22	1.22	1.14	0.90	1.29	1.47	1.34	1.15	0.69	0.13	-0.48	-1.13	-1.55	-1.36	-0.92	-0.48	-0.24	-0.36	-0.64	-1.02	-1.42	-1.67	-1.61	-0.15	0.74	0.01	-0.93	-1.06	-0.63	-0.08	0.22	0.27	0.43	1.02	1.69	2.28	1.85	1.45
S1	Broad	6	21-30	_86	1.14	1.29	1.50	1.71	1.65	1.29	1.38	1.43	1.40	1.31	0.84	1.25	1.96	2.04	1.71	1.25	0.79	0.38	-0.29	-0.78	-1.05	-1.22	-1.42	-1.27	-0.85	-0.44	-0.68	-0.92	-1.02	-1.02	-0.85	-0.76	-0.75	-0.80	-0.87	-0.59	-0.17	0.01	0.24	0.42	0.51	0.93	1.43	1.70	1.37
S1	Broad	0	21-30	_98	0.09	-0.04	-0.11	-0.09	0.05	0.28	0.68	1.04	1.19	1.28	1.10	0.91	1.29	1.68	1.65	1.42	1.11	0.38	-0.30	-0.66	-0.99	-0.75	-0.57	-0.77	-0.93	-1.04	-1.36	-1.56	-1.57	-1.45	-0.41	0.24	0.02	-0.52	-0.63	-0.18	0.28	0.58	0.86	1.04	1.23	1.44	1.64	1.73	1.48
S1	Broad	1	21-30	_99	1.01	1.11	1.23	1.17	1.15	1.24	1.31	1.33	1.31	1.01	0.67	1.13	1.52	1.58	1.57	1.48	1.30	0.92	0.28	-0.40	-0.85	-1.27	-1.53	-1.36	-1.17	-0.97	-0.83	-0.96	-1.16	-1.26	-1.23	-1.18	-1.22	-1.28	-1.06	-0.75	-0.43	-0.11	0.21	0.53	0.88	1.17	1.48	1.68	1.57
S1	Broad	4	11-20	_16	-0.34	-0.28	-0.20	-0.26	-0.45	-0.33	0.23	0.60	1.02	1.36	1.63	1.74	1.85	1.98	1.92	1.70	1.24	0.48	-0.22	-0.68	-0.89	-0.62	-0.31	-0.56	-0.86	-1.15	-1.54	-1.71	-1.63	-1.53	-1.03	-0.80	-0.83	-0.82	-0.69	-0.43	-0.12	0.21	0.46	0.69	0.92	1.18	1.52	1.62	1.40
S1	Broad	9	11-20	_28	-0.47	-0.52	-0.57	-0.55	-0.33	0.11	0.55	0.72	0.79	0.78	1.08	1.46	1.84	2.14	2.04	1.84	1.76	1.60	1.25	0.70	-0.07	-0.77	-1.21	-1.17	-1.05	-0.93	-0.83	-0.94	-1.11	-1.09	-0.71	-0.49	-0.49	-0.79	-0.83	-0.48	-0.12	0.25	0.57	0.70	0.73	0.88	1.31	1.63	1.61
S1	Broad	8	11-20	_33	-0.79	-0.80	-0.96	-0.92	-0.55	-0.13	0.29	0.70	1.01	0.98	0.73	0.96	1.39	1.60	1.56	1.28	0.73	0.16	-0.42	-0.97	-1.17	-1.15	-1.04	-0.92	-0.85	-0.91	-1.14	-1.46	-1.50	-1.24	0.44	1.45	1.28	1.10	1.14	1.25	1.29	1.29	1.28	1.24	1.20	1.14	1.18	1.39	1.38
S1	Broad	0	11-20	_36	-0.29	-0.30	-0.61	-1.05	-0.97	-0.25	0.55	1.05	0.97	0.80	0.41	0.25	0.94	1.55	1.41	0.98	0.46	-0.16	-0.84	-1.29	-1.30	-1.04	-0.77	-0.52	-0.58	-0.92	-1.20	-1.52	-1.60	-1.56	-1.24	-0.85	-0.06	0.41	0.69	0.85	0.91	0.87	0.77	0.43	0.36	1.10	1.50	1.39	1.14
S1	Broad	5	11-20	_50	0.25	0.49	0.90	1.09	1.15	1.21	1.25	1.18	1.16	1.07	1.02	1.38	1.69	1.74	1.68	1.54	1.33	0.97	0.45	-0.13	-0.69	-0.53	0.05	-0.38	-0.70	-0.80	-1.27	-1.64	-1.97	-1.91	-0.28	0.64	0.80	0.85	0.90	0.95	0.94	0.94	0.98	0.95	0.63	1.06	1.30	1.19	1.00
S1	Broad	1	11-20	_52	0.04	0.20	0.54	0.89	1.17	1.31	1.33	1.35	1.34	1.34	1.38	1.45	1.47	1.47	1.51	1.16	0.65	0.14	-0.37	-0.83	-1.12	-0.98	-0.73	-0.50	-0.79	-1.05	-1.06	-1.09	-1.25	-1.45	-0.37	0.31	0.45	0.59	0.79	0.97	1.01	1.02	1.03	0.86	0.46	0.86	1.39	1.37	1.17
S1	Broad	6	11-20	_60	0.42	0.45	0.60	0.90	1.16	1.31	1.36	1.36	1.31	1.12	0.93	1.42	1.43	1.22	1.18	0.97	0.64	0.27	-0.50	-1.12	-1.32	-1.35	-1.06	-0.84	-0.87	-1.06	-1.30	-1.63	-1.83	-1.82	-1.27	-1.04	-1.09	-0.90	-0.70	-0.44	-0.08	0.19	0.35	0.44	0.63	0.88	1.01	1.03	0.99
S1	Broad	7	11-20	_72	0.47	0.48	0.59	0.79	0.95	1.04	1.10	1.13	1.14	1.16	1.13	1.24	1.56	1.72	1.68	1.37	0.81	0.26	-0.34	-0.80	-1.10	-1.28	-1.46	-1.60	-1.52	-1.41	-1.30	-1.25	-1.48	-1.44	-0.78	-0.70	-0.80	-0.68	-0.47	-0.17	0.18	0.48	0.73	0.95	1.12	1.18	1.27	1.27	1.15
S1	Broad	3	11-20	_83	-0.54	-0.45	-0.09	0.20	0.37	0.65	0.97	1.21	1.34	1.30	1.17	1.32	1.52	1.72	1.77	1.57	1.36	0.91	0.02	-0.91	-1.70	-1.55	-0.73	-0.88	-1.14	-1.38	-1.63	-2.08	-2.15	-2.07	-1.34	-0.85	-0.52	-0.17	0.12	0.28	0.35	0.35	0.32	0.16	0.01	0.30	0.94	1.14	1.08
S1	Broad	2	11-20	_84	0.27	0.35	0.67	0.85	0.93	1.01	1.07	1.11	1.11	1.09	1.13	1.20	1.30	1.39	1.41	1.32	1.05	0.45	-0.36	-0.94	-1.31	-1.30	-0.97	-0.82	-0.81	-0.97	-1.23	-1.54	-1.54	-1.34	0.12	1.05	1.18	1.10	0.87	0.82	0.84	0.90	0.94	0.94	0.86	0.74	0.76	1.07	1.29
S1	Broad	7	1-10	_01	-0.93	-0.82	-0.77	-0.72	-0.51	-0.11	0.45	0.96	1.27	1.41	1.78	1.95	2.05	1.85	1.67	1.33	0.76	0.19	-0.34	-0.77	-1.07	-1.02	-0.81	-0.73	-0.90	-1.18	-1.53	-1.85	-1.95	-1.83	-0.87	-0.29	-0.16	0.19	0.52	0.75	0.86	0.91	0.96	0.97	0.99	1.03	1.18	1.22	1.22
S1	Broad	4	1-10	_06	0.22	0.25	0.33	0.68	0.98	1.28	1.39	1.42	1.40	1.39	1.42	1.52	1.69	1.78	1.78	1.73	1.55	1.13	0.57	0.11	-0.35	-0.72	-0.63	-0.71	-0.97	-1.06	-1.14	-1.29	-1.42	-1.38	-0.97	-0.91	-1.07	-0.89	-0.52	-0.14	0.23	0.57	0.74	0.69	0.48	0.72	1.33	1.51	1.40
S1	Broad	3	1-10	_15	0.83	0.95	1.11	1.22	1.07	1.07	1.18	1.20	1.14	1.01	0.83	1.52	1.80	1.49	1.35	0.95	0.26	-0.45	-1.13	-1.63	-1.58	-1.24	-0.87	-0.59	-0.78	-1.11	-1.54	-1.93	-1.99	-1.77	-0.29	0.65	0.84	1.03	1.06	0.70	0.67	0.72	0.74	0.71	0.77	0.84	0.79	0.80	1.14
S1	Broad	2	1-10	_21	-0.06	-0.04	0.06	0.38	0.84	1.18	1.30	1.29	1.24	1.21	1.27	1.63	2.06	2.47	2.19	1.65	1.47	1.15	0.53	-0.14	-0.49	-0.25	0.07	0.33	-0.36	-0.72	-0.84	-1.17	-1.77	-1.78	-1.30	-1.03	-1.10	-1.22	-0.73	-0.05	0.59	0.72	0.60	0.38	0.19	0.78	1.34	1.43	1.37
S1	Broad	1	1-10	_30	-0.52	-0.85	-0.93	-0.42	0.12	0.67	1.18	1.35	1.44	1.52	1.51	1.64	1.86	1.93	1.81	1.50	0.96	0.23	-0.60	-1.25	-1.20	-0.70	-0.17	0.14	-0.45	-0.82	-1.19	-1.71	-1.97	-1.89	-1.15	-0.70	-0.63	-0.60	-0.91	-0.86	-0.40	0.07	0.47	0.45	0.13	0.39	0.78	1.05	1.00
S1	Broad	9	1-10	_32	0.64	0.74	0.88	0.97	1.03	1.13	1.17	1.19	1.22	1.24	1.20	1.07	0.93	1.16	1.52	1.60	1.54	1.27	0.63	-0.14	-0.66	-0.96	-0.92	-0.70	-0.70	-0.89	-1.20	-1.71	-2.07	-1.96	-0.20	0.87	1.02	0.97	0.92	0.92	0.86	0.83	0.76	0.34	0.28	0.83	1.16	1.13	1.01
S1	Broad	0	1-10	_48	-0.34	-0.27	-0.19	-0.26	-0.20	0.38	0.70	0.90	1.01	0.61	0.60	1.42	1.95	1.99	1.90	1.62	1.05	0.31	-0.34	-0.80	-1.07	-1.15	-1.04	-0.89	-0.84	-0.92	-1.21	-1.57	-1.76	-1.63	-0.86	-0.64	-0.33	0.35	0.59	0.75	0.86	0.96	1.10	1.19	1.14	1.03	1.04	1.24	1.33
S1	Broad	8	1-10	_49	-0.55	-0.49	-0.42	-0.30	-0.23	-0.08	0.17	0.43	0.68	0.93	1.21	1.50	1.81	1.87	1.54	1.40	1.17	0.44	-0.26	-0.25	-0.08	0.08	0.18	-0.20	-0.45	-0.81	-1.39	-1.92	-1.97	-1.82	-0.58	0.05	0.18	0.47	0.65	0.74	0.82	0.92	0.99	1.00	1.00	1.05	1.14	1.26	1.32
S1	Broad	5	1-10	_61	0.60	0.61	0.62	0.72	0.90	1.04	1.16	1.28	1.37	1.34	1.25	1.39	1.59	1.78	1.67	1.39	1.29	0.89	0.06	-0.68	-1.02	-1.18	-1.22	-1.07	-0.86	-0.82	-0.90	-1.11	-1.41	-1.43	-1.09	-0.92	-0.96	-0.84	-0.65	-0.28	0.12	0.35	0.48	0.35	0.25	0.76	1.23	1.37	1.31
S1	Broad	6	1-10	_76	-0.43	-0.42	-0.51	-0.79	-1.02	-0.87	-0.52	-0.16	0.20	0.56	0.98	1.40	1.88	2.16	1.99	1.87	1.68	1.35	0.83	0.17	-0.41	-0.65	-0.60	-0.57	-0.59	-0.82	-1.14	-1.45	-1.54	-1.49	-0.95	-0.73	-0.87	-0.88	-0.40	0.29	0.90	1.09	1.01	0.86	0.60	0.87	1.38	1.64	1.58
S1	Corrective	0	91-100	_04	0.06	0.14	0.03	-0.47	-0.59	-0.34	0.38	0.87	1.27	1.61	1.85	1.96	1.79	1.62	1.33	0.86	0.40	-0.07	-0.50	-0.77	-0.93	-1.04	-1.31	-1.31	-1.24	-1.18	-1.15	-1.33	-1.39	-1.28	-0.81	-0.57	-0.24	0.33	0.63	0.82	1.00	1.15	1.19	1.21	1.23	1.26	1.34	1.48	1.58
S1	Corrective	6	91-100	_18	-0.97	-0.85	-0.56	-0.32	-0.28	-0.23	0.04	0.59	0.97	1.23	1.30	1.35	1.57	1.69	1.54	1.25	0.87	0.39	-0.14	-0.54	-0.87	-1.09	-1.22	-1.09	-0.87	-0.65	-0.77	-1.01	-1.07	-1.15	-0.90	-0.72	-0.59	-0.38	-0.07	0.32	0.64	0.83	0.84	0.78	0.95	1.11	1.28	1.40	1.38
S1	Corrective	7	91-100	_38	-0.73	-0.70	-0.68	-0.72	-0.67	-0.27	0.23	0.48	0.72	0.85	0.66	1.04	1.70	2.25	2.28	2.15	1.77	1.00	0.16	-0.52	-0.99	-1.20	-1.44	-1.23	-0.89	-0.59	-0.88	-1.05	-1.20	-1.41	-1.17	-1.04	-1.10	-1.20	-0.92	-0.35	0.24	0.79	0.96	0.90	0.99	1.11	1.35	1.51	1.44
S1	Corrective	9	91-100	_40	0.51	0.52	0.64	0.79	0.88	0.96	1.04	0.94	0.47	0.55	1.04	1.48	1.92	2.12	1.83	1.63	1.46	1.12	0.65	0.24	0.02	-0.37	-0.81	-1.26	-1.34	-1.22	-1.11	-1.02	-1.07	-1.20	-0.82	-0.61	-0.61	-0.84	-1.24	-1.38	-1.17	-0.88	-0.59	-0.31	0.01	0.41	0.83	1.25	1.24
S1	Corrective	1	91-100	_41	-0.40	-0.36	-0.33	-0.39	-0.48	-0.47	0.06	0.58	0.87	0.96	1.01	1.82	2.06	1.94	1.62	1.03	0.43	-0.18	-0.77	-1.16	-1.20	-1.05	-0.98	-1.00	-1.06	-1.19	-1.37	-1.52	-1.61	-1.44	-0.12	0.81	0.97	1.09	1.10	1.12	1.16	1.21	1.21	1.11	0.94	0.92	1.14	1.33	1.19
S1	Corrective	8	91-100	_43	-0.75	-0.72	-0.67	-0.63	-0.55	-0.22	0.19	0.43	0.67	0.95	1.17	1.31	1.50	1.70	1.80	1.73	1.51	1.09	0.44	-0.23	-0.77	-0.96	-1.20	-1.40	-1.24	-1.06	-0.98	-1.15	-0.95	-0.80	-0.02	0.43	0.54	0.62	0.74	0.95	1.10	1.13	1.04	0.73	0.52	0.73	0.99	1.12	0.91
S1	Corrective	5	91-100	_45	-0.37	-0.59	-1.00	-0.93	-0.51	-0.07	0.37	0.80	1.12	1.30	1.30	1.41	1.74	1.93	1.86	1.45	0.82	0.14	-0.53	-0.96	-1.13	-1.11	-0.91	-0.75	-0.73	-0.86	-1.10	-1.36	-1.45	-1.30	-0.51	-0.01	0.30	0.66	0.92	1.06	1.16	1.20	1.20	1.19	1.24	1.42	1.58	1.58	1.06
S1	Corrective	4	91-100	_47	-0.28	-0.24	-0.18	-0.17	-0.12	0.14	0.47	0.65	0.81	0.89	0.78	1.25	2.04	2.25	2.15	1.87	1.40	0.77	-0.01	-0.53	-0.86	-0.93	-0.80	-0.82	-0.93	-1.05	-1.35	-1.61	-1.72	-1.69	-1.35	-1.15	-1.10	-0.99	-0.93	-0.70	-0.19	0.14	0.39	0.60	0.71	0.88	1.32	1.52	1.43
S1	Corrective	3	91-100	_71	-1.10	-1.14	-1.23	-1.00	-0.53	-0.02	0.48	0.91	1.10	1.10	0.87	1.10	1.55	1.69	1.69	1.57	1.31	1.01	0.64	0.05	-0.54	-0.79	-0.96	-1.22	-1.27	-1.22	-1.17	-1.12	-1.11	-1.28	-1.04	-0.87	-0.82	-0.71	-0.65	-0.24	0.18	0.30	0.53	0.77	0.97	1.10	1.32	1.49	1.50
S1	Corrective	2	91-100	_80	-0.24	-0.19	-0.14	-0.24	-0.45	-0.41	-0.05	0.35	0.60	0.61	0.46	0.75	1.20	1.50	1.52	1.49	1.44	1.34	1.24	1.14	1.02	0.89	0.74	0.58	0.05	-0.40	-0.55	-0.97	-1.52	-1.64	-1.03	-0.67	-0.69	-0.99	-1.17	-0.93	-0.61	-0.29	0.02	0.34	0.67	0.97	1.29	1.57	1.67
S1	Corrective	1	81-90	_07	-0.60	-0.71	-0.97	-0.91	-0.49	-0.04	0.41	0.86	1.19	1.31	1.32	1.39	1.63	1.77	1.70	1.60	1.34	0.68	-0.07	-0.57	-0.50	-0.31	-0.11	0.06	-0.13	-0.43	-0.66	-0.94	-1.19	-1.17	-0.83	-0.66	-0.74	-0.98	-0.81	-0.16	0.57	1.05	1.09	1.02	0.93	1.40	1.47	1.31	1.01
S1	Corrective	6	81-90	_10	-0.24	-0.31	0.13	0.72	0.92	1.09	1.22	1.26	1.21	1.17	1.34	1.52	1.69	1.83	1.65	1.44	1.28	0.94	0.18	-0.05	0.08	0.05	0.02	-0.06	-0.19	-0.44	-0.90	-1.37	-1.52	-1.48	-1.06	-0.85	-0.90	-0.83	-0.62	-0.35	0.01	0.31	0.57	0.84	1.14	1.15	0.74	0.21	-0.06
S1	Corrective	9	81-90	_27	-0.43	-0.35	0.07	0.58	0.94	1.24	1.38	1.47	1.48	1.53	1.65	1.81	1.93	1.71	1.67	1.33	0.67	0.02	-0.57	-0.97	-1.24	-0.97	-0.48	-0.76	-0.99	-1.10	-1.30	-1.50	-1.44	-1.41	-1.41	-1.08	-0.89	-1.11	-1.00	-0.44	0.16	0.65	0.88	1.08	1.19	1.15	0.93	0.49	0.17
S1	Corrective	5	81-90	_31	-0.95	-0.88	-0.71	-0.98	-0.79	0.04	0.91	1.56	1.49	1.41	1.30	1.40	1.62	1.66	1.53	1.39	1.14	0.78	0.29	-0.24	-0.64	-0.61	-0.55	-1.07	-1.40	-1.28	-1.16	-1.12	-1.19	-1.12	-0.46	-0.12	0.03	0.23	0.40	0.56	0.71	0.79	0.82	0.86	0.92	1.04	1.20	1.24	0.93
S1	Corrective	7	81-90	_66	-0.05	0.02	0.00	-0.55	-0.59	-0.16	0.28	0.69	0.84	1.06	1.24	1.37	1.59	1.81	1.80	1.57	1.15	0.59	-0.03	-0.55	-0.95	-1.14	-1.19	-1.10	-0.91	-0.80	-0.84	-1.00	-1.26	-1.31	-0.63	-0.37	-0.25	0.02	0.28	0.52	0.73	0.88	0.92	0.83	0.71	0.87	1.15	1.43	1.63
S1	Corrective	3	81-90	_75	0.37	0.51	0.69	0.88	1.04	1.16	1.20	1.17	1.17	1.12	1.04	1.49	1.74	1.72	1.56	1.35	0.99	0.46	-0.14	-0.69	-1.10	-1.42	-1.63	-1.49	-1.20	-0.92	-1.10	-1.19	-1.27	-1.37	-1.48	-1.28	-0.49	0.11	0.23	0.42	0.63	0.78	0.89	1.06	1.21	1.22	0.88	0.47	0.09
S1	Corrective	2	81-90	_82	2.07	1.59	0.78	0.60	0.78	0.92	1.02	1.15	1.26	1.12	0.80	1.14	1.85	2.15	1.70	1.25	0.71	0.04	-0.55	-0.97	-1.33	-1.20	-0.95	-0.72	-0.75	-0.87	-1.12	-1.44	-1.75	-1.86	-0.66	0.01	0.15	0.40	0.63	0.73	0.79	0.86	0.92	0.81	0.53	0.91	1.17	1.02	0.70
S1	Corrective	4	81-90	_87	0.80	0.90	1.04	1.18	1.27	1.21	1.13	1.06	1.08	1.18	1.32	1.43	1.41	1.18	0.96	0.58	0.16	-0.25	-0.66	-1.02	-1.20	-1.16	-0.86	-0.54	-0.46	-0.55	-0.89	-1.33	-1.52	-1.51	-1.32	-1.20	-1.18	-1.23	-1.19	-0.88	-0.53	-0.18	0.16	0.36	0.41	0.52	0.65	0.83	0.87
S1	Corrective	0	81-90	_89	0.14	0.37	1.72	1.50	1.17	1.32	1.39	1.45	1.43	0.79	0.13	0.48	0.88	1.28	1.46	1.45	1.47	1.24	0.72	-0.05	-0.49	-0.64	-0.68	-0.56	-0.46	-0.56	-0.94	-1.32	-1.79	-1.88	-0.36	0.63	0.87	1.10	1.09	0.64	0.68	0.76	0.78	0.55	0.23	0.61	1.07	1.07	0.84
S1	Corrective	8	81-90	_94	-0.99	-0.97	-0.89	-0.65	-0.33	0.16	0.58	0.84	0.87	1.04	1.44	1.76	2.09	2.18	2.03	1.86	1.49	0.84	0.06	-0.61	-0.89	-0.74	-0.56	-0.58	-0.80	-0.96	-1.24	-1.44	-1.53	-1.40	-0.39	0.25	0.42	0.58	0.59	0.55	0.60	0.53	0.50	0.54	0.81	1.10	0.93	0.66	0.42
S1	Corrective	9	71-80	_13	-0.36	-0.33	-0.31	-0.42	-0.32	0.01	0.36	0.70	0.96	1.04	1.01	1.63	1.71	1.61	1.46	1.37	1.27	1.00	0.13	-0.55	-0.85	-1.01	-1.22	-1.25	-1.14	-1.02	-0.92	-0.92	-1.01	-0.99	0.16	0.84	0.98	1.09	1.01	0.94	0.98	1.03	1.06	0.98	0.78	0.96	1.25	1.53	1.49
S1	Corrective	7	71-80	_20	0.66	0.66	0.71	0.88	1.09	1.23	1.31	1.35	1.33	1.21	1.15	1.33	1.53	1.58	1.49	1.16	0.65	0.14	-0.34	-0.64	-0.85	-1.02	-1.35	-1.29	-1.12	-0.96	-0.92	-0.99	-1.02	-0.91	0.09	0.69	0.78	0.82	0.83	0.87	0.91	0.92	0.69	0.47	0.65	0.87	1.11	1.30	1.28
S1	Corrective	8	71-80	_24	0.74	0.90	1.14	1.36	1.34	1.23	1.26	1.26	1.27	1.26	1.20	1.15	1.10	1.23	1.45	1.57	1.62	1.56	1.34	0.78	0.03	-0.54	-0.86	-0.68	-0.31	-0.23	-0.46	-0.88	-1.21	-1.30	-1.13	-1.18	-1.26	-0.88	-0.40	0.08	0.50	0.68	0.68	0.60	0.51	0.65	0.87	0.91	0.89
S1	Corrective	6	71-80	_42	0.54	0.58	0.66	0.84	1.04	1.15	1.25	1.30	1.34	1.38	1.31	1.21	1.35	1.56	1.49	1.31	0.97	0.41	-0.27	-0.80	-1.10	-0.93	-0.66	-0.41	-0.46	-0.65	-0.96	-1.43	-2.23	-2.22	-0.62	0.23	0.46	0.72	0.89	0.93	0.92	0.96	1.03	1.06	1.00	1.07	1.27	1.19	0.85
S1	Corrective	1	71-80	_51	0.54	0.57	0.69	0.89	1.09	1.25	1.33	1.32	1.31	1.25	1.11	1.22	1.63	1.73	1.62	1.25	0.64	0.01	-0.42	-0.65	-0.74	-0.54	-0.45	-0.63	-0.80	-0.87	-1.04	-1.22	-1.10	-1.00	-0.54	-0.25	-0.04	0.15	0.32	0.51	0.71	0.87	0.98	0.93	0.72	1.13	1.82	1.66	1.15
S1	Corrective	5	71-80	_55	-0.68	-0.64	-0.61	-0.87	-1.00	-0.49	0.08	0.63	1.05	1.33	1.01	1.00	1.53	2.03	2.07	1.93	1.64	1.17	0.60	0.04	-0.43	-0.32	-0.12	0.09	-0.03	-0.46	-0.62	-0.85	-1.01	-1.08	-0.48	-0.13	-0.61	-1.11	-0.88	-0.52	-0.17	0.17	0.44	0.59	0.52	0.69	1.11	1.32	1.25
S1	Corrective	0	71-80	_67	-0.17	0.06	0.51	0.88	1.15	1.32	1.42	1.38	1.25	1.13	1.00	1.29	1.72	1.67	1.36	0.94	0.53	-0.08	-0.64	-1.03	-1.26	-1.35	-1.34	-1.29	-1.24	-1.19	-1.14	-1.05	-1.03	-1.01	-0.60	-0.39	-0.30	-0.19	-0.03	0.14	0.28	0.40	0.45	0.44	0.52	0.98	1.44	1.42	1.16
S1	Corrective	2	71-80	_68	-0.98	-1.13	-1.30	-1.27	-1.03	-0.74	-0.46	-0.18	0.10	0.38	0.69	0.94	1.21	1.48	1.67	1.67	1.56	1.37	0.95	0.28	-0.30	-0.18	0.02	0.21	-0.08	-0.58	-0.80	-1.14	-1.34	-1.17	-0.07	0.56	0.68	0.73	0.72	0.79	0.83	0.83	0.85	0.92	1.00	1.00	0.97	0.91	0.80
S1	Corrective	3	71-80	_69	-0.97	-0.94	-0.90	-0.84	-0.58	-0.26	0.06	0.38	0.68	0.94	1.07	1.04	0.99	0.95	0.88	0.77	0.67	0.56	0.46	0.35	0.23	0.09	-0.07	-0.22	-0.39	-0.64	-0.92	-1.30	-1.41	-1.27	-0.20	0.45	0.57	0.68	0.79	0.80	0.73	0.71	0.71	0.72	0.76	0.96	1.20	1.45	1.63
S1	Corrective	4	71-80	_100	0.44	0.52	0.65	0.77	0.90	1.08	1.25	1.35	1.43	1.42	1.39	1.44	1.57	1.82	1.80	1.40	0.77	0.02	-0.79	-1.18	-1.28	-1.28	-1.24	-1.16	-1.06	-1.04	-1.10	-1.22	-1.36	-1.47	-1.30	-1.19	-1.27	-1.32	-0.90	-0.18	0.44	0.55	0.47	0.56	0.64	0.71	0.81	0.91	0.91
S1	Corrective	6	61-70	_09	-0.96	-0.86	-0.60	-0.11	0.30	0.67	0.94	1.16	1.25	0.96	0.85	1.84	2.25	2.20	1.97	1.52	0.78	-0.07	-0.74	-0.81	-0.51	-0.10	0.30	0.22	-0.04	-0.22	-0.64	-1.12	-1.11	-1.03	-0.95	-0.95	-1.09	-0.90	-0.51	-0.11	0.28	0.67	0.95	0.97	0.95	1.35	1.46	1.29	0.90
S1	Corrective	2	61-70	_37	-0.07	0.01	0.32	0.64	0.82	1.01	1.18	1.30	1.37	1.34	1.37	1.63	1.89	1.81	1.52	1.24	0.61	-0.06	-0.53	-0.72	-0.99	-0.90	-0.79	-0.76	-0.74	-0.82	-0.99	-1.17	-1.19	-1.03	0.05	0.77	0.87	0.65	0.40	0.48	0.57	0.68	0.78	0.79	0.74	0.89	1.09	1.09	0.80
S1	Corrective	5	61-70	_44	0.42	0.55	0.73	0.92	1.14	1.38	1.46	1.49	1.51	1.45	1.37	1.55	1.78	1.94	1.63	1.38	0.96	0.10	-0.66	-1.03	-1.10	-1.00	-0.93	-0.92	-0.93	-0.94	-0.95	-0.96	-0.94	-0.92	-0.81	-0.74	-0.72	-0.70	-0.72	-0.73	-0.44	-0.06	0.11	0.21	0.38	0.64	0.91	0.97	0.78
S1	Corrective	4	61-70	_57	-0.20	-0.15	-0.11	-0.37	-0.92	-0.96	-0.62	-0.25	0.11	0.48	0.88	1.19	1.53	1.81	1.76	1.60	1.53	1.42	1.25	0.87	0.32	-0.20	-0.30	-0.34	-0.47	-0.69	-0.99	-1.39	-1.56	-1.44	-0.24	0.53	0.73	0.88	0.66	0.61	0.59	0.55	0.52	0.48	0.70	1.08	1.11	0.93	0.77
S1	Corrective	7	61-70	_58	-0.35	-0.39	-0.65	-1.04	-0.67	0.13	0.93	1.58	1.99	2.23	2.24	1.99	1.75	1.57	1.20	0.77	0.33	-0.11	-0.52	-0.87	-1.20	-1.02	-0.81	-0.81	-0.86	-0.95	-1.04	-1.03	-0.96	-0.84	-0.17	0.28	0.51	0.80	0.96	1.10	1.18	1.22	1.26	1.22	1.23	1.71	1.74	1.46	1.29
S1	Corrective	9	61-70	_62	0.57	0.63	0.73	0.82	0.84	0.84	0.88	0.91	0.91	0.89	0.89	1.09	1.36	1.64	1.86	1.66	1.40	1.28	1.01	0.37	-0.39	-0.95	-1.14	-1.15	-1.12	-1.08	-1.05	-1.12	-1.16	-1.22	-1.11	-1.05	-1.03	-1.01	-1.01	-0.64	-0.22	-0.04	0.16	0.23	0.25	0.62	1.12	1.31	1.25
S1	Corrective	3	61-70	_63	1.14	1.02	0.85	1.04	1.20	1.31	1.33	1.28	1.01	0.58	0.82	1.38	1.52	1.39	1.19	0.81	0.19	-0.50	-1.00	-1.20	-0.97	-0.40	-0.28	-0.38	-0.58	-0.82	-1.09	-1.32	-1.36	-1.34	-1.19	-1.06	-0.99	-0.91	-0.79	-0.58	-0.27	-0.07	0.20	0.50	0.75	0.95	1.14	1.25	1.22
S1	Corrective	1	61-70	_64	-0.81	-0.77	-0.60	-0.36	-0.16	0.09	0.41	0.69	0.99	1.34	1.48	1.60	1.75	1.91	1.96	1.82	1.52	1.11	0.58	0.02	-0.45	-0.71	-0.62	-0.60	-0.64	-0.76	-1.11	-1.47	-1.58	-1.52	-0.62	0.01	0.28	0.46	0.61	0.71	0.77	0.79	0.73	0.69	0.80	1.03	1.28	1.51	1.47
S1	Corrective	0	61-70	_77	-0.52	-0.66	-0.82	-0.57	-0.06	0.47	0.96	1.20	1.19	1.06	0.79	0.84	1.44	1.80	1.82	1.70	1.48	0.79	0.01	-0.47	-0.77	-0.88	-0.92	-0.91	-0.89	-0.87	-0.86	-0.82	-0.79	-0.78	-0.80	-0.84	-0.87	-0.77	-0.53	-0.28	-0.03	0.22	0.47	0.71	0.99	1.28	1.58	1.81	1.71
S1	Corrective	8	61-70	_97	-0.56	-0.54	-0.51	-0.59	-0.64	-0.30	0.18	0.65	0.99	1.17	1.17	1.34	2.00	2.56	2.46	2.24	1.96	1.44	0.65	0.06	-0.37	-0.55	-0.81	-1.08	-1.03	-0.97	-0.92	-0.86	-0.75	-0.84	-0.04	0.21	0.23	0.36	0.51	0.68	0.82	0.89	0.91	0.87	0.67	0.83	1.22	1.11	0.78
S1	Corrective	2	51-60	_05	0.74	0.93	1.19	1.34	1.17	1.24	1.29	1.24	1.28	1.29	1.23	1.84	1.79	1.52	1.35	0.95	0.53	0.00	-0.53	-0.73	-0.81	-0.73	-0.74	-0.98	-0.78	-0.54	-0.83	-1.23	-1.09	-0.93	-0.60	-0.40	-0.37	-0.68	-1.08	-0.76	-0.23	0.31	0.71	0.82	0.62	0.91	1.52	1.68	1.54
S1	Corrective	8	51-60	_19	0.31	0.37	0.41	0.51	0.68	0.83	0.93	0.97	1.00	1.03	0.97	0.87	1.02	1.17	1.04	0.67	0.08	-0.72	-1.34	-1.53	-1.42	-1.05	-0.67	-0.34	-0.37	-0.77	-1.22	-1.63	-1.89	-1.84	-1.23	-0.86	-0.69	-0.15	0.36	0.58	0.71	0.77	0.78	0.75	0.87	1.42	2.05	2.69	2.62
S1	Corrective	6	51-60	_22	-0.46	-0.41	-0.38	-0.49	-0.37	-0.01	0.38	0.76	1.10	1.30	1.38	1.45	1.63	1.60	1.21	0.59	0.05	-0.46	-0.84	-1.18	-1.36	-1.15	-0.99	-1.06	-1.17	-1.27	-1.36	-1.35	-1.26	-1.02	-0.04	0.60	0.80	1.02	1.24	1.40	1.46	1.43	1.38	1.34	1.31	1.44	1.63	1.76	1.71
S1	Corrective	9	51-60	_39	0.69	0.76	0.81	0.98	1.21	1.35	1.38	1.36	1.39	1.36	1.18	1.56	1.69	1.33	0.84	0.58	0.37	0.01	-0.59	-1.11	-1.36	-0.75	-0.32	-0.30	-0.43	-0.73	-1.26	-1.58	-1.75	-1.70	-0.60	0.09	-0.09	-0.96	-0.98	-0.49	0.01	0.49	0.87	0.91	0.72	1.46	1.78	1.62	1.33
S1	Corrective	3	51-60	_53	0.59	0.73	0.93	1.13	1.09	0.92	0.98	0.99	1.04	1.09	0.93	1.70	2.35	2.01	1.62	0.94	0.26	-0.47	-1.05	-1.33	-1.40	-1.27	-0.86	-0.64	-0.73	-1.06	-1.55	-1.99	-1.81	-1.55	-0.15	0.75	0.95	1.14	1.22	1.10	1.21	1.24	1.14	1.07	1.16	1.24	1.26	1.28	1.28
S1	Corrective	7	51-60	_56	-0.63	-0.59	-0.53	-0.50	-0.53	-0.01	0.75	1.50	2.04	1.50	1.27	1.71	1.87	1.70	1.23	0.89	0.87	0.88	0.90	0.92	0.94	0.96	0.99	0.72	-0.22	-0.55	-0.91	-1.33	-2.36	-2.77	-1.20	-0.47	-0.57	-0.58	-0.39	-0.03	0.39	0.70	0.88	0.99	0.90	1.23	1.91	2.16	1.82
S1	Corrective	0	51-60	_65	-0.70	-0.68	-0.73	-0.89	-0.97	-0.76	-0.46	-0.17	0.13	0.42	0.73	1.05	1.39	1.73	1.99	2.08	2.04	1.81	1.27	0.46	-0.32	-0.80	-0.81	-0.54	-0.42	-0.42	-0.67	-1.24	-1.72	-1.80	-0.22	0.56	0.55	1.08	1.47	1.61	1.66	1.65	1.62	1.43	1.21	1.69	1.95	1.92	1.80
S1	Corrective	1	51-60	_74	0.31	0.34	0.53	0.80	1.02	1.19	1.30	1.32	1.31	1.30	1.32	1.43	1.77	1.99	1.98	1.82	1.55	1.08	0.52	0.00	-0.44	-0.77	-0.92	-0.97	-1.00	-1.04	-1.07	-1.12	-1.14	-1.08	-0.89	-0.75	-0.81	-0.78	-0.28	0.38	0.92	1.04	0.83	0.58	0.75	1.15	1.58	1.94	1.86
S1	Corrective	4	51-60	_93	-0.78	-0.61	-0.46	-0.68	-0.89	-0.41	0.30	0.99	1.23	1.01	1.01	1.39	1.83	2.04	2.02	1.90	1.47	0.98	0.41	-0.44	-0.96	-1.19	-1.45	-1.39	-1.11	-0.81	-0.62	-0.77	-0.91	-1.06	0.19	0.99	1.17	1.35	1.40	1.22	1.22	1.34	1.35	1.29	1.25	1.27	1.39	1.57	1.55
S1	Corrective	5	51-60	_95	-1.28	-1.25	-1.04	-0.75	-0.31	0.28	0.79	1.06	1.33	1.61	1.86	1.81	1.27	0.68	0.43	0.21	-0.01	-0.23	-0.45	-0.72	-0.92	-1.14	-1.48	-1.42	-1.13	-0.84	-0.77	-1.18	-1.10	-0.99	0.15	0.17	-0.11	0.38	0.82	1.16	1.41	1.52	1.49	1.43	1.33	1.64	2.06	2.43	2.10
S1	Corrective	0	41-50	_02	-0.63	-0.70	-0.86	-0.75	-0.32	0.17	0.66	1.10	1.27	1.19	0.89	0.78	1.46	1.65	1.30	0.71	-0.15	-0.81	-1.10	-1.30	-1.20	-0.97	-0.88	-0.90	-0.94	-1.07	-1.29	-1.45	-1.47	-1.36	-0.80	-0.48	-0.59	-0.83	-0.56	0.14	0.85	1.27	1.30	1.16	0.72	0.96	1.62	1.80	1.61
S1	Corrective	9	41-50	_03	-0.29	-0.46	-0.58	-0.47	-0.27	-0.01	0.35	0.71	0.95	1.09	1.21	1.35	1.50	1.64	1.66	1.60	1.56	1.41	0.94	0.23	-0.45	-0.84	-1.00	-0.79	-0.61	-0.57	-0.78	-1.20	-1.49	-1.48	-1.47	-1.15	-0.16	0.34	0.52	0.87	1.08	1.18	1.28	1.24	1.24	1.40	1.57	1.74	1.73
S1	Corrective	4	41-50	_14	0.49	0.59	0.72	0.85	1.05	1.29	1.44	1.47	1.42	1.30	1.36	1.59	1.84	1.95	1.56	1.37	1.11	0.60	-0.04	-0.75	-0.91	-0.39	-0.34	-0.59	-0.72	-0.88	-1.08	-1.13	-1.08	-1.01	-0.57	-0.28	-0.29	-0.76	-0.76	-0.25	0.27	0.75	1.03	0.98	0.77	1.09	1.53	1.68	1.66
S1	Corrective	2	41-50	_29	-0.50	-0.45	-0.31	-0.13	0.08	0.25	0.46	0.75	1.06	1.21	1.31	1.51	1.83	2.11	2.06	1.68	1.01	0.27	-0.36	-0.73	-0.90	-0.52	-0.44	-0.65	-0.87	-1.05	-1.20	-1.30	-1.28	-1.21	-0.84	-0.71	-0.88	-0.63	-0.16	0.31	0.78	1.09	1.21	1.37	1.38	1.43	1.58	1.81	1.95
S1	Corrective	5	41-50	_34	0.26	0.34	0.58	0.85	1.05	1.24	1.38	1.42	1.41	1.38	1.38	1.39	1.47	1.55	1.44	1.13	0.73	0.30	-0.21	-0.70	-1.09	-1.43	-1.55	-1.45	-1.32	-1.20	-1.10	-1.23	-1.03	-0.78	-0.72	-0.55	-0.09	0.33	0.58	0.85	1.03	1.08	1.09	0.81	0.79	1.38	1.67	1.67	1.61
S1	Corrective	8	41-50	_73	0.42	0.51	0.78	1.08	1.27	1.36	1.36	1.34	1.35	1.38	1.43	1.52	1.64	1.78	1.84	1.80	1.66	1.41	1.05	0.51	-0.12	-0.58	-0.86	-1.14	-1.16	-1.15	-1.15	-1.18	-1.12	-1.06	-0.95	-0.83	-0.70	-0.50	-0.22	0.15	0.49	0.80	0.97	0.94	0.76	0.89	1.26	1.63	1.60
S1	Corrective	3	41-50	_88	0.56	0.64	0.75	0.85	0.97	1.12	1.18	1.21	1.26	1.34	1.36	1.38	1.43	1.52	1.59	1.56	1.41	1.14	0.81	0.54	0.31	-0.16	-0.62	-1.06	-1.12	-1.02	-0.92	-0.89	-1.06	-1.18	-0.81	-0.60	-0.45	-0.08	0.31	0.61	0.82	0.99	1.11	1.15	1.11	1.43	1.85	2.13	1.69
S1	Corrective	6	41-50	_90	1.44	1.53	1.67	1.72	1.62	1.60	1.63	1.62	1.57	1.55	1.49	1.50	1.71	1.92	1.86	1.51	0.94	0.40	-0.13	-0.43	-0.53	-0.44	-0.33	-0.34	-0.45	-0.65	-0.93	-1.19	-1.31	-1.32	-1.00	-0.81	-0.81	-0.82	-0.88	-0.63	-0.31	0.02	0.40	0.87	0.86	1.14	1.36	1.43	1.38
S1	Corrective	1	41-50	_91	0.39	0.46	0.57	0.65	0.86	1.11	1.27	1.41	1.48	1.50	1.45	1.51	1.69	1.90	1.97	1.82	1.27	0.31	-0.53	-0.99	-1.05	-0.91	-0.77	-0.69	-0.69	-0.86	-1.20	-1.56	-1.70	-1.60	-1.01	-0.74	-0.97	-0.81	-0.49	-0.17	0.16	0.47	0.78	1.04	1.24	1.51	1.74	1.73	1.37
S1	Corrective	7	41-50	_96	1.03	1.14	1.29	1.44	1.57	1.58	1.51	1.48	1.52	1.46	1.09	1.48	1.88	1.68	0.86	0.22	0.08	-0.03	-0.28	-0.67	-0.82	-0.71	-0.54	-0.46	-0.54	-0.87	-1.24	-1.52	-1.41	-1.15	0.24	1.08	1.17	0.97	0.95	1.10	1.23	1.35	1.43	1.45	1.37	1.34	1.54	1.69	1.60
S1	Corrective	2	31-40	_11	1.02	1.12	1.24	1.19	1.18	1.31	1.39	1.35	1.17	1.30	1.46	1.53	1.61	1.66	1.57	1.48	1.38	1.10	0.59	-0.10	-0.79	-1.24	-1.38	-1.25	-0.91	-0.60	-0.84	-0.96	-1.19	-1.22	-0.69	-0.36	-0.15	0.13	0.39	0.62	0.82	0.95	0.96	0.82	0.51	0.71	1.37	1.38	1.10
S1	Corrective	6	31-40	_12	0.06	-0.56	-0.50	0.13	0.49	0.81	1.09	1.31	1.48	1.60	1.73	1.75	1.56	1.35	1.23	0.90	0.51	0.12	-0.27	-0.61	-0.90	-1.01	-1.08	-1.33	-1.33	-1.19	-1.04	-0.98	0.75	3.15	0.50	-0.90	-0.99	-1.10	-1.19	-0.98	-0.64	-0.31	0.03	0.37	0.71	1.09	1.44	1.54	1.49
S1	Corrective	4	31-40	_25	0.31	0.47	0.70	0.92	1.07	1.17	1.34	1.45	1.44	1.43	1.44	1.50	1.56	1.74	1.79	1.65	1.31	0.65	-0.02	-0.63	-0.90	-0.23	0.01	-0.24	-0.46	-0.72	-1.13	-1.31	-1.23	-1.04	-0.11	0.20	0.14	0.59	0.88	1.06	1.23	1.33	1.36	1.30	1.31	1.81	2.04	1.75	1.47
S1	Corrective	1	31-40	_46	1.14	1.23	1.36	1.47	1.51	1.56	1.62	1.66	1.64	1.48	1.27	1.40	1.68	2.01	1.96	1.87	1.48	0.91	0.34	-0.15	-0.24	-0.03	0.12	-0.21	-0.66	-0.79	-0.92	-1.09	-1.01	-0.62	-0.68	-0.81	-0.93	-0.76	-0.38	0.02	0.42	0.76	0.93	0.89	0.78	1.09	1.61	1.84	1.79
S1	Corrective	8	31-40	_54	-0.74	-0.79	-1.01	-0.92	-0.48	0.01	0.50	0.99	1.53	2.02	2.25	2.25	1.76	1.23	0.79	0.29	-0.20	-0.70	-1.08	-1.18	-1.17	-1.09	-0.95	-0.77	-0.65	-0.61	-0.57	-0.42	-0.29	-0.28	-0.41	-0.50	-0.59	-0.90	-0.81	-0.36	0.11	0.57	1.10	1.70	2.07	2.23	2.22	2.06	1.68
S1	Corrective	5	31-40	_59	0.05	-0.24	-0.61	-0.79	-0.63	-0.23	0.19	0.58	0.90	1.18	1.38	1.57	1.92	2.05	1.88	1.38	0.56	-0.27	-0.76	-0.88	-0.86	-0.77	-0.66	-0.61	-0.80	-0.85	-0.80	-0.83	-0.90	-0.96	-0.31	-0.34	-0.16	0.67	1.19	1.53	1.71	1.80	1.86	1.85	1.86	1.96	2.10	2.16	2.03
S1	Corrective	7	31-40	_70	0.82	0.92	1.07	1.18	1.14	1.14	1.21	1.25	1.32	1.46	1.61	1.64	1.63	1.61	1.35	0.91	0.47	0.02	-0.42	-0.77	-0.92	-0.86	-0.67	-0.63	-0.73	-0.96	-1.30	-1.59	-1.65	-1.61	-1.29	-1.10	-1.09	-1.03	-0.83	-0.55	-0.23	0.15	0.43	0.58	0.71	1.05	1.46	1.86	1.98
S1	Corrective	0	31-40	_79	-0.06	-0.11	-0.18	-0.13	0.09	0.49	0.95	1.29	1.47	1.52	1.30	1.32	1.74	2.20	2.21	1.99	1.44	0.83	0.23	-0.27	-0.60	-0.54	-0.25	-0.13	-0.09	-0.17	-0.44	-0.89	-1.93	-2.34	-1.25	-0.53	-0.40	-0.29	-0.15	0.25	0.68	0.89	1.18	1.30	1.27	2.01	2.65	2.48	2.21
S1	Corrective	9	31-40	_85	0.10	0.16	0.33	0.55	0.75	0.90	0.99	1.03	1.00	0.81	0.64	0.88	1.28	1.68	2.00	1.73	1.30	1.00	0.67	0.27	-0.38	-0.84	-0.83	-1.10	-1.42	-1.28	-1.14	-1.03	-0.88	-1.26	0.02	0.89	1.08	1.20	1.27	1.38	1.41	1.37	1.30	1.26	1.28	1.36	1.42	1.50	1.50
S1	Corrective	3	31-40	_92	-0.64	-0.77	-0.87	-0.73	-0.48	-0.20	0.16	0.46	0.68	0.91	1.14	1.22	1.30	1.50	1.61	1.57	1.43	1.11	0.50	-0.25	-0.84	-1.08	-1.13	-1.16	-1.11	-1.05	-0.99	-0.94	-0.85	-0.69	0.22	0.86	0.99	1.13	1.28	1.43	1.49	1.42	1.33	1.29	1.18	1.31	1.62	1.96	1.96
S1	Corrective	4	21-30	_08	-0.73	-0.76	-0.90	-0.94	-0.37	0.39	1.10	1.38	1.41	1.03	1.10	1.81	2.10	2.07	1.97	1.83	1.53	0.95	0.20	-0.49	-0.90	-1.03	-0.83	-0.31	-0.17	-0.29	-0.57	-0.97	-1.30	-1.62	-1.11	-0.77	-0.85	-0.93	-0.50	0.14	0.78	1.34	1.46	1.46	1.47	1.41	1.82	2.02	1.87
S1	Corrective	8	21-30	_17	-0.67	-0.61	-0.65	-0.67	-0.28	0.17	0.61	1.08	1.44	1.41	1.05	1.54	2.23	2.52	2.53	2.38	2.03	1.48	0.88	0.59	0.59	0.02	-0.72	-1.21	-1.14	-0.99	-0.84	-0.79	-0.99	-0.95	0.02	0.62	0.73	0.84	0.95	0.99	0.97	0.92	0.91	1.02	1.20	1.30	1.28	0.89	0.45
S1	Corrective	5	21-30	_23	0.09	0.14	-0.21	-0.56	-0.14	0.45	1.04	1.55	1.78	1.82	1.70	1.71	2.35	2.58	2.29	1.77	0.75	-0.28	-0.88	-1.28	-1.14	-0.54	-0.38	-0.38	-0.47	-0.78	-1.22	-1.46	-1.41	-1.22	-0.18	0.56	0.69	0.82	0.91	0.93	0.94	0.87	0.84	0.71	0.56	0.57	0.61	0.69	1.01
S1	Corrective	7	21-30	_26	0.93	0.88	1.05	1.28	1.41	1.55	1.62	1.62	1.55	1.23	1.44	2.20	2.47	2.35	2.24	2.02	1.60	0.96	0.34	-0.12	-0.42	-0.42	0.03	0.50	0.80	0.58	-0.10	-0.95	-1.25	-1.15	-0.25	-0.15	-0.45	-0.40	-0.19	0.03	0.25	0.46	0.64	0.64	0.53	0.63	0.94	0.94	0.64
S1	Corrective	2	21-30	_35	-0.60	-0.65	-0.89	-1.15	-0.77	-0.05	0.67	1.21	1.42	1.47	1.28	1.81	2.11	1.97	1.77	1.19	0.43	-0.36	-1.17	-1.57	-1.58	-1.36	-1.14	-0.94	-0.80	-0.71	-0.65	-0.62	-0.62	-0.58	-0.07	0.25	0.03	-0.46	-0.68	-0.56	-0.06	0.14	0.27	0.45	0.68	0.78	0.67	0.46	0.23
S1	Corrective	3	21-30	_78	0.31	-0.21	-0.88	-0.69	0.03	0.78	1.42	1.54	1.56	1.70	1.79	1.92	2.14	2.36	2.43	2.29	1.85	0.99	0.01	-0.59	-0.75	-0.54	-0.29	-0.05	0.16	0.18	-0.04	-0.54	-0.84	-0.79	-0.41	-0.19	-0.17	-0.26	-0.41	-0.35	0.17	0.54	0.72	0.85	0.86	1.05	1.19	1.12	0.98
S1	Corrective	9	21-30	_81	0.93	0.95	1.13	1.43	1.61	1.68	1.72	1.73	1.74	1.57	1.16	1.81	2.51	2.26	1.91	0.90	-0.17	-0.45	-0.79	-1.07	-0.67	0.04	0.82	1.39	1.32	0.94	-0.02	-1.07	-1.55	-1.61	-0.33	0.43	0.40	-0.16	-0.68	-0.67	-0.31	-0.15	-0.19	-0.14	0.19	0.61	1.04	1.35	1.10
S1	Corrective	6	21-30	_86	1.96	2.09	2.22	1.93	1.46	1.40	1.44	1.49	1.45	1.20	1.15	1.75	2.30	2.27	2.13	1.93	1.59	0.99	0.27	-0.30	-0.86	-1.06	-1.24	-1.26	-0.85	-0.35	-0.01	-0.68	-0.82	-0.95	-0.59	-0.38	-0.34	-0.35	-0.43	-0.33	-0.15	-0.09	-0.03	0.03	0.14	0.51	0.97	1.21	0.74
S1	Corrective	0	21-30	_98	0.10	-0.01	-0.08	0.02	0.25	0.67	1.16	1.46	1.65	1.66	1.36	1.92	2.73	2.92	2.68	2.10	1.35	0.39	-0.34	-0.71	-0.87	-0.51	-0.11	-0.10	-0.27	-0.53	-0.99	-1.22	-1.20	-1.15	-0.65	-0.35	-0.31	-0.27	-0.35	-0.15	0.22	0.35	0.55	0.83	1.03	1.27	1.57	1.67	1.49
S1	Corrective	1	21-30	_99	1.24	1.37	1.56	1.69	1.75	1.79	1.81	1.81	1.77	1.27	0.96	1.68	2.12	2.10	1.96	1.62	1.12	0.48	-0.07	-0.36	-0.45	-0.37	-0.36	-0.49	-0.64	-0.79	-0.94	-1.10	-1.32	-1.42	-1.20	-1.10	-1.04	-0.90	-0.74	-0.57	-0.41	-0.24	-0.08	0.09	0.28	0.45	0.63	0.82	0.91
S1	Corrective	4	11-20	_16	-0.33	-0.27	-0.22	-0.33	-0.35	-0.24	0.29	0.80	1.12	1.50	1.76	1.86	2.15	2.54	2.53	2.23	1.49	0.36	-0.55	-1.03	-1.17	-0.78	-0.56	-0.82	-0.99	-1.16	-1.50	-1.69	-1.64	-1.58	-0.85	-0.40	-0.29	-0.17	-0.01	0.21	0.49	0.69	0.82	0.89	0.87	0.89	1.14	1.25	1.15
S1	Corrective	9	11-20	_28	-0.37	-0.36	-0.35	-0.18	0.01	0.27	0.77	1.16	1.23	1.24	1.61	1.94	2.31	2.58	2.47	2.31	1.98	1.27	0.45	-0.19	-0.60	-0.69	-0.91	-1.07	-1.02	-0.96	-0.91	-0.94	-1.17	-1.26	-0.80	-0.54	-0.51	-0.69	-1.05	-0.93	-0.55	-0.17	0.20	0.49	0.63	0.80	1.08	1.27	1.22
S1	Corrective	8	11-20	_33	-0.57	-0.61	-0.84	-0.85	-0.39	0.17	0.74	1.22	1.50	1.61	1.44	1.69	2.26	2.57	2.40	1.94	1.22	0.49	-0.29	-0.85	-1.00	-0.99	-0.91	-0.79	-0.78	-0.90	-1.09	-1.32	-1.28	-1.16	-0.65	-0.34	-0.20	0.04	0.27	0.43	0.57	0.69	0.79	0.84	0.87	0.88	0.87	0.97	1.09
S1	Corrective	0	11-20	_36	-0.58	-0.60	-0.80	-1.01	-0.52	0.44	1.35	1.59	1.43	1.28	0.94	1.46	2.40	2.59	2.36	2.05	1.51	0.33	-0.61	-1.10	-1.11	-0.82	-0.50	-0.19	-0.31	-0.63	-0.96	-1.38	-1.71	-1.71	-1.14	-0.47	0.35	0.63	0.68	0.75	0.73	0.70	0.69	0.50	0.37	0.83	1.21	1.20	1.11
S1	Corrective	5	11-20	_50	-0.13	0.02	0.72	1.23	1.48	1.67	1.79	1.80	1.75	1.54	1.15	1.48	2.04	2.20	2.16	1.99	1.69	1.20	0.48	-0.34	-0.93	-0.82	-0.32	-0.38	-0.59	-0.81	-1.15	-1.45	-1.27	-1.10	-0.20	0.36	0.48	0.61	0.72	0.70	0.65	0.67	0.75	0.85	0.95	1.17	1.16	1.01	0.83
S1	Corrective	1	11-20	_52	0.36	0.38	0.52	0.71	0.97	1.21	1.35	1.43	1.47	1.48	1.55	1.68	1.86	1.98	1.96	1.62	0.97	0.32	-0.32	-0.80	-1.00	-0.79	-0.55	-0.33	-0.49	-0.74	-0.90	-1.16	-1.21	-1.10	0.01	0.64	0.76	0.84	0.81	0.67	0.62	0.62	0.61	0.57	0.57	1.00	1.47	1.18	0.76
S1	Corrective	6	11-20	_60	2.38	1.98	1.29	1.18	1.31	1.43	1.55	1.69	1.77	1.75	1.52	1.68	2.02	1.95	1.87	1.70	1.48	1.06	-0.18	-0.93	-1.03	-1.03	-0.82	-0.66	-0.76	-1.00	-1.26	-1.35	-1.17	-1.12	-0.88	-0.73	-0.69	-0.64	-0.55	-0.42	-0.26	-0.10	0.03	0.12	0.21	0.48	0.79	0.93	0.89
S1	Corrective	7	11-20	_72	0.52	0.54	0.69	0.90	1.05	1.14	1.20	1.25	1.30	1.34	1.34	1.38	1.65	2.07	2.20	2.05	1.59	0.92	0.21	-0.35	-0.57	-0.72	-0.87	-1.12	-1.26	-1.20	-1.13	-1.07	-0.23	2.55	0.52	-0.66	-0.62	-0.45	-0.26	-0.04	0.22	0.39	0.52	0.66	0.86	0.93	1.01	1.14	1.09
S1	Corrective	3	11-20	_83	0.42	0.28	0.57	1.02	1.27	1.53	1.75	1.82	1.78	1.70	1.71	1.90	2.11	2.33	2.30	2.16	2.00	1.31	0.25	-0.72	-0.96	-0.22	-0.06	-0.57	-0.80	-0.88	-1.29	-1.64	-1.66	-1.57	-1.00	-0.62	-0.34	-0.14	0.01	0.16	0.33	0.48	0.51	0.46	0.42	0.48	0.81	1.02	0.80
S1	Corrective	2	11-20	_84	-0.24	-0.24	0.21	0.94	1.27	1.49	1.69	1.75	1.76	1.76	1.76	1.81	1.94	2.13	2.27	2.22	2.01	1.55	0.78	-0.03	-0.68	-0.91	-0.72	-0.39	-0.20	-0.28	-0.72	-1.29	-1.69	-1.68	-0.44	0.35	0.54	0.74	0.85	0.32	-0.05	-0.04	0.17	0.36	0.30	0.23	0.42	0.81	0.93
S1	Corrective	7	1-10	_01	-0.27	-0.53	-0.74	-0.69	-0.51	-0.22	0.29	0.86	1.24	1.38	1.42	1.72	2.07	2.24	2.10	1.84	1.24	0.57	-0.09	-0.65	-1.00	-0.98	-0.83	-0.79	-0.92	-1.22	-1.53	-1.78	-1.85	-1.77	-0.85	-0.31	-0.07	0.22	0.43	0.57	0.69	0.80	0.89	1.02	1.20	1.36	1.48	1.21	0.64
S1	Corrective	4	1-10	_06	0.24	0.24	0.71	1.16	1.37	1.57	1.62	1.59	1.60	1.60	1.52	1.45	1.45	1.67	1.70	1.56	1.19	0.54	-0.14	-0.61	-0.91	-0.92	-1.01	-1.11	-1.10	-1.08	-1.07	-1.32	-2.10	-2.23	-1.28	-0.80	-0.91	-0.86	-0.53	-0.17	0.20	0.55	0.82	0.82	0.52	0.58	1.11	1.45	1.41
S1	Corrective	3	1-10	_15	0.58	0.73	0.93	1.14	1.33	1.40	1.46	1.54	1.63	1.64	1.36	1.42	1.88	2.07	1.77	1.42	0.75	0.03	-0.66	-1.21	-1.29	-1.13	-0.96	-0.80	-0.88	-1.16	-1.42	-1.71	-1.69	-1.48	-0.36	0.38	0.56	0.74	0.87	0.79	0.72	0.74	0.76	0.85	0.91	0.82	0.73	0.77	0.99
S1	Corrective	2	1-10	_21	0.46	0.47	0.62	0.88	1.16	1.41	1.59	1.68	1.70	1.67	1.56	1.67	1.83	1.98	1.83	1.50	1.30	0.87	0.17	-0.42	-0.71	-0.41	0.02	0.36	-0.11	-0.48	-0.79	-1.17	-1.04	-0.95	-0.73	-0.61	-0.73	-0.97	-0.72	-0.13	0.43	0.75	0.80	0.64	0.41	0.74	1.19	1.37	1.26
S1	Corrective	1	1-10	_30	-0.83	-0.90	-1.19	-1.06	-0.59	-0.10	0.39	0.82	1.07	1.36	1.49	1.64	1.78	1.91	1.93	1.76	1.35	0.58	-0.47	-1.17	-1.16	-0.98	-0.78	-0.64	-0.79	-1.10	-1.31	-1.54	-1.74	-1.67	-0.96	-0.57	-0.47	-0.57	-0.75	-0.69	-0.50	-0.30	-0.11	0.08	0.30	0.52	0.74	0.95	1.07
S1	Corrective	9	1-10	_32	0.62	0.71	0.85	1.08	1.35	1.48	1.56	1.60	1.60	1.57	1.46	1.35	1.47	1.68	1.68	1.50	1.13	0.49	-0.13	-0.45	-0.58	-0.60	-0.60	-0.61	-0.76	-1.06	-1.41	-1.68	-1.84	-1.61	-0.63	0.00	0.22	0.45	0.62	0.63	0.75	0.76	0.70	0.48	0.53	0.88	1.08	1.04	0.96
S1	Corrective	0	1-10	_48	-0.29	-0.28	-0.29	-0.40	-0.38	0.16	0.81	1.13	1.36	1.29	1.67	2.61	2.88	2.70	2.57	2.19	1.53	0.78	0.14	-0.31	-0.61	-0.74	-0.66	-0.49	-0.49	-0.67	-1.01	-1.19	-1.09	-1.02	-0.96	-0.92	-0.87	-0.12	0.80	0.57	0.58	0.65	0.75	0.84	0.86	0.85	0.92	1.04	1.04
S1	Corrective	8	1-10	_49	0.07	0.12	0.18	-0.01	-0.64	-0.79	-0.40	0.02	0.44	0.86	1.30	1.79	2.29	2.75	2.74	2.56	2.36	1.76	0.91	-0.04	-0.46	-0.07	0.39	0.81	0.37	-0.13	-0.57	-1.16	-2.09	-2.82	-0.73	0.18	0.28	0.37	0.44	0.46	0.48	0.51	0.53	0.55	0.57	0.64	0.69	0.70	0.68
S1	Corrective	5	1-10	_61	1.12	1.00	0.96	1.11	1.31	1.53	1.72	1.79	1.73	1.58	1.44	1.50	1.65	1.79	1.77	1.62	1.50	1.18	0.52	-0.26	-0.80	-0.98	-1.01	-0.96	-0.91	-0.97	-1.17	-1.31	-1.41	-1.40	-0.77	-0.38	-0.45	-0.60	-0.58	-0.49	-0.24	-0.01	0.10	0.19	0.33	0.57	0.94	1.05	0.96
S1	Corrective	6	1-10	_76	-0.32	-0.31	-0.39	-0.62	-0.68	-0.41	-0.08	0.26	0.60	0.94	1.28	1.68	2.07	2.42	2.47	2.43	2.39	2.15	1.65	0.84	-0.04	-0.51	-0.62	-0.65	-0.74	-0.91	-1.18	-1.42	-1.57	-1.59	-1.16	-0.77	-0.41	-0.36	-0.68	-0.69	-0.09	0.65	1.12	1.04	0.95	1.09	1.28	1.46	1.27
S2	Broad	0	91-100	_04	-0.45	-0.44	-0.39	-0.21	-0.10	0.17	0.67	1.03	1.30	1.29	1.35	1.69	1.61	1.31	0.89	0.45	0.00	-0.44	-0.90	-1.41	-1.58	-1.72	-1.65	-1.17	-0.73	-0.28	0.10	-0.03	-0.51	-0.59	-0.63	-0.26	0.40	0.83	1.06	1.18	1.25	1.27	1.27	1.29	1.36	1.47	1.59	1.73	1.79
S2	Broad	6	91-100	_18	1.15	1.26	1.16	0.60	0.31	0.23	0.28	0.49	0.73	1.03	1.35	1.66	1.74	1.79	1.76	1.54	0.99	0.37	-0.10	-0.60	-1.03	-1.50	-1.94	-1.74	-1.43	-1.13	-0.93	-1.02	-0.95	-0.82	-0.47	-0.27	-0.25	-0.26	-0.20	-0.01	0.19	0.26	0.26	0.25	0.45	0.77	1.10	1.44	1.57
S2	Broad	7	91-100	_38	-0.02	0.02	0.06	0.03	-0.12	-0.12	0.17	0.57	1.01	1.19	1.41	1.93	2.51	2.96	2.61	1.96	1.42	0.85	0.24	-0.42	-0.72	-1.33	-1.58	-1.48	-1.23	-0.96	-0.70	-0.69	-0.73	-0.21	-0.20	-0.27	-0.43	-0.60	-0.63	-0.44	0.00	0.52	0.95	1.12	1.20	1.36	1.53	1.61	1.53
S2	Broad	9	91-100	_40	0.32	0.22	0.17	0.25	0.43	0.63	0.68	0.58	0.65	1.06	1.43	1.52	1.63	1.72	1.60	1.20	0.89	0.43	-0.02	-0.21	-0.36	-0.83	-1.32	-1.09	-1.26	-1.53	-1.80	-2.03	-1.81	-1.44	-1.00	-0.73	-0.54	-0.63	-0.96	-0.92	-0.85	-0.64	-0.41	-0.18	0.06	0.28	0.51	0.72	0.70
S2	Broad	1	91-100	_41	0.54	0.61	0.70	0.76	0.76	0.74	1.00	1.24	1.30	1.31	1.28	1.62	1.83	1.83	1.82	1.43	0.83	0.25	-0.47	-0.85	-0.97	-1.04	-1.02	-0.86	-0.73	-0.71	-0.72	-0.64	-0.55	-0.46	-0.14	0.09	0.17	0.25	0.36	0.81	1.26	1.32	1.22	1.10	1.04	1.11	1.35	1.53	1.45
S2	Broad	8	91-100	_43	0.47	0.50	0.23	0.01	-0.03	0.05	0.37	0.72	1.04	1.31	1.43	1.46	1.56	1.68	1.73	1.65	1.38	0.88	0.22	-0.56	-1.54	-1.99	-2.01	-1.72	-1.43	-1.10	-0.86	-1.13	-1.20	-1.00	-0.37	0.06	0.23	0.43	0.80	0.82	0.52	0.46	0.54	0.59	0.50	0.64	0.85	1.04	1.09
S2	Broad	5	91-100	_45	1.07	1.21	1.12	0.82	0.93	1.18	1.42	1.67	1.86	1.89	1.81	1.71	1.64	1.63	1.57	1.45	1.07	0.56	0.04	-0.42	-0.65	-0.77	-0.82	-0.71	-0.66	-0.72	-0.97	-1.96	-2.73	-2.78	-0.76	0.09	0.40	0.64	0.83	0.98	1.04	1.04	0.90	0.57	0.14	0.25	0.51	0.44	0.26
S2	Broad	4	91-100	_47	-0.45	-0.39	-0.29	-0.04	0.11	0.13	0.27	0.47	0.66	0.83	1.01	1.43	1.87	1.95	1.65	1.12	0.60	0.14	-0.27	-0.49	-0.54	-0.60	-0.50	-0.40	-0.64	-1.21	-1.37	-1.29	-1.13	-0.97	-0.43	-0.14	-0.11	-0.19	-0.25	-0.24	-0.10	0.09	0.25	0.46	0.73	0.93	1.11	1.20	0.86
S2	Broad	3	91-100	_71	-0.83	-0.81	-0.69	-0.34	0.08	0.50	0.92	1.30	1.46	1.45	1.48	1.70	1.82	1.80	1.77	1.66	1.21	0.65	0.34	0.31	0.13	-0.85	-1.34	-1.64	-1.67	-1.65	-1.63	-1.79	-1.96	-1.79	-1.30	-1.02	-0.88	-0.70	-0.56	-0.35	-0.01	0.28	0.52	0.69	0.91	1.14	1.39	1.54	1.46
S2	Broad	2	91-100	_80	0.60	0.54	0.15	-0.12	-0.15	0.00	0.37	0.71	0.72	0.55	0.83	1.38	1.89	1.89	1.65	1.61	1.62	1.50	1.30	1.10	0.90	0.64	0.39	0.14	-0.28	-0.79	-1.08	-1.25	-1.56	-1.59	-0.95	-0.55	-0.44	-0.35	-0.41	-0.32	-0.09	0.14	0.38	0.61	0.85	1.00	1.16	1.29	1.31
S2	Broad	1	81-90	_07	-0.24	-0.18	-0.05	0.12	0.28	0.45	0.61	0.78	1.00	1.20	1.39	1.64	1.88	2.00	1.90	1.47	0.77	-0.06	-0.82	-0.99	-0.36	0.21	0.68	0.80	0.41	0.06	-0.58	-1.15	-1.50	-1.51	-1.17	-0.96	-1.02	-1.32	-1.15	-0.58	0.01	0.57	0.89	0.80	0.61	1.07	1.36	1.35	1.25
S2	Broad	6	81-90	_10	0.67	0.60	0.57	0.68	0.75	0.83	0.88	0.90	0.96	1.17	1.43	1.72	2.01	2.17	1.91	1.51	0.87	0.17	-0.27	-0.27	-0.12	0.05	0.22	0.39	0.45	0.28	-0.31	-0.92	-0.84	-0.68	-0.42	-0.31	-0.44	-0.48	-0.33	-0.06	0.21	0.39	0.49	0.58	0.64	0.80	0.80	0.49	0.24
S2	Broad	9	81-90	_27	0.57	0.49	0.48	0.61	0.74	0.91	1.11	1.27	1.23	1.15	1.30	1.48	1.66	1.31	1.30	1.18	0.90	0.61	0.37	0.28	0.08	-0.14	-0.36	-0.49	-0.62	-0.84	-1.32	-1.66	-1.69	-1.55	-0.83	-0.43	-0.48	-0.55	-0.45	0.02	0.74	1.27	1.38	1.41	1.39	1.30	1.10	0.90	0.61
S2	Broad	5	81-90	_31	-0.16	-0.14	-0.14	-0.17	-0.14	0.16	0.54	0.92	1.16	1.19	1.29	1.39	1.57	1.63	1.49	1.20	0.86	0.62	0.54	0.38	-0.09	-0.25	-0.16	-0.13	-0.10	-0.08	-0.05	-0.02	-0.18	-0.45	-0.08	0.13	0.21	0.34	0.46	0.48	0.44	0.44	0.51	0.63	0.76	0.92	1.07	1.08	0.91
S2	Broad	7	81-90	_66	0.20	0.32	0.43	0.21	0.22	0.58	0.97	1.28	0.93	0.63	0.73	0.81	0.95	1.11	1.24	1.28	1.04	0.58	0.02	-0.60	-1.11	-1.22	-1.14	-1.08	-1.07	-1.25	-0.76	1.09	1.60	1.74	0.35	-0.31	-0.24	0.00	0.20	0.34	0.42	0.46	0.54	0.64	0.74	1.04	1.43	1.81	2.00
S2	Broad	3	81-90	_75	1.16	1.38	1.67	1.93	1.80	1.51	1.32	1.19	1.17	1.14	0.96	1.42	1.78	1.81	1.54	1.03	0.42	-0.14	-0.61	-0.90	-1.09	-1.35	-1.70	-1.48	-0.88	-0.25	0.19	-0.50	-0.80	-0.71	-0.20	0.05	0.14	0.33	0.53	0.61	0.59	0.55	0.45	0.09	-0.53	-0.71	-0.89	-1.17	-1.19
S2	Broad	2	81-90	_82	0.78	0.84	0.91	0.97	1.03	1.07	1.08	1.03	0.85	0.89	1.17	1.59	1.69	1.32	0.87	0.33	-0.35	-0.84	-0.90	-0.85	-0.85	-0.81	-0.76	-0.74	-0.89	-1.04	-1.05	-1.00	-0.99	-0.94	-0.19	0.32	0.46	0.62	0.78	0.86	0.80	0.68	0.55	0.42	0.47	0.79	0.95	0.85	0.62
S2	Broad	4	81-90	_87	0.29	0.44	0.64	0.85	1.03	1.00	0.82	0.80	0.83	0.85	0.86	0.87	1.10	1.00	0.40	0.47	0.25	-0.25	-0.70	-1.07	-1.40	-1.39	-1.12	-0.88	-0.87	-0.98	-1.20	-1.25	-0.42	0.88	1.46	1.79	1.53	0.58	0.41	0.36	0.31	0.27	0.22	0.24	0.42	0.52	0.64	0.76	0.84
S2	Broad	0	81-90	_89	0.67	0.80	0.93	1.01	1.11	1.13	1.02	0.76	0.67	0.83	1.02	1.28	1.56	1.78	1.64	1.36	1.12	0.68	0.00	-0.63	-1.04	-1.23	-1.34	-1.40	-1.45	-1.47	-1.56	-1.62	-1.45	-1.21	-0.19	0.60	0.91	1.21	1.20	0.69	0.70	0.61	0.43	0.36	0.77	1.34	1.72	1.49	1.09
S2	Broad	8	81-90	_94	-0.63	-0.54	-0.40	-0.29	-0.22	0.11	0.44	0.58	0.49	0.43	0.59	0.90	1.30	1.70	2.02	1.95	1.56	0.80	-0.01	-0.28	-0.26	-0.72	-1.19	-1.42	-1.71	-2.26	-2.48	-2.42	-2.21	-1.87	-0.79	-0.04	0.29	0.63	0.91	0.80	0.51	0.51	0.70	0.89	1.02	1.12	0.81	0.52	0.70
S2	Broad	9	71-80	_13	0.20	0.24	0.30	0.48	0.84	1.16	1.48	1.71	1.25	0.78	0.73	1.07	1.56	1.74	1.68	1.46	0.93	0.39	-0.14	-0.55	-0.96	-1.47	-1.42	-1.22	-1.01	-0.81	-0.61	-0.51	-0.93	-1.52	-0.50	0.38	1.02	1.66	2.24	1.52	0.61	0.39	0.39	0.52	0.67	0.88	1.11	1.32	1.22
S2	Broad	7	71-80	_20	0.16	0.19	0.29	0.41	0.49	0.52	0.58	0.68	0.74	0.76	0.87	1.29	2.09	2.12	1.59	1.59	1.31	0.75	0.18	-0.31	-0.87	-1.28	-1.54	-1.39	-1.18	-0.97	-0.78	-0.85	-0.80	-0.46	0.38	0.95	1.20	1.45	1.42	1.16	0.95	0.76	0.53	0.59	0.89	1.12	1.32	1.49	1.38
S2	Broad	8	71-80	_24	0.96	1.12	1.35	1.58	1.85	1.95	1.71	1.54	1.50	1.50	1.48	1.44	1.48	1.59	1.59	1.43	1.18	0.90	0.52	0.05	-0.40	-0.68	-0.58	-0.37	-0.24	-0.46	-0.99	-1.47	-1.73	-1.66	-1.00	-0.67	-0.84	-0.80	-0.49	-0.17	0.16	0.48	0.72	0.78	0.80	0.86	0.99	1.13	1.11
S2	Broad	6	71-80	_42	0.09	0.12	0.03	0.20	0.73	0.97	1.02	1.07	1.16	1.27	1.41	1.40	1.46	1.48	1.20	0.78	0.33	-0.13	-0.46	-0.69	-0.72	-0.65	-0.57	-0.55	-0.92	-1.19	-1.31	-1.34	-1.33	-1.22	-0.53	-0.10	0.22	0.49	0.63	0.68	0.71	0.73	0.70	0.66	0.67	0.85	1.12	1.12	0.83
S2	Broad	1	71-80	_51	1.17	0.85	0.63	0.65	0.76	0.85	0.93	1.01	1.00	0.77	0.50	0.71	1.34	1.69	1.52	1.18	0.60	-0.05	-0.69	-1.19	-1.10	-0.84	-0.65	-0.75	-1.00	-1.17	-1.45	-1.58	-1.70	-1.73	-1.22	-0.90	-0.79	-0.76	-0.48	0.12	0.38	0.49	0.56	0.55	0.56	0.78	1.04	1.01	0.76
S2	Broad	5	71-80	_55	-0.02	0.18	0.44	0.50	0.47	0.48	0.49	0.51	0.73	0.97	1.32	1.80	2.24	2.22	2.01	1.85	1.59	1.29	1.05	0.57	-0.01	0.11	0.32	0.35	-0.40	-0.96	-1.16	-1.77	-2.47	-2.44	-1.27	-0.53	-0.36	-0.19	-0.02	0.15	0.42	0.84	0.79	0.41	0.07	-0.04	-0.12	0.19	0.73
S2	Broad	0	71-80	_67	0.09	-0.05	0.36	0.76	0.94	1.13	1.21	1.20	1.15	0.89	0.62	1.37	1.84	1.58	1.33	1.04	0.67	0.22	-0.32	-0.71	-0.91	-1.07	-1.15	-1.04	-0.86	-0.67	-0.52	-0.64	-0.78	-0.68	-0.17	0.10	0.20	0.24	0.26	0.36	0.49	0.56	0.57	0.46	0.42	0.68	1.06	1.27	1.22
S2	Broad	2	71-80	_68	-1.44	-1.44	-1.46	-1.34	-1.03	-0.69	-0.34	0.00	0.35	0.69	1.04	1.34	1.63	1.88	1.92	1.54	0.83	0.14	-0.25	-0.16	0.17	0.21	0.24	-0.22	-0.90	-1.15	-1.18	-0.56	1.57	3.46	2.71	2.22	1.95	1.68	1.35	0.63	0.29	0.22	0.21	0.52	1.06	0.16	-0.47	-0.60	-0.12
S2	Broad	3	71-80	_69	-0.33	-0.29	-0.24	-0.20	-0.11	0.05	0.22	0.39	0.57	0.80	1.02	1.06	0.84	0.71	0.71	0.65	0.59	0.52	0.46	0.40	0.34	0.27	0.20	0.13	0.09	-0.02	-0.47	-0.84	-0.81	-0.72	-0.43	-0.24	-0.16	-0.08	0.08	0.59	0.86	0.79	0.66	0.64	0.72	0.91	1.15	1.40	1.58
S2	Broad	4	71-80	_100	0.95	1.06	1.22	1.38	1.53	1.65	1.60	1.42	1.26	1.17	1.26	1.41	1.51	1.59	1.56	1.28	0.78	-0.01	-0.84	-1.21	-1.26	-1.30	-1.34	-1.35	-1.39	-1.45	-1.60	-1.69	-1.49	-1.27	-0.87	-0.64	-0.65	-0.62	-0.34	0.05	0.44	0.82	1.01	0.95	0.88	0.82	0.91	1.06	1.05
S2	Broad	6	61-70	_09	0.12	-0.10	-0.23	-0.05	0.41	0.73	0.92	1.06	1.04	0.99	1.20	1.94	2.28	2.14	1.82	1.18	0.20	-0.68	-0.92	-0.73	-0.34	0.15	0.66	1.07	0.89	0.43	-0.51	-1.53	-2.06	-2.07	-1.12	-0.53	-0.34	-0.16	0.04	0.23	0.42	0.56	0.61	0.56	0.55	1.10	1.37	1.38	1.34
S2	Broad	2	61-70	_37	0.23	0.35	0.56	0.69	0.77	0.86	0.96	1.12	1.19	1.07	0.95	2.11	2.58	2.08	2.17	1.67	0.76	-0.16	-0.93	-1.34	-1.01	-0.78	-0.68	-0.96	-1.19	-1.24	-1.26	-1.32	-1.35	-1.21	-0.45	0.05	0.18	0.26	0.34	0.39	0.43	0.48	0.52	0.53	0.56	0.77	0.83	0.69	0.64
S2	Broad	5	61-70	_44	1.03	1.11	1.22	1.20	0.94	0.76	0.73	0.83	0.99	1.02	1.04	1.52	2.12	2.33	1.65	1.16	0.54	-0.28	-1.00	-1.32	-1.32	-1.31	-1.31	-1.32	-1.33	-1.34	-1.35	-1.34	-1.30	-1.19	-0.71	-0.38	-0.32	-0.32	-0.35	-0.27	0.04	0.47	0.73	0.83	0.98	1.21	1.32	1.15	1.12
S2	Broad	4	61-70	_57	-0.76	-0.76	-0.74	-0.77	-0.67	-0.28	0.13	0.54	0.95	1.36	1.78	2.02	2.27	2.40	2.22	1.89	1.54	1.03	0.42	-0.10	-0.40	-0.43	-0.42	-0.52	-0.86	-1.47	-1.58	-1.30	-1.02	-0.74	-0.12	0.31	0.56	0.79	0.75	0.55	0.45	0.48	0.58	0.62	0.49	0.66	0.92	0.96	0.79
S2	Broad	7	61-70	_58	0.09	0.02	-0.07	0.05	0.36	0.71	1.05	1.40	1.66	1.76	1.83	1.85	1.63	1.42	1.00	0.52	0.06	-0.36	-0.62	-1.09	-1.41	-1.58	-1.45	-1.13	-1.01	-0.92	-0.80	-0.68	-0.56	-0.43	0.22	0.58	0.63	0.66	0.69	0.74	0.82	0.91	1.03	1.10	1.14	1.23	1.26	1.16	1.04
S2	Broad	9	61-70	_62	-0.14	0.03	0.28	0.54	0.78	0.93	0.95	0.92	0.84	0.86	1.02	1.53	2.13	2.70	2.45	1.55	0.91	0.27	-0.40	-0.82	-0.94	-1.03	-1.48	-1.63	-1.57	-1.52	-1.46	-1.47	-1.32	0.47	0.61	-0.13	-0.38	-0.49	-0.44	-0.20	-0.08	-0.05	-0.18	0.08	0.97	1.37	1.18	0.59	0.26
S2	Broad	3	61-70	_63	0.34	0.41	0.47	0.52	0.60	0.58	0.50	0.38	0.26	0.41	0.75	1.03	1.12	0.95	0.76	0.48	0.06	-0.49	-0.78	-0.64	-0.62	-0.69	-0.76	-0.80	-0.81	-0.89	-1.01	-1.11	-1.25	-1.42	-2.04	-2.43	-2.41	-2.05	-1.44	-0.61	-0.13	0.07	0.24	0.32	0.38	0.46	0.55	0.66	0.77
S2	Broad	1	61-70	_64	-0.01	-0.06	-0.15	-0.15	-0.02	0.24	0.53	0.70	0.81	0.91	1.07	1.27	1.49	1.66	1.72	1.67	1.49	1.11	0.55	-0.02	-0.35	-0.34	-0.16	-0.19	-0.48	-0.86	-1.36	-1.81	-2.09	-1.83	-0.47	0.18	0.37	0.48	0.55	0.60	0.64	0.63	0.58	0.60	0.73	0.99	1.26	1.52	1.47
S2	Broad	0	61-70	_77	-0.64	-0.40	0.08	0.36	0.44	0.50	0.55	0.61	0.61	0.41	0.24	1.33	2.70	2.40	1.89	1.29	0.40	-0.31	-1.05	-1.45	-1.62	-1.64	-1.58	-1.45	-1.33	-1.25	-1.21	-1.04	-0.89	-0.81	-0.52	-0.36	-0.28	-0.15	0.02	0.19	0.36	0.53	0.70	0.87	1.06	1.28	1.53	1.72	1.58
S2	Broad	8	61-70	_97	1.50	1.55	1.62	1.62	1.53	1.45	1.38	1.32	1.38	1.51	1.67	1.70	1.64	1.52	1.35	1.05	0.67	0.29	0.07	-0.10	-0.31	-0.65	-0.96	-1.16	-1.22	-1.25	-1.29	-1.01	-0.92	-1.08	-0.19	0.10	0.07	0.18	0.35	0.47	0.57	0.63	0.64	0.64	0.58	0.74	1.07	1.11	1.06
S2	Broad	2	51-60	_05	1.93	2.01	2.14	2.07	1.53	1.19	1.09	1.05	1.05	1.05	0.92	0.94	1.10	1.07	1.02	0.81	0.34	-0.14	-0.51	-0.83	-1.35	-1.54	-1.47	-1.34	-1.13	-0.91	-0.75	-0.76	-0.88	-0.92	-0.27	0.14	0.22	0.20	0.09	0.13	0.18	0.24	0.17	0.03	0.55	1.04	1.07	0.73	0.45
S2	Broad	8	51-60	_19	-0.07	-0.03	0.05	0.24	0.55	0.82	0.98	1.11	1.21	1.32	1.51	1.79	2.02	1.96	1.65	1.21	0.67	0.05	-0.56	-0.87	-0.76	-0.63	-0.48	-0.34	-0.24	-0.49	-1.25	-1.80	-1.91	-1.74	-0.73	-0.10	-0.15	-0.17	0.10	0.33	0.46	0.48	0.51	0.72	1.10	1.47	1.85	2.22	2.09
S2	Broad	6	51-60	_22	-0.37	-0.31	-0.23	-0.22	-0.24	-0.10	0.06	0.23	0.42	0.68	0.97	1.31	1.63	1.79	1.65	1.19	0.45	-0.36	-0.88	-0.97	-1.06	-1.44	-1.75	-1.78	-1.57	-1.42	-1.45	-1.48	-1.42	-1.23	-0.34	0.23	0.41	0.66	0.97	1.20	1.26	1.23	1.13	1.02	0.93	0.95	1.08	1.10	0.94
S2	Broad	9	51-60	_39	-0.29	-0.17	0.12	0.36	0.54	0.74	0.98	1.19	1.27	1.23	1.25	1.40	1.40	1.34	1.17	0.64	0.00	-0.60	-1.15	-1.56	-1.51	-1.32	-1.10	-0.93	-1.06	-1.24	-1.21	-1.12	-1.01	-0.89	-0.64	-0.44	-0.31	-0.21	-0.20	-0.23	-0.26	-0.28	-0.22	-0.12	0.49	0.98	1.27	1.16	0.99
S2	Broad	3	51-60	_53	1.33	1.43	1.58	1.61	1.24	0.88	0.73	0.68	0.69	0.81	1.13	1.39	1.46	1.17	0.79	0.38	0.02	-0.30	-0.59	-0.79	-0.97	-1.03	-0.91	-0.72	-0.56	-0.63	-0.90	-1.26	-1.20	-0.89	0.05	0.76	1.05	1.33	1.04	0.64	0.46	0.41	0.48	0.63	0.76	0.81	0.91	1.02	1.06
S2	Broad	7	51-60	_56	0.17	0.30	0.47	0.54	0.56	0.60	0.66	0.69	0.64	0.71	0.95	1.26	1.40	1.39	1.37	1.30	1.16	1.00	0.84	0.69	0.51	0.29	0.04	-0.44	-1.03	-1.34	-1.61	-0.13	2.32	2.88	0.82	-0.43	-0.70	-0.74	-0.50	-0.18	0.01	0.12	0.17	0.14	0.24	0.94	1.67	1.82	1.54
S2	Broad	0	51-60	_65	-0.33	-0.29	-0.28	-0.66	-1.19	-1.03	-0.60	0.25	0.89	1.10	1.64	1.96	2.26	2.49	2.20	1.64	1.18	0.56	0.00	-0.42	-0.74	-1.14	-1.18	-0.90	-0.84	-0.85	-0.82	0.33	1.88	2.25	0.93	0.03	-0.10	-0.04	0.08	0.20	0.35	0.56	0.71	0.63	0.55	0.96	1.21	1.06	0.94
S2	Broad	1	51-60	_74	0.93	0.57	0.53	0.79	1.01	1.17	1.28	1.32	1.35	1.39	1.47	1.59	1.74	1.88	1.74	1.40	0.97	0.53	0.12	-0.35	0.16	0.58	-2.02	-1.96	-1.81	-1.66	-1.51	-1.43	-1.96	-1.99	-1.24	-0.77	-0.74	-0.83	-0.79	-0.50	0.04	0.55	0.59	0.38	0.34	0.65	1.05	1.45	1.78
S2	Broad	4	51-60	_93	0.42	0.49	0.39	0.04	-0.17	-0.08	0.14	0.36	0.59	0.89	1.23	1.60	1.97	2.28	2.30	1.84	1.11	0.33	-0.37	-0.75	-0.88	-0.91	-0.95	-0.95	-0.84	-0.71	-0.82	-1.26	-1.17	-0.84	0.44	1.15	1.41	1.55	1.57	1.52	1.45	1.35	1.24	1.14	1.04	0.94	0.87	0.83	0.78
S2	Broad	5	51-60	_95	0.08	0.05	0.01	0.01	0.09	0.26	0.46	0.76	1.08	1.28	1.58	1.69	1.40	0.89	0.78	0.79	0.79	0.79	0.55	-0.19	-0.97	-1.34	-1.71	-1.53	-1.37	-1.24	-1.10	-1.16	-1.27	-1.01	-0.37	0.00	0.22	0.45	0.57	0.62	0.67	0.76	0.77	0.58	0.56	1.27	2.13	2.28	1.46
S2	Broad	0	41-50	_02	-0.47	-0.46	-0.68	-0.67	-0.32	0.08	0.48	0.86	1.07	1.15	1.41	1.65	1.63	1.41	1.06	0.52	-0.43	-0.97	-1.02	-1.00	-0.93	-0.86	-0.81	-0.79	-0.82	-0.85	-0.86	-0.83	-0.75	-0.60	0.04	0.14	-0.38	-0.37	0.03	0.46	0.86	0.96	0.70	0.24	0.41	1.22	1.45	1.07	0.83
S2	Broad	9	41-50	_03	0.71	0.40	0.15	0.08	0.21	0.40	0.59	0.85	1.05	1.03	1.05	1.54	2.13	2.59	2.30	1.72	1.31	0.91	0.38	-0.35	-0.83	-1.00	-0.93	-0.72	-0.59	-0.67	-0.96	-1.38	-1.68	-1.71	-1.01	-0.38	0.11	0.35	0.41	0.34	0.20	-0.01	-0.09	0.09	0.40	0.77	1.16	1.53	1.50
S2	Broad	4	41-50	_14	1.53	1.65	1.83	1.87	1.51	1.35	1.25	1.16	1.13	1.19	1.34	1.50	1.68	1.77	1.53	1.16	0.38	-0.52	-0.97	-1.03	-0.95	-0.89	-0.84	-0.77	-0.72	-0.72	-0.70	-0.64	-0.57	-0.49	-0.19	0.03	0.12	0.17	0.15	0.22	0.30	0.39	0.47	0.52	0.51	0.69	1.01	1.12	1.02
S2	Broad	2	41-50	_29	0.52	0.44	0.37	0.35	0.37	0.46	0.55	0.64	0.75	0.86	0.95	1.03	1.15	1.20	1.14	0.92	0.41	0.08	-0.05	-0.15	-0.29	-0.42	-0.50	-0.54	-0.94	-1.41	-1.70	-2.01	-2.14	-1.94	-0.27	0.63	0.74	0.77	0.75	0.72	0.70	0.66	0.58	0.49	0.46	0.53	0.63	0.69	0.64
S2	Broad	5	41-50	_34	0.54	0.56	0.57	0.64	0.74	0.80	0.85	0.92	1.00	1.10	1.23	1.36	1.49	1.52	1.46	1.24	0.88	0.40	-0.09	-0.72	-1.26	-1.44	-1.44	-1.39	-1.34	-1.28	-1.23	-1.24	-1.24	-1.17	-0.87	-0.72	-0.68	-0.65	-0.63	-0.63	-0.65	-0.70	-0.74	-0.64	-0.24	-0.04	0.25	0.46	0.47
S2	Broad	8	41-50	_73	0.60	0.54	0.60	0.77	0.94	1.11	1.24	1.25	1.21	1.19	1.16	1.21	1.31	1.42	1.51	1.52	1.40	1.15	0.71	0.32	0.21	-0.21	-0.62	-0.75	-0.78	-0.80	-0.82	-0.84	-0.71	0.87	0.04	-0.57	-0.70	-0.73	-0.66	-0.46	-0.16	0.19	0.45	0.45	0.48	0.88	1.31	1.43	1.20
S2	Broad	3	41-50	_88	1.09	1.24	1.47	1.63	1.58	1.56	1.61	1.64	1.60	1.50	1.37	1.34	1.35	1.36	1.37	1.33	1.15	0.85	0.55	0.28	0.05	-0.37	-0.84	-1.17	-1.15	-1.05	-0.96	-0.89	-1.04	-1.06	-0.36	0.01	0.13	0.16	0.13	0.16	0.22	0.29	0.39	0.42	0.40	0.62	0.91	1.14	0.98
S2	Broad	6	41-50	_90	1.63	1.93	2.36	2.79	2.69	1.80	1.54	1.35	1.18	1.07	0.91	0.97	1.05	1.18	1.17	0.95	0.51	-0.12	-0.64	-0.98	-1.07	-0.98	-0.78	-0.68	-0.71	-0.97	-1.30	-1.24	-1.09	-0.93	-0.53	-0.24	-0.08	-0.01	0.04	0.14	0.22	0.31	0.39	0.43	0.45	0.75	0.97	0.99	0.95
S2	Broad	1	41-50	_91	0.40	0.45	0.52	0.60	0.75	0.91	1.04	1.19	1.32	1.35	1.36	1.47	1.62	1.77	1.75	1.41	0.72	-0.25	-0.95	-0.82	-0.92	-1.09	-1.17	-1.13	-1.19	-1.50	-1.70	-1.88	-1.96	-1.88	-1.66	-1.51	-1.49	-1.59	-1.37	-0.80	-0.20	0.40	0.99	1.38	1.48	1.36	1.05	0.68	0.69
S2	Broad	7	41-50	_96	1.00	1.15	1.36	1.48	1.36	1.21	1.12	1.05	1.03	1.02	0.98	1.13	1.38	1.43	1.41	1.24	0.86	0.45	0.06	-0.19	-0.27	-0.27	-0.33	-0.40	-0.57	-0.99	-1.58	-1.70	-1.49	-1.25	-0.47	-0.09	0.06	0.11	0.19	0.34	0.47	0.55	0.65	0.75	0.81	0.82	0.85	0.80	0.58
S2	Broad	2	31-40	_11	1.51	1.68	1.91	2.15	2.03	1.48	1.29	1.14	1.02	1.13	1.32	1.44	1.53	1.62	1.66	1.52	1.28	0.86	0.26	-0.41	-1.01	-1.15	-1.14	-0.93	-0.69	-0.54	-0.79	-0.64	-0.33	-0.01	0.47	0.20	-0.02	0.06	0.20	0.29	0.33	0.33	0.26	0.02	-0.56	-0.58	0.49	1.06	0.58
S2	Broad	6	31-40	_12	1.20	1.22	1.09	0.96	0.96	1.00	1.05	1.11	1.11	1.06	1.13	1.27	1.58	1.98	1.85	1.53	1.22	0.90	0.61	0.44	0.49	-0.02	-0.65	-1.27	-1.37	-1.11	-0.86	-0.70	-1.19	-1.49	-1.05	-0.84	-0.91	-1.28	-1.58	-1.34	-0.97	-0.60	-0.23	0.14	0.55	0.92	1.33	1.55	1.28
S2	Broad	4	31-40	_25	1.04	1.20	1.43	1.43	1.29	1.23	1.20	1.24	1.31	1.39	1.49	1.64	1.74	1.80	1.78	1.57	1.10	0.37	-0.47	-0.92	-0.73	-0.38	-0.21	-0.28	-0.63	-1.01	-1.36	-1.59	-1.64	-1.77	-0.70	0.04	0.35	0.55	0.66	0.74	0.77	0.74	0.64	0.55	0.64	0.80	0.87	0.72	0.42
S2	Broad	1	31-40	_46	1.63	1.78	2.01	2.24	2.17	1.24	0.82	0.69	0.60	0.57	0.69	0.94	1.20	1.33	1.28	1.02	1.02	1.07	0.97	0.80	0.60	0.31	0.01	-0.23	-0.51	-0.79	-1.07	-1.25	-1.35	-1.22	0.19	0.66	0.57	0.67	0.81	0.94	1.07	1.12	1.10	1.07	1.09	1.14	1.07	0.81	0.49
S2	Broad	8	31-40	_54	-0.52	-0.44	-0.35	-0.18	0.19	0.59	0.99	1.39	1.73	1.69	1.51	1.27	0.91	0.84	0.68	0.35	0.00	-0.34	-0.67	-0.81	-0.78	-0.92	-0.98	-0.99	-0.97	-0.95	-1.12	-1.51	-1.50	-1.32	-1.00	-0.68	-0.56	-0.62	-0.50	0.30	0.58	0.67	0.76	0.82	0.82	0.74	0.50	0.54	0.61
S2	Broad	5	31-40	_59	0.15	0.02	-0.11	0.01	0.42	0.95	1.48	1.89	1.86	1.62	1.55	1.63	1.83	1.86	1.67	1.29	0.59	-0.10	-0.42	-0.49	-0.53	-0.58	-0.63	-1.09	-1.70	-1.94	-1.95	-1.54	1.22	3.04	1.36	0.24	-0.14	-0.30	-0.28	-0.21	-0.14	-0.02	0.15	0.33	0.51	0.66	0.78	0.86	0.78
S2	Broad	7	31-40	_70	1.76	1.93	2.18	2.20	1.62	1.22	1.16	1.14	1.16	1.17	1.21	1.24	1.21	1.43	1.42	1.03	0.62	0.22	-0.17	-0.47	-0.78	-0.98	-1.01	-0.97	-1.01	-1.32	-1.45	-1.37	-1.31	-1.26	-1.08	-0.95	-0.84	-0.71	-0.57	-0.42	-0.24	0.00	0.16	0.24	0.54	0.94	1.34	1.46	1.06
S2	Broad	0	31-40	_79	0.82	0.69	0.54	0.52	0.58	0.73	0.95	1.19	1.42	1.55	1.41	1.45	2.00	2.52	2.37	1.98	1.44	0.79	0.16	-0.20	-0.37	-0.49	-0.40	-0.33	-0.44	-0.70	-0.97	-1.03	-0.95	-0.82	-0.41	-0.12	-0.04	-0.03	-0.09	0.02	0.33	0.58	0.83	0.90	0.92	1.17	1.43	1.45	1.10
S2	Broad	9	31-40	_85	0.53	0.47	0.47	0.58	0.73	0.87	0.96	1.02	1.05	1.05	1.12	1.48	1.89	2.30	2.53	2.20	1.57	0.80	0.11	-0.25	-0.56	-1.06	-1.55	-1.78	-1.64	-1.47	-1.31	-1.22	-0.89	-0.57	0.19	0.65	0.80	0.84	0.74	0.71	0.70	0.65	0.58	0.54	0.60	0.72	0.88	1.04	1.09
S2	Broad	3	31-40	_92	0.09	-0.13	-0.23	-0.23	-0.08	0.18	0.45	0.69	0.78	0.87	0.89	0.84	0.95	1.19	1.30	1.22	0.91	0.39	-0.24	-0.88	-1.41	-1.50	-1.52	-1.47	-1.40	-1.36	-1.37	-1.38	-1.55	-1.50	0.22	1.49	1.69	1.88	1.67	0.94	0.65	0.61	0.68	0.73	0.41	0.84	1.54	1.59	1.28
S2	Broad	4	21-30	_08	-0.24	-0.26	-0.24	0.19	0.78	1.34	1.14	0.73	0.60	0.50	1.31	2.05	1.95	1.63	1.56	1.34	0.90	0.33	-0.25	-0.66	-0.83	-0.84	-0.81	-0.57	-0.34	-0.29	-0.58	-1.08	-1.40	-1.85	-0.95	-0.27	-0.47	-0.54	-0.23	0.14	0.51	0.76	0.77	0.71	0.68	0.75	0.93	1.12	1.09
S2	Broad	8	21-30	_17	-0.32	-0.33	-0.31	-0.19	-0.04	0.11	0.26	0.49	0.75	0.79	0.82	0.75	0.78	1.14	1.42	1.44	1.28	0.90	0.48	0.09	-0.35	-0.60	-0.71	-0.82	-0.92	-1.03	-1.14	-1.22	-1.13	-0.83	-0.13	0.37	0.65	0.93	0.98	0.61	0.54	0.73	0.88	0.93	1.20	1.72	1.91	1.50	1.63
S2	Broad	5	21-30	_23	0.18	0.24	0.33	0.40	0.47	0.56	0.65	0.75	0.81	0.86	0.95	1.03	1.23	1.46	1.48	1.31	1.04	0.63	0.06	-0.47	-0.70	-0.78	-0.85	-0.86	-0.85	-0.85	-0.81	-0.70	-0.60	-0.48	0.06	0.44	0.56	0.67	0.68	0.53	0.43	0.46	0.55	0.60	0.75	0.97	1.20	1.44	1.55
S2	Broad	7	21-30	_26	0.97	0.79	0.80	0.92	0.99	1.05	1.08	1.02	0.93	1.11	1.13	1.08	1.14	1.29	1.34	1.25	0.96	0.49	-0.13	-0.64	-0.84	-0.66	-0.47	-0.43	-0.59	-0.84	-0.91	-0.81	-0.68	-0.58	-0.12	0.34	0.82	1.00	0.98	0.94	0.90	0.87	0.82	0.73	0.58	0.56	0.71	0.78	0.67
S2	Broad	2	21-30	_35	-0.56	-0.52	-0.48	-0.45	-0.33	0.03	0.63	1.26	1.76	1.80	1.57	1.56	1.61	1.60	1.59	1.61	1.47	0.99	0.39	-0.16	-0.53	-0.79	-1.03	-1.18	-1.38	-1.56	-1.60	-1.58	-1.56	-1.48	-1.06	-0.76	-0.62	-0.41	-0.31	-0.27	0.06	0.49	0.76	0.92	1.10	1.06	0.96	1.00	0.95
S2	Broad	3	21-30	_78	1.27	1.34	1.28	1.20	1.25	1.32	1.37	1.29	1.19	1.17	1.17	1.22	1.28	1.31	1.33	1.28	1.09	0.74	0.35	0.12	-0.01	-0.21	-0.43	-0.65	-1.02	-1.38	-1.55	-1.68	-1.39	-0.89	-0.41	-0.16	-0.32	-0.48	-0.55	-0.57	-0.31	0.03	0.26	0.40	0.39	0.64	0.94	0.96	0.97
S2	Broad	9	21-30	_81	-0.71	-0.49	0.05	0.58	0.83	0.94	0.98	0.99	1.01	0.96	0.83	1.07	1.57	1.62	1.60	1.59	1.38	1.15	1.16	1.14	0.86	0.56	0.26	-0.05	-0.28	-0.54	-1.10	-1.59	-1.58	-1.47	-1.01	-0.72	-0.63	-0.58	-0.59	-0.58	-0.24	0.18	0.37	0.40	0.43	0.73	1.45	2.25	2.64
S2	Broad	6	21-30	_86	2.02	2.12	2.26	2.39	2.23	1.19	0.88	0.80	0.67	0.44	0.71	1.28	1.70	1.45	1.15	0.79	0.26	-0.25	-0.62	-0.91	-1.17	-1.31	-1.35	-1.19	-0.88	-0.57	-0.52	-0.96	-1.14	-0.99	-0.67	-0.48	-0.39	-0.32	-0.30	-0.28	-0.11	0.17	0.53	0.75	0.86	1.29	1.82	2.14	1.94
S2	Broad	0	21-30	_98	-0.13	-0.07	-0.07	-0.10	0.02	0.42	0.85	1.12	1.21	1.20	1.30	1.83	2.24	2.07	1.70	1.15	0.52	-0.06	-0.39	-0.54	-0.47	-0.33	-0.30	-0.45	-0.58	-1.02	-1.55	-1.62	-1.51	-1.38	-0.80	-0.43	-0.31	-0.30	-0.33	0.03	0.40	0.63	0.84	1.02	1.15	1.19	1.29	1.40	1.42
S2	Broad	1	21-30	_99	0.16	0.34	0.58	0.82	0.96	0.95	0.95	1.00	0.93	1.10	1.48	1.76	1.86	1.82	1.70	1.36	0.82	0.11	-0.57	-0.98	-1.08	-1.06	-1.04	-0.96	-0.88	-0.79	-0.71	-0.70	-0.89	-0.74	-0.09	0.28	0.41	0.54	0.66	0.79	0.91	1.04	1.16	1.29	1.42	1.54	1.66	1.66	1.32
S2	Broad	4	11-20	_16	0.29	0.25	0.20	0.20	0.14	0.29	0.83	1.15	1.29	1.48	1.74	2.02	2.13	2.05	1.75	1.21	0.53	-0.04	-0.50	-0.77	-0.59	-0.08	0.09	-0.11	-0.30	-0.55	-0.79	-1.09	-1.37	-1.38	-0.63	-0.18	-0.08	0.03	0.22	0.41	0.52	0.63	0.75	0.87	1.06	1.49	1.71	1.61	1.28
S2	Broad	9	11-20	_28	0.40	0.36	0.31	0.27	0.36	0.56	0.81	1.10	1.18	1.00	0.91	1.30	1.81	2.31	2.64	2.44	2.02	1.48	0.86	0.28	-0.11	-0.32	-0.39	-0.43	-0.47	-0.51	-0.55	-0.67	-0.87	-0.76	-0.46	-0.28	-0.20	-0.21	-0.33	-0.03	0.45	0.95	1.40	1.40	1.22	1.24	1.31	1.35	1.24
S2	Broad	8	11-20	_33	-0.84	-0.90	-0.86	-0.58	-0.22	0.15	0.52	0.88	1.27	1.58	1.38	1.35	1.91	1.92	1.36	1.48	1.13	0.67	0.21	-0.37	-0.78	-0.80	-0.75	-0.68	-0.67	-0.76	-1.00	-1.33	-1.47	-1.22	-0.11	0.32	0.20	0.32	0.44	0.52	0.55	0.53	0.53	0.56	0.59	0.71	0.93	1.15	1.14
S2	Broad	0	11-20	_36	-0.73	-0.75	-0.82	-0.81	-0.57	-0.22	0.14	0.44	0.52	0.42	0.73	1.76	2.18	1.75	1.34	0.65	-0.36	-0.99	-1.17	-1.10	-0.77	-0.44	-0.08	0.27	0.41	-0.11	-0.87	-1.29	-1.31	-1.16	-0.44	0.03	0.17	0.36	0.52	0.58	0.56	0.48	0.36	0.51	1.14	1.44	1.45	1.41	1.28
S2	Broad	5	11-20	_50	1.27	1.11	0.56	0.55	0.73	0.85	0.99	1.21	1.35	1.39	1.68	2.08	2.40	2.43	2.24	1.87	1.40	0.97	0.68	0.51	0.22	-0.14	-0.45	-0.61	-0.87	-1.18	-1.37	-1.36	-1.29	-1.34	-1.57	-1.73	-1.81	-1.53	0.20	0.98	0.91	0.83	0.74	0.62	0.67	0.97	1.07	1.01	0.83
S2	Broad	1	11-20	_52	0.80	0.57	0.44	0.49	0.63	0.74	0.85	0.99	1.03	0.80	0.45	0.33	0.23	0.07	0.04	0.19	0.36	0.54	0.71	0.88	1.07	1.31	1.56	1.45	-0.11	-0.42	-0.55	-0.32	0.32	0.64	1.19	1.55	1.69	1.58	1.17	0.72	0.46	0.37	0.43	0.28	-0.03	0.50	0.93	0.81	0.74
S2	Broad	6	11-20	_60	1.63	1.66	1.54	1.33	1.19	1.11	1.08	1.06	1.01	0.91	0.75	0.94	1.28	1.36	1.34	1.22	0.46	-0.70	-1.48	-1.30	-1.04	-0.99	-1.02	-1.12	-1.24	-1.36	-1.10	0.71	2.74	2.67	0.01	-1.95	-2.16	-1.93	-1.11	-0.53	-0.21	-0.06	0.01	0.10	0.16	0.31	0.38	0.29	0.20
S2	Broad	7	11-20	_72	0.65	0.62	0.56	0.64	0.82	1.00	1.16	1.30	1.41	1.48	1.57	1.75	1.93	1.96	1.85	1.64	1.22	0.48	-0.11	-0.38	-0.53	-0.67	-0.81	-0.87	-1.05	-1.14	-1.24	-1.33	-1.38	-1.35	-1.00	-0.72	-0.60	-0.63	-0.53	-0.26	0.07	0.34	0.54	0.80	1.05	1.12	1.31	1.54	1.48
S2	Broad	3	11-20	_83	1.24	1.29	0.77	0.34	0.45	0.62	0.81	1.03	1.11	0.95	0.89	1.32	1.86	2.35	2.29	1.69	0.98	0.21	-0.48	-0.80	-0.85	-0.87	-0.88	-0.92	-1.19	-1.49	-1.79	-2.28	-2.48	-2.26	-1.30	-0.67	-0.39	-0.26	-0.16	-0.07	0.04	0.16	0.23	0.16	0.07	0.32	0.70	0.78	0.61
S2	Broad	2	11-20	_84	-0.12	0.00	0.24	0.55	0.80	0.97	1.05	1.08	1.09	1.12	1.22	1.30	1.34	1.39	1.47	1.45	1.18	0.62	-0.07	-0.69	-1.04	-0.99	-0.71	-0.70	-0.90	-1.21	-1.69	-2.07	-2.00	-1.67	-0.61	0.13	0.49	0.85	1.15	0.97	0.78	0.75	0.72	0.64	0.55	0.66	0.98	1.08	0.94
S2	Broad	7	1-10	_01	0.36	0.38	0.38	0.44	0.57	0.73	0.89	1.13	1.36	1.50	1.43	1.11	0.83	0.50	0.06	-0.10	-0.31	-0.57	-0.84	-1.10	-1.08	-0.91	-0.69	-0.63	-0.65	-0.94	-1.39	-1.83	-2.01	-1.06	2.68	3.57	0.91	0.16	0.32	0.43	0.50	0.57	0.69	0.75	0.77	0.91	1.05	0.78	0.48
S2	Broad	4	1-10	_06	1.75	1.28	1.03	1.10	1.19	1.19	1.11	1.05	1.00	0.93	0.93	1.05	1.18	1.29	1.31	1.03	0.52	0.00	-0.49	-0.78	-1.00	-1.27	-1.45	-1.16	-0.78	-0.40	-0.20	-0.49	-0.72	-0.60	-0.51	-0.52	-0.45	-0.21	0.06	0.33	0.60	0.85	1.01	0.95	0.64	1.02	1.57	1.70	1.39
S2	Broad	3	1-10	_15	2.03	2.14	2.31	2.47	2.41	1.81	1.36	1.17	1.11	1.09	0.99	1.12	1.63	1.45	1.14	1.22	1.15	1.00	0.84	0.68	0.52	0.37	0.22	0.08	0.05	0.07	-0.05	-0.35	-0.55	-0.39	0.06	0.40	0.61	0.82	1.01	0.85	0.45	0.23	0.17	0.21	0.22	0.23	0.36	0.48	0.63
S2	Broad	2	1-10	_21	0.72	0.57	0.49	0.60	0.76	0.85	0.88	0.87	0.87	0.89	1.10	1.48	1.92	2.34	2.36	1.73	1.09	0.55	0.16	-0.31	-0.92	-0.91	-0.77	-0.65	-0.86	-1.20	-1.55	-1.50	-1.49	-1.50	-1.21	-1.12	-1.24	-1.24	-0.97	-0.52	-0.04	0.28	0.20	-0.08	-0.07	0.74	1.25	1.03	0.75
S2	Broad	1	1-10	_30	0.02	0.09	0.27	0.46	0.66	0.85	1.01	1.05	0.97	0.88	0.81	0.88	1.03	1.24	1.46	1.53	1.39	0.94	0.30	-0.03	0.27	0.69	0.99	0.92	0.35	-0.15	-0.91	-1.52	-2.13	-2.14	-1.28	-0.72	-0.50	-0.29	-0.07	0.15	0.37	0.58	0.80	0.86	0.69	0.70	0.73	0.76	0.69
S2	Broad	9	1-10	_32	1.60	1.75	1.97	2.18	2.17	1.61	1.34	1.22	1.17	1.16	1.07	1.04	1.11	1.22	1.21	1.12	0.98	0.73	0.42	0.10	-0.19	-0.37	-0.41	-0.52	-0.64	-1.00	-1.38	-1.28	-1.06	-0.84	0.02	0.60	0.80	1.00	1.01	0.62	0.48	0.33	0.18	0.10	0.17	0.28	0.39	0.47	0.42
S2	Broad	0	1-10	_48	-0.20	-0.11	0.17	0.28	0.31	0.60	0.83	0.94	0.70	0.51	0.77	1.14	1.49	1.68	1.72	1.59	1.28	0.79	0.08	-0.79	-1.95	-2.27	-2.16	-1.59	-1.06	-0.87	-0.89	-0.57	1.04	2.44	1.92	1.38	1.01	0.32	0.07	0.15	0.31	0.53	0.71	0.90	1.06	1.08	1.08	0.99	0.79
S2	Broad	8	1-10	_49	-0.96	-0.92	-0.85	-0.80	-0.81	-0.68	-0.35	0.00	0.34	0.69	1.08	1.48	1.92	2.23	2.03	1.65	1.02	0.14	-0.32	-0.05	0.19	0.40	0.63	0.81	0.45	-0.09	-0.81	-1.37	-1.30	-0.95	0.45	0.77	0.65	0.87	1.13	1.23	1.26	1.29	1.32	1.32	1.30	1.30	1.30	1.19	0.92
S2	Broad	5	1-10	_61	-2.71	-2.73	-2.15	-0.66	0.55	0.89	0.93	0.97	1.08	1.09	1.07	1.29	1.58	1.87	1.99	1.58	1.07	0.61	0.27	-0.05	-0.61	-0.94	-1.14	-1.23	-1.24	-1.22	-1.14	-1.03	-0.91	-0.82	-0.39	-0.14	-0.12	0.02	0.23	0.41	0.60	0.64	0.56	0.45	0.61	0.73	0.79	0.76	0.68
S2	Broad	6	1-10	_76	-0.84	-0.70	-0.35	-0.09	0.06	0.31	0.61	0.91	1.21	1.50	1.82	2.13	2.46	2.69	2.43	2.02	1.73	1.42	1.09	0.73	0.41	0.13	-0.01	-0.14	-0.32	-0.52	-0.92	-1.20	-1.18	-1.06	-0.68	-0.48	-0.53	-0.66	-0.66	-0.48	-0.15	0.20	0.45	0.48	0.49	0.83	1.27	1.40	1.22
S2	Corrective	0	91-100	_04	-0.69	-0.57	-0.29	-0.09	-0.04	0.18	0.59	0.87	1.13	1.38	1.57	1.67	1.45	1.28	1.29	1.21	1.10	1.00	0.90	0.83	0.73	0.57	0.34	-0.06	-0.48	-0.89	-1.29	-1.41	-1.36	-1.23	-0.96	-0.59	-0.07	0.18	0.26	0.35	0.45	0.54	0.60	0.65	0.74	0.85	0.96	1.03	1.04
S2	Corrective	6	91-100	_18	-0.11	-0.07	0.02	0.11	0.14	0.21	0.46	0.73	0.96	1.19	1.40	1.60	1.82	1.83	1.57	1.13	0.69	0.28	-0.21	-0.77	-1.40	-1.61	-1.67	-1.68	-1.70	-1.71	-1.73	-1.72	-1.68	-1.47	-0.59	-0.03	0.01	-0.02	0.02	0.17	0.36	0.54	0.61	0.59	0.76	1.17	1.62	1.90	1.53
S2	Corrective	7	91-100	_38	0.37	0.46	0.56	0.58	0.60	0.66	0.71	0.89	1.18	1.23	1.17	1.73	2.43	2.96	2.65	2.12	1.64	1.16	0.46	-0.39	-0.76	-1.16	-1.34	-1.27	-1.16	-1.05	-0.95	-0.92	-1.05	-1.09	-0.48	-0.14	-0.17	-0.32	-0.21	0.13	0.50	0.86	1.15	1.26	1.33	1.44	1.53	1.52	1.33
S2	Corrective	9	91-100	_40	1.03	0.53	0.15	0.12	0.17	0.27	0.38	0.34	0.05	0.07	0.45	0.82	1.23	1.63	1.69	1.32	1.05	0.73	0.32	-0.14	-0.28	-0.33	-0.37	-0.41	-0.46	-0.50	-0.55	-0.57	-0.55	-0.38	0.37	0.84	1.02	0.45	-0.65	-0.82	-0.74	-0.64	-0.55	-0.45	-0.35	-0.26	-0.16	-0.02	0.14
S2	Corrective	1	91-100	_41	0.23	0.31	0.41	0.36	0.21	0.13	0.34	0.67	1.03	1.19	1.15	1.70	2.13	2.06	2.01	1.58	0.84	0.09	-0.56	-0.87	-1.06	-1.15	-1.24	-1.29	-1.26	-1.20	-1.14	-1.02	-0.86	-0.64	0.24	0.90	1.12	1.33	1.55	1.47	1.10	0.90	0.79	0.71	0.69	0.88	1.18	1.42	1.40
S2	Corrective	8	91-100	_43	-0.42	-0.36	-0.26	-0.15	0.02	0.48	0.86	1.00	1.05	1.09	1.12	1.11	1.11	1.15	1.22	1.24	1.16	0.92	0.51	-0.18	-1.04	-1.42	-1.58	-1.59	-1.47	-1.35	-1.26	-1.45	-1.24	-0.96	0.24	0.95	1.05	1.14	1.23	1.17	0.85	0.67	0.61	0.54	0.43	0.71	1.31	1.67	1.32
S2	Corrective	5	91-100	_45	0.17	0.24	0.40	0.59	0.78	0.98	1.17	1.36	1.48	1.50	1.49	1.54	1.69	1.76	1.65	1.37	1.01	0.46	-0.19	-0.70	-0.96	-1.05	-0.92	-0.59	-0.56	-0.81	-1.15	-1.51	-1.98	-2.16	0.88	1.57	0.94	0.94	0.99	0.94	0.83	0.75	0.73	0.74	0.78	0.97	0.93	0.80	0.63
S2	Corrective	4	91-100	_47	0.20	0.28	0.36	0.30	0.29	0.67	0.94	1.05	1.17	1.22	1.19	1.41	1.72	1.89	1.85	1.61	1.21	0.72	0.17	-0.23	-0.43	-0.54	-0.65	-0.79	-1.01	-1.54	-1.93	-2.04	-1.88	-1.67	-0.83	-0.31	-0.20	-0.14	-0.12	0.02	0.28	0.51	0.72	0.94	1.12	1.17	1.22	1.17	0.85
S2	Corrective	3	91-100	_71	0.05	0.14	0.34	0.54	0.74	0.94	1.14	1.36	1.61	1.74	1.75	1.83	1.75	1.59	1.51	1.45	1.21	0.86	0.50	0.16	-0.12	-0.75	-1.42	-1.78	-1.75	-1.71	-1.67	-1.51	-1.41	-1.09	-0.76	-0.57	-0.49	-0.37	-0.29	-0.21	0.12	0.36	0.51	0.62	0.84	1.01	1.20	1.41	1.40
S2	Corrective	2	91-100	_80	-1.24	-1.22	-0.97	-0.45	-0.16	0.02	0.33	0.66	0.89	0.96	1.01	1.22	1.46	1.66	1.57	1.27	1.13	0.98	0.78	0.58	0.38	0.10	-0.18	-0.46	-0.69	-0.94	-1.12	-1.17	-1.17	-0.48	-0.22	-0.34	-0.36	-0.27	-0.08	0.11	0.31	0.51	0.71	0.90	1.11	1.28	1.47	1.62	1.56
S2	Corrective	1	81-90	_07	0.36	0.03	-0.17	0.02	0.26	0.50	0.75	0.99	1.22	1.44	1.59	1.64	1.77	2.04	2.03	1.64	0.81	-0.25	-1.14	-1.25	-0.98	-0.64	-0.28	0.07	0.04	-0.32	-0.80	-1.43	-1.70	-1.64	-0.91	-0.41	-0.34	-0.34	-0.30	-0.23	-0.14	-0.03	0.42	0.94	1.06	1.27	1.41	1.44	1.39
S2	Corrective	6	81-90	_10	1.40	1.16	0.81	0.94	1.08	1.13	1.12	1.12	0.96	0.95	1.61	1.76	1.90	2.02	1.96	1.63	1.21	0.47	-0.24	-0.30	-0.12	0.08	0.29	0.50	0.25	-0.33	-0.87	-1.34	-1.27	-1.15	-0.70	-0.48	-0.54	-0.49	-0.31	-0.08	0.18	0.33	0.41	0.48	0.66	0.57	-0.07	-0.62	-0.91
S2	Corrective	9	81-90	_27	0.87	0.79	0.86	1.01	1.11	1.11	1.14	1.25	1.19	1.63	2.77	2.47	1.58	1.05	0.57	0.25	-0.04	-0.34	-0.63	-0.91	-1.05	-0.95	-0.82	-0.75	-0.81	-0.91	-1.10	-1.59	-1.62	-1.57	-1.30	-1.00	-0.86	-0.91	-0.82	-0.50	-0.07	0.37	0.82	1.24	1.52	1.59	1.42	0.90	0.91
S2	Corrective	5	81-90	_31	0.11	0.04	-0.08	-0.09	0.13	0.51	0.91	1.31	1.62	1.70	1.69	1.74	1.86	1.98	1.94	1.78	1.53	1.24	0.92	0.48	-0.45	-1.13	-1.03	-1.05	-1.01	-0.82	-0.62	-0.51	-0.66	-0.77	-0.33	-0.09	0.00	0.09	0.24	0.46	0.61	0.69	0.73	0.76	0.80	0.87	0.92	0.86	0.67
S2	Corrective	7	81-90	_66	-0.12	0.00	0.17	0.33	0.49	0.66	0.82	0.97	1.03	0.97	0.83	0.80	0.89	1.00	1.03	0.97	0.79	0.54	0.27	-0.17	-0.69	-1.10	-1.34	-1.42	-1.43	-1.39	-1.36	-1.29	-1.09	-0.87	-0.15	0.22	0.26	0.25	0.26	0.28	0.32	0.34	0.33	0.28	0.38	0.83	1.38	1.91	2.03
S2	Corrective	3	81-90	_75	1.79	1.87	1.45	1.16	1.11	0.97	0.72	0.58	0.56	0.54	0.76	1.06	1.16	1.09	0.92	0.62	0.17	-0.42	-1.02	-1.49	-1.86	-2.26	-2.26	-2.12	-1.97	-1.81	-1.66	-1.70	-1.29	0.29	0.43	0.45	0.46	0.48	0.53	0.58	0.60	0.61	0.54	0.35	0.37	0.73	0.79	0.31	0.15
S2	Corrective	2	81-90	_82	0.16	0.35	0.75	0.99	1.03	1.04	1.05	1.08	1.12	1.13	1.23	1.52	1.76	1.71	1.47	1.17	0.48	-0.15	-0.35	-0.44	-0.65	-0.99	-1.38	-1.56	-1.14	-1.04	-1.22	-1.29	-1.04	-0.44	0.59	0.68	0.49	0.55	0.57	0.58	0.57	0.51	0.46	0.37	0.08	0.24	0.39	0.29	0.09
S2	Corrective	4	81-90	_87	1.14	1.27	1.46	1.65	1.71	1.46	1.29	1.21	1.19	1.18	1.23	1.26	1.35	1.31	0.75	0.44	0.06	-0.32	-0.67	-0.89	-0.86	-0.68	-0.38	-0.25	-0.37	-0.49	-0.67	-1.01	-1.44	-1.52	-0.81	-0.34	-0.23	-0.11	-0.01	0.09	0.19	0.29	0.40	0.51	0.56	0.58	0.62	0.66	0.69
S2	Corrective	0	81-90	_89	-0.23	-0.12	0.24	0.62	0.80	0.86	0.87	0.80	0.74	0.78	1.00	1.25	1.51	1.77	1.83	1.52	0.96	0.26	-0.51	-1.04	-1.21	-1.29	-1.34	-1.34	-1.41	-1.57	-1.58	-0.52	0.50	0.50	1.13	1.63	1.79	1.95	1.99	1.36	1.00	0.82	0.66	0.34	0.28	0.58	0.81	0.65	0.23
S2	Corrective	8	81-90	_94	0.10	0.18	0.18	0.05	0.09	0.41	0.58	0.65	0.65	1.06	1.65	1.85	2.06	2.19	1.81	1.35	0.78	0.07	-0.43	-0.34	-0.33	-0.64	-0.96	-1.12	-1.19	-1.34	-1.48	-1.62	-1.75	-1.58	0.12	1.13	1.33	1.52	1.41	0.90	0.68	0.61	0.60	0.65	0.71	0.90	0.84	0.65	0.51
S2	Corrective	9	71-80	_13	0.15	0.24	0.36	0.48	0.59	0.71	0.83	1.06	1.28	1.25	1.16	1.40	1.63	1.56	1.52	1.46	1.09	0.58	0.06	-0.56	-1.11	-1.35	-1.43	-1.46	-1.42	-1.38	-1.34	-1.33	-1.27	-0.99	-0.20	0.38	0.69	1.00	1.27	1.04	0.76	0.72	0.70	0.49	0.30	0.57	0.94	1.27	1.17
S2	Corrective	7	71-80	_20	0.15	0.21	0.28	0.33	0.37	0.40	0.41	0.48	0.58	0.53	0.39	0.50	1.10	1.66	1.74	1.67	1.28	0.71	0.15	-0.25	-0.69	-1.47	-1.90	-1.82	-1.75	-1.68	-1.61	-1.57	-1.56	-1.29	-0.01	0.79	1.16	1.53	1.73	1.34	0.96	0.61	0.41	0.45	0.55	0.62	0.70	0.78	0.78
S2	Corrective	8	71-80	_24	0.85	1.09	1.43	1.78	1.92	1.67	1.47	1.42	1.42	1.39	1.26	1.18	1.22	1.35	1.43	1.37	1.18	0.85	0.37	-0.20	-0.74	-0.85	-0.76	-0.61	-0.59	-0.68	-0.94	-1.24	-1.54	-1.58	-0.93	-0.50	-0.44	-0.29	-0.12	0.06	0.23	0.41	0.54	0.59	0.60	0.61	0.67	0.73	0.68
S2	Corrective	6	71-80	_42	0.83	0.92	1.08	1.29	1.47	1.58	1.60	1.60	1.64	1.71	1.78	1.85	1.96	1.97	1.70	1.26	0.76	0.28	-0.13	-0.32	-0.06	-0.07	-0.16	-0.25	-0.48	-0.75	-0.93	-1.08	-1.17	-1.06	0.47	0.98	0.54	0.41	0.44	0.42	0.38	0.36	0.39	0.44	0.55	0.76	0.86	0.92	0.89
S2	Corrective	1	71-80	_51	0.91	0.77	0.66	0.69	0.79	0.89	0.97	1.03	0.96	0.82	0.98	1.71	2.41	2.37	1.87	1.83	1.34	0.73	0.14	-0.37	-0.39	-0.13	0.10	0.02	-0.24	-0.51	-0.73	-0.91	-0.93	-0.82	0.02	0.53	0.62	0.71	0.78	0.82	0.85	0.87	0.86	0.86	1.01	1.25	1.38	1.27	0.92
S2	Corrective	5	71-80	_55	-3.15	-3.33	-3.43	-2.79	-1.76	-0.71	0.34	1.21	1.30	0.95	1.21	1.71	1.98	1.95	1.79	1.52	1.15	0.70	0.20	-0.12	-0.23	-0.28	-0.34	-0.40	-0.46	-0.48	-0.50	-0.56	-0.62	-0.68	-0.52	-0.41	-0.39	-0.34	-0.30	-0.25	-0.21	-0.09	0.27	0.45	0.57	0.78	0.93	0.91	0.81
S2	Corrective	0	71-80	_67	0.42	0.58	0.90	1.04	1.03	0.96	0.88	0.82	0.74	0.56	0.64	1.06	1.32	1.29	1.11	0.83	0.47	0.06	-0.43	-0.84	-1.21	-1.42	-1.45	-1.38	-1.20	-1.01	-0.82	-0.78	-0.98	-0.93	-0.49	-0.22	-0.15	-0.09	-0.01	0.27	0.59	0.68	0.66	0.53	0.50	0.74	1.38	1.59	1.49
S2	Corrective	2	71-80	_68	0.37	0.20	0.10	0.26	0.46	0.67	0.87	1.07	1.28	1.48	1.71	1.88	2.08	2.20	2.10	1.86	1.51	0.86	0.07	-0.40	-0.56	-0.62	-0.69	-0.75	-0.84	-0.96	-1.11	-1.31	-1.26	-1.06	0.00	0.66	0.84	1.02	1.14	1.08	0.96	0.89	0.84	0.68	0.06	0.10	0.66	0.46	0.22
S2	Corrective	3	71-80	_69	0.11	0.20	0.23	-0.30	-0.49	-0.25	0.00	0.25	0.50	0.77	0.93	0.94	0.81	0.63	0.72	0.84	0.96	1.08	1.20	1.32	1.45	1.56	1.67	1.61	0.57	-0.13	-0.54	-1.04	-1.33	-1.25	-0.55	-0.08	0.03	0.14	0.24	0.24	0.16	0.13	0.09	0.04	0.08	0.38	0.74	1.10	1.28
S2	Corrective	4	71-80	_100	0.61	0.73	0.90	1.07	1.24	1.26	1.19	1.12	1.04	1.01	1.12	1.28	1.41	1.50	1.46	1.29	1.07	0.66	0.11	-0.32	-0.64	-1.00	-1.46	-1.95	-2.27	-2.31	-2.31	-2.32	-2.29	-1.95	-0.12	0.17	-0.36	-0.59	-0.57	-0.32	0.00	0.34	0.60	0.68	0.68	0.70	0.73	0.74	0.70
S2	Corrective	6	61-70	_09	0.09	0.11	0.14	0.34	0.65	0.96	1.27	1.37	1.26	1.16	1.23	1.73	1.81	1.49	1.25	0.87	0.26	-0.40	-0.68	-0.62	-0.49	-0.33	-0.15	0.02	0.09	-0.05	-0.53	-1.16	-1.26	-1.19	-0.84	-0.62	-0.42	-0.13	0.17	0.47	0.77	0.97	0.94	0.88	0.91	1.07	1.22	1.22	1.18
S2	Corrective	2	61-70	_37	1.17	1.06	1.03	1.09	1.14	1.16	1.19	1.19	1.05	0.84	0.98	1.86	2.14	1.79	1.53	0.96	0.32	-0.27	-0.75	-1.04	-1.05	-1.04	-1.04	-1.07	-1.14	-1.25	-1.34	-1.39	-1.42	-1.29	-0.42	0.21	0.37	0.50	0.58	0.54	0.46	0.43	0.46	0.48	0.50	0.58	0.60	0.51	0.43
S2	Corrective	5	61-70	_44	0.28	0.48	0.74	1.01	1.27	1.32	1.14	1.10	1.20	1.12	1.03	1.28	1.58	1.82	1.58	1.08	0.50	-0.10	-0.72	-1.12	-1.23	-1.30	-1.38	-1.43	-1.46	-1.46	-1.45	-1.40	-1.30	-1.12	-0.45	-0.01	-0.02	-0.16	-0.22	-0.15	0.07	0.31	0.43	0.47	0.59	0.83	1.05	1.05	0.96
S2	Corrective	4	61-70	_57	-0.51	-0.38	-0.37	-0.75	-0.88	-0.62	-0.35	-0.08	0.20	0.47	0.75	0.96	1.18	1.40	1.67	2.13	2.39	2.15	1.58	0.94	0.37	-0.12	-0.43	-0.61	-0.90	-1.34	-1.86	-2.27	-2.29	-2.03	-0.47	0.66	1.16	1.55	1.19	0.84	0.71	0.66	0.59	0.52	0.51	0.73	0.90	0.89	0.74
S2	Corrective	7	61-70	_58	-0.13	-0.11	-0.11	-0.02	0.33	0.81	1.29	1.75	1.95	1.96	2.02	1.86	1.50	1.19	0.69	0.17	-0.34	-0.69	-0.61	-0.59	-0.62	-0.64	-0.69	-0.82	-0.87	-0.85	-0.88	-0.90	-0.88	-0.81	-0.48	-0.20	0.09	0.47	0.73	0.87	0.88	0.83	0.81	0.83	0.95	1.28	1.36	1.29	1.29
S2	Corrective	9	61-70	_62	0.70	0.93	1.25	1.58	1.85	1.71	1.52	1.36	1.18	1.01	0.70	1.10	1.81	2.45	2.28	1.80	1.53	1.07	0.37	-0.28	-0.92	-1.31	-1.38	-1.46	-1.26	-1.05	-0.84	-0.81	-1.09	-1.07	-0.57	-0.29	-0.45	-0.63	-0.71	-0.59	-0.33	-0.19	-0.12	-0.30	-0.57	-0.26	0.23	0.58	0.63
S2	Corrective	3	61-70	_63	1.13	1.12	0.98	0.95	0.99	0.99	1.02	1.05	0.98	0.90	0.95	1.03	1.10	1.08	0.81	0.30	-0.21	-0.53	-0.66	-0.72	-0.90	-0.97	-0.94	-0.91	-0.93	-0.98	-1.09	-1.21	-1.20	-1.13	-0.88	-0.61	-0.44	-0.37	-0.36	-0.22	0.08	0.30	0.51	0.69	0.84	0.97	1.06	1.13	1.14
S2	Corrective	1	61-70	_64	-0.08	-0.05	0.00	0.10	0.34	0.67	0.90	1.13	1.35	1.44	1.52	1.58	1.62	1.61	1.57	1.50	1.36	1.10	0.71	0.25	-0.18	-0.53	-0.72	-0.88	-1.03	-1.38	-1.78	-1.93	-1.82	-1.61	-0.78	-0.42	-0.25	-0.01	0.15	0.23	0.22	0.13	0.10	0.24	0.48	0.72	0.98	1.16	0.81
S2	Corrective	0	61-70	_77	-0.41	-0.32	-0.18	-0.07	0.05	0.16	0.27	0.37	0.42	0.52	0.94	1.60	1.86	1.51	1.23	0.90	0.48	-0.02	-0.46	-0.77	-1.01	-1.09	-1.11	-1.12	-1.13	-1.17	-1.25	-0.97	0.80	2.13	0.93	0.11	0.02	0.11	0.22	0.33	0.44	0.55	0.66	0.77	0.90	1.03	1.17	1.28	1.19
S2	Corrective	8	61-70	_97	0.28	0.33	0.41	0.52	0.79	1.12	1.46	1.70	1.37	0.97	1.16	1.75	2.19	2.08	1.83	1.66	1.35	0.64	0.18	0.02	-0.19	-0.64	-1.13	-1.47	-1.32	-1.03	-0.74	-0.48	-0.51	-0.50	0.05	0.13	-0.04	-0.04	0.04	0.13	0.22	0.31	0.41	0.46	0.46	0.69	0.90	0.88	0.83
S2	Corrective	2	51-60	_05	1.40	1.60	1.88	2.12	1.84	1.48	1.38	1.37	1.32	1.19	1.02	1.29	1.53	1.50	1.45	1.18	0.56	-0.10	-0.61	-0.91	-1.13	-1.24	-1.38	-1.36	-1.18	-1.00	-0.92	-1.04	-1.17	-1.10	-0.77	-0.54	-0.41	-0.29	-0.21	-0.05	0.14	0.33	0.37	0.23	0.34	0.78	1.17	1.24	1.10
S2	Corrective	8	51-60	_19	0.27	0.36	0.47	0.61	0.77	0.94	1.12	1.24	1.27	1.26	1.24	1.26	1.51	1.65	1.32	0.55	-0.30	-0.90	-1.12	-1.15	-1.21	-1.27	-1.33	-1.39	-1.41	-1.27	-1.37	-1.92	-2.20	-1.94	-0.20	0.84	0.81	0.86	0.92	0.95	0.97	1.02	1.07	1.07	1.12	1.21	1.25	1.33	1.30
S2	Corrective	6	51-60	_22	-0.39	-0.32	-0.20	-0.12	0.10	0.56	1.06	1.57	1.89	1.61	1.39	1.58	1.81	1.85	1.69	1.20	0.51	-0.29	-1.08	-1.34	-1.34	-1.33	-1.32	-1.34	-1.39	-1.47	-1.58	-1.59	-1.40	-1.06	-0.01	0.45	0.43	0.48	0.61	0.71	0.78	0.87	0.90	0.86	0.83	0.86	0.95	0.88	0.61
S2	Corrective	9	51-60	_39	0.45	0.72	1.11	1.38	1.49	1.58	1.53	1.40	1.34	1.34	1.33	1.46	1.49	1.32	1.12	0.77	0.34	-0.20	-0.99	-1.14	-0.86	-0.72	-0.58	-0.48	-0.60	-0.81	-1.29	-1.85	-2.02	-2.02	-1.01	-0.31	-0.03	0.13	0.08	0.35	0.66	0.93	0.89	0.84	1.11	1.52	1.82	1.80	1.51
S2	Corrective	3	51-60	_53	1.62	1.77	1.98	2.14	1.75	1.21	1.03	0.91	1.00	1.16	1.10	1.41	1.65	1.50	1.06	0.41	-0.14	-0.55	-0.92	-1.20	-1.34	-1.28	-1.16	-1.15	-1.31	-1.52	-1.78	-1.87	-1.39	-0.78	-0.08	0.35	0.45	0.55	0.58	0.44	0.25	0.20	0.29	0.47	0.62	0.72	0.80	0.87	0.89
S2	Corrective	7	51-60	_56	0.83	1.03	1.24	0.60	0.10	0.55	1.08	1.61	1.99	1.85	1.50	1.71	2.07	1.97	1.46	0.85	0.61	0.46	0.30	0.15	-0.02	-0.20	-0.38	-0.58	-0.85	-1.00	-1.10	-1.22	-1.31	-1.27	-0.44	-0.05	-0.33	-0.44	-0.44	-0.20	0.22	0.40	0.47	0.44	0.39	0.51	0.74	1.17	1.24
S2	Corrective	0	51-60	_65	-0.53	-0.48	-0.46	-0.39	-0.14	0.17	0.48	0.78	1.09	1.39	1.72	2.00	2.29	2.57	2.69	2.48	2.08	1.58	1.03	0.43	-0.20	-0.58	-0.65	-0.50	-0.37	-0.46	-0.84	-1.22	-1.22	-1.15	-0.58	-0.20	0.07	0.38	0.46	0.53	0.67	0.77	0.81	0.67	0.41	0.68	1.23	1.09	0.46
S2	Corrective	1	51-60	_74	0.78	0.74	0.79	0.92	1.02	1.05	1.05	1.06	1.10	1.16	1.22	1.27	1.38	1.52	1.42	1.10	0.83	0.48	-0.03	-0.49	-0.60	-0.79	-0.91	-0.85	-0.76	-0.67	-0.58	-0.61	-1.04	-1.45	-0.92	-0.59	-0.62	-0.51	-0.20	0.17	0.54	0.80	0.69	0.60	1.02	1.87	2.81	3.33	1.99
S2	Corrective	4	51-60	_93	-0.31	-0.23	-0.18	-0.14	0.16	0.63	1.12	1.60	1.91	1.58	1.17	1.38	1.72	2.08	2.11	1.69	1.09	0.48	-0.10	-0.31	-0.29	-0.87	-1.04	-1.17	-1.24	-1.29	-1.34	-1.36	-1.28	-1.04	-0.15	0.41	0.67	0.92	1.17	1.34	1.28	1.17	1.11	1.14	1.25	1.39	1.49	1.54	1.32
S2	Corrective	5	51-60	_95	0.48	0.38	0.35	0.41	0.50	0.68	0.99	1.36	1.64	1.89	2.10	2.21	1.98	1.37	0.98	0.81	0.66	0.51	0.31	-0.13	-0.70	-1.04	-1.29	-1.35	-1.23	-1.11	-1.00	-1.03	-1.37	-1.68	-0.33	0.30	0.45	0.55	0.60	0.66	0.76	0.86	0.84	0.73	0.72	1.12	1.61	1.90	1.54
S2	Corrective	0	41-50	_02	-0.32	-0.30	-0.15	0.12	0.40	0.68	0.96	1.20	1.16	0.68	0.24	1.09	1.86	1.77	1.41	0.89	0.24	-0.30	-0.77	-1.01	-1.08	-1.12	-1.16	-1.19	-1.21	-1.27	-1.31	-1.31	-1.23	-1.11	-0.40	-0.12	-0.33	-0.27	0.22	0.87	1.30	1.10	0.79	0.66	0.96	1.36	1.72	1.83	1.73
S2	Corrective	9	41-50	_03	0.48	-0.15	-0.57	-0.62	-0.51	-0.23	0.07	0.36	0.54	0.49	0.54	1.00	1.61	2.15	2.21	1.77	1.19	0.43	-0.32	-0.99	-1.40	-1.40	-1.11	-0.74	-0.61	-0.72	-1.00	-1.46	-1.76	-1.70	-0.37	0.41	0.58	0.69	0.80	0.82	0.73	0.66	0.63	0.67	0.78	0.91	1.05	1.22	1.30
S2	Corrective	4	41-50	_14	0.81	1.05	1.38	1.71	1.76	1.38	1.32	1.27	1.01	0.69	0.98	1.16	1.31	1.46	1.47	1.11	0.50	-0.34	-1.03	-1.27	-1.20	-1.18	-1.16	-1.13	-1.11	-1.12	-1.11	-1.08	-1.05	-0.99	-0.61	-0.36	-0.31	-0.07	0.26	0.40	0.54	0.67	0.72	0.69	0.65	0.86	1.41	1.79	1.71
S2	Corrective	2	41-50	_29	0.48	0.41	0.30	0.24	0.27	0.41	0.62	0.85	1.07	1.21	1.38	1.64	1.98	2.12	1.60	0.67	-0.22	-0.76	-1.13	-1.33	-1.22	-1.11	-0.98	-0.89	-0.97	-1.34	-1.72	-1.85	-2.10	-2.07	-0.46	0.51	0.63	0.74	0.84	0.94	1.04	1.05	0.96	0.95	0.96	0.95	0.97	1.24	1.49
S2	Corrective	5	41-50	_34	0.91	0.91	0.94	1.02	1.09	1.12	1.13	1.12	1.13	1.17	1.26	1.53	1.78	1.68	1.35	0.75	0.02	-0.55	-0.79	-0.85	-0.87	-0.82	-0.97	-0.99	-1.00	-1.01	-0.99	-0.86	-0.95	-0.94	-0.50	-0.21	0.01	0.23	0.36	0.41	0.43	0.47	0.45	0.37	0.51	1.08	1.26	0.93	0.73
S2	Corrective	8	41-50	_73	1.27	1.15	1.10	1.17	1.25	1.30	1.30	1.26	1.20	1.18	1.18	1.20	1.21	1.24	1.26	1.18	0.98	0.65	0.14	-0.49	-1.06	-1.64	-1.77	-1.63	-1.37	-1.11	-0.85	-0.80	-1.10	-2.29	-0.63	0.07	-0.21	-0.24	-0.22	-0.03	0.32	0.63	0.87	1.03	1.02	0.94	1.31	1.72	1.51
S2	Corrective	3	41-50	_88	0.86	0.99	1.16	1.33	1.50	1.53	1.28	1.18	1.11	1.09	1.06	1.06	1.09	1.10	1.06	0.91	0.70	0.45	0.19	-0.27	-0.73	-0.59	-0.43	-1.02	-1.46	-1.69	-1.92	-2.18	-2.37	-2.46	-1.22	-0.49	-0.32	-0.21	-0.08	0.03	0.08	0.11	0.15	0.16	0.19	0.56	1.02	1.48	1.62
S2	Corrective	6	41-50	_90	0.41	0.50	0.63	0.76	0.90	1.33	1.65	1.56	1.47	1.36	1.07	1.08	1.32	1.53	1.42	1.11	0.69	0.25	-0.26	-0.59	-0.75	-0.80	-0.83	-0.87	-1.02	-1.41	-1.82	-2.08	-2.24	-2.14	-0.72	0.15	0.26	0.28	0.37	0.74	1.16	1.57	1.74	1.49	1.36	1.56	1.68	1.42	1.33
S2	Corrective	1	41-50	_91	0.68	0.82	0.79	0.66	0.66	0.68	0.77	0.94	1.07	1.07	0.98	0.94	0.92	0.82	0.57	0.16	-0.32	-0.73	-1.13	-1.33	-1.32	-1.28	-1.38	-1.82	-2.22	-2.42	-2.35	-2.14	-1.98	-1.87	-1.37	-1.15	-1.09	-0.82	-0.51	-0.19	0.12	0.43	0.86	1.26	1.49	1.54	1.35	1.17	0.90
S2	Corrective	7	41-50	_96	0.83	0.92	1.05	1.17	1.23	1.27	1.31	1.28	1.20	1.18	1.17	1.39	1.62	1.46	1.39	1.19	0.77	0.32	-0.13	-0.58	-0.82	-0.82	-0.87	-1.08	-1.21	-1.53	-1.81	-1.84	-1.72	-1.58	-0.42	0.16	0.28	0.31	0.37	0.45	0.53	0.61	0.69	0.74	0.76	0.88	1.18	1.11	0.75
S2	Corrective	2	31-40	_11	0.18	0.37	0.64	0.90	1.11	0.93	0.75	0.60	0.37	0.31	0.75	1.18	1.64	2.09	2.15	1.29	0.86	0.44	-0.15	-0.83	-1.59	-1.74	-1.73	-1.72	-1.49	-1.24	-1.01	-1.17	-1.31	-1.15	-0.57	-0.20	0.01	0.27	0.51	0.66	0.72	0.70	0.62	0.56	0.63	0.95	1.25	1.11	0.62
S2	Corrective	6	31-40	_12	0.66	0.73	0.85	0.95	1.00	1.05	1.14	1.17	1.07	0.94	1.13	1.58	1.82	1.76	1.67	1.49	1.12	0.70	0.27	-0.04	-0.17	-0.40	-0.65	-0.90	-1.04	-0.95	-0.87	-0.79	-0.87	-0.76	-0.72	-0.70	-0.71	-0.72	-0.71	-0.57	-0.30	0.02	0.34	0.65	1.00	1.40	1.82	2.11	1.79
S2	Corrective	4	31-40	_25	1.82	1.88	1.97	2.06	1.94	1.32	1.06	1.05	1.06	1.15	1.32	1.33	1.23	1.06	0.91	0.62	0.24	-0.14	-0.74	-1.21	-1.18	-1.00	-0.83	-0.73	-0.79	-1.26	-1.26	-1.34	-1.10	-0.71	1.17	1.47	0.51	0.52	0.57	0.69	0.80	0.83	0.77	0.73	0.95	1.38	1.55	1.45	1.16
S2	Corrective	1	31-40	_46	1.11	1.33	1.67	2.00	2.30	1.92	1.16	1.04	1.01	0.95	0.63	0.55	0.86	1.39	1.78	1.72	1.57	1.57	1.46	1.29	1.11	0.84	0.56	0.28	-0.01	-0.29	-0.57	-0.84	-0.92	-0.86	-0.51	-0.31	-0.25	-0.15	-0.04	0.07	0.17	0.18	-0.02	0.02	0.37	0.75	1.06	1.14	0.98
S2	Corrective	8	31-40	_54	0.13	-0.15	-0.52	-0.59	-0.12	0.50	1.11	1.73	2.06	1.61	1.38	1.27	0.98	1.01	1.19	0.75	0.14	-0.47	-1.06	-1.38	-1.47	-1.56	-1.63	-1.69	-1.77	-1.81	-1.82	-1.70	-1.41	-1.16	-0.66	-0.23	-0.09	0.06	0.20	0.35	0.49	0.64	0.75	0.71	0.74	0.78	0.83	0.87	0.94
S2	Corrective	5	31-40	_59	-0.52	-0.54	-0.57	-0.54	-0.41	-0.26	-0.11	0.07	0.54	1.07	1.32	1.55	1.82	1.85	1.59	1.05	0.25	-0.33	-0.63	-0.86	-0.95	-0.96	-0.97	-0.99	-1.09	-1.25	-1.38	-1.44	-1.45	-1.39	0.02	0.82	0.92	0.79	0.79	0.98	1.12	1.24	1.34	1.40	1.40	1.34	1.32	1.34	1.29
S2	Corrective	7	31-40	_70	1.21	1.37	1.58	1.80	1.87	1.58	1.50	1.50	1.48	1.19	0.80	1.24	1.60	1.69	1.50	1.15	0.81	0.46	0.09	-0.34	-0.58	-0.57	-0.54	-0.62	-0.78	-1.07	-1.38	-1.58	-1.73	-1.62	-0.52	0.08	0.11	0.09	0.12	0.22	0.37	0.62	0.88	0.76	0.41	0.71	1.16	1.58	1.69
S2	Corrective	0	31-40	_79	0.49	0.35	0.18	0.15	0.23	0.46	0.84	1.24	1.29	1.07	1.25	1.91	2.47	2.43	2.32	2.24	1.66	0.95	0.26	-0.27	-0.54	-0.55	-0.39	-0.32	-0.46	-0.72	-0.98	-1.24	-1.23	-1.00	-0.59	-0.35	-0.27	-0.20	-0.14	0.18	0.34	0.51	0.74	0.83	0.88	1.10	1.33	1.41	1.21
S2	Corrective	9	31-40	_85	0.71	0.49	0.40	0.51	0.69	0.87	0.99	0.97	0.91	0.91	1.04	1.57	2.20	2.67	2.11	1.48	1.26	0.98	0.65	0.08	-0.46	-0.68	-0.90	-1.08	-1.23	-1.38	-1.53	-1.60	-1.83	-2.25	-0.80	0.11	0.29	0.89	1.66	1.43	1.28	1.20	1.13	1.06	0.89	0.76	0.83	1.04	1.16
S2	Corrective	3	31-40	_92	0.68	0.39	0.08	-0.02	0.12	0.40	0.78	1.05	1.18	1.27	1.34	1.36	1.41	1.49	1.47	1.33	1.06	0.58	-0.09	-0.67	-1.07	-1.27	-1.40	-1.49	-1.59	-1.63	-1.65	-1.59	-1.43	-1.26	-0.20	0.53	0.69	0.86	1.06	1.08	0.95	0.88	0.84	0.69	0.61	0.83	1.09	1.25	1.10
S2	Corrective	4	21-30	_08	-0.07	-0.07	-0.10	0.00	0.19	0.39	0.71	1.21	1.35	1.19	1.08	1.32	1.71	1.94	1.90	1.52	0.82	0.12	-0.42	-0.87	-1.04	-1.01	-0.88	-0.67	-0.66	-0.94	-1.31	-1.61	-1.33	-0.85	-0.51	-0.37	-0.36	-0.26	-0.10	0.20	0.50	0.79	0.96	1.05	1.15	1.23	1.36	1.32	1.07
S2	Corrective	8	21-30	_17	0.05	0.19	0.38	0.57	0.76	0.95	1.14	1.25	1.18	1.00	1.19	1.51	1.69	1.64	1.56	1.44	1.12	0.67	0.28	0.01	-0.22	-0.40	-0.38	-0.43	-0.54	-0.67	-0.80	-0.87	-0.85	-0.62	0.31	0.86	1.05	1.25	1.29	0.89	0.67	0.73	0.85	0.90	0.78	0.83	1.00	0.80	0.58
S2	Corrective	5	21-30	_23	-0.27	-0.16	-0.02	0.12	0.34	0.59	0.85	1.10	1.14	0.90	0.81	0.89	1.10	1.18	0.95	0.56	-0.03	-0.60	-1.02	-1.28	-1.46	-1.51	-1.55	-1.57	-1.57	-1.57	-1.55	-1.48	-1.34	-1.16	0.23	1.16	1.33	1.50	1.48	1.28	1.15	1.03	0.93	0.65	0.85	1.08	1.28	1.48	1.58
S2	Corrective	7	21-30	_26	-0.27	-0.36	-0.19	0.46	0.71	0.79	0.79	0.69	0.39	0.47	0.88	0.86	0.81	0.76	0.72	0.59	0.36	0.03	-0.42	-0.89	-1.39	-1.66	-1.46	-0.79	-0.73	-0.88	-1.21	-1.57	-1.67	-1.68	-0.58	0.01	0.11	0.24	0.39	0.54	0.69	0.83	0.86	0.82	0.82	0.85	0.82	0.65	0.42
S2	Corrective	2	21-30	_35	-0.02	-0.14	-0.16	0.02	0.24	0.46	0.69	0.93	1.23	1.33	1.23	1.38	1.62	1.57	1.45	1.18	0.76	0.32	-0.17	-0.78	-1.17	-1.27	-1.32	-1.40	-1.48	-1.68	-2.17	-2.64	-2.76	-2.50	-1.12	-0.10	0.02	-0.05	-0.21	-0.20	0.17	0.53	0.83	1.16	1.47	1.51	1.13	0.88	0.91
S2	Corrective	3	21-30	_78	-1.57	-1.55	-1.04	-0.52	-0.20	0.29	0.82	1.29	1.47	1.55	1.70	1.78	1.90	2.02	2.05	1.94	1.72	1.44	1.13	0.86	0.65	0.57	0.49	0.39	-0.02	-0.49	-0.77	-1.03	-1.32	-1.45	-0.75	-0.28	-0.20	-0.13	-0.07	-0.08	0.00	0.23	0.44	0.54	0.51	0.78	1.03	1.02	0.92
S2	Corrective	9	21-30	_81	1.17	0.97	0.90	0.99	1.13	1.28	1.37	1.41	1.40	1.34	1.32	1.61	1.86	1.90	1.87	1.80	1.71	1.63	1.55	1.47	1.39	1.31	1.22	1.13	1.00	0.76	0.23	-0.53	-0.67	-0.64	-0.44	-0.32	-0.25	-0.17	-0.19	-0.14	0.02	0.17	0.20	0.26	0.45	0.66	0.88	1.06	0.92
S2	Corrective	6	21-30	_86	1.36	1.73	2.22	2.71	2.53	1.67	1.55	1.35	1.13	0.75	0.99	1.14	1.25	1.25	1.12	0.88	0.58	0.12	-0.59	-1.08	-1.33	-1.48	-1.62	-1.62	-1.33	-1.02	-0.71	-0.58	-0.76	-0.55	-0.14	0.07	0.12	0.16	0.18	0.21	0.32	0.46	0.55	0.55	0.57	0.83	1.17	1.45	1.42
S2	Corrective	0	21-30	_98	0.66	0.42	0.26	0.29	0.50	0.92	1.27	1.40	1.42	1.34	1.36	1.66	1.93	1.96	1.74	1.39	1.02	0.48	-0.07	-0.36	-0.43	-0.46	-0.50	-0.59	-0.76	-0.86	-0.93	-0.99	-0.99	-0.91	-0.07	0.44	0.43	0.30	0.27	0.38	0.55	0.76	1.02	1.24	1.27	1.23	1.25	1.24	1.10
S2	Corrective	1	21-30	_99	0.95	1.08	1.25	1.42	1.63	1.66	1.59	1.48	1.34	1.15	1.23	1.36	1.57	1.76	1.73	1.45	0.99	0.29	-0.44	-0.72	-0.90	-1.11	-1.18	-1.26	-1.37	-1.48	-1.57	-1.56	-1.46	-1.40	-1.45	-1.44	-1.29	-1.06	-0.81	-0.57	-0.32	-0.08	0.17	0.41	0.67	0.89	1.12	1.34	1.52
S2	Corrective	4	11-20	_16	0.14	0.22	0.32	0.37	0.39	0.52	0.88	1.20	1.47	1.66	1.85	1.84	1.91	2.24	2.20	1.86	1.25	0.53	-0.19	-0.38	-0.32	-0.36	-0.41	-0.45	-0.54	-0.74	-0.95	-1.07	-1.05	-0.95	-0.20	0.21	0.19	0.11	0.05	0.15	0.36	0.48	0.58	0.70	0.86	0.99	1.11	1.12	0.93
S2	Corrective	9	11-20	_28	0.21	-0.05	-0.11	0.07	0.27	0.57	0.94	1.16	1.09	1.01	1.39	1.93	2.53	3.06	2.95	2.34	1.80	1.01	0.06	-0.53	-0.57	-0.58	-0.60	-0.66	-0.75	-0.83	-0.92	-1.03	-1.21	-1.15	-0.46	-0.02	0.09	0.19	0.25	0.37	0.50	0.64	0.74	0.79	0.80	0.82	0.82	0.71	0.59
S2	Corrective	8	11-20	_33	0.35	0.44	0.59	0.74	0.88	1.03	1.18	1.31	1.35	1.38	1.62	1.89	2.14	2.29	2.15	2.11	1.98	1.33	0.56	-0.22	-0.78	-0.91	-1.01	-1.06	-1.11	-1.18	-1.28	-1.39	-1.42	-1.32	-0.55	-0.10	0.01	0.15	0.30	0.38	0.44	0.49	0.50	0.50	0.51	0.56	0.74	0.86	0.68
S2	Corrective	0	11-20	_36	0.86	0.09	-0.34	-0.05	0.51	1.08	1.57	1.42	1.04	0.86	1.07	1.76	2.47	2.64	2.43	1.82	0.62	-0.49	-1.00	-0.80	-0.33	0.05	0.48	0.90	0.80	-0.03	-0.55	-0.97	-1.24	-1.31	-1.41	-1.48	-1.48	-1.38	-0.45	0.37	0.36	0.24	0.13	0.16	0.32	0.44	0.54	0.55	0.48
S2	Corrective	5	11-20	_50	-0.42	-0.02	1.04	1.24	1.25	1.26	1.27	1.28	1.26	1.00	0.65	1.63	2.22	2.22	2.17	1.90	1.33	0.59	0.12	-0.08	-0.31	-0.49	-0.67	-0.76	-0.97	-1.11	-1.13	-1.08	-0.86	-0.64	0.48	1.22	1.46	1.70	1.63	1.03	0.85	0.65	0.65	0.83	0.92	0.96	0.84	0.66	0.61
S2	Corrective	1	11-20	_52	1.18	1.13	1.09	1.09	1.06	1.05	1.06	1.06	0.96	0.58	0.15	0.42	1.11	1.38	1.20	1.14	0.98	0.78	0.57	0.37	0.16	-0.07	-0.30	-0.54	-0.81	-1.09	-1.28	-1.53	-2.01	-2.04	-0.73	0.15	0.36	0.57	0.75	0.67	0.32	0.19	0.22	0.22	0.05	0.54	1.27	1.15	0.81
S2	Corrective	6	11-20	_60	1.03	1.14	1.25	1.29	1.38	1.47	1.51	1.51	1.51	1.51	1.49	1.57	1.82	1.87	1.49	0.91	0.28	-0.36	-0.96	-1.29	-1.37	-1.57	-1.81	-1.87	-1.89	-1.94	-1.92	-1.76	-1.50	-1.23	-0.45	-0.14	-0.23	-0.25	-0.18	-0.09	0.00	0.06	0.09	0.13	0.19	0.23	0.23	0.17	0.12
S2	Corrective	7	11-20	_72	1.35	1.27	1.29	1.46	1.59	1.63	1.57	1.48	1.44	1.45	1.54	1.76	2.13	2.16	1.94	1.57	1.04	0.55	0.09	-0.25	-0.36	-0.46	-0.55	-0.65	-0.75	-0.84	-0.94	-1.05	-1.31	-1.63	-1.19	-0.97	-1.03	-0.89	-0.80	-0.60	-0.36	-0.01	0.22	0.31	0.34	0.42	0.55	0.69	0.73
S2	Corrective	3	11-20	_83	2.55	2.53	1.60	0.71	0.61	0.61	0.58	0.57	0.60	0.49	0.44	0.95	1.57	2.11	1.93	1.32	0.87	0.39	-0.30	-0.69	-0.77	-0.84	-0.89	-0.93	-1.01	-1.08	-1.13	-1.19	-1.30	-1.86	-0.72	-0.05	0.01	0.19	0.26	0.33	0.26	-0.05	-0.47	-0.64	0.46	0.96	0.77	0.77	1.02
S2	Corrective	2	11-20	_84	-0.12	0.04	0.64	1.07	1.18	1.20	1.18	1.13	1.10	1.15	1.29	1.49	1.66	1.76	1.83	1.73	1.49	1.08	0.43	-0.20	-0.63	-0.82	-0.86	-0.79	-0.83	-0.91	-1.14	-1.57	-1.78	-1.71	-0.73	-0.10	0.08	0.26	0.44	0.58	0.64	0.58	0.45	0.32	0.22	0.23	0.31	0.57	0.73
S2	Corrective	7	1-10	_01	-0.16	-0.11	-0.06	-0.05	0.00	0.14	0.40	0.75	1.14	1.40	1.46	1.55	1.79	2.24	2.72	2.78	2.71	1.90	0.78	-0.07	-0.50	-0.56	-0.67	-0.80	-0.95	-1.29	-1.66	-1.74	-1.49	-1.21	-0.34	0.13	0.34	0.52	0.60	0.60	0.59	0.59	0.64	0.71	0.74	0.73	0.82	0.63	0.71
S2	Corrective	4	1-10	_06	0.39	0.37	0.45	0.83	1.14	1.29	1.34	1.30	1.25	1.23	1.23	1.27	1.47	1.64	1.60	1.34	0.93	0.37	-0.33	-0.85	-1.06	-1.29	-1.39	-1.39	-1.40	-1.40	-1.41	-1.53	-2.36	-2.53	-1.38	-0.75	-0.57	-0.35	-0.02	0.33	0.68	1.02	1.32	1.27	0.81	0.77	0.94	1.10	1.16
S2	Corrective	3	1-10	_15	0.54	0.73	0.99	1.25	1.30	0.92	0.99	1.24	1.28	0.67	0.69	1.02	1.37	1.53	1.53	1.62	1.43	1.19	0.95	0.71	0.46	0.26	0.05	-0.16	-0.38	-0.82	-1.44	-2.12	-2.47	-2.40	-0.43	0.96	1.47	1.89	1.10	0.39	0.27	0.27	0.39	0.48	0.53	0.59	0.71	0.78	0.70
S2	Corrective	2	1-10	_21	0.69	0.65	0.74	0.93	1.03	1.12	1.18	1.23	1.34	1.46	1.71	2.08	2.45	2.80	2.92	2.53	1.96	1.17	0.29	-0.59	-1.20	-1.09	-0.92	-0.76	-0.85	-1.10	-1.18	-1.27	-1.29	-1.24	-0.99	-0.86	-0.79	-0.69	-0.68	-0.67	-0.67	-0.66	-0.59	-0.39	-0.28	-0.11	0.10	0.20	0.16
S2	Corrective	1	1-10	_30	-0.68	-0.84	-0.76	-0.23	0.40	1.02	1.64	1.91	1.49	1.23	1.24	1.29	1.45	1.62	1.68	1.46	0.98	0.49	0.25	0.11	-0.06	-0.20	-0.36	-0.53	-0.66	-0.70	-0.88	-1.17	-1.19	-0.93	0.81	2.01	2.01	0.90	-0.50	-1.17	-0.46	0.50	1.46	2.08	1.34	1.15	0.93	0.71	0.49
S2	Corrective	9	1-10	_32	1.23	1.44	1.74	2.03	2.32	2.20	1.36	1.23	1.24	1.29	1.27	1.24	1.19	1.19	1.30	1.31	1.17	0.89	0.45	-0.15	-0.60	-0.74	-0.79	-0.74	-0.74	-0.89	-1.28	-1.63	-1.74	-1.53	-0.59	0.05	0.29	0.52	0.72	0.60	0.45	0.35	0.25	0.30	0.40	0.45	0.47	0.45	0.40
S2	Corrective	0	1-10	_48	0.10	0.19	0.23	0.24	0.49	0.91	1.25	1.44	1.38	1.41	1.70	1.95	2.18	2.26	2.11	1.76	1.17	0.40	-0.41	-0.95	-1.24	-1.37	-1.41	-1.36	-1.24	-1.17	-1.15	-1.15	-1.23	-1.47	-0.37	0.33	0.44	0.45	0.46	0.48	0.53	0.59	0.66	0.74	0.84	0.87	0.90	0.95	0.88
S2	Corrective	8	1-10	_49	-1.54	-1.60	-1.68	-1.76	-1.84	-1.92	-2.00	-2.08	-2.17	-2.25	-2.34	-2.44	-2.55	-2.65	-2.19	0.83	1.32	1.05	0.78	0.57	0.64	0.77	0.90	1.03	0.90	0.53	0.18	-0.19	-0.53	-0.78	0.03	0.61	0.69	0.72	0.71	0.68	0.65	0.64	0.67	0.71	0.71	0.68	0.65	0.61	0.56
S2	Corrective	5	1-10	_61	0.83	0.89	0.96	1.01	1.14	1.28	1.36	1.45	1.57	1.58	1.51	1.77	2.27	2.77	2.79	2.10	1.52	0.99	0.35	-0.29	-1.01	-1.35	-1.43	-1.36	-1.22	-1.17	-1.17	-1.18	-1.18	-1.10	-0.71	-0.62	-0.53	-0.48	-0.38	-0.05	0.25	0.29	0.19	0.10	-0.01	0.18	0.41	0.48	0.39
S2	Corrective	6	1-10	_76	0.37	0.32	0.26	0.25	0.34	0.54	0.80	1.07	1.34	1.61	1.90	2.18	2.47	2.61	2.43	2.17	1.92	1.59	1.15	0.73	0.47	0.24	0.05	-0.09	-0.33	-0.78	-0.98	-1.06	-0.90	-0.80	-0.45	-0.27	-0.26	-0.26	-0.18	-0.08	0.03	0.20	0.54	0.65	0.34	0.18	0.46	0.64	0.67
S3	Broad	0	91-100	_04	0.56	0.52	0.43	0.26	0.19	0.36	0.59	0.77	1.08	1.25	1.39	1.69	2.09	1.66	1.59	1.45	1.30	1.15	0.94	0.01	-0.57	-0.60	-0.95	-0.68	-0.49	0.51	1.19	0.68	0.29	0.42	0.74	0.36	0.05	0.27	0.53	0.75	0.85	0.82	0.87	0.95	0.98	0.97	0.95	0.99	0.99
S3	Broad	6	91-100	_18	1.35	1.31	1.16	0.33	-0.45	-0.70	-0.22	0.05	0.23	0.56	0.92	1.41	1.64	1.64	1.60	1.19	0.63	0.19	-0.32	-0.85	-1.43	-1.75	-1.69	-1.53	-1.69	-0.54	1.76	1.32	0.26	-0.31	-0.47	-0.77	-0.49	-0.10	0.05	0.16	0.25	0.38	0.50	0.40	0.44	0.70	1.16	1.61	1.35
S3	Broad	7	91-100	_38	-0.56	-0.49	-0.67	-0.48	-0.31	-0.42	-0.29	0.08	0.51	0.98	1.12	1.27	1.65	2.03	2.19	2.20	2.14	1.92	1.61	1.26	0.53	-0.13	-0.68	-0.11	-0.04	0.47	0.35	0.26	0.38	0.24	-0.12	-0.35	-0.40	-0.42	-0.39	-0.38	-0.23	0.04	0.35	0.64	1.14	1.39	1.44	1.37	1.16
S3	Broad	9	91-100	_40	-0.06	0.19	0.54	0.79	0.99	1.08	1.09	1.14	1.05	0.54	0.53	0.98	0.62	0.53	1.43	1.68	1.43	1.09	0.79	0.30	-0.07	0.10	-0.70	-1.49	-1.27	-0.68	0.99	1.21	0.14	-0.22	-0.26	-0.32	-0.33	-0.31	-0.34	-0.42	-0.45	-0.47	-0.38	-0.20	-0.04	-0.05	0.50	1.15	1.42
S3	Broad	1	91-100	_41	-1.34	-1.08	-0.71	-0.43	-0.40	-0.34	0.18	0.67	0.93	1.08	1.28	1.55	1.66	1.67	1.65	1.45	0.71	-0.17	-0.48	-0.69	-0.54	-0.55	-0.18	0.00	0.18	0.16	0.20	0.23	0.15	0.01	0.47	0.79	0.86	0.93	0.93	0.89	0.91	0.91	0.86	0.79	0.99	1.11	1.11	1.09	1.00
S3	Broad	8	91-100	_43	0.88	0.82	0.00	-0.60	-0.46	-0.27	-0.02	0.24	0.45	0.54	0.62	0.85	0.95	1.02	1.06	1.02	0.90	0.78	0.63	0.36	-0.18	-0.82	-1.72	-1.20	-1.46	-0.90	0.72	1.06	0.81	0.88	0.51	0.22	0.13	0.04	0.12	0.53	0.67	0.63	0.60	0.66	0.64	1.17	1.83	1.32	0.79
S3	Broad	5	91-100	_45	-1.62	-1.52	-1.32	-1.13	-0.95	-0.77	-0.58	-0.38	0.02	0.64	1.15	1.50	1.63	1.68	1.59	1.50	1.22	0.71	0.10	-0.17	-0.29	-0.17	0.22	0.87	1.20	0.81	-0.19	-1.05	-0.46	-0.65	-0.48	-0.26	0.06	0.52	0.85	0.92	0.98	0.93	0.31	-0.17	-0.59	-0.53	0.20	0.44	-0.08
S3	Broad	4	91-100	_47	-0.23	0.09	0.16	-0.25	-0.27	-0.10	0.28	0.71	1.11	1.22	1.21	1.23	1.59	2.09	2.10	1.94	1.51	0.85	0.10	-0.35	-0.54	-0.16	0.69	1.11	1.10	0.42	-1.29	-1.70	0.09	-0.60	-0.53	-0.49	-0.57	-0.82	-0.96	-0.85	-0.34	-0.01	0.24	0.56	0.82	1.36	1.98	2.17	2.02
S3	Broad	3	91-100	_71	1.57	0.39	0.01	0.03	0.18	0.33	0.49	0.72	1.17	1.32	1.34	1.68	2.15	2.28	2.12	2.35	2.50	1.19	0.22	-0.28	-0.51	-0.68	-0.69	-0.64	-0.41	0.09	0.44	-0.25	-1.19	-1.33	-0.57	-0.13	-0.04	-0.16	-0.30	-0.28	-0.10	0.08	0.29	0.55	0.70	0.93	1.29	1.45	1.39
S3	Broad	2	91-100	_80	-0.44	-0.49	-0.49	-0.39	-0.31	-0.23	0.05	0.26	0.40	0.56	0.62	0.79	1.06	1.33	1.55	1.52	1.53	1.70	1.75	1.58	1.38	1.18	0.97	0.75	0.41	0.16	0.11	0.00	-0.06	0.19	-0.04	-0.21	-0.35	-0.66	-0.71	-0.67	-0.54	-0.25	0.06	0.36	0.68	0.97	1.27	1.39	1.02
S3	Broad	1	81-90	_07	-0.31	-0.82	-1.16	-1.27	-1.17	-0.97	-0.36	0.34	0.76	0.91	1.14	1.30	1.51	1.65	1.70	1.53	1.02	0.47	0.16	0.16	0.07	0.35	1.25	1.36	1.32	0.56	-0.59	-0.19	0.17	0.40	0.50	-0.12	-0.67	-0.79	-0.73	-0.71	-0.62	-0.38	-0.07	0.14	0.19	0.39	0.41	0.30	0.32
S3	Broad	6	81-90	_10	0.12	0.09	0.58	1.27	1.52	1.58	1.61	1.65	1.74	1.77	1.55	1.20	0.72	0.96	2.11	2.03	1.62	1.02	0.57	0.28	0.70	0.44	0.23	1.23	0.85	-0.07	-0.97	-0.48	-0.71	-1.29	-0.68	-0.49	-0.60	-0.59	-0.50	-0.47	-0.37	-0.23	-0.20	-0.13	0.01	0.28	0.36	0.17	0.04
S3	Broad	9	81-90	_27	-0.14	0.07	0.41	0.70	0.92	1.09	1.18	1.24	1.27	1.31	1.38	1.59	1.96	1.71	1.64	1.78	1.81	1.66	0.57	-0.09	-0.23	0.11	0.55	0.79	0.76	0.37	-0.46	-1.08	-0.58	0.07	0.02	-0.30	-0.59	-0.61	-0.55	-0.39	-0.36	0.04	0.74	0.64	0.40	0.40	0.36	0.48	0.47
S3	Broad	5	81-90	_31	0.61	-0.04	-0.35	-0.27	-0.33	-0.33	-0.21	-0.03	0.31	0.63	0.95	1.70	2.32	2.49	2.43	2.30	2.12	1.74	1.29	0.76	0.22	0.87	-0.31	-1.02	-0.69	-0.18	0.56	0.29	0.04	-0.14	-0.15	-0.30	-0.40	-0.23	0.08	0.32	0.42	0.46	0.55	0.61	0.63	0.77	0.77	0.51	0.30
S3	Broad	7	81-90	_66	-0.02	-0.04	-0.11	-0.16	-0.22	-0.20	0.21	0.73	0.90	0.96	1.20	1.55	1.83	1.96	1.91	1.64	1.26	0.78	0.14	-0.32	-0.50	-0.31	0.16	0.38	0.31	-0.07	-0.85	-0.56	-0.48	-0.57	-0.46	-0.30	-0.12	0.06	0.24	0.38	0.47	0.53	0.58	0.65	0.81	1.26	1.83	2.26	1.88
S3	Broad	3	81-90	_75	0.29	0.74	1.34	1.55	1.26	1.49	1.56	1.39	1.28	1.34	1.52	1.58	1.52	1.35	1.17	1.03	0.84	0.53	0.17	-0.15	-0.65	-0.95	-1.09	-1.13	-2.07	-3.38	0.33	0.43	0.07	0.31	0.42	0.33	0.32	0.26	0.21	0.18	0.20	0.27	0.33	0.31	0.22	0.16	0.07	-0.09	0.00
S3	Broad	2	81-90	_82	1.28	1.22	1.02	1.00	1.11	1.17	1.20	1.26	1.31	1.26	1.33	1.58	1.65	1.58	1.66	1.44	0.91	0.32	-0.17	-0.47	-0.38	-0.24	-0.16	0.76	0.82	0.16	-0.99	-1.14	-0.73	-1.24	-0.46	-0.02	0.12	0.36	0.39	0.29	0.41	0.48	0.38	0.18	0.20	0.50	0.61	0.56	0.37
S3	Broad	4	81-90	_87	0.92	1.21	1.65	2.05	1.72	0.81	0.59	0.63	0.70	0.71	0.70	0.81	0.94	0.94	0.93	0.75	0.50	0.25	-0.08	-0.65	-0.71	-0.14	0.60	1.02	1.03	0.21	-0.69	-0.08	0.50	-0.06	-0.16	-0.19	-0.15	-0.20	-0.26	-0.19	-0.04	0.10	0.09	0.15	0.36	0.40	0.41	0.32	0.18
S3	Broad	0	81-90	_89	1.33	1.30	1.07	0.96	0.97	1.02	1.13	1.05	0.97	1.06	1.13	1.02	1.04	1.25	1.39	1.29	1.03	0.55	-0.01	-0.40	-0.69	-0.53	-0.18	0.21	0.44	0.23	-0.01	0.28	0.41	0.30	0.98	1.49	1.61	1.71	1.32	0.59	0.37	0.21	0.21	0.24	0.18	0.29	0.18	0.58	0.51
S3	Broad	8	81-90	_94	0.13	0.09	-0.12	-0.35	-0.40	-0.01	0.52	0.98	1.07	0.91	0.99	1.30	1.86	2.25	2.21	1.92	1.52	1.02	0.39	-0.10	-0.07	-0.08	0.09	0.70	0.51	-0.03	-1.00	-1.38	-1.49	-1.72	-0.59	0.07	0.28	0.49	0.68	0.78	0.71	0.52	0.50	0.59	0.73	0.92	0.89	0.84	0.87
S3	Broad	9	71-80	_13	0.50	0.45	0.28	0.01	-0.05	-0.11	0.06	0.30	0.50	0.49	0.32	0.85	1.13	1.21	1.18	1.12	0.69	-0.78	-1.60	-1.16	-1.37	-1.45	-1.48	-1.49	-1.11	0.24	0.63	0.51	-0.09	0.08	1.03	1.56	1.73	1.85	1.26	0.48	0.49	0.58	0.61	0.50	0.49	0.90	1.26	1.52	1.27
S3	Broad	7	71-80	_20	0.18	0.07	-0.14	-0.09	0.27	0.63	0.85	1.00	1.07	1.05	1.15	1.60	1.93	2.12	1.88	1.94	2.18	1.44	0.28	-0.69	-1.28	-0.72	-0.68	-0.67	-0.22	0.16	-0.08	-0.07	0.45	-0.04	0.11	0.19	0.22	0.25	0.25	0.33	0.37	0.30	0.29	0.48	0.61	0.97	1.37	1.58	1.14
S3	Broad	8	71-80	_24	-0.38	-0.07	0.40	0.83	1.02	1.04	1.10	1.19	1.29	1.31	1.22	1.17	1.30	1.60	1.65	1.61	1.59	1.43	1.15	0.70	0.05	-0.41	-0.20	0.38	0.57	0.29	-0.71	-0.81	-0.48	-1.03	-1.01	-0.90	-0.89	-0.76	-0.70	-0.64	-0.30	0.13	0.37	0.42	0.74	0.90	0.85	0.63	0.44
S3	Broad	6	71-80	_42	0.02	0.02	0.19	0.59	0.98	1.33	1.51	1.58	1.66	1.71	1.73	1.90	2.18	2.37	2.35	2.14	1.76	1.06	0.46	-0.07	-0.53	-0.18	0.75	1.23	0.47	0.19	-0.66	-1.73	-0.60	-0.88	-1.04	-0.82	-0.61	-0.31	-0.01	0.17	0.23	0.17	0.04	-0.02	0.12	0.37	0.48	0.35	-0.02
S3	Broad	1	71-80	_51	0.06	0.32	0.71	0.98	1.12	1.25	1.38	1.48	1.47	1.31	1.18	1.68	2.29	2.35	2.21	2.29	1.72	0.62	0.09	-0.01	-0.06	0.04	0.48	0.88	0.77	0.06	-1.22	-2.15	-0.33	-1.01	-0.39	-0.02	-0.01	0.03	0.06	0.10	0.10	0.09	0.06	-0.02	-0.03	0.34	0.88	0.88	0.31
S3	Broad	5	71-80	_55	0.29	0.25	0.54	0.84	0.83	0.80	0.80	0.64	0.66	0.99	0.86	0.78	1.14	1.65	1.71	1.52	1.26	0.89	0.50	0.18	-0.01	0.33	0.84	1.21	1.28	1.03	-0.08	-0.86	-0.79	-0.55	-0.18	0.01	0.20	0.54	0.70	0.84	0.91	0.60	0.39	0.39	0.69	0.90	1.12	1.19	1.00
S3	Broad	0	71-80	_67	-0.04	-0.16	-0.09	0.39	0.85	1.07	1.14	1.19	1.29	1.31	1.21	1.10	1.52	2.19	2.09	1.63	1.28	0.68	-0.02	-0.43	-0.89	-1.32	-1.56	-1.26	-0.57	0.14	0.84	1.13	0.79	0.61	-0.17	-0.49	-0.27	0.00	0.08	0.12	0.26	0.47	0.50	0.33	-0.07	0.24	0.74	0.56	0.48
S3	Broad	2	71-80	_68	-0.22	-1.04	-1.23	-0.86	-1.05	-1.32	-1.26	-1.04	-0.82	-0.61	-0.38	-0.13	0.12	0.40	1.00	1.58	1.37	0.89	0.45	0.07	-0.25	-0.01	0.09	0.21	0.58	0.77	-0.20	-1.70	-0.52	-0.50	0.07	0.51	0.65	0.78	0.87	0.77	0.54	0.37	0.38	0.53	0.70	0.76	0.70	0.54	0.41
S3	Broad	3	71-80	_69	0.09	0.07	-0.04	-0.27	-0.41	-0.31	0.03	0.35	0.53	0.62	0.79	1.08	1.37	1.23	1.07	0.85	0.46	0.05	-0.52	-0.78	-0.56	-0.42	0.29	0.64	0.27	0.05	-0.32	-0.99	-0.70	-0.46	0.83	1.65	1.90	2.14	1.98	1.08	0.72	0.72	0.73	0.77	0.88	1.00	1.09	1.22	1.29
S3	Broad	4	71-80	_100	1.36	1.38	1.40	1.35	1.21	1.32	1.46	1.48	1.44	1.35	1.28	1.37	1.68	1.81	1.57	1.14	0.57	-0.08	-0.67	-0.89	-0.88	-0.70	-0.36	0.01	0.43	0.60	0.31	0.35	0.56	0.56	0.32	-0.07	-0.29	-0.26	-0.26	-0.10	0.64	0.57	0.20	0.34	0.63	0.76	0.86	0.80	0.68
S3	Broad	6	61-70	_09	-0.14	-0.19	0.10	0.33	0.69	1.03	1.22	1.44	1.51	1.37	1.41	1.82	2.20	2.16	1.93	1.56	0.94	0.38	0.66	1.06	1.35	0.79	-0.17	0.87	1.30	0.78	-0.57	-1.41	-0.41	-0.23	-0.45	-0.32	-0.10	0.10	0.01	-0.23	-0.49	-0.44	0.36	0.79	0.14	0.12	1.08	1.25	1.27
S3	Broad	2	61-70	_37	0.08	0.19	0.45	0.70	0.88	1.01	1.04	1.07	1.09	1.09	1.34	1.74	2.08	2.15	2.09	2.04	1.62	0.89	0.07	-0.39	-0.47	-0.32	0.12	0.33	0.16	0.02	0.10	0.10	-0.11	-0.22	0.03	0.14	0.13	0.20	0.28	0.30	0.34	0.47	0.58	0.58	0.65	0.76	0.79	0.81	0.80
S3	Broad	5	61-70	_44	0.35	0.33	0.31	0.49	0.78	0.92	1.00	1.15	1.29	1.27	1.27	1.61	1.96	1.80	1.40	1.19	0.80	0.15	-0.35	-0.81	-1.27	-0.82	-0.37	0.60	0.98	0.93	0.86	0.86	0.54	0.34	0.09	-0.06	-0.10	-0.14	-0.20	-0.29	-0.20	-0.07	0.24	0.62	0.70	0.90	1.34	1.61	1.61
S3	Broad	4	61-70	_57	0.96	0.97	0.66	0.07	-0.07	-0.04	0.09	0.34	0.59	0.84	1.10	1.32	1.54	1.76	1.91	1.81	1.56	1.38	1.16	0.68	-0.01	-0.32	0.24	0.95	1.27	0.93	-0.47	-0.92	0.37	-0.22	0.32	0.65	0.76	0.51	-0.01	0.11	0.13	0.11	0.07	0.07	-0.01	-0.02	-0.01	-0.07	-0.19
S3	Broad	7	61-70	_58	-0.42	-0.49	-0.37	-0.16	-0.18	-0.19	0.00	0.25	0.60	0.93	1.22	1.57	2.07	2.03	1.72	1.46	0.93	0.37	-0.51	-0.93	-0.93	-0.94	-0.20	0.36	0.46	0.42	0.41	0.26	0.06	0.07	0.13	-0.08	0.17	0.86	1.34	1.56	1.48	1.26	1.13	1.20	1.33	1.50	1.56	1.58	1.62
S3	Broad	9	61-70	_62	1.30	1.34	1.41	1.47	1.47	1.36	1.34	1.35	1.25	1.06	1.11	1.43	1.76	1.65	1.32	1.08	0.74	0.22	-0.16	-0.27	-0.14	-1.00	-1.38	-1.26	-0.99	-0.12	0.43	0.32	-0.12	0.18	0.08	0.01	-0.02	-0.12	-0.29	-0.34	0.07	0.25	0.17	0.17	0.35	0.85	1.07	1.02	0.91
S3	Broad	3	61-70	_63	1.00	0.82	0.67	0.94	1.26	1.59	1.75	1.66	1.30	1.33	1.72	1.95	1.84	1.73	1.52	1.28	0.85	0.25	-0.19	-0.35	-0.26	-0.34	0.05	0.45	0.36	-0.12	-1.35	-2.08	-0.90	-1.13	-1.21	-0.88	-0.87	-0.88	-0.85	-0.67	-0.50	-0.46	-0.38	-0.25	0.01	0.35	0.58	0.74	0.73
S3	Broad	1	61-70	_64	-1.11	-0.94	-0.79	-0.70	-0.47	-0.15	0.22	0.58	0.99	1.33	1.62	1.91	2.19	2.30	2.35	2.35	2.14	1.77	1.24	0.62	0.09	0.04	0.55	0.67	0.54	0.26	-0.64	-1.70	-1.00	-0.80	-1.25	-0.32	0.07	0.41	0.66	0.76	0.74	0.54	0.04	0.03	0.51	0.72	0.83	0.93	0.98
S3	Broad	0	61-70	_77	-0.05	-0.01	0.41	0.97	1.24	1.43	1.42	0.87	0.41	0.34	0.38	0.84	1.38	1.68	1.62	1.40	0.77	0.08	-0.32	-0.46	-0.68	-0.69	-0.19	0.42	1.11	1.23	0.65	0.62	1.25	1.49	-0.52	-1.33	-1.18	-0.98	-0.67	0.10	0.73	0.98	1.16	1.33	1.54	1.81	2.07	1.85	1.30
S3	Broad	8	61-70	_97	0.80	0.78	0.72	0.61	0.72	0.74	0.65	0.72	0.91	0.70	0.10	0.61	1.60	1.97	1.86	1.53	1.00	0.38	-0.14	-0.51	-0.59	1.57	0.16	-0.38	-0.27	0.41	1.22	0.80	-0.13	-0.55	0.05	0.30	0.34	0.37	0.41	0.42	0.37	0.28	0.20	0.13	0.21	0.50	0.54	0.31	0.29
S3	Broad	2	51-60	_05	1.38	1.46	1.56	1.69	1.77	1.78	1.62	1.62	1.75	1.88	1.84	1.87	1.88	1.76	1.64	1.75	1.68	1.31	0.78	-0.16	-0.76	-0.84	-1.12	-0.99	-0.97	-0.46	0.51	0.55	1.01	0.36	0.39	0.44	0.35	0.18	0.18	0.17	0.31	0.53	0.44	0.25	0.22	0.18	0.25	0.72	0.82
S3	Broad	8	51-60	_19	-4.23	-3.43	-1.54	-0.10	0.29	0.47	0.70	0.97	1.13	1.12	1.15	1.33	1.50	1.57	1.45	1.23	0.88	0.26	-0.04	0.05	0.00	0.81	0.78	0.64	0.70	0.45	-0.41	-1.04	-0.94	-0.61	2.04	1.79	-0.34	-0.56	-0.15	0.20	0.46	0.45	0.24	0.04	0.09	0.15	0.01	-0.06	0.31
S3	Broad	6	51-60	_22	0.79	0.83	0.66	0.22	0.05	0.02	0.18	0.40	0.55	0.73	1.15	1.87	2.07	2.13	1.98	1.59	1.08	0.37	-0.11	-0.27	-0.24	-0.14	0.37	0.73	0.71	0.44	0.61	0.43	0.17	0.03	-0.34	-0.69	-0.46	0.24	0.62	0.57	0.43	0.34	0.30	0.33	0.38	0.43	0.51	0.57	0.50
S3	Broad	9	51-60	_39	-0.04	0.05	0.44	0.97	1.46	1.66	1.47	1.24	1.14	1.19	1.39	1.65	1.78	1.81	1.84	1.81	1.30	0.24	-0.27	-0.35	-0.37	0.15	0.65	0.71	0.47	-0.33	-1.49	-1.28	-0.75	-1.19	0.05	0.72	-0.03	-0.39	-0.49	-0.49	-0.32	-0.16	-0.11	-0.16	-0.23	0.21	0.91	1.02	0.88
S3	Broad	3	51-60	_53	1.04	1.06	1.09	0.97	0.82	1.14	1.44	1.46	1.44	1.33	1.04	1.13	1.26	1.39	1.30	0.96	0.56	0.07	-0.41	-0.79	-1.14	-1.02	-0.19	0.68	1.03	0.73	-0.44	-1.47	-0.24	0.41	0.60	0.72	0.75	0.77	0.76	0.72	0.71	0.61	0.63	0.68	0.78	0.83	0.84	0.82	0.71
S3	Broad	7	51-60	_56	-0.60	-0.32	-0.05	-0.03	-0.02	-0.01	0.23	0.45	0.60	0.80	1.09	1.43	1.97	2.23	2.24	2.18	2.01	1.94	1.81	1.58	1.33	1.04	0.66	0.24	0.20	0.01	-0.04	0.52	0.56	0.33	-0.21	-0.74	-0.89	-0.77	-0.58	-0.36	-0.19	-0.12	0.06	0.16	0.10	0.17	0.55	0.93	0.96
S3	Broad	0	51-60	_65	-1.09	-1.10	-0.91	-0.70	-0.73	-0.59	-0.20	0.51	0.70	0.71	0.99	1.23	1.49	1.75	1.92	2.00	1.92	1.72	1.40	0.91	0.31	0.21	0.46	0.69	0.83	0.55	-0.82	-1.06	-0.39	-1.33	-0.93	-0.80	-0.89	-0.52	0.05	0.36	0.42	0.37	0.31	0.19	-0.01	0.36	1.20	1.43	1.21
S3	Broad	1	51-60	_74	0.36	0.39	0.49	0.68	0.85	1.01	1.11	1.08	1.02	1.08	1.22	1.34	1.44	1.37	1.24	1.08	0.79	0.42	0.04	-0.43	-0.93	-1.21	-1.19	-1.31	-1.13	0.29	1.49	1.76	1.40	1.78	1.22	0.21	-0.17	-0.14	-0.15	-0.26	-0.26	-0.08	0.01	-0.08	0.11	0.54	1.04	1.42	1.23
S3	Broad	4	51-60	_93	-0.57	-0.44	-0.26	-0.20	-0.23	-0.20	0.00	0.21	0.44	0.77	1.16	1.80	2.04	2.43	2.54	2.50	1.86	0.95	0.42	-0.13	-0.70	-0.96	-1.06	-1.16	-1.01	-0.14	0.36	0.08	-0.10	0.08	-0.28	-0.51	-0.58	-0.32	0.73	1.09	1.20	1.13	1.14	1.24	1.47	1.51	1.41	1.22	0.87
S3	Broad	5	51-60	_95	-0.38	-0.75	-0.99	-0.55	-0.11	0.23	0.63	0.89	1.03	1.25	1.59	1.92	2.14	1.98	1.97	1.84	0.90	-0.28	-0.71	-0.88	-1.18	-1.44	-1.43	-1.35	-1.24	0.57	1.32	1.24	0.57	0.46	0.58	0.22	0.08	0.26	0.47	0.58	0.58	0.56	0.47	0.28	0.15	0.35	0.63	0.84	0.64
S3	Broad	0	41-50	_02	0.42	-0.60	-0.99	-0.67	-0.27	0.12	0.50	0.75	0.98	1.40	1.95	3.01	2.86	1.67	1.42	0.68	0.26	-0.46	-0.76	-0.54	-0.18	0.74	0.82	0.56	0.68	0.31	0.57	0.65	0.35	0.20	0.05	-0.23	-0.50	-0.40	-0.33	-0.38	-0.03	0.55	0.75	0.16	-0.06	-0.20	0.16	0.47	0.31
S3	Broad	9	41-50	_03	-0.12	-0.36	-0.43	-0.28	-0.18	0.01	0.30	0.57	0.91	1.33	1.42	1.57	1.98	2.37	2.53	2.40	2.30	2.18	1.85	1.24	0.35	-0.34	0.05	1.20	1.67	0.62	-1.30	-0.33	-0.19	-0.92	0.68	0.90	0.39	-0.16	-0.18	-0.06	-0.12	-0.23	-0.02	-0.01	-0.17	-0.20	-0.12	0.14	0.49
S3	Broad	4	41-50	_14	0.86	0.88	0.91	0.96	1.13	1.39	1.54	1.57	1.53	1.52	1.85	2.24	2.45	1.94	1.55	1.28	0.85	0.35	-0.02	-0.06	0.05	0.10	0.46	0.80	0.81	0.81	0.74	0.73	0.72	0.77	1.05	1.25	0.72	-0.34	-0.61	-0.60	-0.54	-0.32	-0.13	-0.03	0.06	0.25	0.39	0.27	0.15
S3	Broad	2	41-50	_29	0.38	0.11	-0.14	-0.09	0.16	0.46	0.74	0.96	1.14	1.32	1.53	2.17	2.77	2.62	2.20	1.69	0.98	0.16	-0.31	-0.13	0.59	1.48	0.92	0.73	0.69	0.21	-0.58	-0.24	0.11	0.16	-0.60	-0.92	-1.02	-0.97	-0.96	-1.04	-1.08	-0.95	-0.72	-0.47	-0.18	0.20	0.57	1.00	1.30
S3	Broad	5	41-50	_34	-0.54	-0.44	-0.08	0.42	0.85	1.16	1.31	1.34	1.34	1.33	1.39	1.66	2.04	2.10	1.94	1.66	1.33	0.86	0.38	0.00	-0.42	-0.80	-0.82	-0.47	-0.04	0.37	0.78	1.21	1.39	1.30	-0.01	-0.86	-0.30	0.36	0.60	0.63	0.55	0.40	0.28	0.13	0.03	0.05	0.05	0.02	-0.04
S3	Broad	8	41-50	_73	-0.31	-0.07	0.36	0.74	0.94	1.04	1.17	1.27	1.25	1.19	1.15	1.26	1.39	1.42	1.38	1.29	1.15	0.96	0.48	-0.13	-0.50	-1.04	-0.85	-0.29	-0.20	0.48	0.48	0.24	0.48	0.89	-0.24	-0.79	-0.81	-0.71	-0.58	-0.40	-0.17	0.00	0.20	0.50	0.82	1.23	1.72	1.90	1.72
S3	Broad	3	41-50	_88	1.79	1.85	1.95	1.93	1.26	0.85	0.83	0.83	0.83	0.76	0.57	0.68	0.87	0.95	0.95	0.85	0.65	0.37	-0.06	-0.20	0.31	0.05	-0.95	-1.08	-0.62	0.41	1.08	1.44	1.45	1.04	1.03	0.80	0.32	-0.11	-0.30	-0.32	-0.29	-0.20	-0.10	-0.10	-0.18	-0.22	-0.33	-0.08	0.42
S3	Broad	6	41-50	_90	0.97	1.00	1.04	1.11	1.28	1.57	1.70	1.77	1.80	1.68	1.23	1.30	1.68	1.84	1.80	1.64	1.26	0.75	0.00	-0.26	-0.37	-0.32	0.23	0.29	0.08	-0.29	-1.14	-1.52	-1.31	-1.46	-0.26	0.17	0.02	-0.14	-0.05	0.06	0.25	0.42	0.44	0.28	0.00	0.35	0.75	0.86	0.81
S3	Broad	1	41-50	_91	0.68	0.68	0.93	1.23	1.38	1.36	1.39	1.60	1.75	1.54	1.46	1.64	1.97	2.08	1.90	1.74	1.41	0.79	-0.05	-0.45	-0.23	-0.11	-0.17	0.21	0.50	0.25	0.12	0.30	0.06	-0.08	0.13	0.27	0.30	0.33	0.35	0.38	0.28	0.01	0.01	0.39	0.83	0.50	0.24	0.39	0.48
S3	Broad	7	41-50	_96	1.97	2.04	2.15	2.25	1.86	1.39	1.28	1.13	1.08	0.97	0.81	1.06	1.23	1.27	1.24	1.23	0.74	-0.88	-0.75	-0.38	-0.06	0.47	0.95	1.08	0.76	0.08	-0.67	-0.49	-0.07	-0.62	-0.42	-0.17	0.00	0.08	0.03	-0.03	-0.05	-0.03	-0.05	-0.09	-0.10	-0.05	-0.04	-0.13	-0.32
S3	Broad	2	31-40	_11	0.68	0.72	0.79	0.87	1.10	1.33	1.37	1.26	1.09	1.32	1.34	1.31	1.31	1.31	1.31	1.30	1.21	1.09	0.90	0.47	-0.12	-0.46	-0.86	-0.64	-0.60	0.04	0.72	0.64	0.17	0.45	-0.25	-0.12	0.17	0.34	0.37	0.34	0.30	0.27	0.21	0.08	0.07	0.44	0.68	0.43	0.22
S3	Broad	6	31-40	_12	0.85	0.78	0.76	0.76	0.78	0.82	0.92	1.06	1.17	1.21	1.23	1.33	1.39	1.24	1.12	0.95	0.88	0.81	0.51	-0.13	0.36	-0.15	-0.91	-1.32	-1.17	-0.73	-0.10	0.44	0.34	0.10	0.26	-0.04	-0.33	-0.39	-0.38	-0.45	-0.53	-0.48	-0.33	-0.17	0.01	0.21	0.42	0.72	0.91
S3	Broad	4	31-40	_25	-0.33	0.12	0.75	1.28	1.41	1.59	1.68	1.50	1.41	1.40	1.54	1.60	1.58	1.55	1.54	1.46	1.14	0.49	-0.02	-0.19	-0.15	0.30	0.66	1.30	1.13	0.43	-0.66	-0.88	0.00	0.38	-0.29	-0.68	-0.49	-0.10	0.33	0.57	0.52	0.47	0.37	0.12	0.35	0.67	0.75	0.72	0.36
S3	Broad	1	31-40	_46	0.48	0.46	0.43	0.41	0.59	0.93	1.05	1.20	1.38	1.40	1.06	0.51	0.68	1.15	1.58	1.66	1.67	1.68	1.49	1.15	0.80	0.19	-0.48	-1.00	-0.67	-0.36	-0.14	0.25	0.06	-0.34	-0.66	-0.70	-0.59	-0.49	-0.48	-0.30	-0.13	0.01	0.15	0.19	0.26	0.86	1.58	1.55	1.39
S3	Broad	8	31-40	_54	-0.54	-0.65	-0.52	-0.52	-0.61	-0.36	0.14	0.57	0.65	0.64	0.75	0.94	0.96	0.98	1.12	1.03	1.16	1.08	-0.22	-0.83	-0.88	-0.68	-0.36	0.18	0.63	0.32	-0.73	-0.29	0.32	-0.55	-0.26	0.11	0.06	-0.13	-0.11	-0.07	0.04	0.25	0.44	0.72	0.97	1.07	1.12	1.16	1.15
S3	Broad	5	31-40	_59	-0.55	-0.68	-0.73	-0.65	-0.64	-0.19	2.65	4.78	1.86	0.20	0.39	0.73	1.15	1.32	1.35	1.08	0.57	-0.07	-0.48	-0.55	-0.47	-0.21	0.01	-0.04	-0.07	-0.05	-0.07	-0.08	0.04	0.15	3.55	3.82	1.34	0.14	0.13	0.15	0.16	0.16	0.17	0.19	0.20	0.34	0.39	0.41	0.35
S3	Broad	7	31-40	_70	-0.07	-0.08	-0.10	-0.09	0.58	1.39	1.47	1.49	1.49	1.58	1.68	1.75	1.84	1.88	1.87	1.87	1.80	1.99	1.68	0.34	-0.57	-0.67	-0.29	0.04	0.20	-0.07	-1.01	-0.81	-0.35	-1.46	-1.30	-1.00	-1.03	-1.08	-1.05	-0.94	-0.74	-0.62	-0.47	-0.25	0.00	0.23	0.35	0.46	0.78
S3	Broad	0	31-40	_79	-0.34	-0.49	-0.51	-0.37	-0.14	0.07	0.29	0.49	0.64	0.86	1.17	1.69	2.22	2.37	2.17	2.15	1.80	0.94	0.12	-0.40	-0.65	0.03	1.21	1.67	1.51	0.31	-0.68	0.09	0.77	0.66	0.08	-0.28	-0.38	-0.53	-0.59	-0.42	-0.32	-0.13	0.09	0.07	0.02	0.00	0.31	0.51	0.24
S3	Broad	9	31-40	_85	-0.03	0.06	0.19	0.36	0.55	0.73	0.87	0.98	1.04	1.09	1.21	1.52	1.84	2.11	2.05	1.82	1.59	1.08	0.63	0.29	-0.16	0.39	-0.53	-1.35	-1.29	-0.63	0.32	-0.24	-0.53	-0.61	-0.10	0.14	0.22	0.32	0.66	0.83	0.63	0.61	0.74	0.81	0.76	0.89	0.98	0.96	0.78
S3	Broad	3	31-40	_92	-0.91	-0.91	-0.79	-0.64	-0.43	-0.16	0.18	0.27	0.35	0.64	0.96	1.36	1.68	1.72	1.50	1.23	1.08	0.57	-0.23	-0.75	-1.10	-1.09	-0.86	-0.46	-0.23	-0.19	-0.31	-0.49	-0.87	-0.42	0.72	1.53	1.77	1.70	0.79	0.55	0.73	0.85	0.89	0.70	-0.10	-0.11	0.56	1.03	0.84
S3	Broad	4	21-30	_08	0.26	-0.32	-0.36	-0.23	-0.16	0.03	0.53	1.38	1.40	1.33	1.22	1.77	2.25	2.35	2.30	2.13	1.97	1.83	1.55	1.04	0.46	0.34	0.63	0.92	0.98	0.49	-0.88	-0.95	-0.13	-1.11	-1.20	-0.98	-0.84	-0.91	-0.93	-0.88	-0.90	-0.86	-0.64	-0.43	-0.34	-0.16	0.27	0.69	0.85
S3	Broad	8	21-30	_17	3.52	1.34	-0.07	-0.10	-0.09	-0.03	-0.04	0.06	0.19	0.04	-0.28	-0.20	0.36	0.73	0.74	0.68	0.57	0.46	0.36	0.32	0.43	1.31	0.22	-0.79	-0.62	0.18	1.17	0.57	0.07	0.19	1.13	1.62	1.82	2.00	1.82	1.11	0.75	0.80	0.87	0.87	0.82	0.87	0.95	0.98	1.01
S3	Broad	5	21-30	_23	0.96	0.95	0.76	0.20	0.08	0.21	0.31	0.37	0.46	0.80	1.19	1.73	2.05	2.00	1.74	1.29	0.65	0.18	-0.14	-0.29	-0.51	-0.62	0.27	0.66	0.75	0.69	0.75	0.60	0.49	0.61	1.40	1.94	2.12	2.20	1.06	0.42	0.55	0.59	0.30	0.19	0.47	0.24	-0.02	0.18	0.65
S3	Broad	7	21-30	_26	-0.03	0.11	0.52	0.94	1.17	1.24	1.31	1.35	1.38	1.28	1.28	1.40	1.60	1.77	1.70	1.49	1.20	0.83	0.41	0.05	-0.11	0.16	0.83	1.16	1.30	0.63	-1.17	-0.58	1.04	0.14	-1.05	-1.46	-1.31	-1.29	-1.34	-1.22	-1.08	-0.93	-0.66	-0.13	0.31	0.29	0.34	0.42	0.22
S3	Broad	2	21-30	_35	-0.15	-0.33	-0.44	-0.32	-0.30	-0.24	0.08	0.48	0.81	1.00	1.07	1.42	1.76	1.81	1.83	1.89	1.80	1.13	0.22	-0.28	-0.36	-0.25	-0.11	0.26	0.86	1.12	1.04	0.83	0.28	0.00	-0.14	-0.23	-0.26	-0.36	-0.47	-0.43	-0.33	-0.19	-0.04	0.11	0.41	0.65	0.75	0.70	0.54
S3	Broad	3	21-30	_78	-0.38	-0.53	-0.51	-0.39	-0.49	-0.50	-0.38	-0.15	0.46	0.97	1.17	1.47	1.96	2.31	2.13	1.86	1.58	1.30	0.76	0.04	-0.44	0.03	0.77	1.17	1.00	0.66	-0.10	-1.27	-0.75	-0.62	0.11	0.42	0.11	-0.51	-0.68	-0.56	-0.21	-0.05	0.10	0.24	0.43	0.91	1.16	1.18	1.16
S3	Broad	9	21-30	_81	-0.02	0.17	0.58	0.86	1.07	1.24	1.35	1.41	1.35	1.24	1.49	1.79	1.90	1.89	1.75	1.01	0.12	-0.47	-0.48	-0.48	-0.48	-0.06	0.71	1.44	1.80	1.59	0.34	-0.49	-0.19	0.35	0.25	0.18	0.08	-0.22	-0.36	-0.32	-0.22	0.05	0.27	0.11	0.09	0.08	0.35	0.76	1.03
S3	Broad	6	21-30	_86	-0.65	-0.30	0.21	0.71	1.18	1.44	1.53	1.61	1.70	1.77	1.60	1.56	1.59	1.76	1.79	1.37	0.77	0.21	-0.25	-0.62	-0.92	-1.17	-1.35	-1.36	-1.26	-0.42	0.57	-0.11	-0.01	0.76	0.37	0.08	-0.21	-0.51	-0.67	-0.78	-0.40	-0.11	0.20	0.60	0.90	1.26	1.63	1.69	1.69
S3	Broad	0	21-30	_98	-0.50	-0.64	-0.46	-0.20	0.07	0.41	0.79	1.03	1.31	1.36	1.50	2.23	2.68	2.38	2.10	1.90	1.56	1.05	0.55	0.21	0.16	0.49	1.24	1.79	1.60	1.08	-0.31	-0.78	-0.62	0.01	-0.15	-0.21	-0.22	-0.22	-0.31	-0.41	-0.38	-0.40	-0.21	-0.05	0.11	0.44	0.65	0.67	0.57
S3	Broad	1	21-30	_99	1.46	1.61	1.82	2.00	1.63	1.18	1.22	1.28	1.28	1.18	0.98	1.19	1.34	1.34	1.32	1.18	0.93	0.68	0.43	0.04	-0.62	-1.09	-0.98	-1.02	-1.09	-0.48	0.78	1.16	0.91	0.65	-0.52	-1.02	-0.87	-0.86	-1.00	-0.97	-0.75	-0.49	-0.23	0.03	0.32	0.55	0.81	1.07	1.15
S3	Broad	4	11-20	_16	0.91	0.77	0.06	-0.44	-0.39	-0.12	0.11	0.33	0.57	0.71	0.89	1.25	1.78	2.25	2.36	2.29	1.89	1.15	0.35	-0.11	-0.20	-0.13	0.51	0.72	0.59	0.23	-0.77	-0.99	-0.34	0.33	-0.63	-1.14	-1.08	-0.84	-0.64	-0.42	-0.19	-0.12	-0.04	0.17	0.46	0.55	0.65	0.66	0.50
S3	Broad	9	11-20	_28	-0.41	-0.38	-0.18	0.03	0.19	0.47	0.75	0.91	1.01	0.93	0.84	0.77	0.89	1.06	1.19	1.16	0.92	0.65	0.41	0.09	-0.48	-0.97	-0.20	0.08	0.52	0.97	1.38	1.46	1.50	1.38	0.46	-0.03	-0.20	-0.46	-0.85	-0.85	-0.64	-0.59	-0.54	-0.48	-0.39	0.06	0.40	0.73	0.76
S3	Broad	8	11-20	_33	0.48	-0.37	-0.98	-0.86	-0.32	0.34	0.97	1.22	0.80	0.41	0.86	1.31	1.38	1.32	1.34	1.23	1.25	1.28	0.97	0.53	-0.17	-0.74	-0.64	-0.29	0.07	0.42	0.26	-0.08	-0.13	0.06	-0.19	-0.33	-0.12	0.16	0.37	0.50	0.49	0.44	0.53	0.59	0.54	0.47	0.33	0.17	-0.03
S3	Broad	0	11-20	_36	0.05	-0.22	-0.50	-0.50	-0.26	-0.16	-0.65	-0.97	0.03	0.90	0.82	2.16	2.36	2.08	2.00	1.57	0.76	-0.06	-0.47	-0.06	0.44	0.98	1.57	1.78	1.58	0.85	-0.29	-0.51	-0.03	0.20	0.43	0.30	0.04	0.28	0.47	0.59	0.51	0.33	0.15	0.09	0.21	0.41	0.58	0.55	0.43
S3	Broad	5	11-20	_50	0.19	0.07	0.59	1.15	1.56	1.77	1.74	1.62	1.50	1.45	1.35	1.60	1.92	1.86	1.63	1.38	1.13	0.66	0.09	-0.17	-0.17	0.24	0.58	0.76	0.63	-0.01	-0.94	-0.81	-0.47	-0.32	0.30	0.67	0.79	0.91	1.05	1.08	0.95	0.81	0.69	0.49	0.35	0.73	0.78	0.74	0.74
S3	Broad	1	11-20	_52	-0.24	-0.05	0.39	0.82	1.04	1.22	1.35	1.35	1.37	1.58	2.00	1.91	1.59	1.37	1.17	0.85	0.49	0.15	-0.01	-0.03	0.04	0.32	0.63	0.76	0.54	0.51	0.26	0.22	0.42	0.59	0.66	0.70	0.70	0.54	0.24	0.12	0.06	0.13	0.11	-0.07	-0.20	0.03	0.22	0.13	0.12
S3	Broad	6	11-20	_60	-4.86	-2.95	-0.30	0.55	0.80	0.85	0.84	0.87	0.99	1.07	1.19	1.57	1.50	1.33	1.39	1.54	1.33	0.72	-0.19	-0.69	-0.64	-0.26	0.11	0.39	0.45	0.17	-0.57	-1.24	-0.81	-0.23	-0.58	-1.29	-1.27	-0.99	-0.69	-0.43	-0.34	-0.19	0.00	0.15	0.49	0.69	0.78	0.84	0.84
S3	Broad	7	11-20	_72	0.03	0.31	0.75	1.14	1.47	1.60	1.67	1.72	1.65	1.63	1.79	2.04	2.32	2.36	2.06	1.63	1.22	0.76	0.29	-0.52	-0.92	-0.75	-1.03	-1.04	-1.07	-1.48	-1.21	0.05	-0.32	-0.23	-0.41	-0.72	-0.83	-0.72	-0.53	-0.25	0.05	0.29	0.50	0.67	0.79	1.06	1.51	1.71	1.61
S3	Broad	3	11-20	_83	-0.13	-0.10	0.17	0.61	0.96	1.26	1.49	1.50	1.32	1.15	1.36	1.80	1.95	2.07	2.12	1.95	1.75	1.44	0.96	0.43	-0.08	-0.55	-0.34	0.41	0.45	-0.01	-1.23	-1.66	-1.55	-1.65	-0.81	-0.37	-0.20	-0.09	0.01	0.07	0.19	0.29	0.07	-0.13	0.02	0.26	0.42	0.27	0.18
S3	Broad	2	11-20	_84	-0.58	-0.45	0.16	0.73	1.11	1.28	1.26	1.22	1.14	1.10	1.13	1.28	1.55	1.79	1.86	1.83	1.85	1.83	1.61	1.13	0.49	-0.37	-0.31	0.25	0.43	0.00	-0.83	-0.91	-0.30	-0.55	-0.02	0.35	0.46	0.56	0.62	0.63	0.63	0.58	0.55	0.57	0.55	0.57	0.71	0.98	0.99
S3	Broad	7	1-10	_01	-0.54	-0.38	-0.14	-0.03	0.10	0.39	0.82	1.12	1.33	1.24	0.87	1.44	2.22	2.53	2.48	2.47	2.26	1.77	1.12	0.56	0.32	0.35	0.57	0.83	0.66	0.27	-0.69	-1.73	-1.40	-1.72	-1.14	-0.62	-0.29	-0.17	-0.07	0.07	0.19	0.20	0.15	0.10	0.07	0.22	0.55	0.77	0.90
S3	Broad	4	1-10	_06	0.31	0.32	0.65	1.12	1.46	1.65	1.67	1.61	1.57	1.64	1.87	2.06	1.96	1.85	1.82	1.72	1.47	1.11	0.57	0.09	-0.32	-1.01	-1.10	-0.98	-1.11	-0.21	0.69	0.41	0.16	-0.26	-0.36	-0.41	-0.31	-0.13	-0.10	-0.05	0.09	0.20	0.30	0.39	0.50	0.66	0.83	0.98	0.97
S3	Broad	3	1-10	_15	0.52	0.82	1.28	1.46	1.09	0.86	0.91	0.89	0.86	0.85	0.68	0.54	1.21	1.78	1.74	1.71	1.89	1.86	1.79	1.72	1.65	1.56	1.42	0.91	0.71	-0.01	-1.01	-0.54	-0.38	-0.89	0.03	0.55	0.72	0.82	0.64	0.41	0.40	0.47	0.58	0.58	0.39	0.36	0.54	0.68	0.62
S3	Broad	2	1-10	_21	-0.44	-0.41	-0.24	0.16	0.55	0.76	0.92	1.08	1.24	1.22	1.29	1.43	1.17	1.10	1.94	2.30	2.08	1.76	1.37	1.17	1.09	0.76	0.99	1.42	1.45	0.83	-0.91	-1.35	-0.88	-1.64	-0.81	-0.97	-1.10	-1.07	-0.89	-1.07	-1.15	-0.62	-0.27	-0.33	-0.59	-0.55	0.31	1.02	1.00
S3	Broad	1	1-10	_30	1.90	0.48	-0.35	-0.35	-0.11	0.11	0.15	0.14	0.06	0.28	0.86	1.29	1.54	1.69	1.78	1.64	1.18	0.42	-0.05	-0.07	0.29	1.02	1.71	1.61	1.10	-0.29	-0.99	-0.38	-0.14	-0.21	-0.82	-1.13	-1.00	-0.51	-0.20	-0.22	-0.27	-0.16	0.03	0.22	0.43	0.64	0.88	1.11	1.22
S3	Broad	9	1-10	_32	0.87	0.88	0.90	0.91	1.04	1.36	1.57	1.63	1.65	1.56	1.41	1.33	1.45	1.79	1.87	1.82	1.81	1.61	1.14	0.62	0.08	0.05	0.47	0.85	0.88	0.44	-0.84	-1.90	-0.34	-0.68	-0.16	0.21	0.35	0.49	0.65	0.71	0.59	0.42	0.15	-0.10	-0.32	-0.27	0.12	0.32	0.21
S3	Broad	0	1-10	_48	-0.71	-0.79	-0.62	-0.36	-0.33	-0.02	0.35	0.65	0.85	0.99	0.82	1.19	2.16	2.47	2.28	1.89	1.39	0.78	0.16	-0.20	-0.31	-0.24	-0.13	0.20	0.57	0.80	0.44	0.04	0.51	0.38	0.43	0.45	0.32	0.23	0.33	0.43	0.49	0.54	0.58	0.58	0.59	0.74	0.96	0.98	0.91
S3	Broad	8	1-10	_49	-0.89	-0.95	-0.67	-0.11	-0.11	-0.06	0.07	0.27	0.51	0.53	0.61	1.51	2.50	2.81	2.22	2.11	1.42	0.37	-0.39	-0.58	-0.89	-0.27	0.58	0.68	0.28	-0.72	-1.46	-0.80	-0.78	-1.24	-0.90	-0.30	0.31	0.58	0.68	0.77	0.89	0.89	0.87	0.87	0.93	1.08	1.16	1.09	0.93
S3	Broad	5	1-10	_61	-0.85	-0.62	-0.01	0.69	1.00	1.10	1.21	1.40	1.55	1.56	1.63	1.77	1.77	1.77	1.77	1.73	1.66	1.51	0.96	0.22	-0.19	-0.28	-0.22	0.13	0.58	0.80	0.93	0.71	0.16	0.16	0.73	-0.25	-0.73	-0.54	-0.20	-0.07	-0.04	0.05	0.04	0.18	0.20	0.37	0.51	0.45	0.35
S3	Broad	6	1-10	_76	-1.47	-1.41	-0.84	-0.35	-0.29	-0.23	-0.17	-0.12	0.12	0.45	0.79	1.07	1.37	1.71	2.10	2.39	2.49	2.21	1.63	1.02	0.58	0.57	0.80	0.88	0.54	0.08	-0.54	-0.96	-0.40	-0.79	-0.31	-0.41	-0.64	-0.72	-0.66	-0.60	-0.58	-0.22	0.27	0.37	0.52	1.04	1.49	1.53	1.52
S3	Corrective	0	91-100	_04	0.06	-0.03	-0.15	-0.11	-0.02	-0.14	0.60	1.09	1.20	1.42	1.70	1.97	1.89	1.89	1.92	1.99	1.35	0.34	-0.19	-0.70	-1.23	-1.33	-1.18	-0.47	0.24	0.76	0.28	-0.28	-0.39	-0.41	0.74	0.90	0.60	0.68	0.67	0.68	0.49	0.21	0.15	0.21	0.48	0.82	1.03	1.00	0.88
S3	Corrective	6	91-100	_18	0.11	0.07	-0.07	-0.33	-0.36	-0.25	0.24	0.75	1.14	1.48	1.48	1.61	2.02	2.23	2.06	1.66	1.23	0.83	0.17	-0.39	-0.90	-1.20	-1.44	-1.41	-1.42	-1.45	-0.01	-0.37	-0.35	-0.51	-0.90	-1.06	-0.96	-0.87	-0.65	-0.29	0.19	0.54	0.84	0.76	0.50	0.63	1.16	1.58	1.57
S3	Corrective	7	91-100	_38	0.24	0.22	0.12	-0.03	-0.18	-0.06	0.37	0.65	0.89	1.17	1.14	1.10	1.11	1.53	1.97	1.87	1.41	0.57	-0.09	-0.65	-1.30	-1.47	-1.78	-1.68	-1.13	0.26	0.91	0.70	-0.18	0.37	-1.28	-1.73	-0.90	-0.40	-0.47	-0.20	0.67	0.74	0.70	0.68	0.70	0.96	1.06	0.87	0.58
S3	Corrective	9	91-100	_40	-0.33	-0.10	0.21	0.44	0.58	0.61	0.63	0.75	0.89	0.74	0.40	0.74	1.49	1.94	1.81	1.48	0.86	0.18	-0.34	-0.53	-0.13	-0.53	-1.70	-2.04	-1.67	-0.98	-0.30	0.20	-0.26	-0.50	0.68	0.79	0.19	-1.03	-1.45	-1.22	-1.01	-0.78	-0.48	-0.18	0.14	0.49	0.86	1.16	0.91
S3	Corrective	1	91-100	_41	0.82	0.81	0.51	0.20	0.16	0.15	0.26	0.45	0.63	0.76	0.99	1.39	1.47	1.38	1.44	1.54	0.21	-0.67	-0.94	-1.07	-0.66	-0.25	0.32	0.78	0.86	0.73	0.78	0.67	0.72	0.78	0.23	-0.12	0.23	0.87	0.98	0.99	0.91	0.87	0.85	0.64	0.64	0.87	0.98	0.94	0.79
S3	Corrective	8	91-100	_43	2.07	2.11	0.92	-0.49	-0.53	-0.13	0.18	0.39	0.65	0.80	1.07	1.42	1.70	1.67	1.54	1.33	1.00	0.57	0.05	-0.50	-1.20	-1.48	-2.14	-2.07	-1.48	0.23	1.20	0.62	0.70	1.35	1.28	1.27	1.27	1.25	1.00	0.82	0.85	0.79	0.74	0.79	0.40	0.19	0.08	0.49	0.89
S3	Corrective	5	91-100	_45	-0.96	-0.98	-1.16	-1.39	-1.18	-0.67	-0.11	0.43	0.86	1.19	1.53	1.88	2.18	1.91	1.79	1.54	0.99	0.37	-0.32	-0.76	-0.99	-0.79	0.31	1.14	1.08	0.14	-1.16	-0.94	-0.59	-0.94	-0.76	-0.65	-0.60	-0.44	-0.25	-0.07	0.09	0.25	0.45	0.62	0.74	0.88	1.12	1.14	0.82
S3	Corrective	4	91-100	_47	0.33	0.28	0.13	0.13	0.00	-0.11	0.29	0.62	1.07	1.21	0.87	0.83	1.20	1.68	1.53	1.13	0.85	0.02	-0.60	-0.95	-1.20	-0.67	0.72	1.50	1.68	1.10	-0.69	-1.12	-0.59	-1.16	-0.29	0.96	0.82	-0.09	-0.62	-0.75	-0.73	-0.72	-0.59	-0.44	-0.30	0.05	0.29	0.23	-0.26
S3	Corrective	3	91-100	_71	-0.34	-0.66	-1.03	-0.87	-0.41	0.03	0.56	1.06	1.26	0.90	1.20	2.08	1.97	1.69	1.59	1.57	0.81	-0.05	-0.21	-0.22	-0.13	-0.59	-0.88	-1.35	-1.47	-0.62	0.77	1.33	0.99	-0.12	-1.25	-1.68	-1.64	-0.81	-0.37	-0.70	-0.51	-0.23	-0.24	-0.12	0.03	0.26	0.58	0.70	0.52
S3	Corrective	2	91-100	_80	0.15	0.14	0.17	0.26	0.20	0.24	0.42	0.50	0.65	0.74	0.61	0.88	1.35	1.80	1.99	1.93	1.95	2.01	2.07	2.13	2.20	2.27	2.35	1.91	0.78	0.35	-0.24	-0.97	-1.02	-0.87	-0.49	-0.28	-0.38	-0.80	-0.84	-0.79	-0.59	-0.60	-0.62	-0.64	-0.66	-0.67	-0.64	-0.13	0.30
S3	Corrective	1	81-90	_07	-0.69	-0.65	-0.63	-0.70	-0.36	0.18	0.70	0.96	1.19	1.56	2.24	2.57	2.68	2.69	2.32	1.29	0.20	-0.44	-0.58	-0.45	-0.40	0.27	1.04	1.48	1.21	0.10	-1.32	-1.27	-1.57	-0.98	-0.94	-0.90	-0.97	-1.10	-1.08	-1.03	-0.95	-0.74	-0.16	0.21	0.29	1.00	1.22	1.25	1.25
S3	Corrective	6	81-90	_10	0.09	0.05	0.36	0.69	0.83	0.91	1.03	1.14	1.02	0.86	1.01	1.41	1.86	2.14	2.14	1.74	0.95	0.11	-0.06	0.16	0.41	1.34	1.70	0.59	0.50	-0.07	-1.19	-1.15	-0.76	-0.89	-0.90	-0.86	-0.88	-0.88	-0.77	-0.64	-0.45	-0.37	-0.33	-0.25	-0.03	0.16	0.15	0.10	-0.03
S3	Corrective	9	81-90	_27	0.15	0.16	0.26	0.51	0.79	0.96	0.99	1.02	1.07	1.17	1.30	1.32	1.34	1.43	1.42	1.38	1.10	0.51	-0.17	-0.84	-1.30	-0.75	0.45	0.66	0.65	0.20	-0.81	-1.39	-1.23	-0.66	0.17	-0.26	-0.77	-0.57	-0.67	-0.60	-0.02	0.65	0.87	0.99	1.12	1.15	1.08	1.00	1.00
S3	Corrective	5	81-90	_31	-0.63	-0.59	-0.46	-0.46	-0.51	0.05	0.88	1.07	1.18	1.28	1.42	1.80	2.19	2.21	2.20	2.12	1.80	1.18	0.45	-0.09	0.11	0.03	-0.83	-1.07	-0.85	-0.50	-0.14	-0.29	-1.02	-0.74	-0.43	-0.23	-0.01	0.22	0.38	0.60	0.71	0.64	0.56	0.44	0.29	0.20	0.30	0.06	-0.19
S3	Corrective	7	81-90	_66	-1.32	-1.46	-1.31	-0.05	0.61	0.50	0.47	0.49	0.75	1.04	1.43	1.83	2.07	2.22	2.12	1.95	1.72	1.39	0.86	0.25	-0.22	-0.27	-0.06	0.19	0.20	-0.05	-0.21	0.07	-0.01	-0.09	0.16	0.30	0.34	0.39	0.48	0.57	0.61	0.56	0.60	1.06	1.80	2.40	2.60	1.67	0.86
S3	Corrective	3	81-90	_75	1.10	1.11	1.12	1.31	1.49	1.53	1.48	1.38	1.21	0.99	0.67	1.02	1.17	1.04	0.83	0.60	0.39	0.17	-0.10	-0.41	-0.86	-1.30	-1.32	-1.36	-1.41	-0.76	1.24	0.64	-0.25	0.52	1.93	2.05	0.56	-0.20	-0.29	-0.28	-0.19	-0.12	-0.22	-0.31	-0.29	-0.40	-0.54	-0.38	-0.08
S3	Corrective	2	81-90	_82	0.74	0.68	0.70	0.72	0.60	0.55	0.69	0.75	0.54	0.38	0.49	0.71	0.94	1.28	1.37	0.84	0.24	-0.29	-0.80	-0.91	-0.25	0.02	0.18	0.46	0.93	0.79	-0.34	-1.07	-0.48	-0.76	-1.06	-0.96	-0.51	-0.10	-0.04	-0.09	-0.12	-0.16	-0.32	-0.46	-0.18	-0.02	0.02	-0.10	-0.26
S3	Corrective	4	81-90	_87	1.23	1.25	1.29	1.33	1.35	1.35	1.38	1.44	1.47	1.54	1.56	1.60	1.64	1.14	1.36	1.50	1.78	1.66	0.18	-0.79	-0.93	-0.04	1.16	1.48	0.83	-0.60	-0.59	-0.64	-1.14	-0.78	0.22	0.81	0.86	0.02	-0.61	-0.43	-0.18	0.09	0.15	-0.06	-0.26	-0.30	-0.35	-0.29	-0.28
S3	Corrective	0	81-90	_89	0.39	0.49	0.70	0.93	1.10	1.17	1.18	1.08	1.02	1.08	1.14	1.19	1.36	1.77	1.88	1.68	1.21	0.59	0.02	-0.46	-0.88	-0.76	-0.40	0.06	0.50	0.15	-0.14	-0.19	0.07	0.22	0.64	0.91	0.98	1.06	1.10	1.10	0.98	0.82	0.69	0.55	0.06	0.61	1.49	0.76	0.24
S3	Corrective	8	81-90	_94	0.98	1.04	1.08	0.70	0.07	-0.32	-0.18	-0.07	0.16	0.17	-0.04	0.25	0.99	1.29	1.12	0.94	0.46	-0.11	-0.82	-1.04	-0.29	0.18	0.63	0.68	0.19	-1.23	-0.51	-1.22	-1.47	-1.24	-0.42	0.11	0.31	0.59	0.91	0.71	0.54	0.23	0.10	0.00	0.04	0.17	0.07	0.18	0.15
S3	Corrective	9	71-80	_13	-0.05	-0.09	-0.22	-0.62	-0.54	-0.17	0.19	0.54	0.80	1.05	1.37	1.88	1.97	1.92	1.99	1.96	1.87	1.66	0.41	-0.40	-0.72	-1.02	-1.05	-1.00	-0.66	-0.14	0.30	0.37	-0.10	0.23	0.16	0.16	0.16	0.18	0.20	0.10	0.09	0.14	0.17	0.11	-0.03	0.08	0.24	0.42	0.54
S3	Corrective	7	71-80	_20	0.41	0.43	0.48	0.55	0.63	0.69	0.72	0.75	0.71	0.51	0.29	0.76	1.34	1.42	1.33	1.34	1.37	1.09	0.18	-0.49	-0.82	-1.00	-1.15	-1.26	-0.98	-0.41	0.04	0.16	0.11	-0.07	0.63	1.03	1.12	1.13	0.72	0.56	0.66	0.52	0.19	0.31	0.44	0.44	0.57	0.64	0.53
S3	Corrective	8	71-80	_24	0.63	0.63	0.63	0.76	1.10	1.44	1.61	1.56	1.32	1.05	1.03	1.14	1.39	1.49	1.46	1.48	1.38	0.87	0.25	-0.13	-0.29	-0.22	0.26	0.46	0.40	-0.11	-0.89	-0.97	-0.69	-0.98	-0.82	-0.79	-0.95	-1.01	-0.81	-0.51	-0.22	-0.13	-0.08	0.18	0.50	0.64	0.61	0.44	0.36
S3	Corrective	6	71-80	_42	0.18	0.26	0.35	0.34	0.29	0.33	0.43	0.46	0.41	0.37	0.39	0.48	0.63	0.73	0.78	0.77	0.66	0.38	-0.02	-0.45	-0.87	0.11	0.89	1.25	0.73	0.54	-0.28	-0.99	-0.46	-0.36	-0.44	-0.26	-0.09	-0.01	0.07	0.19	0.26	0.26	0.20	0.14	0.13	0.27	0.44	0.27	0.01
S3	Corrective	1	71-80	_51	0.07	0.22	0.40	0.56	0.73	0.84	0.87	0.87	0.80	0.67	0.80	0.58	0.42	1.50	1.65	1.68	1.48	1.04	0.24	-0.31	-0.42	-0.18	0.42	1.23	0.99	0.48	-0.85	-0.83	-0.47	-0.52	-0.07	0.00	0.05	0.15	0.16	0.12	0.12	0.19	0.24	0.23	0.21	0.20	0.22	0.35	0.31
S3	Corrective	5	71-80	_55	1.28	1.31	0.81	0.02	-0.13	-0.04	0.19	0.42	0.63	0.72	0.62	0.82	1.07	1.10	0.95	0.77	0.57	0.32	-0.06	-0.26	0.13	0.54	0.82	0.62	0.17	-0.01	-0.79	-1.18	-0.71	-0.59	-0.52	-0.50	-0.47	-0.54	-0.43	-0.08	0.30	0.39	0.19	-0.01	0.02	0.46	0.77	0.66	0.43
S3	Corrective	0	71-80	_67	0.09	0.14	0.31	0.55	0.77	0.91	0.80	0.62	0.57	0.36	0.36	0.81	0.79	0.93	0.81	0.54	0.41	0.03	-0.36	-0.55	-0.70	-0.86	-1.01	-0.99	-0.58	0.09	0.67	0.67	0.45	0.52	0.37	0.17	0.06	0.03	0.05	0.08	0.13	0.20	0.16	0.10	0.10	0.26	0.42	0.24	0.23
S3	Corrective	2	71-80	_68	-0.29	-0.72	-0.68	-0.54	-0.74	-0.89	-0.72	-0.47	-0.21	0.04	0.30	0.56	0.83	1.08	1.12	0.92	0.73	0.47	0.17	-0.13	-0.13	0.51	0.57	0.59	0.21	0.07	-0.04	-0.92	-0.82	-0.51	-0.16	0.20	0.30	0.39	0.28	-0.05	-0.13	-0.20	-0.27	-0.28	-0.26	-0.29	-0.39	-0.47	-0.41
S3	Corrective	3	71-80	_69	-1.32	-1.26	-0.44	-0.10	-0.07	0.03	0.14	0.20	0.26	0.52	0.81	1.03	0.94	0.89	0.99	0.89	0.57	0.10	-0.74	-1.00	-1.04	-0.60	0.85	1.56	0.92	0.52	-0.34	-0.88	-0.46	-0.40	0.00	0.22	0.30	0.36	0.45	0.61	0.73	0.75	0.70	0.60	0.38	0.62	1.02	1.26	0.74
S3	Corrective	4	71-80	_100	0.98	1.00	1.03	1.06	1.01	0.85	0.80	0.71	0.62	0.56	0.50	0.59	0.64	0.41	0.14	-0.24	-0.50	-0.72	-0.93	-1.03	-0.95	-0.78	-0.39	0.27	0.64	0.73	0.35	0.00	0.29	0.37	-0.35	-0.73	-0.80	-0.81	-0.96	-0.95	-0.47	0.08	0.19	-0.18	-0.36	-0.35	-0.26	-0.21	-0.20
S3	Corrective	6	61-70	_09	-0.39	-0.46	-0.25	-0.14	0.01	0.29	0.45	0.50	0.40	0.25	0.19	0.67	0.98	0.86	0.61	0.20	-0.24	-0.42	-0.33	-0.34	0.05	0.41	0.80	1.06	1.17	0.90	0.14	-0.75	-0.85	-0.67	-1.06	-0.90	-0.46	-0.44	-0.08	0.46	0.87	0.94	0.83	0.70	0.17	0.29	0.81	0.91	0.92
S3	Corrective	2	61-70	_37	-0.35	-0.24	0.02	0.33	0.56	0.66	0.68	0.70	0.70	0.54	0.10	0.18	0.80	1.21	1.16	0.90	0.26	-0.40	-0.77	-0.75	-0.30	-0.05	0.35	0.62	0.79	0.60	-0.40	-0.82	-0.97	-1.00	-0.37	0.01	0.21	0.34	0.38	0.36	0.36	0.40	0.46	0.47	0.46	0.48	0.42	0.28	0.19
S3	Corrective	5	61-70	_44	0.98	1.00	1.03	1.06	1.07	1.09	1.12	1.07	1.00	0.96	0.88	0.69	0.50	0.90	1.08	0.91	0.59	0.05	-0.42	-0.89	-0.72	-0.07	0.41	0.53	0.36	0.29	0.17	-0.33	-0.37	-0.20	1.07	1.81	1.69	0.50	-0.37	-0.45	-0.22	-0.13	0.00	0.04	-0.04	0.20	0.50	0.64	0.58
S3	Corrective	4	61-70	_57	0.19	0.16	0.12	0.11	0.12	0.10	0.19	0.35	0.52	0.68	0.86	1.00	1.16	1.27	1.31	1.26	0.99	0.65	0.41	0.11	-0.19	-0.34	0.05	0.38	0.36	0.05	-0.63	-0.75	-0.51	-0.48	-0.06	0.28	0.40	0.42	0.21	0.10	0.03	-0.02	-0.07	-0.18	-0.31	-0.15	0.02	-0.03	-0.18
S3	Corrective	7	61-70	_58	-0.15	-0.21	-0.39	-0.55	-0.32	-0.10	-0.06	0.03	0.45	0.98	1.20	1.19	1.27	1.41	1.24	0.90	0.56	0.02	-0.79	-0.94	-1.19	-0.62	0.05	0.23	0.17	0.21	0.19	0.12	0.17	0.30	0.75	0.92	0.63	0.45	0.51	0.62	0.59	0.46	0.39	0.35	0.39	0.61	0.53	0.36	0.32
S3	Corrective	9	61-70	_62	0.76	0.79	0.83	0.87	0.91	0.96	0.94	0.82	0.72	0.63	0.59	0.55	0.48	0.56	0.79	0.64	0.49	0.30	0.07	-0.13	-0.43	-0.59	-0.64	-0.44	0.00	0.43	0.42	-0.12	-3.56	-4.20	-1.91	-0.47	-0.17	-0.14	-0.24	-0.42	-0.20	-0.15	-0.16	-0.13	-0.02	0.13	0.17	0.10	0.01
S3	Corrective	3	61-70	_63	-1.08	-0.46	0.55	0.85	0.98	0.94	0.92	0.89	0.78	0.78	0.83	0.76	0.82	0.78	0.72	0.58	0.29	-0.10	-0.39	-0.50	-0.59	0.06	0.34	0.31	0.10	-0.39	-0.68	-0.40	-0.23	-0.31	-0.77	-0.82	-0.68	-0.62	-0.54	-0.35	-0.32	-0.32	-0.31	-0.30	-0.25	-0.17	-0.07	-0.01	-0.03
S3	Corrective	1	61-70	_64	-0.46	-0.45	-0.32	-0.13	0.08	0.30	0.49	0.69	0.85	0.97	1.19	1.58	1.89	2.00	1.93	1.69	1.36	0.96	0.54	0.14	-0.27	-0.61	0.09	0.70	0.84	0.52	-0.40	-1.01	-0.25	-0.93	-0.68	-0.29	-0.12	-0.04	0.01	0.04	0.05	0.06	0.08	0.11	0.08	0.08	0.07	0.17	0.23
S3	Corrective	0	61-70	_77	0.56	0.31	0.12	0.04	0.12	0.52	0.86	0.72	0.50	0.43	0.31	0.65	1.51	1.38	0.98	0.51	0.17	-0.34	-0.79	-0.97	-1.07	-1.00	-0.72	-0.28	0.14	0.47	0.49	0.22	0.03	0.37	0.36	0.36	0.30	0.13	-0.02	-0.01	0.13	0.33	0.53	0.73	0.95	1.24	1.55	1.60	1.07
S3	Corrective	8	61-70	_97	0.92	0.91	0.90	0.80	0.75	0.75	0.58	0.39	0.41	0.45	0.31	0.73	1.46	1.88	1.80	1.41	0.94	0.36	-0.08	-0.29	-0.32	-0.42	-0.63	-0.53	-0.55	-0.68	-0.79	-0.82	-0.87	-0.96	-0.52	-0.40	-0.36	-0.08	0.14	0.21	0.20	0.14	0.11	0.09	0.20	0.33	0.23	0.17	0.18
S3	Corrective	2	51-60	_05	1.32	1.31	1.27	1.07	1.18	1.28	1.28	1.33	1.40	1.40	1.43	1.72	1.77	1.53	1.56	1.75	1.65	1.07	0.36	-0.20	-0.77	-0.55	-0.78	-0.65	-0.26	0.38	0.71	0.39	0.01	0.03	0.17	0.15	0.08	-0.04	-0.03	0.00	0.08	0.16	0.16	0.14	0.08	0.05	0.18	0.55	0.47
S3	Corrective	8	51-60	_19	0.31	0.28	0.39	0.63	0.80	0.94	1.21	1.58	1.73	1.62	1.59	1.66	1.52	1.17	0.70	0.32	0.01	-0.46	-0.73	-0.61	-0.20	0.20	0.61	0.75	0.43	0.14	-0.70	-1.03	-0.89	-0.76	-0.57	-0.44	-0.14	0.36	0.66	0.71	0.73	0.84	0.77	0.69	0.65	0.63	0.69	0.77	0.77
S3	Corrective	6	51-60	_22	0.76	0.72	0.60	0.36	0.22	0.16	0.11	0.12	0.13	0.14	0.19	0.53	0.91	1.15	0.99	0.64	0.00	-0.72	-1.01	-1.04	-1.15	-0.68	0.68	1.17	1.03	0.61	0.68	0.88	0.98	0.91	0.20	0.03	0.30	0.51	0.64	0.66	0.61	0.55	0.47	0.43	0.49	0.64	0.59	0.41	0.27
S3	Corrective	9	51-60	_39	1.25	0.86	0.75	0.95	1.14	1.18	1.01	0.82	0.74	0.79	0.97	1.22	1.24	1.11	1.08	1.12	0.86	0.20	-0.22	-0.35	-0.34	-0.06	0.40	0.36	0.34	-0.39	-1.35	-1.47	-1.02	-0.89	-0.56	-0.35	-0.48	-0.74	-0.31	0.05	0.39	0.68	0.74	0.67	0.54	0.48	0.86	1.06	0.77
S3	Corrective	3	51-60	_53	0.50	0.48	0.46	0.67	1.13	1.27	1.33	1.38	1.45	1.43	1.23	0.87	1.18	1.53	1.37	1.33	0.70	0.02	-0.45	-0.71	-0.82	-0.65	-0.06	0.59	0.70	0.06	-1.02	-0.70	-0.37	-0.82	-0.23	0.21	0.31	0.38	0.31	0.29	0.38	0.44	0.50	0.47	0.44	0.34	0.25	0.31	0.32
S3	Corrective	7	51-60	_56	0.31	0.29	0.17	0.11	0.10	0.27	0.50	0.72	1.08	1.36	1.34	1.48	1.59	1.66	1.76	1.57	1.38	1.33	1.31	1.30	1.27	1.25	1.23	1.15	0.79	0.12	-0.77	-0.94	-1.07	-1.08	-1.08	-1.03	-1.03	-0.81	-0.54	-0.23	-0.12	-0.03	0.16	0.17	0.20	0.56	0.90	0.78	0.49
S3	Corrective	0	51-60	_65	0.81	0.50	0.22	0.18	0.12	-0.15	-0.18	0.66	0.99	0.86	0.89	1.13	1.27	1.47	1.73	1.86	1.73	1.37	0.87	0.31	-0.09	0.13	0.61	0.60	0.19	-0.69	-1.01	-0.67	-1.15	-0.84	-0.25	-0.34	-0.45	-0.02	0.33	0.41	0.38	0.36	0.38	0.29	0.25	0.77	1.07	1.05	0.93
S3	Corrective	1	51-60	_74	0.50	0.50	0.60	0.88	1.10	1.13	1.15	1.20	1.21	1.14	1.07	1.23	1.24	1.02	0.89	0.83	0.66	0.52	0.32	-0.07	-0.54	-0.88	-0.90	-0.88	-0.23	0.25	0.30	0.01	-0.15	-0.01	0.23	0.06	-0.15	-0.07	-0.05	-0.09	-0.07	-0.14	-0.18	-0.09	0.07	0.25	0.45	0.65	0.77
S3	Corrective	4	51-60	_93	0.98	0.97	0.81	0.60	0.62	0.63	0.33	0.30	1.06	1.18	0.89	1.17	1.52	1.74	1.71	1.75	1.48	0.78	0.11	-0.43	-0.84	-1.00	-1.08	-0.82	-0.53	0.25	0.45	0.33	0.21	0.27	1.22	1.76	1.82	1.44	0.96	0.73	0.64	0.57	0.60	0.77	0.92	0.82	0.75	0.68	0.54
S3	Corrective	5	51-60	_95	0.22	-0.16	0.01	0.45	0.74	0.99	1.22	1.24	1.34	1.52	1.73	1.85	1.65	1.61	1.74	1.48	0.82	0.14	-0.28	-0.52	-0.77	-0.83	-0.72	-0.85	-1.17	-0.37	0.42	0.33	0.30	0.70	0.36	0.01	0.09	0.46	0.70	0.80	0.79	0.71	0.67	0.59	0.55	0.87	1.27	1.53	1.25
S3	Corrective	0	41-50	_02	0.55	-0.77	-1.25	-1.11	-0.41	0.15	0.62	0.92	0.85	0.88	1.04	1.08	1.26	1.56	1.27	0.70	-0.03	-0.59	-0.85	-0.79	-0.63	-0.14	0.29	0.54	0.33	-0.22	-0.03	-0.03	-0.75	-1.04	-1.01	-0.94	-0.65	-0.56	-0.67	-0.30	0.34	0.89	1.00	0.44	-0.04	0.34	1.06	2.28	2.97
S3	Corrective	9	41-50	_03	-0.77	-0.79	-0.71	-0.60	-0.49	-0.24	0.21	0.62	0.91	1.13	1.03	0.97	0.99	1.01	1.07	1.09	1.05	0.85	0.48	0.05	-0.34	-0.41	-0.06	0.21	0.13	-0.24	-0.89	-1.19	-0.75	-0.62	0.03	0.73	0.88	1.03	1.24	1.42	1.56	1.43	1.36	1.42	1.46	1.14	0.48	0.44	2.15
S3	Corrective	4	41-50	_14	1.10	1.12	1.11	0.88	0.72	0.90	1.01	1.06	1.02	0.99	1.04	1.10	1.18	0.94	0.71	0.48	0.17	-0.08	-0.34	-0.67	-0.74	-0.03	0.50	0.31	0.24	0.07	0.07	0.07	0.04	0.05	0.23	0.35	0.32	0.08	-0.01	0.05	0.16	0.32	0.43	0.33	0.16	0.23	0.83	1.78	2.58
S3	Corrective	2	41-50	_29	-0.68	-0.73	-0.60	-0.43	-0.30	-0.02	0.38	0.65	0.88	1.10	1.35	1.62	1.76	1.75	1.69	1.53	1.12	0.52	-0.06	-0.25	-0.03	0.00	-0.01	0.08	0.04	-0.36	-1.21	-1.43	-0.83	-0.94	-1.24	-1.25	-1.58	-1.44	-1.12	-0.85	-0.58	-0.16	0.21	0.34	0.55	0.80	1.24	1.76	1.94
S3	Corrective	5	41-50	_34	0.98	0.59	0.41	0.55	0.72	0.95	1.09	1.07	1.04	0.99	0.96	1.06	0.95	0.78	0.47	0.14	-0.09	-0.29	-0.56	-0.78	-0.95	-1.03	-0.97	-1.02	-0.65	0.26	0.11	-0.05	-0.10	-0.14	0.08	0.53	1.10	1.36	1.52	1.60	1.55	1.43	1.16	1.07	1.45	1.93	1.73	1.51	1.52
S3	Corrective	8	41-50	_73	0.44	0.54	0.71	0.86	0.95	0.97	0.94	0.92	0.88	0.79	0.71	0.73	0.80	0.80	0.75	0.61	0.40	0.10	-0.06	0.17	-0.07	-0.57	-0.50	-0.49	-0.40	-0.58	-0.55	-0.02	-0.19	-2.57	-1.75	0.04	0.05	0.13	0.28	0.51	0.72	0.77	0.81	0.94	1.18	1.53	2.17	2.43	2.52
S3	Corrective	3	41-50	_88	0.98	0.98	0.98	0.98	1.03	1.17	1.20	1.19	1.23	1.25	1.11	1.22	1.39	1.48	1.52	1.38	1.13	0.83	0.48	0.02	-0.64	-0.08	-0.51	-0.70	-0.44	0.07	0.50	0.06	-0.37	-0.06	0.33	0.46	0.47	0.55	0.71	0.80	0.80	0.78	0.75	0.55	0.15	0.53	1.16	1.68	1.78
S3	Corrective	6	41-50	_90	0.23	0.15	0.05	0.02	0.51	0.97	0.98	0.79	0.73	0.74	0.66	0.72	0.91	1.20	1.30	1.15	0.85	0.59	0.24	-0.19	-0.50	-0.62	0.10	0.53	0.44	0.00	-0.75	-1.57	-0.86	-0.63	-0.09	0.36	0.23	-0.05	0.02	0.16	0.32	0.39	0.16	0.05	0.48	1.17	2.09	2.56	2.25
S3	Corrective	1	41-50	_91	0.77	0.71	0.68	0.69	0.70	0.75	0.90	1.01	0.91	0.74	0.71	0.95	1.32	1.22	0.98	0.68	0.27	-0.24	-0.54	-0.73	-0.60	-0.47	-0.02	0.01	-0.16	-0.44	-0.23	-0.01	-0.07	-0.19	-0.77	-1.21	-1.50	-1.22	-1.04	-0.53	1.08	1.92	1.72	1.63	0.64	0.45	1.60	0.99	1.28
S3	Corrective	7	41-50	_96	1.14	1.14	1.14	1.15	1.07	1.00	0.85	0.71	0.67	0.59	0.48	0.80	0.78	0.57	0.55	0.66	0.69	0.73	0.45	-0.34	-0.46	0.14	0.36	0.32	0.08	-0.30	-0.91	-0.93	-1.12	-1.21	-0.39	-0.40	-0.36	-0.08	0.27	0.35	0.24	0.12	0.03	-0.08	0.08	0.79	1.77	2.61	3.12
S3	Corrective	2	31-40	_11	-0.21	0.13	0.61	1.10	1.38	1.34	1.33	1.34	1.35	1.36	1.14	0.91	0.67	0.50	0.80	1.01	0.96	0.79	0.43	-0.07	-0.41	-0.69	-0.94	-0.82	-0.52	0.00	0.30	0.20	-0.04	0.16	-0.06	-0.07	0.24	0.69	1.02	1.23	1.42	1.53	1.56	1.54	1.40	1.32	1.61	2.03	1.66
S3	Corrective	6	31-40	_12	0.78	0.76	0.65	0.62	0.69	0.70	0.73	0.82	0.96	1.12	1.26	1.28	1.07	0.98	1.03	1.23	0.94	0.49	0.03	-0.12	0.03	-0.18	-0.45	-0.91	-0.62	-0.12	0.35	-0.05	-0.19	-0.34	0.22	0.05	-0.36	-0.34	-0.35	-0.42	-0.41	-0.26	0.00	0.27	0.55	0.83	1.21	1.75	1.99
S3	Corrective	4	31-40	_25	0.71	0.70	0.70	0.72	0.94	1.18	1.27	1.31	1.27	1.25	1.27	1.34	1.54	1.63	1.39	1.21	1.04	0.93	0.72	0.27	0.19	1.00	0.63	0.22	0.16	-0.37	-0.85	-0.65	-0.82	-0.78	-0.52	-0.28	0.19	0.71	1.11	1.46	1.57	1.54	1.52	1.44	1.29	1.12	1.18	1.79	1.98
S3	Corrective	1	31-40	_46	0.08	0.02	-0.06	-0.14	0.38	1.33	1.34	1.22	1.20	1.02	0.78	1.10	1.48	1.67	1.54	1.46	1.54	1.45	1.17	0.85	0.51	0.04	-0.41	-0.56	-0.26	0.09	0.43	0.40	0.34	0.36	0.14	-0.13	0.05	0.09	-0.15	0.03	0.60	1.05	1.04	1.01	1.38	1.51	1.64	1.72	1.53
S3	Corrective	8	31-40	_54	0.82	-0.14	-0.72	-0.63	-0.35	-0.15	-0.01	0.12	0.24	0.37	0.54	0.60	0.48	0.45	0.49	0.38	0.17	-0.07	-0.56	-0.82	-0.74	-0.63	-0.52	-0.39	-0.10	0.20	0.48	0.59	0.33	-0.17	-0.11	0.11	0.18	0.25	0.28	0.33	0.44	0.71	1.00	1.27	1.77	2.13	2.38	2.23	2.00
S3	Corrective	5	31-40	_59	-0.22	-0.39	-0.50	-0.50	-0.39	-0.38	-0.26	-0.02	0.22	0.40	0.68	0.92	0.92	0.82	0.60	0.34	0.03	-0.22	-0.45	-0.60	-0.63	-0.48	-0.37	-0.06	0.14	-0.12	-0.75	-1.33	-0.92	-0.83	0.44	1.06	1.26	1.51	1.61	1.66	1.77	1.92	1.99	1.90	1.86	1.89	1.99	1.92	1.76
S3	Corrective	7	31-40	_70	1.17	1.15	1.12	1.08	0.87	0.63	0.46	0.31	0.30	0.32	0.35	0.37	0.35	0.19	0.21	0.39	0.36	0.21	0.01	-0.49	-0.88	-0.50	-0.27	-0.21	-0.41	-0.77	-1.49	-1.80	-1.17	-0.84	-0.83	-1.04	-0.90	-0.58	-0.29	0.04	0.52	1.01	1.22	1.38	1.41	1.64	2.07	2.47	2.38
S3	Corrective	0	31-40	_79	-0.27	-0.25	-0.23	-0.20	-0.10	0.04	0.22	0.28	0.29	0.34	0.43	0.64	0.74	0.65	0.72	0.76	0.50	0.07	-0.37	-0.72	-0.83	-0.59	-0.09	0.16	-0.08	-0.47	-0.69	-0.73	-0.60	-0.61	0.23	0.69	0.81	1.17	1.35	1.39	1.48	1.53	1.69	1.74	1.55	1.53	2.04	2.25	2.11
S3	Corrective	9	31-40	_85	-0.12	-0.11	-0.03	0.12	0.26	0.34	0.32	0.32	0.51	0.79	1.07	1.37	1.53	1.33	1.05	0.86	0.61	0.31	0.01	-0.01	-0.25	-0.44	-0.69	-0.71	-0.21	0.61	1.44	0.60	-0.52	-1.10	-0.31	0.33	0.56	0.79	1.06	1.35	1.37	1.32	1.40	1.45	1.45	1.57	1.71	1.73	1.59
S3	Corrective	3	31-40	_92	0.82	0.22	-0.01	-0.01	-0.08	-0.03	0.13	0.22	0.31	0.44	0.61	0.66	0.65	0.56	0.38	0.17	-0.02	-0.35	-0.74	-0.78	-0.74	-0.66	-0.34	0.01	0.13	0.07	0.04	-0.18	-0.23	-0.02	0.73	1.25	1.39	1.52	1.58	1.86	2.07	1.96	2.08	2.08	1.96	2.07	2.15	2.11	1.91
S3	Corrective	4	21-30	_08	0.26	0.17	0.14	0.07	-0.05	-0.27	0.23	0.87	0.77	0.65	0.81	1.00	1.16	1.11	0.93	0.77	0.62	0.41	0.13	-0.14	-0.39	-0.16	1.04	2.50	2.97	2.28	0.26	-0.63	-0.43	0.93	-0.07	-0.41	-0.57	-0.66	-0.64	-0.55	-0.70	-1.00	-0.77	-0.04	0.30	0.23	0.36	0.30	0.18
S3	Corrective	8	21-30	_17	-0.27	-0.13	0.10	-0.02	-0.11	0.26	0.80	1.08	0.94	0.81	0.43	0.64	1.04	1.25	1.19	1.04	0.86	0.69	0.53	0.37	0.26	0.12	0.05	-0.50	-0.28	1.01	2.68	2.35	2.17	2.13	1.86	1.66	1.59	1.53	1.34	0.94	0.64	0.44	0.42	0.54	0.62	0.59	0.44	0.29	0.14
S3	Corrective	5	21-30	_23	2.09	1.82	0.40	-0.23	-0.26	-0.25	-0.07	0.06	0.15	0.26	0.49	0.79	0.80	0.62	0.53	0.22	-0.17	-0.64	-0.76	-0.85	-0.70	0.13	0.89	1.32	1.58	1.49	1.15	1.16	1.27	1.40	2.10	2.58	2.69	2.01	0.53	0.26	0.17	0.13	0.12	0.04	0.00	-0.03	0.02	0.16	0.25
S3	Corrective	7	21-30	_26	0.70	0.82	1.12	1.29	1.29	1.20	1.08	0.88	0.78	0.79	0.66	0.93	1.25	1.27	1.13	0.92	0.71	0.49	0.15	-0.21	-0.36	0.10	1.33	2.54	2.86	1.96	-0.11	-0.66	0.02	-0.28	0.78	0.38	-0.30	-0.47	-0.54	-0.57	-0.59	-0.23	0.23	0.32	0.35	0.37	0.26	0.07	-0.20
S3	Corrective	2	21-30	_35	-0.03	-0.11	-0.06	0.02	-0.05	0.82	3.92	4.58	1.41	0.51	0.44	0.64	0.64	0.51	0.49	0.59	0.53	0.30	-0.26	-0.93	-0.93	-0.61	-0.24	0.24	0.72	0.98	0.60	0.46	0.58	0.70	1.12	1.33	1.21	0.50	-0.11	-0.29	-0.13	-0.13	-0.14	-0.11	-0.07	-0.07	-0.12	0.03	0.11
S3	Corrective	3	21-30	_78	0.20	-0.27	-0.52	-0.48	-0.42	-0.42	-0.43	0.24	1.06	1.12	0.91	0.82	0.82	0.92	0.96	0.93	0.75	0.41	-0.10	-0.38	-0.20	0.34	0.92	1.44	1.90	2.25	2.26	2.09	2.20	2.27	1.89	1.62	0.93	0.09	-0.25	-0.15	0.01	0.06	0.11	0.12	0.33	0.53	0.58	0.56	0.54
S3	Corrective	9	21-30	_81	0.08	0.23	0.49	0.79	1.01	1.02	0.94	0.85	0.81	0.79	1.02	1.59	1.30	1.18	1.23	1.29	0.84	-0.61	-0.88	-0.75	-0.78	-0.43	-0.05	2.30	3.67	2.84	0.82	0.50	1.81	0.73	0.67	0.15	0.02	-0.06	-0.57	-0.18	-0.10	-0.27	-0.59	-0.27	-0.07	0.32	0.83	0.61	0.28
S3	Corrective	6	21-30	_86	0.72	0.72	0.72	0.73	0.84	1.03	0.93	0.77	0.63	0.42	0.34	0.19	0.59	0.84	0.64	0.30	-0.01	-0.45	-0.71	-0.92	-1.26	-0.91	-0.79	-0.90	-0.65	1.27	1.97	1.93	2.01	2.00	1.59	1.28	1.17	0.81	0.24	-0.19	-0.34	-0.25	-0.30	-0.20	-0.26	-0.01	0.44	0.77	0.75
S3	Corrective	0	21-30	_98	-0.16	-0.69	-0.86	-0.57	-0.30	-0.05	-0.01	0.02	0.17	0.28	0.41	0.38	0.40	0.46	0.22	-0.12	-0.51	-0.93	-1.28	-1.38	-0.97	0.18	1.39	2.16	2.46	1.81	0.59	0.58	0.38	0.99	0.40	-0.08	-0.20	-0.26	-0.34	-0.33	-0.27	-0.26	-0.20	-0.14	-0.09	0.12	0.15	0.14	0.08
S3	Corrective	1	21-30	_99	1.19	1.25	1.32	1.38	1.10	0.80	0.69	0.57	0.46	0.34	0.43	0.33	0.13	0.23	0.17	-0.04	-0.29	-0.38	-0.22	-0.18	-0.32	-1.05	-1.48	-0.60	0.67	1.84	2.11	3.08	2.63	2.37	0.21	-0.89	-0.78	-0.61	-0.59	-0.40	-0.30	-0.23	-0.16	-0.10	-0.03	0.03	0.09	0.15	0.18
S3	Corrective	4	11-20	_16	1.12	1.08	0.55	0.02	0.05	0.21	0.49	0.53	0.49	0.36	0.12	0.05	0.47	1.30	1.89	2.26	2.32	2.08	1.56	0.86	0.62	1.48	0.72	0.48	0.30	-0.17	-0.84	-0.81	-0.92	-0.95	-0.81	-0.58	-0.31	-0.14	-0.10	-0.04	0.02	0.06	0.11	0.16	0.29	0.45	0.54	0.45	0.25
S3	Corrective	9	11-20	_28	-0.42	-0.55	-0.47	-0.20	0.14	0.56	0.97	1.14	1.27	1.20	1.20	1.18	1.25	1.81	2.51	2.72	2.67	2.37	1.96	1.58	0.96	-0.19	-0.34	0.44	1.57	1.76	1.82	0.93	0.00	-0.03	0.42	0.38	0.36	0.24	0.19	0.22	0.25	0.42	0.46	-0.01	-0.16	0.25	0.45	0.30	0.10
S3	Corrective	8	11-20	_33	0.97	0.37	-0.04	-0.04	-0.05	0.06	0.42	0.73	0.75	0.62	0.43	1.03	1.74	2.41	2.71	2.66	2.68	2.53	2.20	1.33	0.36	-0.16	-0.27	-0.29	-0.03	0.29	0.56	0.30	0.16	0.13	0.19	0.12	0.05	0.18	0.40	0.53	0.53	0.48	0.36	0.27	0.20	0.23	0.32	0.36	0.27
S3	Corrective	0	11-20	_36	-0.28	-0.33	-0.32	-0.36	-0.44	-0.48	-0.43	-0.13	-0.02	-0.08	0.28	1.96	3.06	3.02	3.29	2.99	2.02	0.82	0.68	1.13	0.98	1.47	2.22	2.07	0.92	0.77	0.35	-0.21	0.07	0.35	0.07	0.05	0.32	0.55	0.61	0.59	0.52	0.41	0.27	0.08	-0.07	-0.03	0.21	0.38	0.31
S3	Corrective	5	11-20	_50	1.16	0.87	0.88	1.24	1.46	1.52	1.45	1.33	1.04	0.63	1.21	1.89	2.35	2.46	2.43	2.30	1.93	1.31	0.59	0.56	0.92	1.45	0.66	0.35	0.40	-0.23	-1.70	-1.33	-0.20	-0.12	0.05	0.17	0.21	0.26	0.25	0.17	0.16	0.12	0.14	0.08	0.09	0.13	0.12	0.06	0.06
S3	Corrective	1	11-20	_52	0.22	0.43	0.59	0.66	0.69	0.65	0.57	0.37	0.40	0.48	0.78	1.18	2.16	2.73	2.77	2.51	2.18	1.94	1.86	1.79	1.70	1.60	1.45	0.45	-0.01	0.21	0.19	0.08	0.03	0.04	0.29	0.46	0.50	0.52	0.47	0.41	0.33	0.23	0.21	0.13	0.05	0.41	0.62	0.40	0.43
S3	Corrective	6	11-20	_60	0.61	0.64	0.70	0.98	1.23	1.34	1.36	1.33	1.28	1.28	1.63	2.42	2.68	2.77	2.75	2.73	2.66	2.53	1.88	0.67	0.20	-0.23	-0.05	0.24	0.29	0.11	-0.69	-0.69	0.00	-0.59	-0.43	-0.47	-0.44	-0.34	-0.33	-0.32	-0.29	-0.37	-0.44	-0.52	-0.49	-0.28	-0.17	-0.13	-0.11
S3	Corrective	7	11-20	_72	0.14	0.20	0.34	0.52	0.63	0.71	0.76	0.71	0.58	0.42	0.33	0.64	1.87	3.11	3.75	3.78	3.35	2.71	1.81	0.91	0.89	0.54	-0.07	-0.36	-0.15	-0.03	0.13	0.16	-0.36	-0.30	-0.21	-0.29	-0.39	-0.43	-0.42	-0.34	-0.18	-0.12	-0.11	-0.07	-0.03	0.02	0.11	0.17	0.10
S3	Corrective	3	11-20	_83	0.42	0.36	0.55	0.80	0.86	0.85	0.79	0.64	0.48	0.43	0.56	0.92	1.30	1.81	2.61	2.97	3.00	2.56	1.78	0.81	0.72	2.02	1.01	0.44	0.01	-0.55	-1.52	-1.52	-0.78	-1.33	-1.00	-0.66	-0.48	-0.33	-0.19	-0.12	-0.12	-0.11	-0.06	0.08	0.17	-0.27	0.08	0.30	0.30
S3	Corrective	2	11-20	_84	0.45	0.63	0.86	1.01	1.16	1.26	1.22	1.14	0.97	0.77	0.76	1.19	1.74	2.33	2.72	2.72	2.36	1.65	0.78	0.18	0.13	0.55	0.78	0.73	0.41	-0.66	-1.15	-0.23	-0.66	-1.04	-0.12	0.47	0.67	0.85	0.81	0.52	0.39	0.29	0.17	-0.01	-0.27	-0.22	0.07	0.33	0.29
S3	Corrective	7	1-10	_01	-0.44	-0.51	-0.39	-0.23	-0.08	0.35	0.85	1.15	1.36	1.49	1.75	2.14	2.56	2.87	3.04	3.07	2.87	2.19	1.22	0.42	-0.06	-0.15	0.26	0.66	0.75	0.38	-0.28	-1.07	-0.60	-0.14	-0.58	-0.54	-0.48	-0.35	-0.24	-0.18	-0.15	-0.13	-0.11	-0.08	-0.05	0.02	0.09	0.12	0.01
S3	Corrective	4	1-10	_06	-0.07	-0.18	0.11	0.88	1.42	1.69	1.69	1.60	1.54	1.54	1.64	1.75	2.04	2.27	2.23	2.23	2.02	1.50	0.93	0.41	-0.13	-0.51	-0.82	0.15	0.45	-0.15	0.68	1.05	0.93	1.02	0.28	-0.19	-0.23	-0.19	-0.21	-0.12	0.05	0.22	0.28	0.21	0.16	0.38	0.70	0.83	0.75
S3	Corrective	3	1-10	_15	1.05	1.09	1.15	1.18	1.06	1.17	1.39	1.44	1.50	1.53	1.33	1.57	1.60	1.60	1.87	1.89	1.82	1.69	1.72	1.76	1.80	1.85	1.85	1.41	1.23	0.36	-0.57	-0.43	-0.16	-0.10	0.19	0.35	0.41	0.38	0.18	0.10	0.13	0.14	0.10	-0.02	-0.21	-0.22	-0.17	-0.04	0.05
S3	Corrective	2	1-10	_21	-0.44	-0.33	0.01	0.59	1.10	1.45	1.73	1.87	1.96	1.88	1.75	1.65	1.60	1.69	2.25	2.42	2.40	2.19	1.53	0.56	-0.11	-0.06	0.38	1.01	1.34	1.13	0.03	-0.71	-0.08	0.35	-0.15	-0.62	-0.78	-0.72	-0.63	-0.27	0.36	0.30	0.04	-0.12	-0.26	-0.12	0.44	0.78	0.72
S3	Corrective	1	1-10	_30	1.62	0.53	0.07	0.00	0.17	0.46	0.77	1.08	1.22	1.35	1.74	1.97	2.13	2.17	1.99	1.57	0.91	0.44	0.23	0.41	0.74	1.05	1.55	1.69	1.39	1.21	0.57	-0.33	-0.16	0.12	0.15	0.23	0.24	0.15	0.04	0.03	0.00	0.09	0.21	0.32	0.45	0.57	0.70	0.78	0.78
S3	Corrective	9	1-10	_32	1.40	1.46	1.53	1.61	1.69	1.84	1.91	1.90	1.83	1.73	1.75	1.87	1.90	1.80	1.74	1.73	1.56	1.10	0.58	0.20	0.04	0.00	0.10	0.20	0.15	-0.13	-0.76	-1.22	-1.19	-1.07	-0.37	0.01	0.14	0.26	0.30	0.18	0.07	-0.05	-0.17	-0.33	-0.43	-0.28	-0.25	-0.35	-0.47
S3	Corrective	0	1-10	_48	0.58	0.57	0.62	0.96	0.99	1.41	1.63	1.77	1.46	1.26	1.48	1.53	1.74	1.78	1.73	1.70	1.52	1.08	0.62	0.27	-0.15	-0.14	0.18	0.55	1.21	1.42	1.06	0.92	1.48	1.35	0.76	0.42	0.09	-0.17	-0.11	0.07	0.14	0.14	0.11	0.08	0.09	0.14	0.20	0.18	0.23
S3	Corrective	8	1-10	_49	-0.11	-0.11	0.00	0.39	0.54	0.77	0.95	1.10	1.27	1.44	1.44	1.61	1.90	2.23	2.32	2.32	2.20	1.65	0.95	0.33	0.45	0.77	1.11	1.44	1.59	1.42	0.66	-0.62	0.01	0.59	0.35	0.23	0.21	0.23	0.32	0.37	0.35	0.29	0.25	0.23	0.22	0.23	0.24	0.23	0.18
S3	Corrective	5	1-10	_61	0.89	0.92	1.05	1.29	1.50	1.68	1.83	1.96	2.10	2.11	1.92	1.75	1.65	1.60	1.94	2.07	2.02	1.79	1.40	0.82	0.05	-0.18	-0.04	0.34	0.70	0.55	0.35	0.66	0.46	0.35	0.04	-0.30	-0.38	-0.34	-0.21	-0.11	-0.12	-0.14	-0.21	-0.26	-0.29	-0.24	-0.10	-0.06	-0.15
S3	Corrective	6	1-10	_76	-0.03	0.10	0.22	0.28	0.29	0.26	0.38	0.72	1.10	1.48	1.90	2.21	2.55	2.71	2.58	2.52	2.46	2.37	2.02	1.23	0.68	0.37	0.64	0.99	1.11	0.90	0.05	-0.98	-1.07	-0.01	-0.26	-0.26	-0.37	-0.39	-0.38	-0.49	-0.66	-0.76	-0.82	-0.78	-0.62	-0.23	-0.01	-0.08	-0.07
S4	Broad	0	91-100	_04	-0.03	-0.34	-0.95	-0.69	-0.42	-0.50	-0.16	0.47	0.85	1.21	1.73	1.97	1.90	1.80	1.63	1.16	0.59	0.04	-0.42	-0.87	-1.37	-1.59	-1.27	-0.73	-0.16	0.25	-0.61	-0.84	-0.91	-0.99	-0.06	0.20	0.23	0.30	0.51	0.76	0.97	1.12	1.23	1.34	1.46	1.57	1.70	1.85	1.94
S4	Broad	6	91-100	_18	0.91	0.52	-0.44	-0.64	-0.34	-0.29	-0.43	-0.40	0.06	0.46	0.85	1.13	1.51	1.73	1.63	1.28	0.76	0.19	-0.30	-0.67	-1.10	-1.26	-1.37	-1.37	-1.03	-0.67	-0.74	-0.77	-0.02	0.23	0.03	-0.26	-0.52	-0.55	-0.45	-0.18	0.30	0.70	0.81	0.80	0.86	1.24	1.79	2.20	2.06
S4	Broad	7	91-100	_38	-0.19	-0.54	-1.04	-1.00	-0.67	-0.57	-0.43	-0.04	0.35	0.60	0.90	1.37	1.92	2.27	2.05	1.76	1.55	1.17	0.61	0.02	-0.52	-1.09	-1.24	-1.36	-1.08	-0.46	-0.18	-0.56	-0.63	-0.70	-0.81	-0.82	-0.75	-0.76	-0.91	-1.11	-0.99	-0.54	-0.05	0.38	0.74	1.04	1.34	1.46	1.33
S4	Broad	9	91-100	_40	-0.12	-0.17	-0.14	0.09	0.45	0.78	0.97	0.95	0.88	0.89	1.15	1.62	2.07	2.24	2.09	1.81	1.38	0.76	0.09	-0.38	-0.67	-1.06	-1.29	-1.34	-0.95	-0.50	-0.36	-0.43	-0.37	0.23	0.32	0.32	0.32	0.30	-0.04	-0.83	-1.21	-0.97	-0.47	0.04	0.58	1.09	1.61	1.82	1.50
S4	Broad	1	91-100	_41	0.33	0.27	0.07	-0.22	-0.49	-0.49	-0.10	0.36	0.66	0.83	0.94	1.44	2.01	2.09	1.84	1.77	1.49	0.79	-0.02	-0.64	-1.04	-0.82	-0.46	-0.48	-0.63	-0.92	-1.16	-1.08	-0.79	-0.33	0.19	0.59	1.04	1.49	1.67	1.11	0.96	1.13	1.26	1.33	1.34	1.46	1.59	1.64	1.53
S4	Broad	8	91-100	_43	-0.27	-0.36	-0.44	-0.41	-0.46	-0.48	-0.15	0.45	0.78	1.06	1.34	1.51	1.75	1.99	2.07	1.93	1.65	1.21	0.60	-0.16	-0.97	-1.28	-1.47	-1.41	-0.90	-0.34	-0.23	-0.69	-1.23	-1.46	-0.78	-0.31	-0.06	0.20	0.61	0.88	0.90	1.06	1.30	1.28	1.01	1.37	2.26	2.57	1.99
S4	Broad	5	91-100	_45	0.48	0.03	-0.60	-0.80	-0.41	0.17	0.77	1.30	1.62	1.65	1.57	1.68	2.01	2.14	2.00	1.58	0.99	0.34	-0.26	-0.63	-0.79	-0.69	-0.39	-0.26	-0.46	-0.89	-1.36	-1.55	-1.37	-0.99	-0.01	0.41	0.17	-0.12	-0.12	0.02	0.28	0.59	0.87	1.07	1.32	1.72	2.06	1.39	0.80
S4	Broad	4	91-100	_47	0.20	-0.28	-0.83	-0.71	-0.48	-0.44	-0.28	0.11	0.42	0.71	0.69	0.82	1.38	1.76	1.76	1.56	1.30	0.91	0.28	-0.28	-0.58	-0.67	-0.54	-0.45	-0.54	-0.88	-1.23	-1.46	-1.43	-1.00	-0.17	-0.41	-1.07	-0.92	-0.62	-0.66	-0.64	-0.26	0.08	0.43	0.76	1.01	1.36	1.38	1.06
S4	Broad	3	91-100	_71	0.12	-0.23	-0.85	-1.01	-0.66	-0.16	0.34	0.81	1.07	1.03	1.05	1.33	1.57	1.65	1.47	1.15	0.79	0.41	-0.34	-1.27	-1.44	-1.09	-1.28	-1.34	-0.79	-0.21	0.09	-0.54	-0.53	-0.49	-0.03	0.13	-0.25	-0.70	-0.76	-0.49	-0.23	-0.04	0.19	0.51	0.94	1.16	1.42	1.67	1.75
S4	Broad	2	91-100	_80	-0.22	-0.24	-0.37	-0.53	-0.60	-0.51	-0.25	0.04	0.19	0.08	-0.19	0.29	1.27	1.58	1.43	1.48	1.60	1.56	1.42	1.28	1.12	0.92	0.71	0.26	-0.43	-0.57	-0.74	-1.04	-1.35	-1.43	-1.39	-1.26	-0.76	-0.26	-0.09	-0.96	-1.15	-0.75	-0.29	0.17	0.64	0.92	1.21	1.46	1.50
S4	Broad	1	81-90	_07	0.48	0.24	-0.19	-0.45	-0.37	-0.05	0.35	0.75	1.15	1.47	1.63	1.70	1.86	2.04	1.97	1.62	0.89	-0.05	-0.74	-0.80	-0.41	0.18	0.56	0.22	-0.17	-0.61	-1.18	-1.46	-1.42	-1.05	0.16	0.15	-0.51	-0.78	-0.94	-1.17	-1.20	-0.99	-0.25	0.66	1.05	1.52	1.74	1.64	1.59
S4	Broad	6	81-90	_10	0.70	0.49	0.09	0.15	0.48	0.88	1.12	1.19	1.22	1.07	1.40	1.87	2.20	2.08	1.70	1.19	0.56	-0.25	-0.83	-0.81	-0.43	0.17	0.83	0.69	-0.25	-0.60	-0.81	-1.11	-1.25	-1.22	-1.07	-1.04	-1.00	-0.96	-0.94	-0.87	-0.65	-0.37	-0.07	0.24	0.51	0.55	0.40	0.39	0.24
S4	Broad	9	81-90	_27	0.37	0.25	0.17	0.25	0.44	0.69	0.93	1.13	1.31	1.50	1.71	1.86	1.63	1.21	1.09	0.79	0.32	-0.14	-0.66	-1.12	-1.29	-0.99	-0.73	-0.94	-1.38	-1.64	-1.83	-2.01	-1.91	-1.57	-0.51	-0.31	-0.73	-0.89	-1.07	-1.06	-0.72	-0.24	0.24	0.66	1.14	1.35	1.29	1.12	0.99
S4	Broad	5	81-90	_31	-0.11	-0.31	-0.55	-0.62	-0.65	-0.73	-0.79	-0.60	0.20	1.20	1.58	1.59	1.69	1.83	1.85	1.74	1.55	1.32	0.85	0.02	-0.76	-0.63	-0.82	-0.80	-0.59	-0.38	-0.66	-0.84	-1.13	-1.11	-0.39	-0.14	-0.09	-0.01	0.20	0.46	0.70	0.91	1.07	1.16	1.26	1.47	1.78	1.81	1.51
S4	Broad	7	81-90	_66	0.06	0.13	-0.02	-0.64	-0.87	-0.66	-0.43	-0.17	0.50	1.13	1.34	1.52	1.70	1.85	1.94	1.91	1.66	1.15	0.49	-0.13	-0.55	-0.77	-0.80	-0.66	-0.50	-0.66	-1.03	-1.37	-1.28	-0.74	-0.17	-0.11	-0.39	-0.43	-0.15	0.21	0.55	0.87	1.06	1.04	1.04	1.33	1.74	2.12	2.14
S4	Broad	3	81-90	_75	0.72	0.78	0.87	0.95	0.72	0.48	0.73	0.94	1.19	1.43	1.41	1.68	2.01	2.01	1.73	1.32	0.83	0.26	-0.34	-0.84	-1.13	-1.26	-1.46	-1.48	-1.19	-0.89	-0.74	-0.98	-1.73	-1.44	-0.52	-0.26	-0.76	-0.96	-0.54	-0.15	0.04	0.29	0.57	0.77	0.92	1.01	1.01	0.97	0.93
S4	Broad	2	81-90	_82	-0.53	-0.41	-0.25	-0.13	-0.01	0.19	0.42	0.59	0.63	0.49	0.30	0.62	1.19	1.40	1.12	0.54	-0.16	-0.68	-0.99	-1.17	-1.24	-1.20	-1.16	-1.11	-1.07	-1.08	-1.21	-1.24	-1.25	-1.23	-0.43	-0.30	-0.31	0.09	0.53	0.89	1.08	1.26	1.37	1.23	1.35	1.86	1.61	1.19	0.62
S4	Broad	4	81-90	_87	-0.12	-0.03	0.11	0.24	0.38	0.44	0.45	0.67	0.95	1.17	1.42	1.56	1.49	1.18	0.93	0.60	0.25	-0.10	-0.44	-0.74	-0.94	-0.89	-0.76	-0.73	-0.75	-0.89	-1.25	-2.14	-3.01	-3.13	-1.99	-1.14	-0.74	-0.35	0.04	0.43	0.83	1.21	1.33	1.02	0.97	1.06	1.16	1.22	1.24
S4	Broad	0	81-90	_89	0.46	0.05	-0.10	0.08	0.18	0.42	0.74	0.89	0.88	0.92	1.07	1.29	1.54	2.15	2.55	2.22	1.54	0.57	-0.27	-0.75	-0.96	-1.02	-1.00	-0.89	-0.78	-0.72	-0.75	-0.73	-0.60	-0.51	-0.50	-0.50	-0.50	-0.49	-0.05	0.43	0.61	0.90	1.09	1.11	0.86	1.04	1.36	1.42	1.25
S4	Broad	8	81-90	_94	-0.22	-0.81	-1.12	-0.74	-0.57	-0.42	0.09	0.56	0.66	0.68	1.31	2.16	2.83	2.45	1.72	1.10	0.39	-0.33	-0.93	-1.23	-1.25	-0.85	-0.65	-0.75	-1.01	-1.26	-1.48	-1.54	-1.29	-1.00	-0.02	0.65	0.91	1.14	0.59	0.14	0.43	0.68	0.85	0.95	1.20	1.41	1.13	0.98	0.90
S4	Broad	9	71-80	_13	-0.62	-0.63	-0.64	-0.65	-0.68	-0.91	-1.19	-1.60	-1.04	0.56	1.11	1.62	1.90	1.91	1.82	1.68	1.09	0.03	-0.46	-0.29	-0.61	-1.02	-1.25	-1.02	-0.75	-0.48	-0.37	-0.40	-0.44	-0.35	-0.15	-0.03	0.10	0.24	0.37	0.43	0.44	0.68	0.94	0.87	0.57	0.64	0.89	1.47	1.70
S4	Broad	7	71-80	_20	-0.39	-0.45	-0.19	0.08	0.23	0.38	0.42	0.94	1.53	1.54	1.42	1.43	1.35	1.08	0.71	0.32	-0.06	-0.38	-0.51	-0.60	-0.81	-1.25	-1.41	-1.54	-1.70	-1.86	-1.03	-0.47	-0.64	-0.28	0.78	1.37	1.53	1.68	1.39	0.84	1.11	1.33	1.03	0.92	1.12	1.54	2.04	2.40	2.18
S4	Broad	8	71-80	_24	0.86	0.97	1.12	1.28	1.38	1.12	0.71	0.66	0.81	0.99	1.14	1.23	1.36	1.52	1.67	1.66	1.48	1.15	0.67	0.12	-0.39	-0.72	-0.73	-0.62	-0.53	-0.65	-0.95	-1.42	-1.89	-1.79	-0.82	-0.17	-0.14	-0.69	-0.79	-0.15	0.64	1.31	1.31	1.06	1.10	1.34	1.52	1.46	1.16
S4	Broad	6	71-80	_42	0.26	0.13	0.13	0.29	0.52	0.76	0.95	1.10	1.31	1.54	1.80	1.98	2.07	2.03	1.90	1.67	1.30	0.78	0.13	-0.45	-0.72	-0.58	-0.38	-0.46	-0.70	-0.91	-1.34	-1.69	-1.72	-1.35	-0.20	0.15	-0.01	-0.12	0.00	0.23	0.47	0.66	0.81	0.92	1.01	1.15	1.42	1.54	1.38
S4	Broad	1	71-80	_51	0.42	0.35	0.32	0.39	0.55	0.76	0.97	1.17	1.34	1.45	1.41	1.21	1.74	2.31	2.26	2.17	1.60	0.79	0.03	-0.66	-1.11	-1.03	-0.64	-0.46	-0.71	-1.10	-1.43	-1.45	-1.32	-1.19	-0.79	-0.78	-0.81	-0.25	0.03	0.15	0.43	0.72	0.98	1.01	0.90	1.10	1.40	1.38	1.12
S4	Broad	5	71-80	_55	0.34	0.45	0.13	-0.76	-0.86	-0.26	0.55	1.17	1.26	1.12	1.14	1.42	1.76	1.85	1.70	1.44	1.12	0.67	0.12	-0.35	-0.59	-0.70	-0.82	-0.93	-1.03	-1.05	-1.03	-1.08	-1.16	-1.09	-0.33	-0.50	-1.16	-1.19	-0.83	-0.35	0.13	0.54	0.72	0.65	0.76	1.18	1.60	1.62	1.45
S4	Broad	0	71-80	_67	0.30	0.23	-0.17	-0.33	-0.05	0.33	0.66	0.84	1.02	1.15	1.08	1.29	1.59	1.57	1.35	1.06	0.67	0.05	-0.60	-1.05	-1.27	-1.48	-1.46	-1.01	-0.47	0.02	-0.34	-0.38	-0.31	0.08	-0.83	-1.31	-1.00	-0.40	-0.05	0.07	0.19	0.35	0.46	0.50	0.51	1.11	1.96	1.66	1.09
S4	Broad	2	71-80	_68	0.12	-0.28	-1.10	-1.44	-1.39	-1.03	-0.55	-0.06	0.42	0.91	1.41	1.81	2.20	2.21	1.74	1.40	1.24	1.01	0.56	-0.03	-0.38	-0.36	-0.32	-0.61	-1.12	-1.17	-1.31	-1.40	-1.42	-1.50	-0.88	-0.24	0.09	0.41	0.39	0.29	0.41	0.50	0.56	0.74	0.97	0.80	0.39	0.28	0.37
S4	Broad	3	71-80	_69	-0.17	-0.12	-0.28	-0.91	-1.31	-1.22	-0.59	0.38	1.14	1.03	0.90	0.91	0.81	0.71	0.70	0.71	0.72	0.73	0.74	0.75	0.76	0.78	0.77	0.34	-0.10	-0.63	-1.29	-1.63	-1.47	-1.25	-1.02	-0.89	-0.75	-0.61	-0.42	0.16	0.65	0.80	0.99	1.00	0.64	0.72	1.14	1.58	1.87
S4	Broad	4	71-80	_100	0.78	0.87	1.01	1.16	1.23	1.09	0.96	1.03	1.17	1.33	1.54	1.73	1.91	1.86	1.51	0.88	0.13	-0.58	-0.98	-1.12	-1.20	-1.16	-0.92	-0.64	-0.60	-0.81	-1.09	-1.45	-1.55	-1.30	-0.57	-0.44	-0.64	-0.86	-1.04	-0.86	-0.38	0.13	0.44	0.49	0.64	0.82	0.97	1.11	1.19
S4	Broad	6	61-70	_09	0.93	0.41	-0.45	-0.69	-0.59	-0.24	0.29	0.71	1.05	1.24	1.46	2.02	2.28	2.19	1.89	1.11	0.14	-0.42	-0.57	-0.42	-0.12	0.25	0.60	0.40	-0.11	-0.61	-1.13	-1.60	-1.70	-1.40	-0.47	0.24	0.68	0.85	0.77	1.00	1.48	1.70	1.69	1.58	1.11	0.53	0.05	-0.35	-0.83
S4	Broad	2	61-70	_37	0.27	0.15	0.06	0.13	0.32	0.55	0.79	0.97	1.03	0.93	0.90	1.67	2.04	1.70	1.25	0.79	0.33	-0.13	-0.67	-1.26	-1.38	-0.95	-0.70	-0.71	-0.88	-1.27	-1.62	-1.82	-1.97	-1.73	-0.76	-0.66	-0.70	-0.23	0.10	0.34	0.61	0.90	1.12	1.24	1.33	1.62	1.83	1.71	1.35
S4	Broad	5	61-70	_44	0.70	0.78	0.91	1.04	1.13	1.17	1.27	1.48	1.59	1.46	1.34	1.66	2.17	2.39	1.86	1.15	0.29	-0.43	-0.89	-1.11	-0.91	-0.63	-0.57	-0.65	-0.79	-0.99	-1.20	-1.37	-1.41	-1.24	-0.54	-0.22	-0.27	-0.35	-0.44	-0.52	-0.44	-0.20	0.00	0.01	0.01	0.61	1.50	1.53	1.26
S4	Broad	4	61-70	_57	0.07	0.14	0.08	-0.45	-0.85	-0.77	-0.38	0.12	0.64	1.16	1.73	2.15	2.57	2.60	2.20	1.91	1.70	1.41	0.94	0.31	-0.41	-0.77	-0.63	-0.48	-0.61	-0.98	-1.41	-1.51	-1.41	-1.21	-0.73	-0.40	-0.22	-0.03	0.12	0.13	0.32	0.59	0.77	0.93	1.00	1.22	1.44	1.41	1.22
S4	Broad	7	61-70	_58	0.43	-0.04	-0.44	-0.58	-0.65	-0.61	-0.27	0.57	1.44	1.88	2.10	2.03	1.62	1.33	1.13	0.86	0.59	0.27	-0.26	-0.83	-1.16	-0.80	-0.41	-0.38	-0.40	-0.60	-0.99	-1.27	-1.28	-1.10	-0.35	-0.09	-0.07	0.11	0.42	0.72	0.91	1.05	1.19	1.33	1.58	1.81	1.82	1.64	1.41
S4	Broad	9	61-70	_62	1.03	1.13	1.27	1.43	1.57	1.46	1.02	0.80	0.96	1.08	1.06	1.27	1.66	2.06	2.30	1.74	1.11	0.75	0.34	-0.33	-1.04	-1.54	-1.80	-1.72	-1.28	-0.82	-0.64	-0.96	-0.62	0.18	-0.29	-0.80	-0.94	-0.89	-1.00	-1.05	-0.81	-0.43	-0.17	-0.12	-0.16	-0.03	0.34	0.75	0.88
S4	Broad	3	61-70	_63	0.46	-0.05	-0.02	0.43	0.79	1.04	1.22	1.45	1.58	1.66	1.43	1.28	1.63	1.92	1.70	1.35	0.91	0.24	-0.45	-0.98	-1.40	-1.72	-1.61	-0.76	-0.61	-0.92	-1.39	-1.73	-1.69	-1.49	-0.38	-0.04	-0.45	-0.68	-0.71	-0.60	-0.31	0.09	0.50	0.78	0.92	1.02	1.10	1.17	1.17
S4	Broad	1	61-70	_64	-0.20	-0.44	-0.65	-0.65	-0.51	-0.19	0.21	0.63	0.94	1.09	1.30	1.41	1.50	1.56	1.57	1.53	1.39	1.12	0.74	0.30	-0.09	-0.46	-0.47	-0.30	-0.34	-0.67	-1.13	-1.44	-1.43	-1.18	-0.30	-0.17	-0.27	0.01	0.42	0.75	0.98	1.09	0.99	0.98	1.32	1.81	2.33	2.57	2.19
S4	Broad	0	61-70	_77	0.27	-0.09	-0.65	-0.90	-0.56	0.15	0.99	1.69	1.76	1.24	0.78	0.96	1.48	1.94	1.97	1.57	0.87	0.08	-0.54	-0.92	-1.07	-1.06	-0.98	-0.81	-0.74	-0.86	-1.06	-1.22	-1.33	-1.20	-0.30	-0.16	-0.65	-1.08	-1.21	-1.14	-0.85	-0.40	0.08	0.54	1.08	1.72	2.21	1.87	1.35
S4	Broad	8	61-70	_97	-0.37	-0.30	-0.21	-0.23	-0.25	-0.01	0.29	0.59	0.84	0.96	0.99	1.20	1.65	1.93	1.86	1.63	1.30	0.78	0.09	-0.55	-1.04	-0.92	-0.99	-0.99	-0.75	-0.50	-0.38	-0.59	-0.66	-0.66	0.00	0.02	-0.13	-0.07	0.17	0.47	0.74	0.95	1.12	1.22	1.21	1.51	2.05	2.20	2.02
S4	Broad	2	51-60	_05	-0.24	0.00	0.32	0.65	0.76	0.55	0.70	0.99	1.19	1.41	1.66	1.96	2.13	2.02	1.81	1.38	0.57	-0.07	-0.27	-0.45	-0.71	-0.98	-1.23	-1.25	-1.12	-0.84	-0.62	-0.57	-0.47	-0.40	-0.37	-0.24	-0.09	-0.04	-0.55	-1.06	-1.00	-0.55	0.37	0.65	0.66	0.99	1.45	1.61	1.57
S4	Broad	8	51-60	_19	0.01	-0.26	-0.74	-0.75	-0.26	0.11	0.35	0.63	0.91	1.10	1.18	1.23	1.33	1.36	1.17	0.81	0.32	-0.37	-0.97	-1.46	-1.81	-1.52	-1.17	-0.80	-0.57	-0.89	-1.41	-1.86	-1.99	-1.79	-0.71	-0.37	-0.58	-0.48	-0.11	0.35	0.75	0.87	0.88	1.13	1.83	2.40	2.78	2.41	1.54
S4	Broad	6	51-60	_22	-1.00	-0.68	-0.23	0.22	0.57	-0.17	-1.20	-0.69	0.78	1.31	0.94	1.08	1.40	1.58	1.54	1.19	0.56	-0.30	-1.04	-1.45	-1.74	-1.30	-0.91	-1.01	-1.29	-1.63	-1.88	-2.12	-2.13	-1.81	-0.55	-0.13	-0.20	-0.13	0.13	0.43	0.65	0.81	0.93	1.04	1.16	1.26	1.35	1.41	1.31
S4	Broad	9	51-60	_39	0.01	0.03	0.01	-0.02	0.04	0.26	0.55	0.85	1.06	1.20	1.36	1.73	1.89	1.58	1.32	1.06	0.63	0.15	-0.46	-0.93	-1.21	-1.15	-0.56	-0.49	-0.95	-1.37	-1.72	-1.76	-1.62	-1.46	-0.86	-0.47	-0.34	-0.28	-0.68	-1.15	-0.68	0.02	0.59	0.71	0.85	1.32	1.68	1.65	1.43
S4	Broad	3	51-60	_53	-0.29	-0.22	-0.12	0.03	0.44	0.59	0.79	1.06	1.25	1.31	1.26	1.79	2.34	2.26	1.88	1.35	0.69	-0.09	-0.69	-0.97	-1.05	-0.92	-0.67	-0.61	-0.74	-1.08	-1.53	-1.65	-1.13	-0.76	-0.26	0.06	0.21	0.36	0.33	0.21	0.39	0.60	0.79	1.01	1.23	1.34	1.43	1.50	1.51
S4	Broad	7	51-60	_56	-0.52	-0.48	-0.36	-0.48	-0.87	-0.65	0.13	0.98	1.43	1.27	1.11	1.34	1.73	1.87	1.84	1.77	1.57	1.27	0.97	0.68	0.34	-0.06	-0.49	-0.80	-0.89	-0.95	-1.11	-1.30	-1.46	-1.34	-0.47	-0.56	-0.89	-0.91	-0.74	-0.43	-0.06	0.48	0.97	0.96	0.66	0.98	1.60	1.71	1.46
S4	Broad	0	51-60	_65	-0.10	-0.32	-0.64	-0.92	-1.13	-1.07	-0.82	-0.54	-0.26	0.01	0.32	0.70	1.11	1.51	1.72	1.73	1.51	1.01	0.30	-0.34	-0.64	-0.48	-0.22	-0.21	-0.36	-0.70	-1.07	-1.31	-1.21	-0.90	0.20	0.16	-0.31	-0.17	0.18	0.60	0.97	1.23	1.29	1.12	1.16	1.47	1.93	1.85	1.36
S4	Broad	1	51-60	_74	0.33	0.31	0.40	0.64	0.94	1.18	1.36	1.53	1.67	1.75	1.79	1.84	1.89	1.86	1.73	1.41	0.92	0.34	-0.23	-0.66	-1.02	-1.42	-1.52	-1.33	-1.08	-0.81	-0.66	-0.76	-0.68	-0.55	-0.52	-0.74	-0.84	-0.98	-1.19	-1.00	-0.72	-0.44	-0.16	0.13	0.44	0.67	0.93	1.25	1.64
S4	Broad	4	51-60	_93	0.13	0.02	-0.25	-0.65	-0.88	-0.49	0.51	1.53	1.78	1.39	1.04	1.34	2.15	2.19	2.15	1.78	0.27	-0.88	-0.36	-0.32	-0.84	-1.05	-1.20	-1.14	-0.77	-0.36	-0.37	-0.38	-0.22	-0.20	-0.32	-0.39	-0.42	-0.45	-0.49	-0.23	0.31	0.63	0.87	1.07	1.29	1.51	1.86	2.00	1.85
S4	Broad	5	51-60	_95	-0.31	-0.29	-0.31	-0.36	-0.34	-0.19	0.09	0.46	0.90	1.28	1.52	1.50	1.27	1.11	1.09	0.97	0.78	0.59	0.25	-0.53	-1.24	-1.37	-1.44	-1.06	-0.56	-0.23	-0.77	-0.90	-0.75	-0.51	0.03	0.04	-0.25	-0.25	-0.01	0.35	0.79	1.17	1.36	1.35	1.29	1.54	1.94	2.20	1.68
S4	Broad	0	41-50	_02	0.63	-0.06	-0.81	-1.12	-0.86	-0.06	0.81	1.21	1.05	0.80	0.45	0.20	1.36	2.09	1.96	1.32	0.71	-0.01	-0.67	-1.20	-1.34	-1.09	-0.72	-0.59	-0.61	-0.58	-0.45	-0.34	-0.25	-0.07	0.18	-0.03	-0.63	-0.81	-0.98	-1.14	-1.09	-0.74	0.15	0.29	0.17	0.54	1.10	1.31	1.17
S4	Broad	9	41-50	_03	-0.09	-0.35	-0.59	-0.66	-0.64	-0.54	-0.33	0.04	0.49	0.71	0.76	0.99	1.36	1.79	2.22	2.16	1.77	1.17	0.31	-0.39	-0.71	-0.76	-0.67	-0.64	-0.78	-0.95	-1.16	-1.42	-1.54	-1.53	-1.28	-1.07	-0.77	-0.51	-0.39	-0.16	0.19	0.22	-0.15	-0.07	0.45	0.93	1.39	1.66	1.86
S4	Broad	4	41-50	_14	-0.68	-0.44	-0.12	0.20	0.52	0.68	0.40	0.64	1.04	1.16	1.15	0.98	1.39	2.22	2.06	1.42	0.55	-0.20	-0.69	-1.05	-0.99	-0.66	-0.65	-0.80	-1.01	-1.24	-1.42	-1.47	-1.30	-1.24	-1.18	-1.13	-1.09	-1.05	-0.90	-0.95	-0.92	0.52	1.88	1.14	1.05	1.29	1.43	1.39	1.21
S4	Broad	2	41-50	_29	0.55	0.06	-0.33	-0.37	-0.29	-0.13	0.12	0.41	0.67	0.87	1.07	1.34	1.60	1.70	1.49	1.00	0.47	-0.13	-0.62	-0.93	-1.05	-0.86	-0.58	-0.79	-1.17	-1.43	-1.67	-1.70	-1.49	-1.26	-0.38	-0.18	-0.65	-0.95	-0.80	-0.45	-0.03	0.40	0.89	1.28	1.46	1.61	1.81	1.92	1.91
S4	Broad	5	41-50	_34	0.74	0.70	0.34	-0.08	-0.12	0.09	0.37	0.66	0.86	0.99	1.15	1.37	1.71	1.93	1.83	1.51	1.11	0.59	-0.08	-0.62	-1.06	-1.50	-1.63	-1.49	-1.28	-1.06	-0.96	-0.98	-0.91	-0.64	-0.05	0.02	-0.10	0.07	0.36	0.63	0.82	0.98	1.11	1.11	1.04	1.28	1.69	1.79	1.63
S4	Broad	8	41-50	_73	0.02	-0.03	-0.03	0.13	0.38	0.64	0.86	1.02	1.20	1.42	1.65	1.74	1.78	1.79	1.75	1.63	1.40	1.02	0.47	-0.16	-0.77	-1.25	-1.39	-1.14	-0.85	-0.56	-0.35	-0.60	-1.00	-0.89	-0.48	-0.50	-0.62	-0.67	-0.66	-0.56	-0.34	-0.04	0.15	0.15	0.16	0.80	1.45	1.22	1.38
S4	Broad	3	41-50	_88	-0.50	-0.47	-0.41	-0.01	0.52	0.71	0.82	1.02	1.26	1.45	1.63	1.78	1.87	1.88	1.79	1.58	1.24	0.73	0.13	-0.56	-1.27	-1.15	-0.82	-0.93	-0.84	-0.66	-0.49	-0.45	-0.33	-0.31	-0.19	-0.33	-0.41	-0.25	-0.11	-0.05	0.07	0.32	0.56	0.64	0.60	0.86	1.50	1.99	1.62
S4	Broad	6	41-50	_90	0.97	1.02	1.15	1.06	0.81	0.76	0.82	0.95	1.12	1.24	1.34	1.44	1.66	1.65	1.41	0.99	0.39	-0.23	-0.56	-0.76	-0.92	-0.96	-0.86	-0.78	-0.88	-1.08	-1.28	-1.40	-1.35	-1.25	-0.96	-0.76	-0.67	-0.59	-0.76	-1.08	-0.45	0.88	1.27	0.85	0.97	1.06	1.05	0.97	0.88
S4	Broad	1	41-50	_91	0.75	0.28	-0.52	-0.29	0.11	0.42	0.70	0.90	1.14	1.40	1.80	2.11	2.38	2.40	2.01	1.23	0.40	-0.20	-0.68	-1.18	-1.48	-1.32	-0.91	-0.90	-0.95	-0.94	-0.90	-0.85	-0.86	-0.84	-0.17	-0.08	-0.87	-1.33	-1.26	-1.05	-0.82	-0.37	0.42	0.88	1.01	1.04	0.95	0.84	0.76
S4	Broad	7	41-50	_96	0.84	1.00	1.21	1.43	1.47	0.84	0.87	1.16	1.45	1.61	1.39	1.70	1.95	1.73	1.50	1.33	0.83	0.21	-0.43	-0.91	-1.04	-1.05	-0.93	-0.81	-0.78	-1.03	-1.38	-1.56	-1.33	-0.96	-0.15	0.24	-0.43	-0.88	-0.36	-0.08	0.14	0.46	0.79	0.94	0.99	1.05	1.23	1.26	1.01
S4	Broad	2	31-40	_11	0.31	0.49	0.77	1.05	1.17	0.77	0.74	0.95	0.93	0.92	1.71	2.81	3.59	3.33	2.44	1.75	1.29	0.79	0.25	-0.29	-0.89	-1.17	-1.36	-1.47	-1.20	-0.85	-0.57	-0.72	-0.71	-0.34	-0.36	-0.31	-0.04	-0.21	-0.20	0.09	0.31	0.41	0.50	0.36	-0.50	-0.62	0.33	0.81	0.32
S4	Broad	6	31-40	_12	-0.42	-0.35	-0.49	-0.43	-0.25	0.00	0.37	0.70	0.97	1.19	1.48	1.42	1.05	0.94	0.92	0.73	0.50	0.26	-0.03	-0.27	-0.32	-0.28	-0.96	-1.25	-0.98	-0.68	-0.43	-0.53	-1.26	-1.70	0.04	0.89	0.83	-0.24	-0.80	-1.05	-1.19	-0.90	-0.25	0.42	1.11	1.66	2.14	2.03	1.56
S4	Broad	4	31-40	_25	-0.70	-0.65	-0.58	-0.41	0.22	0.72	0.95	1.20	1.29	1.34	1.44	1.60	1.76	1.81	1.76	1.65	1.41	0.93	0.25	-0.41	-0.75	-0.28	-0.16	-0.42	-0.63	-0.93	-1.30	-1.45	-1.66	-1.67	-0.39	0.12	0.08	0.16	0.39	0.71	0.95	1.07	1.17	1.21	1.19	1.42	1.67	1.63	1.32
S4	Broad	1	31-40	_46	1.31	1.50	1.78	1.92	1.53	1.08	1.01	1.04	1.05	0.88	0.60	0.72	1.26	1.64	1.42	1.14	0.64	-0.02	-0.68	-1.32	-1.72	-1.13	-0.93	-0.87	-0.79	-0.71	-0.78	-0.91	-0.93	-0.77	-0.13	-0.06	-0.65	-0.79	-0.04	0.95	1.42	0.84	0.40	0.39	0.56	0.97	1.40	1.53	1.35
S4	Broad	8	31-40	_54	1.74	1.16	-0.20	-1.19	-1.16	-0.46	0.40	1.17	1.53	1.58	1.83	1.91	1.56	1.35	1.12	0.77	0.41	0.05	-0.50	-1.24	-1.57	-1.49	-1.27	-1.11	-0.94	-0.87	-1.13	-1.49	-1.71	-1.27	-0.12	0.51	0.45	-0.47	-1.20	-0.98	0.04	1.21	1.44	1.06	1.29	1.34	1.24	1.16	1.12
S4	Broad	5	31-40	_59	0.01	-0.24	-0.65	-0.79	-0.88	-0.99	-0.75	0.09	1.00	1.22	0.94	1.14	1.54	1.60	1.33	0.87	0.23	-0.42	-0.80	-0.90	-0.79	-0.71	-0.66	-0.61	-0.62	-0.67	-0.64	-0.70	-0.82	-0.89	-0.37	-0.47	-0.75	-0.45	-0.19	0.10	0.44	0.77	0.97	1.09	1.23	1.33	1.34	1.22	0.95
S4	Broad	7	31-40	_70	0.83	1.00	1.25	1.50	1.50	0.99	0.95	1.26	1.55	1.78	2.04	1.94	1.58	1.39	1.35	1.23	1.08	0.93	0.68	0.06	-0.71	-0.83	-0.59	-0.47	-0.81	-1.19	-1.44	-1.49	-1.08	-0.90	-0.54	-0.65	-0.93	-1.01	-1.00	-0.87	-0.57	-0.18	0.18	0.34	0.41	0.61	0.86	1.10	1.20
S4	Broad	0	31-40	_79	0.45	0.32	0.07	-0.04	0.03	0.27	0.64	1.02	1.16	1.10	1.19	1.86	2.34	2.32	2.26	1.94	1.41	0.85	0.33	-0.07	-0.48	-0.59	-0.28	-0.02	0.07	-0.09	-0.45	-0.83	-1.03	-0.95	-0.14	-0.02	-0.54	-0.63	-0.45	-0.37	-0.34	-0.12	0.20	0.45	0.61	0.90	1.36	1.50	1.35
S4	Broad	9	31-40	_85	-0.07	-0.06	-0.03	0.04	0.15	0.32	0.49	0.62	0.67	0.65	0.61	0.99	1.73	2.38	2.24	1.63	1.17	0.62	-0.08	-0.95	-1.58	-1.55	-1.38	-1.27	-1.08	-0.88	-0.75	-0.75	-0.71	-0.50	0.31	0.81	1.07	1.32	1.38	0.98	0.92	1.09	1.23	1.31	1.41	1.48	1.55	1.56	1.51
S4	Broad	3	31-40	_92	0.22	-0.04	-0.34	-0.39	-0.28	-0.05	0.24	0.59	0.93	1.21	1.39	1.53	1.70	1.78	1.68	1.36	0.72	-0.05	-0.63	-0.89	-0.96	-0.94	-0.81	-0.67	-0.58	-0.72	-1.03	-1.39	-1.53	-1.41	-0.76	-0.31	-0.07	0.17	0.25	0.31	0.62	0.90	1.06	1.08	0.95	1.07	1.46	1.65	1.49
S4	Broad	4	21-30	_08	0.77	0.62	-0.33	-0.72	-0.87	-1.13	-0.10	1.30	1.21	1.03	0.93	1.40	1.89	1.94	1.82	1.67	1.41	0.95	0.35	-0.23	-0.68	-0.88	-0.82	-0.80	-0.93	-1.03	-1.21	-1.49	-1.68	-1.65	-0.25	0.05	-0.51	-0.83	-1.06	-1.30	-0.98	-0.23	0.38	0.65	0.85	1.03	1.15	1.18	1.12
S4	Broad	8	21-30	_17	-0.59	-0.78	-1.49	-1.29	-0.46	0.39	1.01	1.07	1.05	1.01	1.33	1.77	1.88	1.79	1.71	1.60	1.41	1.13	0.83	0.67	0.51	-0.77	-1.30	-1.17	-0.81	-0.45	-0.50	-0.91	-0.54	-0.34	0.04	0.25	0.41	0.57	0.67	0.26	0.04	0.23	0.43	0.70	0.98	1.13	1.16	1.11	1.12
S4	Broad	5	21-30	_23	-0.81	-0.60	-0.32	-0.12	-0.40	-0.83	-0.39	0.47	1.34	1.48	1.49	1.72	1.87	1.76	1.46	1.02	0.40	-0.14	-0.49	-0.76	-0.91	-0.69	-0.55	-0.66	-0.93	-1.22	-1.40	-1.48	-1.45	-1.27	-0.80	-0.45	-0.22	0.00	0.11	-0.04	0.12	0.48	0.65	0.81	1.07	1.33	1.77	2.16	2.01
S4	Broad	7	21-30	_26	0.32	0.22	0.27	0.59	0.93	1.17	1.37	1.52	1.55	1.31	1.13	1.29	1.72	2.00	1.93	1.73	1.57	1.40	1.10	0.64	0.08	-0.35	-0.43	-0.54	-0.82	-1.16	-1.55	-1.66	-1.36	-1.03	0.05	0.30	-0.40	-1.13	-1.29	-1.05	-0.58	-0.05	0.32	0.42	0.56	0.93	1.19	1.21	1.00
S4	Broad	2	21-30	_35	0.10	-0.19	-0.56	-0.76	-1.00	-1.24	-1.26	-0.99	-0.15	0.89	1.42	1.93	2.40	2.40	2.08	1.85	0.87	-0.11	-0.69	-0.91	-0.92	-0.75	-0.57	-0.56	-0.69	-1.03	-1.41	-1.57	-1.38	-1.06	-0.29	-0.72	-1.09	-0.82	-0.68	-0.72	-0.54	-0.03	0.52	1.10	1.58	1.67	1.31	1.05	1.11
S4	Broad	3	21-30	_78	0.21	-0.01	-0.58	-0.72	-0.76	-0.86	-0.38	0.84	1.94	1.55	1.23	1.38	1.59	1.77	1.87	1.84	1.67	1.32	0.79	0.26	-0.05	-0.19	-0.32	-0.45	-0.62	-0.79	-1.07	-1.18	-1.17	-1.18	-0.41	-0.52	-0.60	-0.04	-0.20	-0.48	-0.54	-0.21	0.18	0.44	0.53	0.89	1.45	1.55	1.37
S4	Broad	9	21-30	_81	0.41	0.25	0.05	0.11	0.39	0.66	0.83	0.99	1.18	1.32	1.35	1.69	2.00	1.84	1.62	1.57	1.48	1.36	1.23	1.10	0.96	0.81	0.63	0.21	-0.09	-0.52	-0.99	-1.48	-1.65	-1.66	-0.78	-0.70	-0.95	-0.78	-0.70	-0.45	0.10	0.41	0.35	0.35	0.59	0.97	1.43	1.82	1.52
S4	Broad	6	21-30	_86	0.35	0.45	0.59	0.73	0.92	1.14	1.40	1.72	1.86	1.59	1.20	1.36	1.90	2.05	1.80	1.22	0.51	0.08	-0.41	-0.84	-1.09	-1.27	-1.32	-1.37	-1.24	-0.89	-0.50	-0.35	-0.19	-0.18	-0.52	-0.56	-0.38	-0.28	-0.38	-0.52	-0.53	-0.33	-0.09	0.10	0.34	0.99	1.72	2.01	1.52
S4	Broad	0	21-30	_98	0.20	-0.23	-0.53	-0.52	-0.37	-0.07	0.35	0.83	1.25	1.53	1.42	1.12	1.31	1.86	1.90	1.60	1.11	0.51	-0.15	-0.68	-0.98	-0.96	-0.58	-0.36	-0.32	-0.52	-1.14	-2.54	-2.84	-2.42	-0.94	-0.53	-0.62	-0.44	-0.42	-0.39	-0.08	0.14	0.45	0.85	1.15	1.42	1.65	1.67	1.45
S4	Broad	1	21-30	_99	1.15	1.22	1.32	1.33	1.15	1.05	1.20	1.41	1.56	1.58	1.42	1.42	1.65	1.85	1.85	1.71	1.46	1.11	0.62	0.04	-0.55	-1.23	-1.54	-1.40	-1.22	-1.03	-0.93	-0.99	-1.02	-0.96	-0.66	-0.69	-1.09	-1.28	-1.28	-1.05	-0.71	-0.36	-0.02	0.33	0.71	1.01	1.32	1.55	1.53
S4	Broad	4	11-20	_16	-0.12	-0.48	-0.74	-0.48	-0.28	-0.21	0.13	0.58	0.89	1.08	1.21	1.38	1.54	1.58	1.47	1.27	0.87	0.27	-0.34	-0.80	-0.98	-0.60	-0.41	-0.59	-0.90	-1.17	-1.47	-1.63	-1.63	-1.45	-0.56	-0.28	-0.59	-0.71	-0.72	-0.63	-0.44	-0.10	0.22	0.43	0.53	0.66	0.88	1.03	0.97
S4	Broad	9	11-20	_28	-0.14	-0.33	-0.57	-0.54	-0.31	0.10	0.58	0.92	1.03	1.03	1.03	1.28	1.72	2.25	2.32	2.03	1.54	0.84	0.02	-0.64	-0.99	-1.33	-1.37	-0.90	-0.33	-0.15	-0.68	-0.76	-0.64	-0.42	0.01	0.23	0.28	-0.04	-0.59	-0.71	-0.27	0.28	0.75	0.93	1.04	1.22	1.41	1.54	1.42
S4	Broad	8	11-20	_33	-0.64	-0.71	-0.97	-1.16	-0.96	-0.07	1.12	1.48	1.10	0.85	0.68	1.14	2.03	1.82	1.50	1.18	0.51	-0.17	-0.72	-1.05	-1.16	-1.20	-1.13	-0.96	-0.98	-1.21	-1.52	-1.58	-0.28	0.73	0.48	0.13	-0.07	0.04	0.33	0.62	0.84	0.99	1.12	1.22	1.30	1.39	1.46	1.40	1.18
S4	Broad	0	11-20	_36	-0.08	-0.10	-0.47	-0.82	-1.09	-1.31	-1.33	-1.05	-0.09	0.51	0.71	1.15	1.59	1.63	1.39	1.13	0.64	-0.16	-0.78	-0.93	-0.81	-0.54	-0.26	-0.05	-0.21	-0.51	-0.93	-1.43	-1.58	-1.26	-0.60	-0.35	-0.46	-0.55	-0.32	-0.08	0.10	0.33	0.56	0.72	0.69	0.84	1.23	1.41	1.32
S4	Broad	5	11-20	_50	0.59	0.33	0.17	0.31	0.58	0.88	1.09	1.26	1.44	1.55	1.61	1.80	1.97	1.87	1.57	1.18	0.72	0.17	-0.43	-0.95	-1.05	-0.62	-0.39	-0.46	-0.84	-1.15	-1.43	-1.42	-1.17	-0.88	-0.58	-0.21	0.16	0.53	0.90	1.27	1.58	1.12	1.14	1.51	1.49	1.68	1.87	1.80	1.62
S4	Broad	1	11-20	_52	0.19	0.16	0.13	0.14	0.23	0.39	0.60	0.82	1.03	1.21	1.41	1.69	1.78	1.45	1.09	1.01	0.90	0.81	0.78	0.75	0.71	0.67	0.51	-0.46	-0.87	-0.91	-1.05	-1.21	-1.28	-0.90	-0.34	0.01	0.18	0.36	0.37	0.11	0.20	0.55	0.87	0.88	0.70	1.22	1.70	1.55	1.46
S4	Broad	6	11-20	_60	0.33	0.04	-0.18	-0.05	0.10	0.27	0.56	0.87	1.15	1.38	1.54	1.99	2.30	1.95	1.46	0.98	-0.28	-1.44	-1.34	-1.15	-1.38	-1.30	-0.76	-0.41	-0.32	-0.55	-1.08	-1.66	-1.62	-1.30	-0.40	-0.33	-0.86	-1.09	-1.12	-1.03	-0.70	-0.25	0.12	0.38	0.63	1.02	1.22	1.13	0.96
S4	Broad	7	11-20	_72	0.48	0.39	0.30	0.36	0.57	0.82	1.05	1.25	1.39	1.46	1.49	1.53	1.62	1.73	1.71	1.51	1.18	0.75	0.23	-0.35	-1.06	-1.70	-0.93	-1.03	-0.78	-0.49	-0.25	-0.22	-0.25	-0.08	-0.08	-0.30	-0.50	-0.60	-0.66	-0.62	-0.42	-0.21	-0.04	0.16	0.40	0.58	0.76	0.88	0.83
S4	Broad	3	11-20	_83	0.25	0.09	-0.05	-0.05	0.14	0.45	0.76	0.98	1.06	0.90	0.53	0.55	0.70	1.37	2.08	1.80	1.25	0.51	-0.25	-0.80	-1.07	-0.78	-0.59	-0.70	-1.05	-1.28	-1.64	-1.80	-1.74	-1.41	-0.21	-0.01	-0.57	-0.58	-0.24	0.11	0.40	0.65	0.75	0.71	0.79	1.13	1.55	1.31	1.22
S4	Broad	2	11-20	_84	0.52	0.30	0.17	0.32	0.56	0.81	1.00	1.16	1.32	1.51	1.64	1.70	1.71	1.64	1.46	1.09	0.52	-0.12	-0.60	-0.89	-1.01	-0.87	-0.76	-0.75	-0.86	-1.16	-1.46	-1.53	-1.31	-1.17	-0.98	-0.83	-0.73	-0.62	0.06	0.92	1.11	1.22	1.35	1.41	1.37	1.37	1.44	1.37	1.16
S4	Broad	7	1-10	_01	0.95	0.34	-0.51	-0.76	-0.75	-0.66	-0.49	-0.19	0.23	0.42	0.47	1.15	2.53	2.56	1.50	1.07	0.96	0.82	0.66	0.19	-0.60	-0.67	-0.61	-0.69	-0.98	-1.35	-1.54	-1.51	-1.23	-0.80	0.37	0.39	0.04	0.01	0.14	0.31	0.50	0.69	0.84	0.92	1.07	1.31	1.33	1.27	1.14
S4	Broad	4	1-10	_06	1.19	0.74	0.21	-0.01	0.04	0.23	0.50	0.74	0.92	1.04	1.11	1.21	1.45	1.65	1.64	1.48	1.11	0.54	-0.03	-0.59	-1.03	-1.26	-1.40	-1.28	-1.14	-1.00	-0.88	-0.90	-0.90	-0.64	-0.18	0.02	0.12	0.20	0.27	0.35	0.43	0.50	0.48	0.34	0.39	0.86	1.39	1.66	1.69
S4	Broad	3	1-10	_15	-2.03	-1.60	-0.99	-0.38	0.22	0.49	0.31	0.45	0.73	0.75	0.98	1.43	1.64	1.25	1.24	1.42	1.43	1.43	1.43	1.43	1.43	1.43	1.26	0.08	-0.58	-1.10	-1.61	-2.08	-2.20	-1.87	-1.24	-0.82	-0.49	-0.16	0.17	0.49	0.48	0.20	0.34	0.60	0.72	0.81	0.92	1.03	1.05
S4	Broad	2	1-10	_21	0.69	0.55	0.34	0.15	0.13	0.29	0.51	0.71	0.80	0.86	1.05	1.82	2.70	2.54	1.62	1.14	0.59	-0.06	-0.68	-1.09	-1.07	-0.98	-0.88	-0.88	-1.14	-1.27	-1.34	-1.30	-1.26	-1.13	-0.33	-0.32	-0.85	-1.20	-1.23	-1.09	-0.60	0.05	0.35	0.43	0.66	0.99	1.28	1.40	1.39
S4	Broad	1	1-10	_30	0.32	0.02	-0.65	-1.12	-0.83	0.11	1.09	1.43	1.21	1.09	1.23	1.53	1.69	1.73	1.68	1.51	1.11	0.25	-0.77	-1.21	-1.05	-0.34	0.44	0.86	-0.04	-0.48	-0.99	-1.61	-1.71	-1.50	-0.99	-0.64	-0.41	-0.18	-0.10	-0.61	-0.51	0.54	1.53	1.12	0.99	1.16	1.18	1.11	1.08
S4	Broad	9	1-10	_32	-1.36	-1.16	-0.87	-0.57	-0.20	0.52	0.84	0.98	1.11	1.23	1.44	1.56	1.61	1.62	1.51	1.33	1.08	0.67	0.14	-0.25	-0.43	-0.52	-0.59	-0.72	-0.96	-1.36	-1.66	-1.78	-1.76	-1.51	-0.37	0.35	0.58	0.77	0.60	0.48	0.65	0.86	1.04	0.97	0.88	1.02	1.23	1.30	1.21
S4	Broad	0	1-10	_48	-0.38	-0.53	-0.71	-0.75	-0.67	-0.28	0.26	0.67	0.82	0.74	0.84	1.51	1.92	1.89	1.78	1.54	1.07	0.38	-0.30	-0.68	-0.84	-0.88	-0.77	-0.61	-0.61	-0.81	-1.15	-1.49	-1.65	-1.51	-0.44	0.05	-0.56	-0.63	-0.23	0.05	0.38	0.76	0.97	1.11	1.25	1.34	1.41	1.36	1.21
S4	Broad	8	1-10	_49	0.90	0.96	1.06	1.17	1.27	1.38	1.48	1.59	1.70	1.80	1.91	2.07	2.09	1.53	1.23	1.00	0.35	-0.58	-1.25	-1.56	-1.49	-0.78	-0.05	-0.10	-0.52	-0.96	-1.35	-1.67	-1.70	-0.83	-0.26	-0.36	-0.45	-0.33	-0.10	0.14	0.39	0.60	0.73	0.81	0.88	0.94	1.02	1.10	1.10
S4	Broad	5	1-10	_61	0.38	0.13	-0.03	0.09	0.30	0.52	0.80	1.07	1.24	1.14	0.68	0.30	0.03	0.67	2.02	1.93	1.42	0.64	-0.23	-0.78	-0.98	-0.96	-0.81	-0.49	-0.25	-0.33	-0.71	-1.26	-1.64	-1.62	-0.67	-0.55	-0.95	-0.98	-0.87	-0.53	-0.01	0.36	0.64	0.77	0.78	0.81	1.11	1.42	1.40
S4	Broad	6	1-10	_76	0.11	0.00	-0.28	-0.68	-0.90	-0.86	-0.59	-0.20	0.20	0.60	1.02	1.39	1.77	2.00	2.02	1.93	1.76	1.45	0.94	0.34	-0.17	-0.46	-0.48	-0.40	-0.59	-0.96	-1.34	-1.32	-1.07	-0.77	-0.02	-0.25	-0.63	-0.64	-0.95	-0.77	-0.22	0.39	0.84	0.60	0.11	0.57	1.63	1.84	1.73
S4	Corrective	0	91-100	_04	-0.71	-0.70	-0.61	-0.49	-0.40	-0.10	0.29	0.59	1.00	1.44	1.82	1.92	1.82	1.61	1.35	0.91	0.43	-0.05	-0.49	-0.85	-1.21	-1.44	-1.35	-1.03	-0.67	-0.35	-0.23	-0.06	-0.07	0.22	-0.05	-0.29	-0.37	-0.40	-0.31	-0.05	0.22	0.37	0.47	0.60	0.72	0.80	0.88	0.96	1.01
S4	Corrective	6	91-100	_18	0.31	-0.14	-0.77	-0.67	-0.32	-0.18	-0.03	0.26	0.66	1.00	1.37	1.73	2.06	2.17	2.04	1.74	1.10	0.30	-0.32	-0.78	-1.27	-1.24	-1.26	-1.21	-0.88	-0.47	-0.09	0.03	-0.04	-0.04	-0.07	-0.30	-0.50	-0.52	-0.43	-0.15	0.35	0.82	0.94	0.91	1.12	1.67	2.38	2.66	2.05
S4	Corrective	7	91-100	_38	-0.57	-0.83	-1.21	-1.05	-0.72	-0.67	-0.63	-0.15	0.47	0.90	1.23	1.70	2.21	2.50	2.14	1.92	1.62	1.03	0.23	-0.39	-0.79	-1.01	-1.24	-1.03	-0.48	0.10	0.45	0.52	0.34	0.24	-0.49	-0.68	-0.73	-0.97	-1.22	-1.23	-0.97	-0.61	-0.28	-0.11	-0.02	0.06	0.14	0.12	0.00
S4	Corrective	9	91-100	_40	-0.35	-0.24	-0.37	-0.68	-0.48	-0.05	0.36	0.77	0.96	0.86	1.05	1.37	1.70	2.03	2.30	2.31	2.02	1.59	1.11	0.55	0.48	0.41	0.34	0.49	0.63	0.77	0.91	0.94	0.83	0.65	0.51	0.45	0.38	0.31	0.24	0.17	0.11	0.04	-0.03	-0.10	-0.17	-0.24	-0.30	-0.37	-0.50
S4	Corrective	1	91-100	_41	-1.50	-1.38	-1.16	-1.01	-1.00	-0.91	-0.40	0.15	0.43	0.53	0.70	1.32	1.59	1.50	1.48	1.13	0.64	-0.09	-0.62	-0.86	-0.85	-0.32	0.14	0.16	-0.03	-0.39	-0.90	-1.29	-1.41	-1.29	-1.10	-0.96	-0.80	-0.60	-0.17	0.11	0.17	0.22	0.27	0.34	0.45	0.47	0.49	0.49	0.34
S4	Corrective	8	91-100	_43	-0.90	-1.11	-1.16	-1.02	-0.88	-0.74	-0.50	-0.11	0.19	0.50	0.91	1.21	1.43	1.53	1.49	1.30	0.94	0.36	-0.36	-0.94	-1.25	-1.44	-1.52	-1.37	-1.05	-0.72	-0.60	-0.71	-0.59	-0.33	0.02	0.17	0.28	0.38	0.43	0.35	0.41	0.59	0.67	0.48	0.40	0.73	1.09	1.19	0.91
S4	Corrective	5	91-100	_45	-0.26	-0.35	-0.59	-0.80	-0.77	-0.51	-0.12	0.31	0.69	0.91	1.08	1.34	1.62	1.71	1.46	1.01	0.45	-0.14	-0.55	-0.77	-0.88	-0.94	-0.66	-0.32	-0.28	-0.44	-0.80	-1.16	-1.26	-1.07	-0.56	-0.29	-0.15	0.02	0.31	0.64	0.92	1.11	1.26	1.40	1.58	1.78	1.80	1.49	1.15
S4	Corrective	4	91-100	_47	-0.12	-0.50	-1.07	-1.00	-0.81	-0.80	-0.54	-0.01	0.41	0.71	0.68	0.90	1.42	1.58	1.38	0.98	0.61	0.17	-0.32	-0.61	-0.69	-0.66	-0.44	-0.24	-0.33	-0.61	-0.91	-1.15	-1.18	-1.10	-0.91	-0.81	-0.83	-0.96	-1.06	-0.95	-0.71	-0.57	-0.46	-0.33	-0.19	0.05	0.22	0.14	-0.13
S4	Corrective	3	91-100	_71	-0.19	-0.46	-0.88	-0.99	-0.72	-0.22	0.31	0.82	1.18	1.34	1.36	1.66	2.02	2.04	1.87	1.70	1.45	1.05	0.25	-0.53	-1.21	-1.07	-0.70	-0.93	-1.13	-0.83	-0.38	0.05	0.31	0.30	-0.28	-0.92	-1.16	-0.93	-0.85	-0.94	-0.93	-0.80	-0.77	-0.77	-0.77	-0.75	-0.71	-0.65	-0.61
S4	Corrective	2	91-100	_80	-1.21	-1.15	-0.98	-0.84	-0.76	-0.66	-0.40	0.02	0.35	0.46	0.37	0.46	0.87	1.38	1.51	1.51	1.51	1.46	1.38	1.30	1.22	1.12	1.01	0.81	0.45	0.27	0.04	-0.40	-1.00	-1.20	-1.13	-1.06	-0.99	-0.93	-1.08	-1.17	-0.86	-0.58	-0.30	-0.03	0.26	0.47	0.68	0.86	0.86
S4	Corrective	1	81-90	_07	-0.37	-0.66	-1.11	-1.13	-0.76	-0.31	0.15	0.60	0.98	1.29	1.62	1.96	2.14	2.06	1.80	1.41	0.73	-0.24	-1.06	-1.17	-0.95	-0.58	-0.19	0.18	0.26	0.00	-0.61	-1.12	-1.43	-1.49	-0.65	-0.70	-0.90	-0.97	-1.20	-1.26	-0.85	-0.19	0.42	0.68	0.71	1.01	1.32	1.01	1.15
S4	Corrective	6	81-90	_10	0.42	-0.17	-0.36	0.06	0.43	0.67	0.90	1.08	0.93	0.64	0.97	1.44	1.94	2.16	1.72	1.27	0.77	0.07	-0.80	-1.40	-1.18	-0.63	-0.03	0.48	0.55	0.28	-0.25	-0.76	-0.93	-0.93	-0.80	-0.71	-0.77	-0.87	-0.90	-0.84	-0.64	-0.38	-0.18	0.00	0.22	0.25	0.25	0.24	0.09
S4	Corrective	9	81-90	_27	0.05	-0.04	0.01	0.29	0.57	0.80	1.08	1.36	1.67	1.97	2.16	2.14	2.05	1.85	1.47	1.00	0.54	0.11	-0.28	-0.64	-0.93	-0.85	-0.44	-0.35	-0.58	-0.80	-1.11	-1.31	-1.38	-1.30	-0.77	-0.78	-1.07	-1.03	-1.05	-1.16	-0.92	-0.32	0.28	0.61	0.85	1.03	0.89	0.72	0.75
S4	Corrective	5	81-90	_31	0.55	-0.10	-0.64	-0.79	-0.86	-0.83	-0.45	0.35	1.13	1.44	1.48	1.67	1.86	1.88	1.78	1.66	1.54	1.33	0.99	0.31	-0.53	-1.06	-0.81	-0.75	-0.51	-0.25	0.07	0.40	0.43	-1.19	-1.75	-0.76	-0.41	-0.63	-0.76	-0.79	-0.75	-0.69	-0.68	-0.66	-0.62	-0.59	-0.57	-0.56	-0.64
S4	Corrective	7	81-90	_66	-0.57	-0.54	-0.51	-0.47	-0.53	-0.79	-0.32	0.56	1.39	1.61	1.73	1.76	1.70	1.68	1.61	1.35	0.80	0.15	-0.51	-0.94	-1.09	-1.02	-0.68	-0.35	-0.24	-0.34	-0.68	-1.04	-1.31	-1.35	-1.08	-0.86	-0.59	-0.32	-0.06	0.18	0.36	0.53	0.69	0.70	0.43	0.62	1.03	1.42	1.54
S4	Corrective	3	81-90	_75	-0.02	0.11	0.29	0.46	0.62	0.88	1.11	1.29	1.56	1.65	1.48	1.76	1.89	1.81	1.65	1.43	1.15	0.83	0.40	-0.05	-0.41	-0.72	-0.78	-0.74	-0.34	0.03	0.05	-0.12	-0.80	-2.25	-2.22	-1.50	-0.81	-0.53	-0.53	-0.54	-0.54	-0.54	-0.54	-0.54	-0.55	-0.64	-0.78	-0.79	-0.76
S4	Corrective	2	81-90	_82	-0.24	-0.44	-0.87	-0.67	-0.30	-0.04	0.26	0.61	0.95	1.10	0.97	1.14	1.53	1.68	1.55	1.41	1.14	0.57	0.00	-0.47	-0.66	-0.47	-0.24	-0.14	-0.31	-0.33	-0.31	-0.33	-0.44	-0.55	-0.51	-0.58	-0.72	-0.62	-0.47	-0.32	-0.27	-0.23	-0.18	-0.17	-0.20	-0.14	-0.08	-0.19	-0.37
S4	Corrective	4	81-90	_87	-0.19	-0.04	0.17	0.38	0.51	0.33	0.34	0.50	0.71	0.93	1.16	1.33	1.37	1.30	1.03	0.65	0.26	-0.13	-0.48	-0.65	-0.65	-0.50	-0.20	0.04	0.15	0.19	0.08	-0.28	-0.67	-1.01	-1.10	-1.09	-1.08	-1.08	-1.18	-1.32	-1.27	-1.10	-0.92	-0.74	-0.60	-0.56	-0.55	-0.55	-0.56
S4	Corrective	0	81-90	_89	0.00	-0.30	-0.47	-0.26	0.02	0.30	0.59	0.74	0.74	0.72	0.75	1.03	1.44	1.80	1.85	1.62	1.31	0.85	0.26	-0.31	-0.74	-0.91	-0.90	-0.80	-0.72	-0.63	-0.57	-0.62	-0.77	-0.76	-0.56	-0.43	-0.34	-0.25	-0.17	-0.10	0.02	0.09	0.13	0.10	0.01	0.08	0.27	0.33	0.26
S4	Corrective	8	81-90	_94	-1.17	-1.21	-1.38	-1.38	-1.19	-1.09	-0.73	-0.18	0.20	0.20	0.30	0.72	1.23	1.73	1.89	1.54	1.17	0.71	0.09	-0.47	-0.76	-0.81	-0.63	-0.57	-0.84	-1.25	-1.54	-1.82	-1.95	-1.81	-1.58	-1.36	-1.13	-0.90	-0.67	-0.46	-0.25	-0.04	0.15	0.32	0.63	0.85	0.63	0.30	0.25
S4	Corrective	9	71-80	_13	-0.35	-0.19	0.04	0.28	0.38	-0.17	-0.02	0.40	0.81	1.17	1.41	1.62	1.77	1.77	1.72	1.54	1.10	0.57	0.08	-0.36	-0.80	-1.24	-1.39	-1.30	-1.02	-0.72	-0.42	-0.18	-0.04	-0.06	0.05	0.14	0.22	0.30	0.37	0.30	-0.08	-0.10	-0.06	-0.19	-0.37	0.25	1.03	1.19	0.45
S4	Corrective	7	71-80	_20	-0.11	-0.13	-0.46	-0.64	-0.26	0.11	0.42	0.71	1.00	1.01	0.80	1.20	1.87	2.08	1.96	1.79	1.31	0.75	0.20	-0.41	-1.01	-1.26	-1.16	-0.84	-0.50	-0.16	0.10	0.14	-0.03	0.12	0.42	0.59	0.73	0.87	0.77	0.30	0.11	0.11	0.08	0.05	0.08	0.21	0.36	0.52	0.66
S4	Corrective	8	71-80	_24	-0.01	0.09	0.23	0.38	0.52	0.62	0.51	0.48	0.71	0.97	1.16	1.26	1.43	1.65	1.79	1.82	1.68	1.46	1.20	0.76	0.14	-0.47	-0.60	-0.29	0.03	0.00	-0.28	-0.82	-1.11	-1.00	-0.63	-0.75	-1.15	-1.14	-0.81	-0.44	-0.08	0.27	0.52	0.64	0.78	0.91	0.97	0.90	0.70
S4	Corrective	6	71-80	_42	-0.46	-0.68	-0.64	-0.24	0.15	0.52	0.92	1.28	1.51	1.74	1.87	1.87	1.92	1.98	1.92	1.72	1.48	1.16	0.64	0.01	-0.17	0.22	0.67	0.75	0.16	0.02	-0.12	-0.51	-0.84	-0.77	-0.54	-0.57	-0.48	-0.29	-0.02	0.16	0.26	0.33	0.40	0.43	0.47	0.56	0.66	0.61	0.45
S4	Corrective	1	71-80	_51	0.33	0.32	0.40	0.60	0.83	1.05	1.26	1.47	1.55	1.40	1.21	1.60	2.17	2.44	2.40	1.89	1.14	0.30	-0.37	-0.81	-1.08	-0.96	-0.43	0.03	-0.05	-0.48	-1.02	-1.39	-1.54	-1.16	-0.14	-0.11	-1.02	-1.00	-0.35	0.03	0.29	0.57	0.87	1.05	0.88	0.90	1.34	1.50	1.24
S4	Corrective	5	71-80	_55	-0.43	-0.39	-0.46	-0.84	-0.96	-0.52	0.10	0.67	0.98	1.00	0.82	0.98	1.43	1.69	1.64	1.41	1.07	0.63	0.08	-0.37	-0.56	-0.59	-0.63	-0.66	-0.69	-0.70	-0.74	-0.73	-0.86	-1.07	-0.86	-0.93	-1.11	-1.06	-0.78	-0.43	-0.09	0.24	0.58	0.67	0.44	0.45	0.76	1.11	1.16
S4	Corrective	0	71-80	_67	0.11	-0.01	-0.41	-0.54	-0.29	0.09	0.44	0.69	1.00	1.17	1.10	1.53	2.29	2.42	2.07	1.62	0.91	0.14	-0.50	-0.94	-1.17	-1.34	-1.33	-0.97	-0.58	-0.19	0.13	0.06	-0.39	-0.50	-0.48	-0.47	-0.46	-0.45	-0.43	-0.40	-0.36	-0.33	-0.30	-0.27	-0.30	-0.28	-0.06	-0.16	-0.27
S4	Corrective	2	71-80	_68	-0.35	-0.62	-1.09	-1.21	-1.05	-0.74	-0.40	-0.07	0.26	0.59	0.96	1.25	1.57	1.84	1.87	1.74	1.61	1.34	0.90	0.32	-0.12	-0.22	-0.33	-0.46	-0.65	-0.78	-0.91	-1.14	-0.99	-0.39	-0.26	-0.18	-0.09	-0.02	0.00	0.11	0.24	0.38	0.49	0.58	0.64	0.55	0.30	0.19	0.17
S4	Corrective	3	71-80	_69	-0.42	-0.38	-0.42	-0.93	-1.36	-1.19	-0.48	0.33	0.90	1.00	1.18	1.22	0.99	0.93	0.89	0.81	0.73	0.65	0.56	0.48	0.40	0.29	0.18	0.11	-0.01	-0.40	-0.98	-1.50	-1.62	-1.36	-0.85	-0.57	-0.37	-0.18	0.01	0.17	0.32	0.50	0.64	0.68	0.68	0.90	1.22	1.53	1.56
S4	Corrective	4	71-80	_100	-0.01	0.08	0.23	0.37	0.50	0.51	0.58	0.82	1.04	1.23	1.41	1.55	1.68	1.66	1.49	1.24	0.84	0.32	-0.17	-0.51	-0.70	-0.67	-0.51	-0.28	-0.17	-0.22	-0.43	-0.77	-1.11	-1.32	-1.36	-1.27	-1.22	-1.28	-1.23	-0.88	-0.43	0.00	0.29	0.36	0.40	0.51	0.66	0.77	0.77
S4	Corrective	6	61-70	_09	0.44	0.00	-0.62	-0.72	-0.64	-0.40	0.02	0.50	0.93	1.11	1.11	1.36	1.92	2.02	1.92	1.53	0.71	-0.05	-0.13	-0.02	0.10	0.22	0.35	0.46	0.42	0.15	-0.37	-0.83	-1.05	-1.03	-0.89	-0.77	-0.87	-1.07	-0.95	-0.59	-0.20	0.14	0.25	0.17	0.10	0.24	0.32	0.31	0.30
S4	Corrective	2	61-70	_37	-0.67	-0.31	-0.12	-0.03	0.26	0.55	0.86	1.26	1.59	1.64	1.61	1.99	2.59	2.53	2.44	1.63	0.71	-0.07	-0.75	-1.31	-1.22	-0.74	-0.36	-0.20	-0.05	-0.09	-0.45	-0.62	-0.57	-0.55	-0.50	-0.75	-0.84	-0.72	-0.74	-0.82	-0.86	-0.85	-0.83	-0.85	-0.88	-0.81	-0.74	-0.87	-1.01
S4	Corrective	5	61-70	_44	-0.33	-0.18	0.03	0.24	0.45	0.58	0.67	0.98	1.25	1.39	1.41	1.62	1.88	1.94	1.53	1.19	0.55	-0.20	-0.68	-0.86	-1.00	-0.87	-0.40	-0.20	-0.31	-0.49	-0.67	-0.87	-1.07	-1.17	-1.16	-1.03	-0.87	-0.77	-0.75	-0.69	-0.47	-0.15	0.04	0.05	0.01	0.77	1.52	1.51	1.47
S4	Corrective	4	61-70	_57	-0.36	-0.39	-0.43	-0.54	-0.78	-0.84	-0.56	-0.20	0.17	0.54	0.92	1.16	1.42	1.68	1.88	1.93	1.86	1.74	1.49	1.15	0.73	0.24	0.20	0.36	0.30	-0.05	-0.69	-1.09	-1.32	-1.17	-0.99	-0.85	-0.70	-0.54	-0.39	-0.30	-0.14	0.05	0.29	0.44	0.51	0.65	0.69	0.60	0.47
S4	Corrective	7	61-70	_58	-0.27	-0.43	-0.59	-0.60	-0.59	-0.39	0.24	0.95	1.57	1.90	2.11	2.18	1.92	1.07	0.56	0.43	0.29	0.16	-0.08	-0.50	-0.83	-0.68	-0.20	0.01	-0.01	-0.23	-0.59	-0.97	-1.26	-1.20	-0.93	-0.79	-0.60	-0.34	-0.08	0.18	0.41	0.60	0.80	1.01	1.24	1.38	1.35	1.22	0.98
S4	Corrective	9	61-70	_62	-0.16	-0.09	0.01	0.11	0.22	0.34	0.54	0.76	1.06	1.30	1.35	1.50	1.69	1.87	1.91	1.77	1.57	1.32	0.96	0.48	-0.19	-0.95	-1.24	-1.09	-0.73	-0.34	0.20	0.42	0.26	-0.18	-0.70	-1.04	-1.00	-0.75	-0.75	-0.90	-0.94	-0.77	-0.75	-0.90	-1.01	-0.90	-0.77	-0.73	-0.76
S4	Corrective	3	61-70	_63	-0.10	-0.40	-0.34	0.01	0.31	0.63	0.94	1.25	1.43	1.17	1.00	1.30	1.60	1.55	1.25	0.83	0.35	-0.20	-0.75	-1.09	-1.23	-0.88	-0.38	-0.29	-0.42	-0.73	-1.15	-1.50	-1.48	-1.33	-1.05	-0.93	-0.92	-0.90	-0.84	-0.70	-0.47	-0.21	0.07	0.30	0.41	0.51	0.66	0.77	0.73
S4	Corrective	1	61-70	_64	-0.05	-0.22	-0.48	-0.54	-0.46	-0.23	0.18	0.61	0.98	1.22	1.37	1.55	1.75	1.86	1.80	1.65	1.43	1.09	0.54	-0.07	-0.55	-0.82	-0.61	-0.30	-0.24	-0.39	-0.77	-1.02	-0.86	-0.63	-0.39	-0.45	-0.63	-0.66	-0.48	-0.24	-0.15	-0.15	-0.19	-0.19	-0.05	0.15	0.36	0.56	0.51
S4	Corrective	0	61-70	_77	0.53	0.15	-0.61	-1.01	-0.75	0.01	0.86	1.49	1.60	1.38	1.24	1.56	2.18	2.38	2.17	1.87	1.49	1.04	0.56	0.17	0.05	0.15	0.36	0.51	0.51	0.41	0.11	-0.49	-0.95	-0.79	-0.75	-0.74	-0.78	-0.99	-1.26	-1.33	-1.21	-1.04	-0.86	-0.69	-0.48	-0.26	-0.01	0.21	0.19
S4	Corrective	8	61-70	_97	-0.75	-0.73	-0.70	-0.80	-1.16	-0.99	-0.44	0.18	0.70	0.75	0.47	0.84	1.73	2.20	2.09	1.94	1.84	1.43	0.80	0.21	-0.27	-0.54	-0.78	-0.88	-0.64	-0.33	-0.01	0.23	0.27	0.19	0.00	-0.23	-0.38	-0.51	-0.56	-0.50	-0.44	-0.44	-0.44	-0.43	-0.42	-0.28	-0.07	-0.02	-0.04
S4	Corrective	2	51-60	_05	-0.13	-0.03	0.11	0.24	0.32	0.42	0.63	0.83	1.23	1.57	1.87	2.10	2.08	1.87	1.78	1.50	0.85	0.13	-0.42	-0.73	-0.91	-1.16	-1.36	-1.19	-0.81	-0.41	-0.21	-0.12	0.27	0.40	0.50	0.59	0.68	0.83	1.20	1.35	1.47	1.54	1.48	1.38	1.29	1.56	1.95	2.18	2.06
S4	Corrective	8	51-60	_19	-0.08	-0.33	-0.68	-0.67	-0.31	-0.01	0.27	0.57	0.93	1.29	1.61	1.83	1.99	1.97	1.67	1.22	0.60	-0.10	-0.67	-1.02	-1.00	-0.74	-0.48	-0.22	-0.18	-0.50	-0.82	-1.06	-1.00	-0.78	-0.21	-0.13	-0.43	-0.08	0.51	1.01	1.42	1.77	2.02	1.97	1.98	1.95	1.90	2.05	2.30
S4	Corrective	6	51-60	_22	0.26	0.28	0.25	-0.02	-0.10	0.25	0.71	1.17	1.47	1.37	1.23	1.34	1.48	1.49	1.34	1.03	0.63	0.23	-0.17	-0.47	-0.70	-0.80	-0.51	-0.21	-0.26	-0.49	-0.75	-0.89	-0.77	-0.53	0.13	0.18	0.08	0.33	0.66	1.00	1.28	1.52	1.71	1.83	1.89	1.93	1.98	1.95	1.82
S4	Corrective	9	51-60	_39	0.17	0.02	-0.05	0.19	0.52	0.79	1.04	1.27	1.49	1.62	1.73	1.97	2.13	2.08	1.79	1.34	0.87	0.34	-0.31	-0.78	-1.00	-1.04	-0.66	-0.31	-0.38	-0.81	-1.12	-1.11	-0.98	-0.84	-0.48	-0.19	-0.15	-0.71	-0.88	-0.18	0.74	1.56	1.74	1.72	1.50	2.00	2.35	2.28	2.00
S4	Corrective	3	51-60	_53	-0.16	-0.09	0.00	0.10	0.19	0.24	0.28	0.48	0.72	1.03	1.20	1.42	1.85	2.03	1.79	1.27	0.73	0.12	-0.46	-0.82	-1.03	-1.05	-0.81	-0.47	-0.32	-0.42	-0.73	-1.13	-1.19	-1.08	-0.62	-0.18	0.08	0.33	0.59	0.81	1.11	1.36	1.49	1.61	1.72	1.83	1.93	2.05	2.14
S4	Corrective	7	51-60	_56	-0.27	-0.15	0.04	0.06	-0.55	-0.87	-0.19	0.89	1.41	1.23	1.14	1.53	1.84	1.87	1.68	1.65	1.69	1.52	1.30	1.09	0.84	0.54	0.15	-0.30	-0.33	-0.26	-0.20	-0.22	-0.44	-0.31	-0.10	-0.31	-0.66	-0.67	-0.45	-0.04	0.44	0.89	1.26	1.42	1.32	1.56	2.09	2.25	2.11
S4	Corrective	0	51-60	_65	-0.15	-0.44	-0.66	-0.68	-0.77	-0.89	-0.82	-0.65	-0.42	-0.18	0.08	0.37	0.68	0.99	1.29	1.54	1.51	1.34	1.10	0.68	-0.04	-0.64	-0.87	-0.86	-0.63	-0.49	-0.51	-0.87	-1.21	-1.28	-0.45	-0.12	-0.10	0.28	0.73	1.15	1.52	1.85	2.17	2.09	1.90	2.13	2.38	2.33	2.15
S4	Corrective	1	51-60	_74	0.46	0.22	0.07	0.20	0.40	0.56	0.72	0.85	0.94	1.03	1.15	1.22	1.24	1.27	1.29	1.24	1.14	1.03	0.89	0.66	0.29	-0.33	-0.69	-0.71	-0.55	-0.32	-0.10	0.08	0.06	-0.04	-0.30	-0.41	-0.41	-0.54	-0.37	0.49	0.99	0.68	0.55	0.61	1.35	1.94	2.53	2.62	2.38
S4	Corrective	4	51-60	_93	-0.59	-0.62	-0.67	-0.75	-0.87	-0.86	-0.39	0.39	0.93	0.80	0.45	0.45	1.03	1.61	1.74	1.57	1.06	0.36	-0.06	-0.35	-0.85	-0.99	-1.12	-1.10	-0.83	-0.54	-0.46	-0.43	-0.45	-0.59	-0.09	0.25	0.50	0.74	0.93	0.94	1.16	1.45	1.67	1.88	2.08	2.18	2.22	2.24	2.18
S4	Corrective	5	51-60	_95	-0.67	-0.74	-0.84	-0.84	-0.78	-0.57	-0.29	0.08	0.41	0.71	1.01	1.12	0.98	0.87	0.69	0.44	0.19	-0.06	-0.32	-0.64	-0.98	-1.02	-1.04	-0.98	-0.48	0.01	0.06	0.01	0.04	0.09	0.01	-0.03	-0.02	0.22	0.58	0.90	1.20	1.50	1.77	1.92	1.91	2.06	2.26	2.46	2.42
S4	Corrective	0	41-50	_02	0.70	0.09	-0.53	-0.48	0.10	0.85	1.57	1.89	1.52	1.15	1.21	1.66	2.08	2.07	1.71	1.37	0.67	-0.19	-0.75	-0.97	-0.85	-0.38	0.01	-0.07	-0.39	-0.73	-0.92	-1.03	-0.99	-0.88	-0.34	-0.18	-0.53	-0.81	-0.51	0.20	0.96	1.54	1.56	1.17	1.29	2.19	2.59	2.62	2.32
S4	Corrective	9	41-50	_03	0.71	0.22	-0.22	-0.36	-0.40	-0.37	-0.32	-0.03	0.41	0.59	0.65	1.06	1.61	2.00	1.83	1.51	0.93	0.17	-0.41	-0.64	-0.59	-0.40	-0.21	-0.18	-0.26	-0.45	-0.70	-0.90	-0.96	-0.83	-0.40	-0.09	-0.48	-0.03	0.42	0.87	1.29	1.55	1.63	1.43	1.58	2.00	2.46	2.67	2.28
S4	Corrective	4	41-50	_14	0.47	0.58	0.74	0.89	0.87	0.82	1.06	1.34	1.69	1.67	1.46	1.56	1.70	1.83	1.79	1.42	0.82	0.14	-0.44	-0.85	-0.87	-0.57	-0.34	-0.33	-0.39	-0.36	-0.32	-0.32	-0.29	-0.22	-0.14	-0.02	0.10	0.15	-0.59	-0.60	0.29	1.26	1.87	1.93	2.00	2.09	2.29	2.26	2.14
S4	Corrective	2	41-50	_29	-0.19	-0.37	-0.62	-0.66	-0.67	-0.60	-0.38	0.03	0.46	0.83	1.14	1.41	1.71	1.83	1.74	1.47	1.02	0.38	-0.20	-0.65	-0.84	-0.61	-0.25	-0.14	-0.14	-0.42	-0.92	-1.14	-1.28	-1.19	-0.74	-0.56	-0.83	-0.87	-0.37	0.30	0.98	1.61	1.77	1.77	1.96	2.18	2.38	2.49	2.53
S4	Corrective	5	41-50	_34	0.02	-0.14	-0.52	-0.73	-0.58	-0.28	0.05	0.35	0.59	0.85	1.15	1.44	1.75	1.86	1.74	1.44	1.04	0.45	-0.31	-0.82	-1.11	-1.23	-1.32	-1.07	-0.71	-0.36	-0.43	-0.54	-0.51	-0.48	-0.31	-0.38	-0.27	0.28	0.84	1.31	1.66	1.85	1.95	1.79	1.64	2.37	2.69	2.52	2.16
S4	Corrective	8	41-50	_73	0.41	0.27	0.23	0.43	0.68	0.91	1.09	1.23	1.32	1.41	1.47	1.47	1.48	1.46	1.38	1.25	1.00	0.60	0.16	-0.25	-0.59	-0.90	-0.95	-0.82	-0.51	-0.19	0.07	0.06	0.02	0.06	0.16	-0.09	-0.57	-0.61	-0.52	-0.34	0.05	0.61	1.14	1.39	1.48	2.16	2.76	2.50	2.15
S4	Corrective	3	41-50	_88	0.35	0.45	0.60	0.75	0.87	0.92	1.03	1.22	1.43	1.56	1.59	1.53	1.44	1.39	1.34	1.25	1.08	0.81	0.43	-0.05	-0.59	-1.08	-1.05	-1.16	-1.18	-1.26	-1.33	-1.37	-1.34	-1.34	-0.60	-0.07	0.24	0.59	0.95	1.24	1.43	1.56	1.68	1.65	1.39	1.40	1.49	1.75	1.79
S4	Corrective	6	41-50	_90	0.42	0.54	0.70	0.87	1.00	0.97	1.00	1.07	1.12	1.18	1.24	1.26	1.28	1.27	1.14	0.85	0.40	-0.05	-0.38	-0.59	-0.65	-0.66	-0.65	-0.68	-0.73	-0.84	-0.97	-1.07	-1.06	-0.98	-0.90	-0.77	-0.64	-0.52	-0.43	-0.66	-0.18	1.01	1.73	1.99	2.05	2.27	2.48	2.46	2.38
S4	Corrective	1	41-50	_91	-0.04	-0.26	-0.52	-0.33	0.02	0.30	0.54	0.79	1.03	1.22	1.39	1.55	1.60	1.53	1.28	0.84	0.27	-0.27	-0.68	-0.91	-0.87	-0.59	-0.42	-0.40	-0.37	-0.35	-0.33	-0.34	-0.41	-0.45	-0.52	-0.61	-0.83	-0.88	-0.44	0.26	0.97	1.63	1.92	2.18	2.51	2.70	2.55	2.14	1.80
S4	Corrective	7	41-50	_96	0.37	0.46	0.60	0.73	0.85	0.79	0.81	0.94	1.11	1.20	1.03	1.23	1.54	1.54	1.30	1.07	0.71	0.14	-0.37	-0.59	-0.63	-0.69	-0.65	-0.63	-0.70	-0.87	-1.05	-1.18	-1.25	-1.11	-0.64	-0.50	-0.52	-0.08	0.17	0.52	0.96	1.41	1.65	1.86	2.02	2.09	2.15	2.16	2.11
S4	Corrective	2	31-40	_11	0.74	0.86	1.02	1.19	1.32	1.36	1.45	1.56	1.41	0.94	0.94	1.10	1.27	1.45	1.71	1.83	1.51	0.98	0.42	-0.12	-0.57	-0.90	-1.06	-0.78	-0.29	-0.09	-0.52	-0.54	-0.54	-0.47	0.29	0.44	0.42	0.67	0.95	1.19	1.35	1.47	1.62	1.58	1.24	1.23	1.73	2.07	1.87
S4	Corrective	6	31-40	_12	0.80	0.51	-0.08	-0.33	-0.02	0.27	0.62	1.00	1.38	1.68	1.95	1.83	1.57	1.30	1.04	0.75	0.47	0.19	-0.09	-0.43	-0.89	-1.32	-0.96	-0.96	-0.29	0.41	0.68	0.49	0.36	0.64	0.61	-0.36	-0.63	-0.70	-0.92	-0.97	-0.71	-0.24	0.26	0.76	1.28	1.81	2.35	2.79	2.64
S4	Corrective	4	31-40	_25	0.49	0.67	0.93	1.19	1.15	0.84	0.97	1.13	1.23	1.34	1.42	1.48	1.51	1.49	1.38	1.16	0.83	0.31	-0.24	-0.64	-0.86	-0.69	-0.49	-0.48	-0.61	-0.74	-0.90	-1.03	-1.17	-1.05	-0.20	0.19	0.46	0.87	1.27	1.58	1.84	2.08	2.11	1.82	1.27	1.67	2.04	2.00	1.81
S4	Corrective	1	31-40	_46	-0.02	0.12	0.31	0.52	0.90	1.13	1.25	1.33	1.40	1.36	1.05	1.05	1.46	1.63	1.36	0.98	0.58	0.18	-0.22	-0.58	-0.84	-0.85	-0.70	-0.71	-0.72	-0.69	-0.67	-0.65	-0.62	-0.56	-0.45	-0.42	-0.56	-0.45	0.16	0.87	1.52	1.89	2.09	2.23	2.16	2.17	2.50	2.73	2.59
S4	Corrective	8	31-40	_54	-0.31	-0.42	-0.61	-0.56	-0.18	0.30	0.79	1.20	1.31	1.33	1.44	1.55	1.54	1.44	1.17	0.75	0.33	-0.10	-0.51	-0.75	-0.77	-0.78	-0.74	-0.61	-0.53	-0.50	-0.47	-0.52	-0.56	-0.52	-0.43	-0.34	-0.28	-0.23	-0.53	-0.55	0.19	0.99	1.66	1.90	2.10	2.12	2.04	1.98	1.93
S4	Corrective	5	31-40	_59	-0.39	-0.55	-0.70	-0.82	-0.96	-1.07	-1.01	-0.54	0.14	0.60	0.80	1.03	1.36	1.56	1.54	1.31	0.99	0.52	-0.09	-0.53	-0.65	-0.53	-0.39	-0.30	-0.46	-0.54	-0.52	-0.51	-0.56	-0.78	-0.30	-0.17	-0.07	0.55	1.14	1.64	1.84	1.93	1.91	1.94	2.02	2.03	2.04	2.04	1.97
S4	Corrective	7	31-40	_70	0.09	0.16	0.27	0.38	0.47	0.46	0.50	0.72	1.01	1.21	1.41	1.49	1.40	1.33	1.20	0.94	0.66	0.39	0.12	-0.16	-0.41	-0.52	-0.37	-0.24	-0.39	-0.66	-0.90	-1.90	-2.36	-1.82	-0.68	-0.26	-0.29	-0.26	-0.16	0.11	0.52	0.95	1.31	1.55	1.68	1.99	2.41	2.82	2.68
S4	Corrective	0	31-40	_79	0.00	-0.13	-0.26	-0.25	-0.15	0.05	0.32	0.64	0.91	1.02	0.93	0.98	1.57	1.85	1.42	1.03	0.81	0.50	0.18	-0.10	-0.35	-0.33	-0.07	0.02	-0.16	-0.49	-0.78	-0.88	-0.83	-0.78	-0.48	-0.61	-0.44	-0.15	0.11	0.48	1.01	1.48	1.95	2.01	1.88	2.33	2.71	2.51	2.12
S4	Corrective	9	31-40	_85	0.10	-0.06	-0.26	-0.21	-0.03	0.15	0.32	0.47	0.59	0.59	0.40	0.52	0.90	1.28	1.39	1.12	0.81	0.37	-0.17	-0.66	-1.05	-1.05	-0.81	-1.05	-0.99	-0.81	-0.71	-0.87	-0.70	-0.27	0.41	0.92	1.32	1.70	1.73	1.68	1.68	1.70	1.72	1.79	1.81	1.82	1.83	1.83	1.78
S4	Corrective	3	31-40	_92	-0.05	-0.16	-0.39	-0.43	-0.34	-0.12	0.18	0.50	0.76	0.93	1.10	1.21	1.26	1.23	1.06	0.76	0.27	-0.24	-0.55	-0.69	-0.70	-0.66	-0.56	-0.47	-0.44	-0.49	-0.67	-0.86	-0.74	-0.19	0.30	0.63	0.86	1.06	0.78	0.73	1.08	1.39	1.72	1.80	1.62	1.76	2.01	2.09	1.99
S4	Corrective	4	21-30	_08	0.44	0.25	-0.29	-0.64	-0.53	0.02	0.73	1.48	2.02	1.96	1.48	2.08	3.18	3.32	3.21	2.80	2.18	1.28	0.21	-0.55	-0.86	-0.91	-0.80	-0.37	-0.03	0.08	-0.10	-0.53	-1.10	-1.15	-0.15	-0.05	-0.31	-0.37	-0.57	-0.71	-0.60	-0.27	0.11	0.36	0.45	0.55	0.65	0.61	0.38
S4	Corrective	8	21-30	_17	1.29	0.49	-0.71	-0.71	-0.02	0.72	1.44	1.88	2.04	1.97	1.86	1.96	2.53	2.89	2.85	2.66	2.36	1.85	1.01	0.26	-0.05	-0.34	-0.66	-0.94	-0.42	0.26	0.93	0.99	1.12	1.10	0.49	0.15	0.09	0.04	0.00	-0.06	-0.12	-0.17	-0.22	-0.27	-0.32	-0.35	-0.50	-0.75	-0.80
S4	Corrective	5	21-30	_23	0.11	0.15	0.11	-0.25	-0.33	0.32	1.30	2.23	2.12	1.92	2.22	2.58	2.88	2.92	2.79	2.44	1.84	0.99	0.33	-0.06	-0.05	0.16	0.35	0.56	0.71	0.78	0.80	0.84	1.05	1.17	0.87	0.58	0.46	0.33	0.19	-0.01	-0.05	-0.01	-0.07	-0.32	-0.47	-0.41	-0.32	-0.23	-0.16
S4	Corrective	7	21-30	_26	1.01	0.74	0.65	0.89	1.15	1.39	1.64	1.89	2.04	2.08	2.05	2.09	2.45	2.89	2.96	2.72	2.25	1.68	1.08	0.43	-0.14	-0.44	-0.47	-0.43	-0.50	-0.63	-0.84	-1.07	-1.05	-0.89	-0.20	-0.16	-0.45	-0.55	-0.43	-0.26	-0.10	0.07	0.17	0.16	0.09	0.11	0.07	-0.07	-0.28
S4	Corrective	2	21-30	_35	0.01	-0.25	-0.48	-0.61	-0.52	0.09	0.95	1.79	2.18	2.23	2.32	2.69	3.00	3.04	2.86	2.48	1.50	0.49	-0.15	-0.46	-0.59	-0.60	-0.56	-0.43	-0.19	0.04	0.20	0.29	0.36	0.32	0.06	-0.26	-0.28	-0.10	-0.22	-0.38	-0.41	-0.47	-0.56	-0.59	-0.64	-0.66	-0.70	-0.73	-0.71
S4	Corrective	3	21-30	_78	-0.26	-0.20	-0.30	-0.35	0.13	0.81	1.50	1.96	1.83	1.84	1.99	2.15	2.25	2.33	2.37	2.33	2.19	1.96	1.69	1.31	0.91	0.89	0.88	0.83	0.52	0.62	0.84	1.11	1.26	1.47	0.64	-0.20	-0.62	-0.56	-0.49	-0.59	-0.69	-0.61	-0.60	-0.66	-0.65	-0.56	-0.58	-0.72	-0.74
S4	Corrective	9	21-30	_81	0.29	0.35	0.58	0.90	1.18	1.43	1.60	1.72	1.80	1.83	1.67	1.81	2.09	2.03	1.82	1.72	1.67	1.65	1.63	1.60	1.58	1.55	1.53	1.48	1.38	1.28	1.11	1.05	0.93	0.71	0.24	-0.30	-0.65	-0.59	-0.54	-0.62	-0.66	-0.65	-0.67	-0.70	-0.70	-0.70	-0.70	-0.70	-0.69
S4	Corrective	6	21-30	_86	1.16	1.30	1.48	1.60	1.44	1.49	1.66	1.78	1.92	1.95	1.55	1.74	2.12	2.26	2.24	2.11	1.84	1.58	1.25	0.93	0.66	0.46	0.30	0.34	0.57	0.89	1.28	1.34	1.25	0.78	0.12	-0.31	-0.55	-0.55	-0.49	-0.50	-0.61	-0.71	-0.72	-0.73	-0.72	-0.65	-0.57	-0.51	-0.53
S4	Corrective	0	21-30	_98	-0.01	-0.33	-0.49	-0.46	-0.32	0.04	0.61	1.13	1.53	1.61	1.62	2.40	2.97	3.02	2.81	2.27	2.00	1.55	1.12	0.71	0.46	0.82	1.35	1.33	0.96	0.99	1.06	1.01	1.10	1.16	0.20	-0.50	-0.82	-0.64	-0.48	-0.47	-0.50	-0.55	-0.59	-0.61	-0.57	-0.56	-0.55	-0.55	-0.59
S4	Corrective	1	21-30	_99	0.46	0.59	0.77	0.94	1.21	1.46	1.75	1.97	2.07	1.85	1.68	1.97	2.35	2.42	2.33	2.19	2.03	1.81	1.47	1.00	0.54	0.07	0.11	0.55	0.89	0.91	0.95	1.22	1.41	1.28	0.61	0.06	-0.57	-0.88	-0.86	-0.79	-0.71	-0.64	-0.56	-0.49	-0.40	-0.33	-0.26	-0.21	-0.30
S4	Corrective	4	11-20	_16	0.04	-0.22	-0.71	-0.63	-0.30	-0.28	-0.04	0.74	1.35	1.87	2.48	2.88	3.16	3.25	3.08	2.67	1.94	0.87	-0.17	-0.73	-0.95	-0.71	-0.47	-0.53	-0.78	-1.48	-1.81	-1.62	-1.39	-1.14	-0.29	-0.03	-0.29	-0.36	-0.36	-0.30	-0.15	0.08	0.34	0.57	0.72	0.83	0.94	0.93	0.79
S4	Corrective	9	11-20	_28	0.70	0.16	-0.26	-0.25	-0.14	0.29	0.99	1.60	2.07	2.50	2.34	1.98	1.61	2.03	2.99	2.92	2.61	2.09	1.46	0.64	-0.09	-0.58	-0.53	-0.21	0.18	0.56	0.67	0.79	0.73	0.88	0.76	0.67	0.62	0.56	0.51	0.47	0.45	0.42	0.40	0.28	0.02	-0.11	-0.25	-0.43	-0.63
S4	Corrective	8	11-20	_33	0.29	0.01	-0.37	-0.27	0.23	0.83	1.42	1.88	2.02	1.93	1.72	2.18	2.91	2.96	2.84	2.60	2.03	1.39	0.73	0.07	-0.28	-0.33	-0.29	-0.05	0.36	0.54	0.44	0.13	-0.34	-0.44	-0.03	0.25	0.10	-0.31	-0.44	-0.49	-0.52	-0.53	-0.54	-0.52	-0.48	-0.47	-0.45	-0.47	-0.59
S4	Corrective	0	11-20	_36	-0.18	-0.14	-0.17	-0.33	-0.51	-0.34	0.83	2.27	2.54	2.35	2.27	2.61	3.36	3.40	3.05	2.44	1.50	0.65	-0.25	-0.45	-0.03	0.45	0.95	1.35	1.24	0.96	0.53	-0.10	-0.62	-0.56	-0.11	-0.15	-0.43	-0.34	-0.20	-0.23	-0.30	-0.36	-0.41	-0.50	-0.57	-0.54	-0.47	-0.46	-0.51
S4	Corrective	5	11-20	_50	0.81	0.74	1.00	1.32	1.67	1.97	2.27	2.43	2.44	2.19	2.19	2.47	2.51	2.40	2.25	2.01	1.62	1.01	0.31	-0.31	-0.66	0.07	0.60	0.65	0.40	0.24	0.33	0.38	-0.95	-1.59	-1.09	-0.79	-0.58	-0.36	-0.25	-0.39	-0.50	-0.49	-0.47	-0.49	-0.53	-0.39	-0.33	-0.40	-0.40
S4	Corrective	1	11-20	_52	0.63	0.64	0.75	0.98	1.21	1.42	1.60	1.76	1.93	2.07	2.15	2.19	2.19	2.02	1.93	1.79	1.64	1.49	1.35	1.20	1.04	0.85	0.66	0.47	0.48	0.66	0.75	0.76	0.70	0.57	0.44	0.31	0.18	0.04	-0.09	-0.23	-0.41	-0.52	-0.51	-0.56	-0.73	-0.62	-0.67	-0.96	-0.98
S4	Corrective	6	11-20	_60	0.45	0.45	0.74	1.24	1.50	1.70	1.86	2.00	2.15	2.23	2.18	2.35	2.45	2.30	2.18	2.07	1.63	1.14	0.71	0.44	0.33	0.31	0.50	0.76	1.01	1.11	1.02	0.62	0.05	-0.06	-0.02	-0.26	-0.50	-0.56	-0.60	-0.60	-0.57	-0.56	-0.58	-0.64	-0.68	-0.65	-0.66	-0.74	-0.81
S4	Corrective	7	11-20	_72	0.40	0.30	0.27	0.51	0.87	1.26	1.62	2.00	2.30	2.41	2.37	2.35	2.37	2.39	2.38	2.25	1.96	1.52	0.99	0.41	-0.21	-0.35	-0.18	-0.44	-0.33	0.05	0.44	0.82	1.03	1.20	1.28	0.92	0.52	0.08	-0.14	-0.22	-0.27	-0.24	-0.21	-0.25	-0.29	-0.31	-0.33	-0.38	-0.45
S4	Corrective	3	11-20	_83	0.44	0.51	0.72	1.02	1.33	1.62	1.88	2.08	2.22	2.18	2.10	2.20	2.36	2.45	2.25	2.00	1.77	1.47	1.01	0.55	0.28	0.52	0.92	0.97	0.82	0.29	-0.31	-0.44	-0.42	-0.39	-0.33	-0.34	-0.40	-0.45	-0.47	-0.46	-0.46	-0.47	-0.51	-0.61	-0.77	-0.71	-0.48	-0.46	-0.57
S4	Corrective	2	11-20	_84	0.73	0.68	0.80	1.05	1.35	1.66	1.91	2.12	2.27	2.36	2.38	2.45	2.43	2.45	2.49	2.37	2.01	1.41	0.84	0.37	0.24	0.39	0.59	0.69	0.71	0.60	0.28	-0.32	-0.74	-0.78	-0.49	-0.22	-0.09	0.03	-0.16	-0.50	-0.56	-0.55	-0.57	-0.60	-0.62	-0.62	-0.59	-0.58	-0.62
S4	Corrective	7	1-10	_01	-0.11	-0.24	-0.34	-0.19	0.08	0.50	1.01	1.49	1.81	1.78	2.01	2.94	3.59	3.32	2.98	2.50	1.98	1.55	1.08	0.46	-0.07	-0.09	0.24	0.38	0.19	-0.46	-0.96	-1.06	-0.93	-0.73	0.06	0.18	-0.02	-0.07	-0.02	0.00	0.01	0.01	0.00	-0.02	-0.04	-0.10	-0.33	-0.40	-0.30
S4	Corrective	4	1-10	_06	1.02	0.56	0.41	0.78	1.16	1.46	1.73	2.03	2.22	2.29	2.36	2.37	2.34	2.29	2.24	2.08	1.63	0.83	0.02	-0.51	-0.78	-0.87	-0.97	-0.80	-0.22	0.39	0.84	1.04	0.97	1.39	1.07	0.61	-0.02	-0.57	-0.72	-0.50	-0.17	0.15	0.40	0.34	0.02	-0.07	0.00	0.05	0.01
S4	Corrective	3	1-10	_15	0.55	0.68	0.86	1.04	1.15	1.36	1.65	1.88	2.09	2.18	1.40	1.79	2.43	2.28	1.88	1.95	1.94	1.85	1.76	1.67	1.58	1.48	1.39	1.29	1.12	0.68	-0.05	-0.71	-0.91	-0.93	-0.72	-0.57	-0.46	-0.35	-0.25	-0.30	-0.40	-0.43	-0.47	-0.53	-0.60	-0.60	-0.50	-0.36	-0.32
S4	Corrective	2	1-10	_21	0.26	0.08	0.17	0.68	1.20	1.56	1.78	1.98	2.20	2.27	2.16	2.27	2.44	2.57	2.44	2.23	1.90	1.42	0.69	-0.17	-0.54	-0.09	0.41	0.69	0.50	0.60	0.69	0.73	0.65	0.97	0.34	-0.24	-0.57	-0.86	-1.10	-1.07	-0.85	-0.58	-0.49	-0.61	-0.68	-0.66	-0.63	-0.62	-0.64
S4	Corrective	1	1-10	_30	0.24	-0.17	-0.58	-0.36	0.21	0.80	1.39	1.88	2.12	2.30	2.54	2.72	2.83	2.96	2.92	2.52	1.82	0.92	0.01	-0.58	-0.73	-0.40	-0.02	0.36	0.60	0.45	-0.03	-0.64	-1.01	-0.97	-0.43	-0.09	0.08	0.23	0.16	-0.26	-0.67	-0.58	-0.27	-0.12	-0.42	-0.59	-0.64	-0.71	-0.77
S4	Corrective	9	1-10	_32	1.05	1.23	1.49	1.75	1.88	1.71	1.71	1.77	1.80	1.86	1.95	1.92	1.84	1.83	1.96	1.95	1.84	1.60	1.16	0.63	0.10	-0.15	-0.04	0.15	0.10	-0.25	-0.63	-0.76	-1.70	-2.28	-1.24	-0.61	-0.46	-0.31	-0.16	-0.08	-0.16	-0.19	-0.20	-0.27	-0.45	-0.41	-0.32	-0.34	-0.43
S4	Corrective	0	1-10	_48	0.23	-0.11	0.29	0.38	0.39	0.67	1.40	1.96	2.44	2.56	2.16	2.35	3.02	3.26	3.10	2.71	2.07	1.39	0.73	0.12	-0.19	-0.16	0.09	0.42	0.65	0.69	0.53	0.17	-0.19	-0.26	0.13	-0.02	-0.37	-0.35	-0.20	-0.16	-0.19	-0.24	-0.28	-0.34	-0.39	-0.40	-0.39	-0.39	-0.48
S4	Corrective	8	1-10	_49	0.17	0.21	0.25	0.11	-0.21	-0.36	-0.13	0.25	0.64	1.03	1.43	1.92	2.43	2.92	3.26	3.27	2.88	2.20	0.91	-0.01	0.29	0.88	1.48	1.85	1.93	1.62	0.63	-0.47	-0.97	-0.75	-0.18	-0.15	-0.38	-0.47	-0.49	-0.49	-0.46	-0.44	-0.44	-0.44	-0.45	-0.47	-0.50	-0.54	-0.59
S4	Corrective	5	1-10	_61	0.78	0.56	0.70	0.98	1.16	1.41	1.72	1.96	2.13	2.22	2.21	2.43	2.76	3.01	2.67	2.25	2.01	1.57	0.94	0.36	-0.02	-0.09	0.00	0.23	0.44	0.51	0.47	0.27	-0.05	-0.33	-0.42	-0.31	-0.35	-0.40	-0.41	-0.40	-0.32	-0.26	-0.35	-0.54	-0.62	-0.46	-0.34	-0.36	-0.43
S4	Corrective	6	1-10	_76	-0.25	-0.22	-0.20	-0.20	-0.17	-0.07	0.20	0.55	0.91	1.26	1.65	2.01	2.41	2.80	2.88	2.70	2.63	2.39	2.03	1.54	1.13	0.87	0.97	0.93	0.73	0.63	0.68	0.77	0.74	0.34	-0.46	-0.50	-0.58	-0.73	-0.78	-0.67	-0.51	-0.35	-0.25	-0.35	-0.67	-0.77	-0.49	-0.31	-0.35
S5	Broad	0	91-100	_04	-0.28	-0.27	-0.26	-0.26	-0.25	-0.08	0.19	0.35	0.58	0.76	0.79	0.75	0.73	0.78	0.64	0.33	-0.01	-0.29	-0.49	-0.66	-0.84	-1.03	-0.92	-0.76	-0.60	-0.47	-0.47	0.62	5.32	5.22	1.95	0.27	0.10	0.18	0.41	0.64	0.75	0.82	0.90	0.95	0.96	0.96	0.93	0.84	0.71
S5	Broad	6	91-100	_18	-0.10	-0.08	-0.06	-0.04	-0.02	-0.02	0.04	0.12	0.19	0.27	0.41	0.51	0.56	0.54	0.51	0.44	0.31	0.13	-0.09	-0.32	-0.54	-0.67	-0.66	-0.63	-0.53	-0.41	-0.32	0.32	5.35	7.05	2.54	0.07	-0.31	-0.27	-0.17	-0.04	0.07	0.15	0.24	0.37	0.49	0.54	0.57	0.55	0.45
S5	Broad	7	91-100	_38	-0.06	-0.05	-0.03	-0.03	-0.06	-0.06	-0.01	0.09	0.19	0.24	0.27	0.27	0.27	0.27	0.28	0.24	0.09	-0.16	-0.41	-0.58	-0.68	-0.62	-0.38	-0.42	-0.46	-0.34	-0.23	1.81	6.16	6.22	2.16	0.10	-0.36	-0.40	-0.36	-0.22	-0.01	0.20	0.34	0.35	0.36	0.39	0.39	0.32	0.21
S5	Broad	9	91-100	_40	-0.41	-0.32	-0.12	0.22	0.59	0.87	1.10	1.31	1.35	1.23	1.15	1.35	1.83	2.35	2.34	2.00	1.77	1.48	1.14	0.88	0.37	-0.63	-0.78	-0.65	-0.51	-0.38	-0.29	-0.46	-0.60	-0.70	-0.99	-1.14	-1.21	-1.25	-1.27	-1.24	-1.13	-0.94	-0.71	-0.48	-0.24	0.02	0.28	0.54	0.78
S5	Broad	1	91-100	_41	-0.09	-0.06	-0.02	0.02	0.05	0.14	0.40	0.79	1.13	1.36	1.50	1.84	2.12	2.13	2.02	1.64	0.66	-0.26	-0.70	-1.02	-1.01	-0.76	-0.70	-0.79	-1.05	-1.34	-1.28	-1.00	-0.71	-0.42	-0.01	0.30	0.59	0.89	1.17	1.27	1.22	1.28	1.37	1.36	1.29	1.26	1.16	0.99	0.78
S5	Broad	8	91-100	_43	2.11	1.17	0.14	-0.10	-0.03	0.03	0.15	0.31	0.48	0.70	0.99	1.19	1.26	1.21	1.10	0.80	-0.43	-2.38	-3.31	-3.02	-2.26	-1.25	-0.98	-1.19	-1.88	-1.26	-0.40	-0.32	-0.20	-0.08	0.17	0.32	0.40	0.49	0.57	0.64	0.67	0.74	0.88	0.97	0.96	1.01	1.11	1.13	1.07
S5	Broad	5	91-100	_45	-0.24	-0.24	-0.22	-0.08	0.23	0.61	0.99	1.37	1.67	1.86	2.06	2.25	2.24	2.07	1.91	1.73	1.36	0.82	0.19	-0.42	-0.85	-0.85	-0.71	-0.65	-0.72	-1.08	-1.60	-1.66	-1.52	-1.37	-0.49	-0.04	0.12	0.28	0.43	0.57	0.68	0.76	0.81	0.84	0.90	0.93	0.92	0.91	0.82
S5	Broad	4	91-100	_47	0.33	0.36	0.35	0.25	0.17	0.44	0.81	0.98	1.09	1.05	1.15	1.70	2.33	2.49	2.23	1.76	1.25	0.73	0.14	-0.43	-0.80	-0.91	-0.93	-0.89	-0.89	-1.07	-1.11	-1.03	-0.94	-0.85	-0.57	-0.41	-0.34	-0.31	-0.31	-0.23	0.04	0.31	0.49	0.69	0.97	1.24	1.32	1.19	0.88
S5	Broad	3	91-100	_71	-0.24	-0.25	-0.29	-0.30	-0.25	-0.14	-0.02	0.09	0.19	0.28	0.36	0.39	0.40	0.37	0.32	0.31	0.27	0.07	-0.25	-0.47	-0.54	-0.54	-0.50	-0.45	-0.39	-0.33	-0.27	1.93	6.12	6.02	2.68	0.85	0.27	-0.03	-0.12	-0.13	-0.06	0.04	0.06	0.09	0.16	0.21	0.22	0.21	0.16
S5	Broad	2	91-100	_80	0.06	0.09	0.14	0.19	0.23	0.26	0.33	0.51	0.70	0.83	0.98	1.34	1.80	2.11	2.47	2.56	2.31	1.99	1.68	1.37	1.02	0.61	0.17	-0.27	-0.66	-0.86	-0.98	-0.56	-0.28	-0.32	-0.49	-0.60	-0.64	-0.69	-0.82	-0.89	-0.73	-0.48	-0.23	0.02	0.28	0.48	0.67	0.79	0.73
S5	Broad	1	81-90	_07	0.11	0.07	-0.07	-0.16	0.02	0.39	0.80	1.20	1.55	1.74	1.91	2.11	2.23	2.12	1.79	1.38	0.94	0.42	0.05	-0.04	0.04	0.00	-0.11	-0.21	-0.33	-0.58	-1.06	-1.45	-1.43	-1.35	-1.09	-0.94	-0.91	-0.93	-0.94	-0.74	0.03	1.15	1.75	1.52	1.26	1.34	1.39	1.37	1.31
S5	Broad	6	81-90	_10	-0.24	-0.15	-0.01	0.11	0.29	0.58	0.89	1.21	1.35	1.22	1.16	1.22	1.27	1.27	1.15	0.98	0.67	0.23	-0.09	-0.08	0.02	0.05	0.09	0.01	-0.24	-0.60	-1.15	-2.32	-2.95	-2.71	-1.54	-0.80	-0.67	-0.54	-0.25	0.17	0.54	0.74	0.88	1.03	1.15	1.09	0.98	1.04	1.04
S5	Broad	9	81-90	_27	-0.24	-0.20	-0.12	-0.05	0.00	0.03	0.08	0.16	0.22	0.24	0.24	0.23	0.22	0.21	0.21	0.22	0.20	0.17	0.07	-0.13	-0.31	-0.35	-0.36	-0.40	-0.41	-0.41	-0.42	-0.42	-0.42	-0.43	-0.43	-0.43	-0.42	-0.40	-0.39	-0.32	-0.19	-0.06	0.05	0.08	0.05	0.00	-0.06	-0.10	-0.12
S5	Broad	5	81-90	_31	-0.59	-0.57	-0.53	-0.52	-0.52	-0.48	-0.27	0.11	0.54	1.08	1.64	1.79	2.00	2.27	2.34	2.21	1.97	1.61	1.18	0.83	0.46	-0.06	-0.12	-0.16	-0.21	-0.25	-0.28	-0.46	-0.48	-0.39	0.20	0.37	0.33	0.32	0.41	0.54	0.67	0.86	1.11	1.31	1.42	1.45	1.30	1.00	0.71
S5	Broad	7	81-90	_66	-0.34	-0.33	-0.31	-0.29	-0.25	-0.11	0.37	1.04	1.60	1.80	1.84	1.86	1.85	1.80	1.67	1.42	1.01	0.47	-0.09	-0.51	-0.72	-0.68	-0.53	-0.44	-0.47	-0.59	-0.73	-0.66	-0.57	-0.53	-0.36	-0.17	0.05	0.26	0.44	0.63	0.80	0.88	0.89	0.88	0.84	0.76	0.67	0.57	0.46
S5	Broad	3	81-90	_75	-0.21	-0.15	-0.06	0.02	0.13	0.48	1.10	1.64	1.81	1.81	1.71	1.76	1.71	1.52	1.33	1.14	0.81	0.31	-0.22	-0.67	-1.11	-1.44	-1.55	-1.52	-0.98	-0.26	0.12	-0.11	-0.31	-0.34	-0.45	-0.47	-0.25	0.09	0.35	0.52	0.68	0.80	0.91	0.86	0.68	0.63	0.57	0.40	0.08
S5	Broad	2	81-90	_82	0.31	0.36	0.46	0.61	0.76	0.94	1.14	1.27	1.33	1.30	1.21	1.28	1.50	1.66	1.55	1.20	0.69	0.06	-0.61	-1.15	-1.35	-1.17	-0.93	-0.70	-0.58	-0.65	-0.89	-0.95	-0.80	-0.58	0.07	0.39	0.38	0.47	0.66	0.90	1.09	1.26	1.35	1.23	1.01	1.02	1.02	0.79	0.28
S5	Broad	4	81-90	_87	0.55	0.68	0.86	1.04	1.05	0.83	0.98	1.50	1.85	1.81	1.51	1.46	1.43	1.22	0.86	0.54	0.23	-0.10	-0.40	-0.58	-0.63	-0.60	-0.59	-0.70	-0.94	-1.33	-1.81	-2.02	-1.93	-1.75	-1.24	-0.87	-0.72	-0.66	-0.66	-0.57	-0.21	0.31	0.79	1.04	1.18	1.26	1.29	1.25	1.13
S5	Broad	0	81-90	_89	0.38	0.45	0.65	0.94	1.15	1.34	1.48	1.55	1.57	1.58	1.67	1.88	2.15	2.27	2.07	1.71	1.29	0.72	0.09	-0.34	-0.52	-0.56	-0.57	-0.63	-0.77	-0.97	-1.22	-1.44	-1.49	-1.49	-1.49	-1.50	-1.50	-1.49	-0.84	0.32	0.61	0.71	0.73	0.60	0.61	0.83	0.98	0.91	0.66
S5	Broad	8	81-90	_94	-0.44	-0.40	-0.34	-0.28	-0.24	-0.17	-0.07	0.02	0.05	0.04	0.07	0.14	0.20	0.19	0.11	0.06	0.02	-0.08	-0.24	-0.41	-0.56	-0.57	-0.54	-0.58	-0.61	-0.57	-0.50	-0.44	-0.37	-0.30	-0.14	-0.02	0.04	0.11	0.01	-0.23	-0.26	-0.16	-0.04	-0.02	-0.04	0.03	0.08	0.05	-0.04
S5	Broad	9	71-80	_13	-0.55	-0.56	-0.56	-0.58	-0.61	-0.43	0.09	0.71	1.31	1.62	1.59	1.67	1.74	1.71	1.68	1.67	1.41	0.83	0.23	-0.29	-0.78	-1.21	-1.28	-1.14	-0.99	-0.84	-0.74	-1.05	-0.98	-0.67	0.00	0.43	0.65	0.87	1.04	1.01	1.04	1.23	1.34	1.27	1.11	1.06	1.01	0.97	0.91
S5	Broad	7	71-80	_20	1.13	1.11	0.98	0.75	0.60	0.62	0.72	0.86	1.04	1.20	1.34	1.80	2.18	1.71	1.41	1.30	0.88	0.22	-0.39	-0.80	-1.13	-1.29	-1.47	-1.27	-1.02	-0.76	-0.59	-0.71	-1.13	-1.00	-0.23	0.29	0.52	0.74	0.96	1.10	1.13	1.14	1.12	1.15	1.31	1.56	1.85	1.82	1.46
S5	Broad	8	71-80	_24	0.73	0.79	0.88	0.96	0.95	0.66	0.63	0.90	1.21	1.43	1.59	1.68	1.74	1.81	1.86	1.80	1.64	1.40	1.09	0.72	0.27	-0.19	-0.40	-0.38	-0.37	-0.43	-0.57	-0.90	-1.17	-1.11	-0.73	-0.52	-0.52	-0.54	-0.44	-0.23	0.01	0.26	0.48	0.63	0.67	0.71	0.78	0.77	0.64
S5	Broad	6	71-80	_42	0.75	0.68	0.56	0.55	0.74	1.07	1.40	1.63	1.74	1.72	1.62	1.61	1.74	1.86	1.80	1.55	1.06	0.35	-0.33	-0.68	-0.63	-0.32	-0.34	-0.37	-0.43	-0.69	-1.16	-1.46	-1.39	-1.26	-0.87	-0.54	-0.26	0.00	0.27	0.55	0.77	0.88	0.96	1.06	1.24	1.32	1.30	1.20	1.11
S5	Broad	1	71-80	_51	0.01	0.01	0.00	0.00	0.02	0.08	0.17	0.29	0.40	0.41	0.35	0.44	0.57	0.50	0.34	0.20	0.06	-0.09	-0.23	-0.37	-0.45	-0.40	-0.38	-0.45	-0.53	-0.60	-0.66	-0.70	-0.67	-0.62	-0.39	-0.23	-0.14	-0.08	-0.03	0.02	0.07	0.09	0.07	0.04	0.03	0.10	0.17	0.16	0.13
S5	Broad	5	71-80	_55	-0.14	-0.06	0.04	0.04	-0.08	0.09	0.62	1.21	1.69	1.84	1.85	1.96	2.11	2.17	2.06	1.75	1.30	0.77	0.26	-0.14	-0.37	-0.33	-0.46	-0.63	-0.75	-0.97	-1.24	-1.16	-1.03	-0.90	-0.45	-0.35	-0.56	-0.52	-0.21	0.15	0.44	0.63	0.75	0.68	0.74	0.93	1.04	0.99	0.82
S5	Broad	0	71-80	_67	0.15	0.15	0.13	0.12	0.16	0.22	0.30	0.41	0.48	0.43	0.31	0.37	0.47	0.49	0.41	0.25	-0.02	-0.33	-0.56	-0.66	-0.69	-0.67	-0.61	-0.54	-0.45	-0.36	-0.22	2.46	6.17	5.49	2.23	0.95	0.21	0.07	0.03	0.05	0.06	0.06	0.05	0.04	0.08	0.28	0.38	0.29	0.25
S5	Broad	2	71-80	_68	-0.48	-0.47	-0.46	-0.46	-0.46	-0.43	-0.36	-0.27	-0.19	-0.10	-0.02	0.05	0.12	0.19	0.27	0.28	0.17	-0.01	-0.21	-0.34	-0.36	-0.36	-0.36	-0.36	-0.36	-0.35	-0.35	-0.35	-0.34	-0.30	-0.12	0.01	0.06	0.11	0.14	0.03	-0.07	-0.05	-0.02	0.01	0.00	-0.03	-0.06	-0.07	-0.06
S5	Broad	3	71-80	_69	-0.32	-0.26	-0.17	-0.17	-0.22	-0.01	0.62	1.33	1.79	1.71	1.46	1.33	1.19	1.14	1.21	1.22	1.13	1.02	0.90	0.79	0.65	0.50	0.34	0.06	-0.38	-0.76	-1.31	-1.62	-1.40	-1.07	-0.56	-0.18	0.12	0.43	0.73	0.91	0.90	0.96	1.06	1.07	1.11	1.15	1.17	1.19	1.10
S5	Broad	4	71-80	_100	0.46	0.54	0.66	0.78	0.90	0.95	0.86	0.87	1.25	1.72	1.88	1.90	1.82	1.65	1.48	1.27	0.73	-0.02	-0.57	-0.76	-0.76	-0.72	-0.66	-0.57	-0.59	-0.83	-1.23	-1.35	-1.28	-1.20	-0.96	-0.79	-0.67	-0.50	-0.32	0.20	1.04	1.63	1.46	1.21	1.22	1.27	1.17	0.98	0.75
S5	Broad	6	61-70	_09	-0.49	-0.55	-0.62	-0.49	-0.22	0.13	0.52	0.80	1.09	1.31	1.35	1.49	1.80	2.03	1.94	1.51	0.87	0.26	-0.07	-0.06	0.07	0.25	0.45	0.53	-0.07	-0.64	-1.18	-1.61	-1.57	-1.34	-0.77	-0.46	-0.38	-0.30	-0.14	0.09	0.36	0.63	0.85	1.00	1.24	1.39	1.44	1.43	1.43
S5	Broad	2	61-70	_37	0.01	0.14	0.36	0.52	0.61	0.81	1.12	1.46	1.75	1.92	1.90	2.02	2.50	2.19	1.71	1.52	1.03	0.35	-0.30	-0.78	-1.19	-1.02	-0.88	-0.88	-0.98	-1.20	-1.27	-1.20	-1.12	-1.00	-0.58	-0.32	-0.19	-0.01	0.21	0.43	0.63	0.80	0.88	0.83	0.75	0.80	0.84	0.83	0.83
S5	Broad	5	61-70	_44	-1.59	-1.68	-1.81	-1.94	-1.46	0.24	1.17	1.46	1.78	1.97	1.90	1.82	1.72	1.63	1.51	1.36	1.07	0.45	-0.20	-0.60	-0.78	-0.65	-0.53	-0.50	-0.68	-1.23	-1.52	-1.46	-1.36	-1.25	-0.67	-0.33	-0.23	-0.18	-0.13	-0.02	0.18	0.44	0.66	0.76	0.91	1.28	1.62	1.59	1.45
S5	Broad	4	61-70	_57	4.08	2.99	1.39	0.22	-0.10	-0.13	0.00	0.29	0.62	0.95	1.28	1.54	1.80	2.03	2.07	1.89	1.67	1.40	0.92	0.32	-0.23	-0.62	-0.80	-0.80	-0.77	-0.83	-0.89	-0.82	-0.73	-0.64	-0.35	-0.13	-0.03	0.07	0.08	0.07	0.33	0.52	0.49	0.43	0.38	0.33	0.27	0.21	0.12
S5	Broad	7	61-70	_58	-0.19	-0.16	-0.18	-0.33	-0.38	-0.12	0.56	1.36	2.04	2.12	1.87	1.79	1.75	1.72	1.61	1.38	0.96	0.44	0.00	-0.41	-0.82	-0.80	-0.69	-0.72	-0.83	-1.27	-1.59	-1.51	-1.37	-1.20	-0.58	-0.12	0.13	0.32	0.51	0.70	0.92	1.12	1.22	1.11	0.96	1.00	1.03	1.03	1.07
S5	Broad	9	61-70	_62	-0.39	-0.33	-0.25	-0.16	-0.08	0.00	0.07	0.17	0.28	0.33	0.34	0.33	0.32	0.29	0.20	0.13	0.08	-0.10	-0.43	-0.74	-0.81	-0.79	-0.75	-0.65	-0.51	-0.37	-0.29	-0.38	-0.41	-0.40	-0.36	-0.34	-0.34	-0.39	-0.44	-0.42	-0.34	-0.22	-0.18	-0.22	-0.15	-0.03	0.05	0.05	-0.01
S5	Broad	3	61-70	_63	0.49	0.34	-0.01	0.23	0.78	1.18	1.51	1.60	1.47	1.32	1.49	1.59	1.52	1.37	1.16	0.85	0.43	-0.10	-0.67	-1.02	-1.08	-0.90	-0.83	-0.96	-1.21	-1.59	-2.03	-2.30	-2.26	-2.05	-1.26	-0.90	-0.91	-0.80	-0.55	-0.26	0.03	0.33	0.68	0.97	1.25	1.45	1.46	1.30	1.00
S5	Broad	1	61-70	_64	0.44	0.12	-0.37	-0.66	-0.60	-0.23	0.40	0.88	1.15	1.55	1.98	2.32	2.48	2.40	2.20	1.87	1.36	0.75	0.21	-0.15	-0.37	-0.47	-0.57	-0.63	-0.70	-0.81	-0.90	-0.88	-0.86	-0.84	-0.77	-0.68	-0.44	-0.25	-0.05	0.37	0.75	0.82	0.70	0.65	0.66	0.68	0.71	0.71	0.53
S5	Broad	0	61-70	_77	0.01	0.00	-0.04	-0.07	-0.03	0.10	0.26	0.41	0.51	0.50	0.45	0.53	0.64	0.68	0.61	0.44	0.24	-0.04	-0.27	-0.38	-0.41	-0.38	-0.34	-0.32	-0.38	-0.92	-1.77	-1.94	-1.75	-1.50	-0.87	-0.54	-0.37	-0.30	-0.29	-0.30	-0.27	-0.22	-0.16	-0.10	-0.04	0.04	0.11	0.18	0.24
S5	Broad	8	61-70	_97	5.29	4.05	2.18	0.56	-0.09	-0.04	0.30	0.69	0.89	0.81	0.89	1.13	1.28	1.23	1.00	0.62	0.17	-0.25	-0.50	-0.55	-0.51	-0.37	-0.23	-0.08	0.06	0.21	0.25	0.12	0.05	-0.02	-0.25	-0.33	-0.29	-0.20	-0.04	0.16	0.36	0.52	0.62	0.65	0.65	0.61	0.53	0.49	0.48
S5	Broad	2	51-60	_05	5.23	4.18	2.60	1.15	0.42	0.34	0.47	0.75	0.99	1.05	1.00	0.99	0.97	0.96	0.97	0.91	0.71	0.47	0.19	-0.18	-0.60	-0.84	-1.01	-1.03	-0.98	-0.93	-0.77	-0.31	0.23	0.19	-0.20	-0.44	-0.50	-0.51	-0.48	-0.31	0.06	0.45	0.58	0.38	0.50	0.90	1.10	0.96	0.53
S5	Broad	8	51-60	_19	0.12	0.18	0.31	0.58	0.89	1.18	1.45	1.60	1.70	1.84	2.10	2.15	2.02	1.72	1.22	0.60	-0.06	-0.75	-1.10	-1.08	-1.00	-0.96	-0.93	-0.93	-1.06	-1.33	-1.45	-1.37	-1.25	-1.12	-0.73	-0.52	-0.41	-0.20	0.15	0.51	0.78	0.99	1.08	1.06	0.71	0.12	-0.34	-0.14	0.59
S5	Broad	6	51-60	_22	-0.32	-0.26	-0.16	-0.09	-0.11	-0.18	0.01	0.59	1.26	1.69	1.88	2.09	2.31	2.22	1.71	0.91	-0.20	-1.13	-1.39	-1.48	-1.58	-1.29	-0.96	-0.93	-1.07	-1.32	-1.50	-1.45	-1.34	-1.17	-0.73	-0.43	-0.32	-0.10	0.21	0.51	0.81	1.03	1.09	1.05	1.09	1.31	1.50	1.44	1.21
S5	Broad	9	51-60	_39	-0.11	-0.10	-0.08	-0.08	-0.04	0.07	0.20	0.29	0.29	0.24	0.22	0.23	0.24	0.22	0.11	-0.25	-0.68	-0.73	-0.52	-0.45	-0.43	-0.40	-0.36	-0.36	-0.42	-0.44	-0.43	-0.41	-0.40	-0.38	-0.34	-0.31	-0.30	-0.31	-0.32	-0.26	-0.14	-0.02	0.06	0.07	0.03	0.07	0.13	0.15	0.10
S5	Broad	3	51-60	_53	-0.09	0.05	0.27	0.49	0.67	0.73	0.84	1.22	1.71	1.83	1.65	1.58	1.59	1.57	1.37	0.96	0.35	-0.32	-0.74	-0.92	-1.01	-1.01	-0.92	-0.78	-0.74	-0.92	-1.33	-1.63	-1.57	-1.36	-0.72	-0.24	-0.06	0.12	0.29	0.33	0.31	0.48	0.73	1.04	1.20	1.30	1.42	1.44	1.28
S5	Broad	7	51-60	_56	0.15	0.19	0.25	0.28	0.14	-0.07	0.35	1.29	2.09	2.30	2.32	2.40	2.40	2.29	2.18	2.06	1.86	1.62	1.39	1.16	0.88	0.58	0.25	-0.03	-0.32	-0.58	-0.76	-0.81	-0.82	-0.83	-0.87	-0.87	-0.83	-0.73	-0.48	-0.13	0.24	0.50	0.66	0.73	0.68	0.60	0.63	0.86	1.02
S5	Broad	0	51-60	_65	-0.88	-0.77	-0.45	-0.28	-0.32	-0.34	-0.28	-0.03	0.30	0.64	0.98	1.28	1.59	2.06	2.66	2.65	2.21	1.76	1.11	0.42	-0.24	-0.76	-0.71	-0.55	-0.75	-0.96	-1.21	-1.47	-1.50	-1.31	-0.56	-0.20	-0.02	0.15	0.41	0.68	0.86	0.96	1.00	0.96	0.85	1.18	1.81	1.57	1.17
S5	Broad	1	51-60	_74	0.12	0.21	0.39	0.59	0.86	1.17	1.47	1.70	1.81	1.87	1.88	1.86	1.83	1.79	1.69	1.53	1.33	1.06	0.64	0.12	-0.42	-0.93	-0.90	-0.74	-0.54	-0.35	-0.25	0.12	-0.30	-1.31	-3.51	-3.71	-1.38	-0.53	-0.55	-0.53	-0.43	-0.39	-0.39	-0.39	-0.40	-0.40	-0.41	-0.09	0.80
S5	Broad	4	51-60	_93	-0.29	-0.29	-0.29	-0.30	-0.31	-0.23	-0.04	0.15	0.25	0.30	0.30	0.38	0.55	0.51	0.26	0.07	-0.05	-0.18	-0.30	-0.43	-0.56	-0.68	-0.68	-0.55	-0.39	-0.26	0.10	2.30	5.17	5.42	3.50	2.23	1.59	0.97	0.39	0.06	0.00	0.04	0.16	0.27	0.31	0.33	0.34	0.30	0.23
S5	Broad	5	51-60	_95	-0.79	-0.80	-0.89	-0.83	-0.30	0.23	0.51	0.68	0.85	1.05	1.24	1.22	0.95	0.73	0.67	0.48	0.15	-0.19	-0.50	-0.76	-1.04	-1.26	-1.34	-1.33	-1.13	-0.79	-0.48	-0.31	0.29	5.03	4.00	1.02	0.10	0.06	0.15	0.29	0.47	0.70	0.94	1.04	0.99	0.94	0.94	0.91	0.73
S5	Broad	0	41-50	_02	1.17	0.85	0.27	-0.08	-0.14	0.15	0.64	1.13	1.45	1.40	1.51	2.19	2.60	2.41	1.81	0.72	-0.27	-0.80	-1.06	-1.29	-1.28	-0.88	-0.55	-0.49	-0.63	-0.90	-1.15	-1.18	-1.14	-1.09	-0.90	-0.87	-1.00	-0.97	-0.51	0.46	1.54	1.87	0.80	0.10	0.03	0.50	0.92	0.80	0.51
S5	Broad	9	41-50	_03	0.20	-0.13	-0.51	-0.60	-0.44	-0.07	0.50	0.94	1.09	1.06	1.07	1.32	1.74	2.16	2.35	2.15	1.76	1.39	0.98	0.50	-0.13	-0.79	-1.17	-1.03	-0.78	-0.69	-0.72	-1.00	-1.18	-1.10	-0.57	-0.23	-0.12	0.10	0.49	0.86	1.07	1.20	1.20	1.22	1.30	1.34	1.37	1.37	1.18
S5	Broad	4	41-50	_14	5.60	4.62	3.27	1.91	0.75	0.36	0.35	0.57	0.84	0.89	0.79	0.72	0.63	0.65	0.77	0.70	0.43	0.03	-0.33	-0.54	-0.45	-0.33	-0.36	-0.47	-0.60	-0.84	-1.11	-1.15	-1.07	-0.98	-0.66	-0.45	-0.36	-0.29	-0.26	-0.24	-0.26	-0.29	-0.17	0.26	0.53	0.64	0.67	0.62	0.49
S5	Broad	2	41-50	_29	-0.71	-0.67	-0.51	-0.23	0.11	0.45	0.73	0.96	1.22	1.53	1.85	2.21	2.32	2.26	2.08	1.72	1.07	0.09	-0.78	-1.35	-1.82	-1.53	-0.70	-0.61	-0.76	-0.81	-0.82	-0.82	-0.83	-0.83	-0.86	-0.88	-0.84	-0.70	-0.51	-0.26	0.02	0.34	0.85	1.25	1.39	1.47	1.55	1.56	1.40
S5	Broad	5	41-50	_34	0.19	0.24	0.34	0.40	0.44	0.59	0.83	1.06	1.38	1.72	1.91	2.03	2.12	2.12	1.95	1.57	1.09	0.51	-0.18	-0.78	-1.11	-1.24	-1.39	-1.16	-0.89	-0.62	-0.47	-0.67	-0.81	-0.73	-0.38	-0.01	0.34	0.51	0.66	0.87	1.03	1.12	1.14	0.96	0.72	0.78	0.95	1.03	0.96
S5	Broad	8	41-50	_73	-0.34	-0.25	-0.03	0.22	0.49	0.82	1.05	1.15	1.23	1.31	1.44	1.55	1.58	1.49	1.28	0.97	0.58	0.00	-0.61	-0.94	-1.16	-1.47	-1.70	-1.35	-0.73	-0.11	0.38	0.52	0.47	0.41	0.18	0.04	-0.08	-0.15	-0.07	0.18	0.48	0.74	0.90	0.95	1.00	1.38	1.58	1.25	0.76
S5	Broad	3	41-50	_88	0.58	0.75	0.99	1.23	1.37	1.28	1.26	1.41	1.68	1.87	1.95	1.97	1.93	1.82	1.60	1.31	0.97	0.62	0.34	0.14	-0.07	-0.46	-1.27	-1.75	-1.39	-0.95	-0.67	-0.75	-0.69	-0.53	0.35	0.65	0.59	0.33	0.13	0.12	0.25	0.46	0.65	0.73	0.69	0.60	0.57	0.54	0.52
S5	Broad	6	41-50	_90	-0.78	-0.71	-0.61	-0.51	-0.26	0.77	1.43	1.66	1.77	1.75	1.73	1.73	1.62	1.37	1.16	1.06	0.87	0.37	-0.30	-0.79	-0.96	-1.12	-1.24	-1.25	-1.21	-1.23	-1.28	-1.23	-1.15	-1.07	-0.80	-0.63	-0.57	-0.52	-0.42	-0.12	0.33	0.80	1.24	1.46	1.53	1.40	1.27	1.23	1.22
S5	Broad	1	41-50	_91	1.19	0.69	0.16	0.06	0.20	0.34	0.42	0.43	0.38	0.35	0.40	0.42	0.37	0.24	0.05	-0.17	-0.39	-0.58	-0.69	-0.70	-0.66	-0.60	-0.59	-0.61	-0.54	0.26	1.93	2.75	2.29	1.73	0.36	-0.39	-0.52	-0.51	-0.40	-0.26	-0.13	0.01	0.13	0.20	0.21	0.17	0.17	0.19	0.15
S5	Broad	7	41-50	_96	0.71	0.87	1.11	1.35	1.58	1.65	1.38	1.34	1.47	1.50	1.44	1.55	1.65	1.71	1.72	1.64	1.34	0.79	0.24	-0.09	-0.25	-0.42	-0.79	-0.97	-1.04	-1.08	-0.99	-0.87	-0.76	-0.64	-0.23	-0.01	0.06	0.12	0.24	0.39	0.53	0.67	0.76	0.77	0.82	0.93	1.01	1.03	0.87
S5	Broad	2	31-40	_11	-0.77	-0.75	-0.73	-0.69	0.23	1.57	1.89	2.15	1.93	1.24	0.98	0.88	0.80	0.95	1.31	1.46	1.31	0.89	0.31	-0.19	-0.51	-0.94	-1.17	-1.17	-1.02	-0.83	-0.70	-0.75	-1.03	-1.02	-0.79	-0.58	-0.23	0.14	0.39	0.60	0.78	0.97	1.08	0.99	0.98	1.24	1.40	1.22	0.88
S5	Broad	6	31-40	_12	1.36	1.22	0.95	0.82	0.90	1.09	1.35	1.63	1.79	1.79	1.67	1.57	1.43	1.33	1.37	1.42	1.25	0.87	0.42	-0.02	-0.48	-0.72	-0.80	-0.88	-0.95	-1.02	-0.97	-0.94	-0.99	-1.01	-1.08	-1.11	-1.11	-1.06	-1.00	-0.89	-0.75	-0.56	-0.37	-0.17	0.03	0.22	0.40	0.58	0.67
S5	Broad	4	31-40	_25	1.19	1.34	1.57	1.79	1.52	0.85	0.91	1.27	1.64	1.82	1.87	1.88	1.87	1.77	1.64	1.48	1.25	0.92	0.60	0.44	0.39	0.30	-0.32	-0.77	-1.02	-1.27	-1.47	-1.45	-1.30	-1.14	-0.51	-0.24	-0.15	0.01	0.22	0.37	0.53	0.65	0.67	0.67	0.78	1.02	1.08	0.84	0.45
S5	Broad	1	31-40	_46	-0.65	-0.68	-0.73	-0.78	-0.83	-0.57	0.48	1.16	1.40	1.52	1.66	1.99	2.51	2.64	2.25	1.71	1.17	0.63	0.09	-0.35	-0.53	-0.50	-0.41	-0.31	-0.21	-0.11	-0.05	-0.15	-0.10	-0.23	-0.76	-0.97	-0.93	-0.79	-0.55	-0.18	0.21	0.58	0.77	0.71	0.79	1.12	1.40	1.41	1.09
S5	Broad	8	31-40	_54	0.13	0.16	0.08	-0.15	-0.18	0.20	0.77	1.34	1.73	1.87	1.93	1.97	1.99	1.97	1.85	1.51	0.83	-0.05	-0.74	-0.98	-0.89	-0.74	-0.67	-0.72	-0.90	-1.20	-1.41	-1.40	-1.30	-1.15	-0.69	-0.41	-0.37	-0.33	-0.15	0.14	0.45	0.76	0.98	1.05	1.01	0.94	0.87	0.82	0.81
S5	Broad	5	31-40	_59	-0.43	-0.42	-0.40	-0.38	-0.42	-0.55	-0.60	-0.43	-0.05	0.20	0.24	0.23	0.19	0.16	0.11	0.02	-0.15	-0.37	-0.54	-0.61	-0.61	-0.52	-0.42	-0.33	-0.33	-0.39	-0.46	-0.49	-0.48	-0.45	-0.34	-0.28	-0.26	-0.23	-0.19	-0.14	-0.09	-0.06	-0.04	-0.03	-0.01	0.00	0.00	-0.05	-0.11
S5	Broad	7	31-40	_70	-0.01	0.05	0.14	0.24	0.31	0.29	0.30	0.37	0.39	0.39	0.38	0.39	0.39	0.36	0.32	0.25	0.14	0.00	-0.13	-0.26	-0.33	-0.34	-0.40	-0.46	-0.55	-0.65	-0.65	-0.64	-0.62	-0.61	-0.56	-0.51	-0.45	-0.38	-0.28	-0.17	-0.10	-0.05	-0.01	0.02	0.02	0.05	0.08	0.12	0.15
S5	Broad	0	31-40	_79	-0.16	-0.13	-0.09	0.00	0.26	0.70	1.13	1.42	1.62	1.74	1.74	1.57	1.33	1.09	0.85	0.61	0.36	0.12	-0.11	-0.30	-0.41	-0.36	-0.30	-0.32	-0.49	-0.79	-1.05	-1.09	-1.03	-0.94	-0.51	-0.22	-0.08	0.08	0.07	0.23	0.74	1.01	1.06	1.06	1.08	1.48	2.12	2.15	1.50
S5	Broad	9	31-40	_85	-0.44	-0.39	-0.22	0.10	0.49	0.85	1.15	1.39	1.58	1.76	1.89	1.85	1.75	1.63	1.52	1.41	1.26	0.96	0.64	0.46	0.37	0.13	-0.10	-0.33	-0.55	-0.78	-0.98	-0.97	-0.99	-0.84	-0.32	0.00	0.13	0.26	0.38	0.51	0.64	0.78	0.93	1.04	1.11	1.15	1.10	0.92	0.65
S5	Broad	3	31-40	_92	-0.17	-0.16	-0.23	-0.31	-0.28	-0.11	0.28	0.65	0.85	1.10	1.50	1.76	1.91	2.00	2.00	1.88	1.46	0.67	-0.14	-0.69	-0.85	-0.87	-0.87	-0.90	-0.97	-1.09	-1.31	-1.41	-1.25	-1.04	-0.42	-0.01	0.18	0.37	0.46	0.44	0.64	1.00	1.22	1.21	1.15	1.14	1.21	1.27	1.20
S5	Broad	4	21-30	_08	0.67	0.15	-0.28	-0.49	-0.44	0.06	0.74	1.31	1.45	1.23	1.16	1.34	1.50	1.51	1.41	1.21	0.91	0.55	0.16	-0.15	-0.31	-0.35	-0.33	-0.28	-0.25	-0.35	-0.94	-3.38	-4.54	-4.01	-1.97	-0.80	-0.45	-0.39	-0.37	-0.27	0.08	0.62	1.19	1.51	1.27	0.91	0.80	0.84	0.91
S5	Broad	8	21-30	_17	-0.24	-0.28	-0.34	-0.37	-0.33	-0.21	-0.06	0.09	0.17	0.13	0.13	0.24	0.36	0.39	0.35	0.27	0.15	0.01	-0.15	-0.27	-0.36	-0.47	-0.57	-0.59	-0.58	-0.56	-0.35	2.81	5.80	5.63	3.17	1.77	1.12	0.52	0.08	-0.14	-0.16	-0.09	-0.02	0.03	0.02	0.00	-0.01	-0.01	-0.02
S5	Broad	5	21-30	_23	-0.37	-0.34	-0.30	-0.29	-0.31	-0.14	0.35	0.93	1.47	1.67	1.60	1.70	1.79	1.69	1.37	0.78	-0.02	-0.53	-0.69	-0.75	-0.75	-0.68	-0.66	-0.78	-1.07	-1.55	-1.74	-1.59	-1.36	-1.11	-0.67	-0.28	-0.01	0.25	0.44	0.46	0.63	0.85	0.90	0.99	1.05	1.03	1.01	0.98	0.95
S5	Broad	7	21-30	_26	0.05	0.11	0.26	0.46	0.72	1.07	1.42	1.54	1.38	1.19	1.37	1.62	1.73	1.66	1.49	1.27	1.02	0.74	0.39	-0.06	-0.50	-0.74	-0.80	-0.83	-0.97	-1.03	-0.98	-0.92	-0.87	-0.81	-0.66	-0.62	-0.65	-0.57	-0.30	0.03	0.36	0.69	1.00	1.23	1.43	1.58	1.54	1.26	0.67
S5	Broad	2	21-30	_35	-0.27	-0.26	-0.26	-0.29	-0.31	-0.27	-0.11	0.12	0.29	0.35	0.39	0.43	0.49	0.52	0.49	0.39	0.15	-0.14	-0.37	-0.51	-0.55	-0.54	-0.51	-0.50	-0.53	-0.61	-0.66	-0.66	-0.65	-0.63	-0.60	-0.58	-0.56	-0.47	-0.36	-0.31	-0.21	-0.11	-0.01	0.08	0.12	0.11	0.09	0.06	0.02
S5	Broad	3	21-30	_78	0.58	0.12	-0.36	-0.48	-0.44	0.14	1.31	2.39	2.54	2.11	1.95	2.05	2.15	2.12	1.89	1.40	0.72	0.07	-0.38	-0.57	-0.62	-0.62	-0.61	-0.60	-0.59	-0.67	-0.91	-0.96	-0.88	-0.80	-0.45	-0.24	-0.17	-0.17	-0.23	-0.23	-0.02	0.16	0.25	0.38	0.48	0.65	0.79	0.79	0.75
S5	Broad	9	21-30	_81	-0.05	0.06	0.26	0.44	0.59	0.81	1.05	1.21	1.28	1.25	1.21	1.34	1.47	1.43	1.34	1.32	1.36	1.27	1.05	0.81	0.54	0.26	-0.05	-0.34	-0.58	-1.05	-1.56	-1.68	-1.49	-1.27	-0.72	-0.35	-0.18	-0.09	-0.08	-0.04	0.17	0.44	0.69	0.78	0.89	1.11	1.42	1.68	1.53
S5	Broad	6	21-30	_86	-0.73	-0.75	-0.78	-0.80	-0.52	0.16	0.43	0.51	0.62	0.64	0.53	0.54	0.61	0.67	0.67	0.56	0.28	-0.16	-0.50	-0.67	-0.72	-0.77	-0.76	-0.64	-0.47	-0.31	-0.27	-0.30	-0.31	-0.30	-0.30	-0.29	-0.29	-0.27	-0.19	-0.07	0.04	0.18	0.29	0.35	0.36	0.35	0.34	0.34	0.33
S5	Broad	0	21-30	_98	-0.18	-0.19	-0.28	-0.29	-0.05	0.38	0.81	1.07	1.30	1.46	1.33	1.39	1.73	1.95	1.82	1.46	0.70	-0.26	-0.84	-1.15	-0.91	-0.38	-0.07	-0.08	-0.16	-0.25	-0.28	-0.28	-0.28	-0.28	-0.28	-0.28	-0.22	-0.03	0.10	0.26	0.69	0.99	1.20	1.46	1.86	2.01	1.92	1.60	1.03
S5	Broad	1	21-30	_99	0.61	0.79	1.04	1.30	1.53	1.59	1.62	1.75	1.87	1.76	1.34	1.38	1.55	1.66	1.64	1.48	1.12	0.61	-0.01	-0.67	-1.24	-1.38	-1.39	-1.20	-0.99	-0.78	-0.70	-0.97	-1.01	-0.96	-0.79	-0.71	-0.71	-0.75	-0.75	-0.63	-0.45	-0.28	-0.10	0.07	0.27	0.43	0.60	0.77	0.89
S5	Broad	4	11-20	_16	0.28	0.37	0.46	0.49	0.42	0.34	0.47	0.81	1.16	1.52	1.87	2.03	2.13	2.13	2.07	1.97	1.74	1.31	0.72	0.13	-0.28	-0.15	-0.15	-0.42	-0.71	-1.00	-1.37	-1.45	-1.35	-1.23	-0.91	-0.73	-0.71	-0.67	-0.52	-0.33	-0.08	0.16	0.36	0.57	0.86	1.04	0.98	0.82	0.65
S5	Broad	9	11-20	_28	-0.63	-0.69	-0.78	-0.65	-0.19	0.44	0.81	1.01	1.16	1.15	1.23	1.47	1.81	2.11	2.13	1.78	1.24	0.62	0.01	-0.52	-0.98	-1.29	-1.14	-0.90	-0.65	-0.43	-0.27	-0.21	-0.20	-0.10	0.38	0.64	0.73	0.79	0.85	0.91	0.97	1.03	1.08	1.13	1.25	1.25	1.08	0.79	0.42
S5	Broad	8	11-20	_33	-0.09	-0.13	-0.21	-0.31	-0.36	-0.33	-0.22	-0.07	0.08	0.22	0.39	0.58	0.69	0.66	0.62	0.56	0.16	-0.45	-0.71	-0.65	-0.59	-0.53	-0.52	-0.55	-0.66	-0.82	-0.91	-0.86	-0.80	-0.71	-0.47	-0.34	-0.25	-0.20	-0.14	-0.08	-0.01	0.05	0.12	0.18	0.24	0.28	0.27	0.34	0.34
S5	Broad	0	11-20	_36	-1.36	-1.21	-0.93	-0.76	-0.69	-0.54	-0.06	0.63	1.10	1.01	0.88	1.16	1.49	1.63	1.47	0.94	0.25	-0.38	-0.71	-0.77	-0.73	-0.46	-0.14	-0.07	-0.51	-1.14	-1.59	-1.58	-1.39	-1.19	-0.44	0.00	0.13	0.40	0.89	1.19	1.26	1.27	1.12	1.02	1.37	1.53	1.53	1.44	1.30
S5	Broad	5	11-20	_50	-0.20	-0.13	0.09	0.29	0.75	1.47	2.03	2.21	2.11	2.02	2.02	2.05	2.02	1.89	1.69	1.40	1.05	0.67	0.27	-0.09	-0.38	-0.45	-0.40	-0.51	-0.68	-0.69	-0.62	-0.54	-0.46	-0.38	-0.15	0.00	0.07	0.14	0.20	0.25	0.38	0.61	0.84	0.92	0.95	0.88	0.69	0.60	0.60
S5	Broad	1	11-20	_52	-0.38	-0.29	-0.02	0.31	0.68	1.05	1.28	1.38	1.41	1.45	1.49	1.49	1.51	1.49	1.42	1.37	1.35	1.27	1.11	0.93	0.75	0.48	0.21	-0.07	-0.32	-0.56	-0.76	-0.73	-0.63	-0.47	0.19	0.60	0.71	0.80	0.82	0.68	0.58	0.62	0.74	0.83	0.86	0.67	0.36	0.40	0.33
S5	Broad	6	11-20	_60	0.41	0.46	0.52	0.63	0.86	1.13	1.36	1.50	1.47	1.35	1.43	1.64	1.75	1.70	1.65	1.69	1.68	1.40	0.88	0.36	-0.09	-0.38	-0.63	-0.76	-0.92	-1.21	-1.82	-2.42	-2.52	-2.32	-1.32	-0.72	-0.58	-0.48	-0.33	-0.07	0.25	0.39	0.38	0.34	0.52	0.79	0.92	0.90	0.86
S5	Broad	7	11-20	_72	0.38	0.13	0.19	0.53	0.90	1.25	1.51	1.66	1.73	1.71	1.58	1.43	1.30	1.20	1.06	0.87	0.70	0.53	0.28	-0.06	-0.49	-1.20	-1.86	-1.84	-1.33	-0.77	-0.25	-0.27	-0.75	-0.86	-1.17	-1.14	-0.89	-0.71	-0.51	-0.18	0.16	0.43	0.59	0.74	1.00	1.14	1.22	1.22	1.13
S5	Broad	3	11-20	_83	-0.44	-0.40	-0.31	-0.20	-0.10	0.03	0.19	0.36	0.49	0.55	0.57	0.59	0.62	0.64	0.57	0.44	0.27	0.04	-0.22	-0.45	-0.55	-0.51	-0.51	-0.60	-0.73	-0.85	-0.96	-0.97	-0.91	-0.84	-0.62	-0.50	-0.43	-0.33	-0.19	-0.06	0.05	0.17	0.26	0.27	0.26	0.31	0.30	0.18	0.08
S5	Broad	2	11-20	_84	0.27	0.34	0.50	0.74	1.08	1.49	1.83	1.98	2.00	2.01	1.98	1.90	1.74	1.48	1.08	0.57	0.09	-0.28	-0.56	-0.76	-0.85	-0.76	-0.56	-0.49	-0.53	-0.76	-1.18	-1.74	-1.90	-1.62	-0.92	-0.32	-0.02	0.29	0.58	0.72	0.82	1.07	1.19	1.10	0.98	1.02	1.04	0.95	0.68
S5	Broad	7	1-10	_01	1.32	0.76	-0.03	-0.38	-0.38	-0.20	0.10	0.35	0.50	0.52	0.51	1.09	1.94	1.86	1.58	1.49	1.22	0.73	0.22	-0.26	-0.57	-0.65	-0.74	-0.73	-0.75	-1.09	-1.44	-1.39	-1.29	-1.18	-0.82	-0.58	-0.50	-0.32	0.03	0.37	0.71	0.95	1.04	1.06	1.03	0.97	0.77	0.45	0.22
S5	Broad	4	1-10	_06	0.30	0.34	0.43	0.55	0.70	0.92	1.21	1.47	1.69	1.90	2.06	2.08	2.02	2.01	2.07	2.00	1.69	1.22	0.54	-0.15	-0.67	-1.00	-1.17	-1.10	-0.69	-0.27	-0.22	-0.32	-0.37	-0.42	-0.53	-0.58	-0.63	-0.69	-0.62	-0.36	-0.01	0.34	0.68	1.02	1.40	1.49	1.26	0.99	0.88
S5	Broad	3	1-10	_15	0.13	0.17	0.23	0.26	0.10	-0.03	0.02	0.10	0.16	0.17	0.13	0.23	0.33	0.24	0.12	0.07	0.04	0.00	-0.04	-0.08	-0.13	-0.19	-0.25	-0.31	-0.40	-0.53	-0.40	1.88	5.32	5.77	3.67	2.13	1.46	0.79	0.16	-0.16	-0.16	-0.11	-0.07	-0.07	-0.07	-0.07	-0.06	-0.03	-0.02
S5	Broad	2	1-10	_21	-0.44	-0.37	-0.13	0.16	0.38	0.70	1.05	1.27	1.39	1.43	1.47	1.56	1.67	1.77	1.65	1.26	0.88	0.38	-0.22	-0.58	-0.69	-0.71	-0.73	-0.77	-0.92	-1.09	-1.19	-1.14	-1.08	-1.00	-0.80	-0.65	-0.69	-0.90	-0.97	-0.55	0.38	0.95	0.75	0.43	0.69	0.93	0.96	0.77	0.49
S5	Broad	1	1-10	_30	-1.19	-1.05	-0.86	-0.65	-0.29	0.21	0.75	1.25	1.60	1.85	2.07	2.12	2.06	1.90	1.69	1.40	1.02	0.61	0.21	-0.15	-0.38	-0.40	-0.40	-0.42	-0.61	-0.99	-1.29	-1.48	-1.44	-1.29	-0.77	-0.45	-0.32	-0.25	-0.28	-0.23	0.08	0.54	1.01	1.43	1.48	1.29	1.14	1.10	1.10
S5	Broad	9	1-10	_32	-1.39	-1.40	-1.42	-1.44	-1.19	0.21	1.18	1.44	1.59	1.65	1.58	1.62	1.76	1.88	1.88	1.74	1.54	1.22	0.81	0.31	-0.39	-0.74	-0.88	-0.88	-0.88	-1.08	-1.27	-1.11	-0.90	-0.68	-0.08	0.36	0.56	0.77	0.81	0.56	0.61	0.74	0.70	0.28	0.38	0.72	0.88	0.83	0.69
S5	Broad	0	1-10	_48	0.58	0.63	0.47	0.10	0.07	0.33	0.71	1.21	1.54	1.48	1.57	1.89	2.09	2.04	1.84	1.49	1.01	0.38	-0.32	-0.78	-0.96	-0.95	-0.89	-0.84	-0.91	-1.21	-1.64	-1.78	-1.67	-1.49	-0.79	-0.38	-0.25	-0.16	0.00	0.23	0.44	0.61	0.74	0.81	0.81	0.81	0.86	0.94	0.92
S5	Broad	8	1-10	_49	4.58	3.70	2.37	1.03	0.08	-0.19	-0.15	-0.02	0.20	0.43	0.68	0.92	1.18	1.34	1.24	0.98	0.60	0.13	-0.20	-0.19	0.05	-0.04	-0.20	-0.39	-0.63	-1.04	-1.54	-1.67	-1.55	-1.40	-0.96	-0.68	-0.46	-0.19	0.04	0.28	0.47	0.59	0.64	0.60	0.57	0.61	0.66	0.69	0.68
S5	Broad	5	1-10	_61	0.26	0.32	0.38	0.40	0.46	0.61	0.78	0.91	1.00	1.08	1.16	1.18	1.17	1.15	1.10	0.99	0.83	0.56	0.04	-0.43	-0.64	-0.66	-0.61	-0.59	-0.66	-0.89	-1.33	-1.86	-1.98	-1.81	-1.08	-0.70	-0.67	-0.53	-0.13	0.30	0.57	0.80	0.94	1.04	1.64	2.07	2.14	1.95	1.69
S5	Broad	6	1-10	_76	-0.20	-0.18	-0.18	-0.25	-0.31	-0.34	-0.28	-0.01	0.39	0.80	1.25	1.59	1.95	2.27	2.41	2.32	2.13	1.83	1.32	0.66	0.00	-0.47	-0.74	-0.87	-0.93	-1.08	-1.24	-1.19	-1.10	-1.00	-0.65	-0.43	-0.43	-0.51	-0.49	-0.17	0.30	0.72	0.86	0.85	0.87	0.91	1.02	0.96	0.83
S5	Corrective	0	91-100	_04	-0.44	-0.43	-0.39	-0.25	-0.09	0.26	0.88	1.46	1.92	2.10	2.09	1.95	1.53	1.14	0.82	0.32	-0.25	-0.79	-1.14	-1.22	-1.23	-1.30	-1.06	-0.61	-0.16	-0.15	-0.17	-0.21	-0.31	-0.28	-0.13	-0.04	0.05	0.24	0.55	0.90	1.11	1.27	1.39	1.42	1.46	1.43	1.34	1.27	1.16
S5	Corrective	6	91-100	_18	-0.26	-0.24	-0.17	-0.02	0.10	0.13	0.25	0.38	0.44	0.50	0.57	0.62	0.61	0.55	0.43	0.22	-0.12	-0.43	-0.64	-0.79	-0.85	-0.87	-0.84	-0.83	-0.83	-0.70	-0.04	4.24	6.04	4.54	1.47	0.01	-0.22	-0.25	-0.17	0.01	0.16	0.25	0.28	0.30	0.32	0.35	0.38	0.40	0.35
S5	Corrective	7	91-100	_38	2.24	1.62	0.84	0.47	0.38	0.45	0.70	1.07	1.38	1.61	1.81	2.05	2.30	2.46	2.27	1.96	1.67	1.08	0.26	-0.47	-0.91	-1.25	-1.31	-1.24	-1.14	-0.73	-0.31	-0.33	-0.36	-0.38	-0.45	-0.49	-0.53	-0.56	-0.56	-0.69	-0.93	-0.77	0.22	0.85	0.94	1.00	0.93	0.77	0.61
S5	Corrective	9	91-100	_40	-0.24	-0.04	0.35	0.73	1.10	1.42	1.61	1.68	1.60	1.57	1.74	1.91	2.11	2.28	2.26	1.89	1.31	0.55	-0.10	-0.30	-0.26	-0.15	0.01	0.17	0.34	0.50	0.62	0.31	0.13	0.12	0.08	0.07	0.04	-0.15	-0.64	-0.97	-0.87	-0.68	-0.48	-0.29	-0.06	0.12	0.32	0.52	0.64
S5	Corrective	1	91-100	_41	0.25	0.27	0.29	0.29	0.28	0.31	0.41	0.65	0.90	1.06	1.21	1.49	1.66	1.63	1.59	1.54	1.03	0.25	-0.30	-0.59	-0.55	-0.22	-0.08	-0.18	-0.44	-1.48	-3.21	-3.85	-3.54	-3.04	-1.75	-0.73	-0.24	0.25	0.70	0.76	0.71	0.85	0.95	0.91	0.80	0.85	0.89	0.81	0.68
S5	Corrective	8	91-100	_43	-0.32	-0.31	-0.29	-0.29	-0.28	-0.25	-0.13	0.00	0.14	0.29	0.40	0.45	0.45	0.44	0.42	0.34	0.20	0.01	-0.20	-0.38	-0.49	-0.56	-0.61	-0.59	-0.45	-0.34	-0.16	3.00	4.89	5.37	3.54	2.29	1.68	1.09	0.49	0.01	-0.12	-0.08	-0.03	0.01	0.00	-0.01	0.00	0.00	-0.05
S5	Corrective	5	91-100	_45	0.07	-0.09	-0.17	-0.12	0.09	0.40	0.71	1.02	1.25	1.35	1.46	1.60	1.70	1.69	1.49	1.12	0.73	0.39	0.04	-0.22	-0.29	-0.29	-0.29	-0.30	-0.35	-0.47	-0.61	-0.71	-0.86	-1.06	-1.75	-1.69	-0.68	-0.01	0.30	0.58	0.78	0.84	0.80	0.75	0.73	0.78	0.80	0.77	0.78
S5	Corrective	4	91-100	_47	-0.51	-0.48	-0.43	-0.35	-0.21	0.09	0.59	1.13	1.50	1.52	1.46	1.55	1.76	1.91	1.76	1.39	0.96	0.56	0.04	-0.57	-1.08	-1.31	-1.36	-1.24	-1.15	-1.06	-0.94	-0.83	-0.73	-0.61	-0.11	0.22	0.25	-0.04	-0.41	-0.37	0.03	0.38	0.64	0.89	1.16	1.35	1.38	1.38	1.29
S5	Corrective	3	91-100	_71	0.39	0.35	0.25	0.15	0.17	0.36	0.63	0.89	1.15	1.29	1.32	1.56	1.87	1.91	1.81	1.78	1.50	0.78	0.09	-0.16	-0.16	-0.11	-0.07	-0.02	0.03	0.07	0.12	0.02	-0.15	-0.14	-0.02	0.06	0.08	0.07	0.02	0.10	0.29	0.42	0.59	0.75	0.87	0.93	0.90	0.82	0.72
S5	Corrective	2	91-100	_80	3.34	2.29	0.75	-0.30	-0.41	-0.15	0.14	0.52	0.81	1.02	1.17	1.41	1.77	1.78	1.49	1.27	1.11	0.94	0.78	0.62	0.43	0.21	-0.03	-0.24	-0.41	-0.60	-0.95	-1.10	-1.06	-1.01	-0.74	-0.58	-0.54	-0.50	-0.47	-0.46	-0.39	-0.20	0.00	0.20	0.42	0.59	0.78	0.94	0.97
S5	Corrective	1	81-90	_07	-0.11	-0.16	-0.20	-0.07	0.19	0.47	0.75	1.02	1.24	1.45	1.75	2.00	2.13	2.07	1.89	1.48	0.91	0.45	0.15	0.00	-0.04	-0.10	-0.15	-0.23	-0.42	-0.74	-1.20	-1.35	-1.29	-1.21	-0.92	-0.74	-0.69	-0.66	-0.65	-0.50	0.03	0.73	1.25	1.17	1.02	0.99	0.90	0.90	0.93
S5	Corrective	6	81-90	_10	0.31	0.36	0.40	0.55	0.91	1.36	1.83	2.14	2.06	1.75	1.69	1.75	1.81	1.77	1.51	1.07	0.57	0.23	0.15	0.11	0.06	0.02	-0.03	-0.15	-0.42	-0.95	-1.54	-1.70	-1.62	-1.50	-0.84	-0.54	-0.51	-0.43	-0.21	0.17	0.57	0.80	0.92	1.06	1.27	1.32	1.04	0.74	0.61
S5	Corrective	9	81-90	_27	0.35	0.39	0.51	0.73	1.03	1.41	1.74	1.91	1.97	1.94	1.84	1.81	1.70	1.49	1.27	1.04	0.81	0.57	0.23	-0.25	-0.65	-0.73	-0.73	-0.88	-1.02	-1.05	-1.03	-1.01	-0.99	-0.97	-0.86	-0.82	-0.86	-0.85	-0.55	0.07	0.76	1.27	1.23	0.99	0.80	0.67	0.54	0.38	0.21
S5	Corrective	5	81-90	_31	0.14	-0.38	-0.58	-0.55	-0.53	-0.28	0.50	1.70	2.72	2.68	1.75	1.74	1.94	2.03	1.93	1.72	1.43	1.03	0.55	0.13	-0.19	-0.34	-0.33	-0.31	-0.28	-0.26	-0.24	-0.33	-0.46	-0.40	-0.43	-0.44	-0.42	-0.32	-0.09	0.18	0.40	0.63	0.85	0.95	0.95	0.91	0.84	0.69	0.50
S5	Corrective	7	81-90	_66	0.06	0.14	0.23	0.21	0.13	0.33	0.92	1.59	1.97	1.89	2.06	2.22	2.26	2.17	1.88	1.31	0.62	0.01	-0.52	-0.82	-0.91	-0.86	-0.78	-0.76	-0.83	-0.96	-1.07	-0.90	-0.62	-0.50	-0.17	0.06	0.23	0.37	0.49	0.61	0.73	0.81	0.87	0.90	0.91	0.84	0.72	0.59	0.46
S5	Corrective	3	81-90	_75	0.14	0.19	0.27	0.34	0.24	0.22	0.43	0.67	0.85	0.87	0.80	0.79	0.76	0.68	0.54	0.36	0.15	-0.10	-0.34	-0.54	-0.70	-0.79	-0.84	-0.81	-0.74	-0.64	-0.38	-0.24	2.31	7.42	3.25	0.79	0.13	0.01	0.11	0.21	0.28	0.34	0.39	0.38	0.32	0.24	0.20	0.24	0.23
S5	Corrective	2	81-90	_82	2.16	1.64	1.07	0.79	0.82	0.95	1.09	1.23	1.30	1.34	1.41	1.48	1.48	1.32	1.10	0.80	0.32	-0.27	-0.80	-1.07	-1.12	-1.05	-0.96	-0.87	-0.79	-0.74	-0.70	-0.66	-0.62	-0.58	-0.31	-0.13	0.00	0.35	0.80	1.18	1.42	1.50	1.49	1.35	1.22	1.21	1.14	0.87	0.41
S5	Corrective	4	81-90	_87	0.37	0.50	0.68	0.87	1.05	1.23	1.42	1.65	1.96	1.96	1.79	1.77	1.73	1.38	0.88	0.55	0.26	-0.04	-0.31	-0.50	-0.55	-0.53	-0.52	-0.59	-0.78	-1.04	-1.32	-1.49	-1.48	-1.40	-0.99	-0.72	-0.66	-0.61	-0.51	-0.26	0.12	0.52	0.85	0.98	1.06	1.11	1.10	1.05	0.97
S5	Corrective	0	81-90	_89	-0.31	-0.20	0.23	0.68	0.97	1.22	1.37	1.34	1.27	1.21	1.01	0.72	0.41	0.64	1.36	1.48	1.15	0.56	0.03	-0.33	-0.50	-0.50	-0.47	-0.47	-0.71	-1.93	-2.74	-2.58	-2.35	-2.04	-1.08	-0.35	-0.08	0.19	0.46	0.70	0.93	1.04	1.02	0.85	0.76	0.91	1.04	0.98	0.82
S5	Corrective	8	81-90	_94	-0.37	-0.36	-0.35	-0.35	-0.33	-0.17	0.03	0.10	0.11	0.13	0.26	0.40	0.54	0.55	0.42	0.29	0.14	-0.08	-0.30	-0.42	-0.44	-0.47	-0.53	-0.61	-0.64	-0.66	-0.65	-0.62	-0.59	-0.55	-0.41	-0.31	-0.29	-0.26	-0.26	-0.23	-0.12	-0.03	0.01	0.02	0.04	0.04	0.02	0.01	0.00
S5	Corrective	9	71-80	_13	2.11	1.49	0.57	-0.15	-0.37	-0.32	-0.13	0.10	0.33	0.57	0.76	0.81	0.81	0.76	0.75	0.79	0.74	0.45	-0.03	-0.51	-0.82	-0.89	-0.91	-0.84	-0.76	-0.68	-0.64	-0.28	3.21	5.84	3.13	1.59	1.05	0.64	0.32	0.14	0.10	0.18	0.31	0.42	0.43	0.35	0.22	0.08	-0.01
S5	Corrective	7	71-80	_20	0.66	0.70	0.78	0.90	1.06	1.24	1.42	1.59	1.78	1.95	2.00	1.74	1.36	0.97	0.57	0.17	-0.23	-0.62	-1.01	-1.21	-1.10	-0.95	-0.83	-0.52	-0.15	0.20	0.33	0.30	0.35	0.42	0.68	0.85	0.92	0.99	1.05	1.08	1.15	1.19	1.11	1.07	1.03	0.99	0.96	0.94	0.94
S5	Corrective	8	71-80	_24	0.77	0.90	1.09	1.28	1.33	1.10	1.16	1.30	1.39	1.39	1.38	1.37	1.31	1.21	0.99	0.66	0.29	-0.02	-0.23	-0.35	-0.45	-0.59	-0.57	-0.48	-0.43	-0.42	-0.65	-1.11	-1.22	-1.12	-0.57	-0.27	-0.21	-0.13	0.01	0.20	0.40	0.60	0.78	0.98	1.16	1.24	1.31	1.25	0.99
S5	Corrective	6	71-80	_42	1.33	0.70	0.38	0.52	0.71	0.87	1.04	1.22	1.39	1.50	1.62	1.70	1.75	1.65	1.39	1.01	0.45	-0.22	-0.71	-0.90	-0.93	-0.88	-0.82	-0.76	-0.72	-0.79	-1.05	-1.16	-0.98	-0.90	-0.60	-0.39	-0.16	0.10	0.37	0.61	0.79	0.97	1.12	1.21	1.31	1.28	1.17	1.00	0.72
S5	Corrective	1	71-80	_51	-0.09	0.00	0.22	0.54	0.89	1.24	1.50	1.69	1.90	2.07	2.14	2.17	2.25	1.92	0.88	0.22	0.12	0.05	-0.06	-0.36	-0.68	-0.60	-0.45	-0.45	-0.63	-0.76	-0.73	-0.69	-0.65	-0.61	-0.32	-0.16	-0.08	0.05	0.15	0.24	0.43	0.62	0.68	0.58	0.40	0.41	0.56	0.64	0.55
S5	Corrective	5	71-80	_55	-0.79	-0.77	-0.75	-0.72	-0.55	-0.01	0.84	1.66	1.89	1.76	1.63	1.68	1.75	1.79	1.77	1.63	1.35	0.94	0.55	0.30	0.14	-0.01	-0.20	-0.38	-0.46	-0.58	-1.15	-1.49	-1.39	-1.26	-0.65	-0.37	-0.57	-0.71	-0.64	-0.40	-0.10	0.17	0.39	0.52	0.61	0.85	0.98	0.86	0.66
S5	Corrective	0	71-80	_67	0.62	0.47	0.39	0.41	0.55	0.77	1.09	1.31	1.35	1.29	1.31	1.53	1.65	1.55	1.27	0.79	0.17	-0.37	-0.62	-0.66	-0.67	-0.69	-0.60	-0.39	-0.17	0.04	0.18	-0.01	-0.39	-0.41	-0.11	0.05	0.11	0.15	0.18	0.20	0.21	0.23	0.28	0.36	0.45	0.70	1.03	0.91	0.73
S5	Corrective	2	71-80	_68	-0.07	-0.14	-0.20	-0.22	-0.18	-0.09	0.01	0.10	0.20	0.29	0.41	0.50	0.60	0.68	0.66	0.51	0.33	0.10	-0.16	-0.31	-0.33	-0.30	-0.30	-0.30	-0.38	-0.48	-0.52	-0.51	-0.49	-0.47	-0.37	-0.31	-0.29	-0.27	-0.26	-0.21	-0.13	-0.10	-0.11	-0.13	-0.17	-0.22	-0.25	-0.25	-0.25
S5	Corrective	3	71-80	_69	-0.28	-0.27	-0.26	-0.26	-0.17	0.15	0.55	0.95	1.24	1.34	1.36	1.35	1.33	1.31	1.26	1.18	1.06	0.90	0.74	0.59	0.40	0.22	0.03	-0.10	-0.29	-0.67	-0.87	-0.65	-0.52	-0.43	-0.04	0.20	0.28	0.36	0.43	0.50	0.54	0.57	0.58	0.60	0.78	0.83	0.73	0.61	0.51
S5	Corrective	4	71-80	_100	0.18	0.23	0.32	0.40	0.48	0.55	0.71	0.95	1.36	1.69	1.80	1.86	1.85	1.82	1.79	1.63	1.25	0.77	0.22	-0.28	-0.46	-0.50	-0.53	-0.55	-0.66	-0.87	-1.17	-1.42	-1.43	-1.36	-1.12	-0.96	-0.92	-0.89	-0.75	-0.37	0.15	0.66	1.00	1.03	0.96	1.00	1.02	0.96	0.83
S5	Corrective	6	61-70	_09	-0.16	-0.22	-0.21	-0.14	0.00	0.16	0.29	0.38	0.44	0.45	0.49	0.55	0.59	0.58	0.49	0.33	0.14	-0.04	-0.17	-0.24	-0.26	-0.23	-0.14	-0.10	-0.21	-0.37	-0.61	-0.80	-0.77	-0.68	-0.35	-0.27	-0.35	-0.39	-0.36	-0.25	-0.09	0.06	0.18	0.21	0.22	0.24	0.22	0.18	0.18
S5	Corrective	2	61-70	_37	0.19	0.21	0.35	0.47	0.66	1.03	1.38	1.61	1.75	1.76	1.66	1.75	1.91	1.46	0.71	0.29	-0.11	-0.45	-0.59	-0.61	-0.56	-0.50	-0.56	-0.69	-0.85	-1.16	-1.29	-1.20	-1.10	-1.00	-0.52	-0.25	-0.14	0.01	0.17	0.36	0.57	0.70	0.69	0.59	0.57	0.67	0.78	0.82	0.78
S5	Corrective	5	61-70	_44	0.86	0.92	1.01	1.10	1.18	1.14	1.13	1.43	1.84	2.07	2.03	2.06	2.11	2.14	2.02	1.60	0.83	-0.12	-0.80	-0.95	-0.90	-0.75	-0.56	-0.55	-0.68	-0.94	-1.03	-0.99	-0.94	-0.88	-0.60	-0.44	-0.38	-0.31	-0.20	-0.09	0.07	0.29	0.48	0.59	0.74	1.04	1.22	0.99	0.63
S5	Corrective	4	61-70	_57	-0.09	-0.02	0.03	-0.08	-0.18	-0.16	0.03	0.29	0.54	0.80	1.08	1.25	1.44	1.62	1.71	1.67	1.56	1.37	1.05	0.56	-0.01	-0.43	-0.74	-0.79	-0.83	-1.11	-1.32	-1.21	-1.06	-0.91	-0.36	0.02	0.18	0.34	0.30	0.20	0.52	1.00	1.22	1.21	1.27	1.32	1.27	1.10	0.85
S5	Corrective	7	61-70	_58	-0.65	-0.64	-0.62	-0.55	-0.41	-0.11	0.41	0.97	1.38	1.50	1.47	1.47	1.50	1.48	1.39	1.15	0.61	-0.01	-0.50	-0.78	-0.96	-0.89	-0.82	-0.91	-1.09	-1.30	-1.36	-1.28	-1.16	-1.02	-0.33	0.06	0.20	0.34	0.53	0.75	0.96	1.21	1.42	1.53	1.56	1.52	1.42	1.34	1.28
S5	Corrective	9	61-70	_62	-0.04	0.03	0.14	0.25	0.36	0.45	0.51	0.59	0.68	0.72	0.76	0.73	0.63	0.54	0.48	0.42	0.26	-0.13	-0.60	-0.91	-1.07	-1.12	-1.16	-0.99	-0.78	-0.58	-0.47	-0.60	-0.58	-0.47	0.01	0.28	0.06	-0.20	-0.25	-0.21	-0.07	0.04	0.06	0.02	0.10	0.17	0.22	0.22	0.15
S5	Corrective	3	61-70	_63	0.72	0.77	0.86	0.96	1.14	1.29	1.42	1.53	1.53	1.48	1.46	1.47	1.45	1.39	1.28	1.04	0.61	0.14	-0.28	-0.57	-0.63	-0.44	-0.30	-0.34	-0.53	-0.91	-1.11	-1.08	-1.01	-0.91	-0.58	-0.39	-0.32	-0.18	0.02	0.36	0.68	0.85	0.97	1.08	1.21	1.32	1.31	1.14	0.82
S5	Corrective	1	61-70	_64	-0.26	-0.30	-0.34	-0.28	-0.09	0.30	0.68	0.95	1.30	1.60	1.81	2.01	2.09	2.04	1.86	1.49	0.94	0.29	-0.29	-0.71	-0.93	-0.91	-0.85	-0.75	-0.80	-1.22	-1.79	-2.02	-1.85	-1.54	-0.37	0.26	0.40	0.62	0.94	1.17	1.23	1.16	0.96	0.87	0.93	0.99	1.05	0.99	0.75
S5	Corrective	0	61-70	_77	-0.97	-0.80	-0.48	-0.30	-0.16	0.16	0.58	1.01	1.32	1.45	1.60	2.01	2.39	2.41	2.15	1.60	1.00	0.22	-0.46	-0.73	-0.72	-0.61	-0.47	-0.36	-0.40	-0.66	-1.04	-1.31	-1.35	-1.26	-0.82	-0.57	-0.50	-0.52	-0.54	-0.48	-0.36	-0.17	0.04	0.25	0.48	0.77	1.07	1.24	1.14
S5	Corrective	8	61-70	_97	-0.69	-0.65	-0.60	-0.53	-0.43	-0.12	0.43	0.97	1.20	1.20	1.28	1.26	1.21	1.16	1.10	1.05	0.99	0.94	0.88	0.83	0.76	0.67	0.57	0.47	0.37	0.27	0.18	0.12	0.13	0.14	0.22	0.26	0.31	0.41	0.57	0.72	0.80	0.85	0.90	0.97	1.16	1.18	1.03	0.88	0.82
S5	Corrective	2	51-60	_05	0.47	0.55	0.66	0.77	0.86	0.91	1.09	1.55	1.82	1.87	1.85	1.82	1.79	1.74	1.65	1.50	1.01	0.27	-0.27	-0.59	-0.82	-0.94	-0.99	-1.27	-1.80	-2.07	-0.55	-0.03	-1.46	-2.44	-1.33	-0.61	-0.46	-0.36	-0.33	-0.16	0.22	0.61	0.83	0.90	1.08	1.27	1.35	1.24	0.92
S5	Corrective	8	51-60	_19	3.20	2.43	1.33	0.60	0.50	0.66	0.83	0.98	1.12	1.27	1.44	1.57	1.43	1.20	0.99	0.63	0.26	0.15	0.09	0.03	-0.04	-0.11	-0.18	-0.26	-0.42	-0.89	-1.52	-1.60	-1.47	-1.32	-0.38	0.11	0.24	0.47	0.76	1.17	1.50	1.63	1.66	1.59	1.52	1.48	1.45	1.40	1.34
S5	Corrective	6	51-60	_22	-0.55	-0.52	-0.48	-0.48	-0.49	-0.37	0.05	0.60	1.13	1.59	2.07	2.22	2.26	2.24	1.93	1.15	0.24	-0.70	-1.24	-1.41	-1.65	-1.33	-0.97	-0.97	-1.20	-1.51	-1.62	-1.52	-1.37	-1.15	-0.46	0.04	0.26	0.50	0.78	0.95	1.01	1.04	1.06	1.07	1.10	1.23	1.34	1.22	0.88
S5	Corrective	9	51-60	_39	0.01	0.12	0.28	0.57	0.95	1.33	1.85	2.16	2.23	2.22	2.18	2.14	2.02	1.73	1.58	1.61	1.50	1.12	0.47	-0.19	-0.69	-0.72	-0.60	-0.62	-0.75	-0.79	-0.76	-0.73	-0.71	-0.67	-0.58	-0.52	-0.50	-0.50	-0.58	-0.57	-0.26	0.20	0.64	0.94	1.11	1.19	1.30	1.31	1.11
S5	Corrective	3	51-60	_53	0.07	0.24	0.49	0.74	0.78	0.45	0.55	0.90	1.35	1.55	1.55	1.43	1.40	1.49	1.36	0.80	0.14	-0.45	-0.75	-0.87	-0.90	-0.90	-0.88	-0.83	-0.86	-1.08	-1.53	-2.07	-2.37	-2.17	-1.06	-0.24	-0.01	0.21	0.40	0.48	0.51	0.60	0.93	1.20	1.19	1.19	1.24	1.27	1.17
S5	Corrective	7	51-60	_56	3.66	2.69	1.24	-0.02	-0.63	-0.66	-0.22	0.33	0.78	0.88	1.07	1.34	1.43	1.26	0.94	0.85	0.99	1.00	0.83	0.62	0.39	0.15	-0.12	-0.35	-0.52	-0.61	-0.65	-0.68	-0.71	-0.75	-0.90	-0.98	-0.94	-0.80	-0.49	0.08	0.57	0.81	0.98	0.96	0.95	1.09	1.25	1.33	1.24
S5	Corrective	0	51-60	_65	-0.60	-0.50	-0.37	-0.51	-0.65	-0.64	-0.51	-0.19	0.21	0.60	1.01	1.40	1.80	2.20	2.48	2.21	1.63	1.05	0.25	-0.43	-0.86	-0.86	-0.81	-0.80	-0.82	-0.93	-1.08	-1.05	-0.89	-0.74	0.03	0.43	0.55	0.69	0.95	1.21	1.44	1.64	1.72	1.69	1.67	1.88	2.01	1.38	0.83
S5	Corrective	1	51-60	_74	0.69	0.49	0.74	1.05	1.33	1.54	1.63	1.64	1.59	1.54	1.54	1.59	1.62	1.57	1.45	1.29	1.06	0.72	0.27	-0.19	-0.64	-0.91	-0.87	-0.72	-0.55	-0.38	-0.30	-0.92	-1.63	-1.53	-1.15	-0.82	-0.58	-0.55	-0.57	-0.55	-0.46	-0.21	0.11	0.42	0.75	1.03	1.32	1.51	1.32
S5	Corrective	4	51-60	_93	-0.35	-0.29	-0.25	-0.30	-0.36	-0.32	0.04	0.86	1.65	1.91	1.79	1.80	2.23	2.06	1.56	1.04	0.46	-0.12	-0.59	-0.80	-0.91	-1.05	-1.23	-1.05	-0.72	-0.39	-0.16	-0.19	-0.15	-0.08	0.21	0.38	0.43	0.48	0.50	0.41	0.43	0.73	1.15	1.44	1.45	1.34	1.30	1.28	1.16
S5	Corrective	5	51-60	_95	-0.95	-0.89	-0.81	-0.69	-0.42	0.13	0.62	0.84	1.02	1.26	1.46	1.44	1.27	1.18	1.21	1.14	0.84	0.45	0.06	-0.32	-0.79	-1.29	-1.15	-0.83	-0.63	-0.42	-0.30	-0.45	-0.71	-0.61	0.22	0.63	0.85	1.06	1.29	1.51	1.65	1.68	1.67	1.66	1.62	1.54	1.45	1.36	1.25
S5	Corrective	0	41-50	_02	0.89	0.49	0.23	0.22	0.40	0.71	1.05	1.38	1.56	1.57	1.61	1.73	1.82	1.64	1.08	0.17	-0.65	-0.94	-1.01	-1.19	-1.25	-0.92	-0.62	-0.51	-0.67	-1.04	-1.23	-1.20	-1.15	-1.05	-0.75	-0.52	-0.47	-0.43	-0.28	0.13	0.77	1.40	1.74	1.65	1.46	1.50	1.66	1.75	1.67
S5	Corrective	9	41-50	_03	-0.43	-0.41	-0.34	-0.13	0.24	0.72	1.16	1.50	1.92	2.24	2.25	2.21	2.17	2.13	2.06	1.88	1.57	1.12	0.68	0.31	-0.19	-0.62	-0.76	-0.73	-0.70	-0.71	-0.84	-1.08	-1.23	-1.14	-0.16	0.28	0.24	0.36	0.63	0.80	0.84	0.78	0.69	0.69	0.76	0.95	1.25	1.35	0.85
S5	Corrective	4	41-50	_14	4.29	3.50	2.37	1.29	0.62	0.55	0.83	1.27	1.44	1.43	1.40	1.38	1.35	1.25	0.98	0.80	0.67	0.39	-0.02	-0.48	-0.71	-0.72	-0.72	-0.74	-0.85	-0.99	-1.03	-1.00	-0.97	-0.92	-0.77	-0.64	-0.61	-0.61	-0.55	-0.32	0.00	0.32	0.58	0.75	1.05	1.28	1.24	0.98	0.68
S5	Corrective	2	41-50	_29	-0.20	-0.24	-0.37	-0.34	-0.08	0.30	0.71	0.93	1.13	1.39	1.71	1.85	1.87	1.81	1.71	1.52	1.21	0.71	0.02	-0.59	-0.86	-0.81	-0.56	-0.43	-0.45	-0.47	-0.45	-0.44	-0.42	-0.40	-0.27	-0.22	-0.18	0.03	0.34	0.69	1.02	1.29	1.43	1.52	1.83	2.01	1.99	1.85	1.59
S5	Corrective	5	41-50	_34	-0.63	-0.71	-0.44	0.09	0.54	0.88	1.12	1.28	1.59	1.84	1.88	1.94	1.99	1.94	1.78	1.33	0.75	0.24	-0.38	-0.93	-1.12	-1.18	-1.27	-0.88	-0.44	-0.03	0.05	-0.30	-0.28	-0.19	0.21	0.54	0.87	1.25	1.62	1.85	1.97	1.96	1.85	1.50	1.04	1.05	1.16	1.18	1.09
S5	Corrective	8	41-50	_73	0.23	0.37	0.63	0.95	1.34	1.66	1.92	2.08	2.11	2.10	2.11	2.10	1.99	1.76	1.47	1.09	0.41	-0.99	-2.45	-2.44	-1.65	-0.91	-0.68	-0.44	-0.20	0.04	0.16	-0.03	-0.12	-0.14	-0.24	-0.30	-0.35	-0.33	-0.23	0.08	0.44	0.60	0.65	0.65	0.66	0.84	0.78	0.49	0.40
S5	Corrective	3	41-50	_88	0.90	1.04	1.23	1.43	1.58	1.36	1.24	1.38	1.53	1.57	1.59	1.65	1.70	1.71	1.54	1.17	0.65	0.17	-0.15	-0.30	-0.34	-0.84	-1.34	-1.25	-1.00	-0.73	-0.48	-0.55	-0.84	-0.75	-0.13	0.13	0.23	0.27	0.34	0.47	0.63	0.79	0.90	0.93	0.91	0.90	0.90	0.89	0.87
S5	Corrective	6	41-50	_90	0.20	0.38	0.63	0.88	1.12	1.27	1.43	1.71	1.86	1.84	1.78	1.79	1.67	1.35	0.99	0.56	-0.06	-0.65	-1.04	-1.21	-1.24	-1.27	-1.31	-1.32	-1.35	-1.43	-1.41	-1.32	-1.23	-1.13	-0.71	-0.44	-0.39	-0.48	-0.48	-0.21	0.16	0.53	0.89	1.16	1.30	1.37	1.38	1.34	1.30
S5	Corrective	1	41-50	_91	0.65	0.71	0.81	0.94	1.08	1.27	1.49	1.64	1.77	1.84	1.96	2.04	1.97	1.80	1.47	0.92	0.26	-0.30	-0.62	-0.83	-0.86	-0.73	-0.71	-0.77	-0.83	-1.04	-1.32	-1.41	-1.32	-1.15	-0.70	-0.35	-0.28	-0.38	-0.40	-0.23	0.04	0.32	0.61	0.84	0.88	0.74	0.50	0.28	0.20
S5	Corrective	7	41-50	_96	0.75	0.86	1.03	1.20	1.34	1.40	1.48	1.64	1.77	1.78	1.76	1.80	1.80	1.76	1.72	1.68	1.40	0.63	-0.24	-0.65	-0.71	-0.74	-0.78	-0.79	-0.85	-0.99	-0.95	-0.87	-0.79	-0.71	-0.30	-0.08	-0.02	0.05	0.18	0.36	0.50	0.58	0.62	0.62	0.70	0.85	0.85	0.76	0.64
S5	Corrective	2	31-40	_11	0.27	0.35	0.47	0.57	0.52	0.40	0.40	0.38	0.37	0.36	0.35	0.33	0.32	0.29	0.26	0.23	0.15	-0.03	-0.28	-0.51	-0.66	-0.73	-0.74	-0.66	-0.44	-0.23	0.71	4.90	5.40	4.81	1.50	0.03	-0.05	0.07	0.20	0.31	0.37	0.40	0.40	0.35	0.37	0.47	0.37	0.20	0.03
S5	Corrective	6	31-40	_12	0.06	0.09	0.13	0.23	0.45	0.74	0.98	1.15	1.31	1.43	1.52	1.54	1.49	1.40	1.35	1.20	0.77	0.19	-0.35	-0.69	-0.79	-0.87	-1.26	-1.09	-0.75	-0.40	-0.11	0.02	-0.06	-0.15	-0.50	-0.66	-0.70	-0.68	-0.64	-0.60	-0.52	-0.39	-0.23	-0.08	0.10	0.29	0.49	0.70	0.91
S5	Corrective	4	31-40	_25	4.59	3.99	3.08	2.17	1.31	0.72	0.64	0.80	1.12	1.41	1.29	1.21	1.16	1.08	1.00	0.84	0.55	0.18	-0.17	-0.48	-0.68	-0.73	-0.76	-0.91	-1.03	-1.10	-1.09	-0.98	-0.90	-0.84	-0.49	-0.16	0.00	0.08	0.22	0.37	0.48	0.59	0.66	0.66	0.53	0.50	0.54	0.49	0.27
S5	Corrective	1	31-40	_46	-0.22	-0.17	-0.11	-0.05	0.01	0.08	0.17	0.29	0.39	0.40	0.34	0.36	0.52	0.57	0.52	0.46	0.41	0.35	0.30	0.24	0.18	0.10	0.01	-0.07	-0.16	-0.24	-0.31	1.56	5.94	6.44	2.07	-0.11	-0.50	-0.57	-0.54	-0.46	-0.35	-0.24	-0.14	-0.06	-0.01	0.04	0.13	0.16	0.09
S5	Corrective	8	31-40	_54	-0.07	-0.10	-0.34	-0.55	-0.44	0.01	0.60	1.18	1.69	2.10	2.26	2.10	1.89	1.79	1.71	1.36	0.74	0.09	-0.41	-0.63	-0.68	-0.61	-0.50	-0.47	-0.53	-0.74	-0.96	-1.06	-1.03	-0.96	-0.70	-0.52	-0.47	-0.40	-0.37	-0.18	0.30	0.84	1.29	1.46	1.37	1.29	1.23	1.20	1.22
S5	Corrective	5	31-40	_59	-0.53	-0.52	-0.50	-0.50	-0.48	-0.38	-0.18	0.05	0.21	0.23	0.28	0.37	0.41	0.36	0.29	0.21	0.08	-0.14	-0.35	-0.46	-0.46	-0.41	-0.35	-0.30	-0.31	-0.38	-0.51	-0.61	-0.56	-0.49	-0.16	-0.01	-0.03	-0.06	-0.06	-0.03	0.05	0.13	0.20	0.24	0.30	0.32	0.31	0.28	0.19
S5	Corrective	7	31-40	_70	5.16	4.19	2.85	1.50	0.50	0.68	1.01	1.19	1.24	1.26	1.27	1.26	1.12	0.93	0.75	0.54	0.29	0.04	-0.20	-0.36	-0.35	-0.22	-0.34	-0.56	-0.71	-0.87	-0.88	-0.85	-0.81	-0.78	-0.65	-0.58	-0.58	-0.59	-0.54	-0.29	0.11	0.37	0.53	0.62	0.61	0.63	0.69	0.73	0.68
S5	Corrective	0	31-40	_79	-0.43	-0.42	-0.41	-0.33	-0.02	0.40	0.68	0.89	1.17	1.45	1.67	1.94	1.89	1.33	0.91	0.59	0.22	-0.13	-0.34	-0.41	-0.34	-0.18	-0.15	-0.29	-0.56	-0.88	-0.99	-0.96	-0.92	-0.85	-0.54	-0.34	-0.25	-0.09	-0.01	0.14	0.48	0.79	1.10	1.36	1.54	1.83	2.07	2.06	1.76
S5	Corrective	9	31-40	_85	-0.32	-0.11	0.26	0.60	0.85	1.07	1.23	1.36	1.45	1.38	1.16	1.15	1.17	1.18	1.13	1.00	0.82	0.47	0.00	-0.30	-0.32	-0.58	-0.96	-1.36	-1.91	-2.47	-2.99	-3.07	-2.84	-2.61	-1.07	-0.16	0.01	0.16	0.39	0.85	1.14	1.25	1.27	1.22	1.18	1.21	1.17	1.01	0.77
S5	Corrective	3	31-40	_92	-0.54	-0.51	-0.39	-0.15	0.26	0.64	0.87	1.09	1.47	1.87	2.14	2.07	1.96	1.80	1.52	1.12	0.56	-0.05	-0.57	-0.78	-0.80	-0.71	-0.57	-0.50	-0.47	-0.51	-0.62	-0.63	-0.54	-0.45	0.43	0.94	1.04	1.00	0.68	0.61	0.76	0.90	1.03	1.06	1.02	1.09	1.23	1.26	1.10
S5	Corrective	4	21-30	_08	-0.56	-0.55	-0.54	-0.51	-0.43	-0.50	-0.75	-0.43	0.97	1.51	1.59	1.83	2.06	2.06	1.82	1.39	0.79	0.08	-0.54	-0.95	-1.16	-1.10	-0.69	-0.19	0.04	-0.01	-0.16	-0.16	-0.23	-0.40	-1.14	-1.50	-1.15	-0.79	-0.66	-0.59	-0.36	0.13	0.65	1.04	1.15	1.03	1.07	1.12	0.99
S5	Corrective	8	21-30	_17	0.75	0.56	0.11	-0.01	0.29	0.68	1.07	1.46	1.82	2.00	2.13	2.40	2.69	2.85	2.75	2.38	1.80	1.13	0.58	0.25	0.10	0.00	-0.37	-0.38	-0.26	-0.14	-0.04	-0.01	-0.22	-0.31	-0.19	-0.11	-0.08	-0.05	-0.01	0.09	0.28	0.43	0.51	0.51	0.45	0.36	0.28	0.17	0.10
S5	Corrective	5	21-30	_23	1.02	0.66	0.25	0.12	0.12	0.22	0.41	0.62	0.83	1.04	1.35	1.64	1.79	1.52	1.16	0.86	0.37	-0.21	-0.67	-0.92	-0.95	-0.79	-0.59	-0.63	-0.86	-1.21	-1.46	-1.94	-2.16	-1.96	-1.15	-0.58	-0.38	-0.19	0.01	0.18	0.38	0.71	1.01	0.99	1.06	1.27	1.57	1.61	1.25
S5	Corrective	7	21-30	_26	0.31	0.42	0.54	0.70	0.98	1.20	1.32	1.42	1.44	1.31	1.29	1.49	1.71	1.83	1.79	1.60	1.33	1.01	0.58	0.08	-0.32	-0.56	-0.63	-0.62	-0.62	-0.73	-1.00	-0.90	-0.50	-0.34	-0.31	-0.19	-0.07	-0.07	0.01	0.24	0.50	0.75	0.97	1.09	1.20	1.32	1.21	0.86	0.35
S5	Corrective	2	21-30	_35	-0.09	-0.12	-0.21	-0.28	-0.31	-0.20	0.48	1.58	2.16	1.64	0.99	1.57	2.14	2.26	2.24	2.26	2.09	0.95	-0.26	-0.68	-0.76	-0.62	-0.50	-0.49	-0.68	-1.08	-1.67	-2.02	-1.98	-1.77	-1.04	-0.53	-0.39	-0.25	-0.05	0.32	0.70	0.96	1.26	1.46	1.34	1.16	1.05	1.05	1.09
S5	Corrective	3	21-30	_78	-0.58	-0.60	-0.74	-0.87	-0.84	-0.43	0.35	1.14	1.63	1.75	2.06	2.29	2.34	2.21	1.90	1.40	0.74	0.08	-0.41	-0.67	-0.73	-0.64	-0.53	-0.42	-0.36	-0.35	-0.42	-0.50	-0.50	-0.49	-0.44	-0.41	-0.37	-0.27	-0.17	0.01	0.34	0.58	0.67	0.69	0.68	0.70	0.75	0.76	0.75
S5	Corrective	9	21-30	_81	-0.18	-0.17	-0.15	-0.10	-0.04	0.02	0.06	0.09	0.10	0.11	0.14	0.25	0.28	0.20	0.15	0.15	0.13	0.09	0.06	0.02	-0.02	-0.06	-0.10	-0.14	-0.21	-0.37	0.32	3.08	4.79	4.47	2.02	0.50	0.02	-0.28	-0.34	-0.30	-0.23	-0.21	-0.20	-0.20	-0.20	-0.18	-0.14	-0.11	-0.11
S5	Corrective	6	21-30	_86	-0.41	-0.40	-0.37	-0.35	-0.15	0.24	0.36	0.41	0.43	0.37	0.28	0.30	0.39	0.41	0.32	0.21	0.09	-0.05	-0.19	-0.33	-0.48	-0.67	-0.69	-0.56	-0.40	-0.26	-0.20	-0.23	-0.26	-0.26	-0.21	-0.18	-0.17	-0.17	-0.17	-0.13	-0.01	0.11	0.17	0.18	0.17	0.16	0.17	0.19	0.21
S5	Corrective	0	21-30	_98	1.20	0.42	0.10	0.28	0.57	0.89	1.29	1.53	1.67	1.70	1.63	1.58	1.75	2.04	2.04	1.70	1.19	0.49	-0.22	-0.73	-1.13	-1.02	-0.59	-0.36	-0.23	-0.12	-0.13	-0.15	-0.16	-0.18	-0.28	-0.34	-0.26	-0.05	0.06	0.21	0.66	0.84	0.96	1.09	1.16	1.24	1.24	1.03	0.57
S5	Corrective	1	21-30	_99	0.81	0.95	1.14	1.33	1.51	1.58	1.75	1.92	1.94	1.78	1.52	1.62	1.89	2.10	2.07	1.83	1.43	0.86	0.13	-0.50	-0.86	-1.00	-0.38	-0.25	-0.28	-0.30	-0.29	-0.45	-0.71	-0.74	-0.83	-0.93	-1.09	-1.14	-1.01	-0.83	-0.65	-0.46	-0.28	-0.09	0.10	0.28	0.47	0.65	0.82
S5	Corrective	4	11-20	_16	0.32	0.40	0.19	-0.15	-0.12	0.12	0.65	1.04	1.32	1.59	1.87	2.10	2.17	2.07	1.89	1.52	0.97	0.29	-0.40	-0.71	-0.74	-0.68	-0.72	-0.95	-1.03	-0.98	-0.92	-0.86	-0.80	-0.72	-0.43	-0.34	-0.38	-0.38	-0.29	-0.08	0.22	0.47	0.69	0.86	1.11	1.41	1.39	1.17	1.01
S5	Corrective	9	11-20	_28	-0.57	-0.52	-0.38	-0.12	0.28	0.82	1.14	1.38	1.48	1.40	1.46	1.68	1.93	2.15	2.24	2.07	1.63	0.92	0.09	-0.59	-1.00	-1.29	-1.50	-1.20	-0.84	-0.48	-0.17	-0.32	-0.97	-1.22	-0.58	-0.24	-0.16	-0.13	-0.05	0.17	0.47	0.78	1.06	1.24	1.41	1.40	1.13	0.83	0.61
S5	Corrective	8	11-20	_33	0.30	0.26	0.08	-0.09	-0.11	0.08	0.39	0.72	1.06	1.39	1.78	2.13	2.26	2.16	2.00	2.05	1.69	0.95	0.20	-0.35	-0.57	-0.49	-0.41	-0.42	-0.53	-0.83	-1.22	-1.77	-2.10	-1.90	-0.68	-0.09	0.00	0.13	0.41	0.67	0.77	0.79	0.86	0.96	1.02	1.00	0.98	0.89	0.67
S5	Corrective	0	11-20	_36	-0.54	-0.52	-0.51	-0.52	-0.46	-0.17	0.37	1.03	1.51	1.47	1.20	1.40	2.10	2.34	2.00	1.28	0.12	-0.72	-0.91	-0.71	-0.40	-0.08	0.18	0.08	-0.30	-0.89	-1.58	-2.16	-2.32	-2.06	-0.55	0.16	0.21	0.27	0.48	0.73	0.91	0.97	0.90	0.79	0.81	0.95	1.09	1.12	0.99
S5	Corrective	5	11-20	_50	-0.34	-0.22	0.06	0.41	0.91	1.50	1.96	2.16	2.17	2.06	2.06	2.10	2.04	1.89	1.70	1.47	1.19	0.88	0.63	0.43	0.21	-0.12	-0.46	-0.71	-0.84	-0.85	-0.80	-0.75	-0.70	-0.65	-0.44	-0.30	-0.25	-0.20	-0.10	0.32	0.64	0.84	0.99	0.98	0.91	0.87	0.84	0.82	0.81
S5	Corrective	1	11-20	_52	0.31	0.10	0.18	0.45	0.82	1.13	1.31	1.45	1.53	1.57	1.68	1.77	1.81	1.73	1.59	1.52	1.43	1.26	1.07	0.87	0.65	0.36	0.05	-0.25	-0.52	-0.73	-0.86	-0.81	-0.74	-0.63	0.05	0.46	0.54	0.60	0.66	0.79	0.94	1.09	1.19	1.23	1.24	1.36	1.45	0.94	0.52
S5	Corrective	6	11-20	_60	0.24	0.27	0.31	0.39	0.68	1.05	1.24	1.35	1.45	1.56	1.75	1.90	1.91	1.76	1.56	1.35	0.99	0.59	0.19	-0.20	-0.63	-0.81	-0.75	-0.69	-0.71	-0.81	-1.06	-1.20	-1.18	-1.15	-0.92	-0.78	-0.75	-0.69	-0.48	-0.23	-0.14	-0.16	-0.15	-0.09	0.11	0.29	0.32	0.21	0.10
S5	Corrective	7	11-20	_72	-0.47	-0.29	0.14	0.66	1.11	1.44	1.64	1.82	1.99	2.07	2.09	2.09	2.01	1.86	1.64	1.30	0.88	0.39	-0.18	-0.65	-0.86	-0.94	-1.75	-1.95	-1.27	-0.58	-0.22	-0.33	-0.36	-0.35	-0.31	-0.30	-0.29	-0.22	0.00	0.38	0.69	0.87	1.02	1.11	1.18	1.20	1.17	1.07	0.85
S5	Corrective	3	11-20	_83	-0.46	-0.30	-0.01	0.22	0.41	0.69	1.01	1.26	1.45	1.56	1.60	1.62	1.65	1.69	1.71	1.62	1.10	0.28	-0.49	-0.89	-0.97	-0.75	-0.55	-0.67	-0.79	-1.14	-1.53	-1.52	-1.45	-1.37	-1.01	-0.78	-0.60	-0.38	-0.11	0.21	0.49	0.71	1.00	1.42	1.83	1.81	1.62	1.10	0.61
S5	Corrective	2	11-20	_84	0.11	0.13	0.19	0.35	0.63	0.95	1.23	1.59	1.86	1.96	1.99	1.99	1.95	1.80	1.51	1.10	0.52	-0.12	-0.63	-0.95	-1.15	-1.19	-1.02	-0.81	-0.77	-0.73	-0.88	-1.18	-1.19	-1.02	-0.01	0.62	0.78	0.94	1.09	1.19	1.17	1.17	1.16	1.04	0.85	0.81	0.86	0.94	0.92
S5	Corrective	7	1-10	_01	-0.13	-0.17	-0.28	-0.47	-0.60	-0.39	0.23	0.92	1.28	1.35	1.41	1.82	2.19	2.02	1.87	1.81	1.40	0.69	-0.04	-0.61	-0.94	-0.99	-1.02	-1.07	-1.18	-1.37	-1.36	-1.24	-1.12	-0.96	-0.44	-0.06	0.06	0.02	0.09	0.44	0.75	0.95	0.87	0.71	0.74	0.80	0.79	0.85	0.88
S5	Corrective	4	1-10	_06	0.09	-0.12	-0.20	-0.11	0.08	0.31	0.59	0.81	0.93	0.97	0.95	0.90	0.86	0.82	0.75	0.59	0.28	-0.05	-0.30	-0.43	-0.52	-0.66	-0.69	-0.55	-0.34	-0.20	-0.20	1.23	5.36	6.40	2.09	0.11	-0.31	-0.21	-0.10	0.00	0.12	0.23	0.34	0.45	0.56	0.56	0.42	0.32	0.27
S5	Corrective	3	1-10	_15	4.03	3.74	3.30	2.87	2.43	2.00	1.57	1.13	0.86	0.93	0.98	1.09	1.08	0.92	0.97	0.91	0.80	0.69	0.58	0.47	0.35	0.24	0.11	-0.12	-0.33	-0.52	-0.74	-0.86	-0.83	-0.77	-0.58	-0.45	-0.39	-0.33	-0.27	-0.24	-0.19	-0.03	0.22	0.35	0.34	0.29	0.25	0.23	0.20
S5	Corrective	2	1-10	_21	-0.05	0.23	0.56	0.81	1.07	1.29	1.46	1.55	1.56	1.50	1.38	1.30	1.23	1.15	1.08	1.04	0.92	0.63	0.17	-0.25	-0.53	-0.71	-0.89	-1.05	-1.10	-1.19	-1.46	-1.75	-1.76	-1.67	-1.32	-1.04	-0.96	-0.96	-0.95	-0.46	0.40	1.00	0.90	0.69	0.82	1.06	1.16	1.00	0.64
S5	Corrective	1	1-10	_30	-0.34	-0.39	-0.43	-0.39	-0.30	-0.22	-0.13	-0.04	0.05	0.16	0.22	0.25	0.25	0.20	0.13	0.02	-0.18	-0.39	-0.46	-0.45	-0.41	-0.37	-0.32	-0.28	-0.29	-0.21	1.08	3.11	4.45	4.33	3.16	2.50	2.21	1.97	1.73	1.48	1.24	1.00	0.75	0.52	0.25	0.06	-0.07	-0.16	-0.24
S5	Corrective	9	1-10	_32	4.80	4.10	3.09	2.10	1.33	0.98	1.02	1.14	1.19	1.19	1.15	1.12	1.13	1.12	1.05	0.93	0.76	0.48	0.14	-0.22	-0.56	-0.63	-0.62	-0.66	-0.79	-0.97	-0.99	-0.88	-0.76	-0.64	-0.23	0.05	0.17	0.30	0.40	0.42	0.50	0.55	0.48	0.30	0.21	0.30	0.38	0.41	0.36
S5	Corrective	0	1-10	_48	1.77	1.04	0.35	0.06	0.11	0.49	0.93	1.32	1.46	1.41	1.61	1.77	1.86	1.86	1.73	1.42	0.98	0.43	-0.18	-0.64	-0.85	-0.91	-0.88	-0.81	-0.76	-0.95	-1.23	-1.29	-1.21	-1.09	-0.38	0.00	0.10	0.18	0.36	0.59	0.82	1.02	1.13	1.13	1.19	1.31	1.37	1.23	0.97
S5	Corrective	8	1-10	_49	-0.28	-0.25	-0.20	-0.15	-0.12	-0.10	-0.04	0.18	0.50	0.83	1.19	1.51	1.84	2.00	1.98	1.78	1.19	0.42	-0.17	-0.44	-0.33	-0.05	0.08	0.15	0.07	-0.35	-1.02	-1.71	-1.94	-1.77	-0.82	-0.27	-0.03	0.19	0.46	0.77	1.00	1.09	1.06	1.01	0.99	1.03	1.08	1.08	1.00
S5	Corrective	5	1-10	_61	0.39	0.22	0.29	0.55	0.73	0.90	1.06	1.20	1.33	1.42	1.45	1.45	1.45	1.45	1.36	1.14	0.82	0.34	-0.16	-0.54	-0.72	-0.71	-0.71	-0.73	-0.77	-0.91	-1.78	-2.74	-2.77	-2.44	-1.43	-0.75	-0.58	-0.33	0.09	0.48	0.64	0.74	0.80	0.73	0.79	0.98	1.16	1.22	1.14
S5	Corrective	6	1-10	_76	-0.31	-0.31	-0.33	-0.36	-0.35	-0.31	-0.21	-0.10	0.01	0.12	0.25	0.35	0.45	0.54	0.58	0.55	0.45	0.28	0.07	-0.13	-0.32	-0.40	-0.45	-0.46	-0.50	-0.57	-0.59	-0.58	-0.55	-0.53	-0.41	-0.34	-0.32	-0.34	-0.37	-0.33	-0.18	0.02	0.20	0.27	0.26	0.29	0.32	0.26	0.15
[truncated: 55 more columns]
