# Supplementary material for: Dataset of focus prosody in Japanese phone numbers
Source: Data Brief. 2019 Jun 11;25:104139. doi: 10.1016/j.dib.2019.104139 (PMC6614727; doi:10.1016/j.dib.2019.104139)
Supplement: Supplementary file 3 [file mmc3.csv]

Speaker	FocusType	TargetDigit	FocusPosition	SentenceOrder	1	2	3	4	5	6	7	8	9	10	parameter
S1	Broad	0	10	_04	326.02	320.61	409.75	287.01	294.98	373.12	310.28	332.54	236.66	305.47	duration
S1	Broad	1	10	_41	314.36	345.93	265.69	292.47	329.52	366.58	301.39	321.49	311.44	285.32	duration
S1	Broad	2	10	_80	273.27	289.5	424.78	314.26	291.54	421.53	370.64	274.04	325.29	268.12	duration
S1	Broad	3	10	_71	267.71	248.67	477.11	299.14	237.74	433.69	343.25	291.3	192.96	378.51	duration
S1	Broad	4	10	_47	278.19	287.73	394.24	318.3	328.69	376.76	305.99	300.18	321.49	354.41	duration
S1	Broad	5	10	_45	305.24	344.02	360.28	247.96	365.48	366.65	279.16	307.41	329.01	272.51	duration
S1	Broad	6	10	_18	299.02	309.64	441.7	308.63	299.78	397.17	328.34	327.29	263.65	305.47	duration
S1	Broad	7	10	_38	292.48	319.89	468.74	256.78	289.59	446.82	291.1	268.38	281.16	353.58	duration
S1	Broad	8	10	_43	336.98	253.08	458.02	261.69	309.93	437.76	240.02	387.46	210.87	361.74	duration
S1	Broad	9	10	_40	334.19	268.31	473.97	282.38	329.85	351.76	368.32	314.52	357.97	324.86	duration
S1	Broad	0	9	_89	240.19	350.51	381.23	347.43	312.05	335.75	277.5	305.66	315.71	313.7	duration
S1	Broad	1	9	_07	343.15	290.88	389.05	285.15	329.9	235.92	263.69	298.15	317.11	317.56	duration
S1	Broad	2	9	_82	331.58	309.99	397.9	363.17	317.39	329.6	325.15	321.03	261.08	307.49	duration
S1	Broad	3	9	_75	411.33	226.49	436.06	344.59	261.52	444.58	341.1	329.14	361.05	309.19	duration
S1	Broad	4	9	_87	347.67	368.12	363.73	340.1	270.98	446.56	253.5	306.56	326.21	286.9	duration
S1	Broad	5	9	_31	267.61	297.64	420.35	268.77	385.36	294.54	242.87	375.52	272.77	280.24	duration
S1	Broad	6	9	_10	355.73	357.51	400.06	314.24	335.63	291.5	269.53	285.56	273.01	303.64	duration
S1	Broad	7	9	_66	350.35	309.78	352.81	240.65	285.42	416.38	262.22	264.14	302.71	308.49	duration
S1	Broad	8	9	_94	315.59	295.54	385.13	365.07	294.26	362.63	378.33	243.29	319.75	326.71	duration
S1	Broad	9	9	_27	341.36	315.91	379.55	320.01	330.9	472.21	258.0	345.51	295.72	336.46	duration
S1	Broad	0	8	_67	317.22	295.06	392.03	281.15	366.35	301.38	289.72	309.89	298.89	319.06	duration
S1	Broad	1	8	_51	258.85	332.8	403.91	261.42	312.8	420.09	323.36	343.08	268.16	311.53	duration
S1	Broad	2	8	_68	269.83	269.83	423.05	339.84	320.23	369.9	262.88	325.31	290.81	280.95	duration
S1	Broad	3	8	_69	348.84	279.07	390.99	301.44	329.88	459.27	310.14	335.92	287.93	264.9	duration
S1	Broad	4	8	_100	326.07	365.37	330.44	321.7	314.42	362.46	319.46	285.83	273.22	357.29	duration
S1	Broad	5	8	_55	354.19	246.39	365.39	300.38	238.15	362.61	299.95	268.47	296.25	290.69	duration
S1	Broad	6	8	_42	309.5	298.88	388.4	255.78	354.47	361.42	339.18	288.79	312.05	281.04	duration
S1	Broad	7	8	_20	296.96	351.77	451.18	346.93	315.74	391.86	328.93	363.64	287.6	322.31	duration
S1	Broad	8	8	_24	318.74	323.84	387.59	296.84	267.88	325.8	244.61	315.83	312.73	277.12	duration
S1	Broad	9	8	_13	371.72	299.03	414.25	311.74	317.58	358.44	301.28	295.77	352.72	244.33	duration
S1	Broad	0	7	_77	286.54	337.36	313.36	255.49	306.31	453.11	285.06	299.87	294.32	312.83	duration
S1	Broad	1	7	_64	280.87	255.87	370.58	238.66	382.63	293.13	276.21	298.92	306.48	291.35	duration
S1	Broad	2	7	_37	307.05	430.11	287.55	276.13	321.4	523.6	254.6	321.99	325.74	307.01	duration
S1	Broad	3	7	_63	304.97	324.97	328.72	277.96	312.39	357.02	367.06	265.1	333.7	354.09	duration
S1	Broad	4	7	_57	299.83	263.48	384.63	412.76	240.46	450.05	334.66	291.86	282.13	334.66	duration
S1	Broad	5	7	_44	322.37	428.42	248.85	275.24	389.26	351.25	304.26	344.11	271.66	349.54	duration
S1	Broad	6	7	_09	370.21	275.12	390.99	306.56	294.31	414.62	301.54	306.72	286.41	340.98	duration
S1	Broad	7	7	_58	334.09	335.48	281.19	305.62	311.61	354.75	327.78	306.81	299.19	255.36	duration
S1	Broad	8	7	_97	281.37	287.84	465.72	305.55	256.66	366.66	292.22	315.91	262.6	331.71	duration
S1	Broad	9	7	_62	264.67	359.72	409.44	347.6	223.73	427.23	308.35	293.25	323.91	291.33	duration
S1	Broad	0	6	_65	290.25	282.88	383.07	258.15	326.41	346.27	306.52	260.01	325.54	281.15	duration
S1	Broad	1	6	_74	264.58	294.6	504.76	331.13	300.26	430.75	368.7	301.48	352.41	319.81	duration
S1	Broad	2	6	_05	402.76	305.4	419.28	352.76	322.23	302.5	358.39	236.12	349.96	309.49	duration
S1	Broad	3	6	_53	393.66	291.88	362.23	363.06	318.9	418.25	277.8	314.04	341.65	248.47	duration
S1	Broad	4	6	_93	276.34	330.94	433.54	313.53	356.22	348.22	285.74	368.56	242.26	287.81	duration
S1	Broad	5	6	_95	295.66	289.53	451.92	285.52	309.42	301.87	302.6	256.88	287.36	437.57	duration
S1	Broad	6	6	_22	321.64	359.25	265.87	255.26	306.05	410.29	266.23	332.08	273.39	336.37	duration
S1	Broad	7	6	_56	308.04	254.23	382.02	320.46	275.78	360.04	239.67	313.71	247.46	333.2	duration
S1	Broad	8	6	_19	263.9	385.7	365.4	377.63	297.83	431.78	311.72	225.63	357.74	307.27	duration
S1	Broad	9	6	_39	312.83	304.7	426.58	379.54	290.05	361.21	294.62	308.28	396.08	300.47	duration
S1	Broad	0	5	_02	286.72	346.34	282.63	273.56	287.96	416.5	230.54	315.61	327.18	333.78	duration
S1	Broad	1	5	_91	311.81	344.46	336.3	291.95	302.02	437.92	319.82	235.85	382.36	266.22	duration
S1	Broad	2	5	_29	286.86	337.27	350.48	306.48	293.41	345.68	219.14	372.54	277.06	352.19	duration
S1	Broad	3	5	_88	317.21	292.24	505.18	254.5	367.21	380.54	301.12	324.85	222.65	341.27	duration
S1	Broad	4	5	_14	340.58	379.64	319.82	383.38	302.61	339.01	282.65	279.55	394.47	295.08	duration
S1	Broad	5	5	_34	275.94	364.59	441.79	324.78	264.41	278.9	285.36	299.43	333.59	293.4	duration
S1	Broad	6	5	_90	328.7	321.43	399.5	287.13	308.06	447.14	275.57	291.54	333.48	371.42	duration
S1	Broad	7	5	_96	336.31	289.38	405.13	235.54	326.13	436.36	263.92	305.39	282.77	350.63	duration
S1	Broad	8	5	_73	275.47	271.03	460.6	245.85	379.14	430.98	326.99	283.39	307.37	305.19	duration
S1	Broad	9	5	_03	303.55	374.67	342.41	338.52	347.96	332.43	322.71	241.44	332.84	299.32	duration
S1	Broad	0	4	_79	248.76	344.24	356.81	284.98	316.78	297.21	354.96	325.02	258.74	327.16	duration
S1	Broad	1	4	_46	279.0	369.67	446.4	277.04	292.56	363.48	356.23	262.23	303.46	359.53	duration
S1	Broad	2	4	_11	358.43	328.08	421.88	294.39	320.76	382.76	344.68	311.48	314.41	300.74	duration
S1	Broad	3	4	_92	310.78	262.14	372.94	381.64	258.26	454.01	316.83	300.04	291.65	379.77	duration
S1	Broad	4	4	_25	339.11	325.28	426.02	347.26	319.68	363.55	320.39	315.1	278.03	323.04	duration
S1	Broad	5	4	_59	269.13	306.21	368.41	371.64	323.65	379.87	277.64	308.04	277.64	328.31	duration
S1	Broad	6	4	_12	270.9	278.53	478.21	205.84	311.11	394.29	390.74	266.82	299.49	395.69	duration
S1	Broad	7	4	_70	334.29	296.36	410.0	250.86	303.59	434.72	255.68	317.27	272.48	395.66	duration
S1	Broad	8	4	_54	289.7	364.46	315.06	332.55	282.44	351.91	329.75	301.62	234.42	321.93	duration
S1	Broad	9	4	_85	233.71	347.72	467.42	338.98	278.11	426.26	312.96	267.4	324.84	330.79	duration
S1	Broad	0	3	_98	268.46	299.74	379.24	301.24	327.93	307.59	257.39	305.05	278.36	329.84	duration
S1	Broad	1	3	_99	330.41	276.92	473.59	272.92	272.92	380.09	265.87	323.67	306.33	341.01	duration
S1	Broad	2	3	_35	264.5	300.57	295.11	306.47	267.59	435.69	333.99	301.19	319.08	411.52	duration
S1	Broad	3	3	_78	281.73	306.62	411.45	329.54	297.75	362.79	335.63	274.6	276.4	297.94	duration
S1	Broad	4	3	_08	363.91	264.53	376.63	315.78	365.52	273.92	336.83	351.15	267.18	257.85	duration
S1	Broad	5	3	_23	352.9	343.68	253.72	356.11	231.26	395.84	275.59	329.75	281.96	280.37	duration
S1	Broad	6	3	_86	351.54	320.19	461.08	276.53	368.22	398.79	264.33	319.31	293.94	357.38	duration
S1	Broad	7	3	_26	317.56	259.71	415.54	275.1	351.08	258.07	292.87	279.41	345.05	296.24	duration
S1	Broad	8	3	_17	316.46	229.15	445.5	432.84	309.17	382.0	277.53	316.36	381.07	277.53	duration
S1	Broad	9	3	_81	277.2	319.25	396.76	339.32	344.77	382.93	296.63	332.15	296.63	371.84	duration
S1	Broad	0	2	_36	284.68	325.14	403.05	340.36	274.22	359.61	282.31	257.15	315.85	380.13	duration
S1	Broad	1	2	_52	277.89	303.15	423.52	353.67	355.97	267.55	306.71	352.61	279.58	267.06	duration
S1	Broad	2	2	_84	297.03	337.12	359.4	291.93	267.27	412.59	268.99	289.06	385.42	283.04	duration
S1	Broad	3	2	_83	265.73	348.47	415.31	249.87	331.75	351.51	252.6	252.6	284.62	309.53	duration
S1	Broad	4	2	_16	306.82	276.28	359.16	270.17	312.97	391.88	309.68	327.17	267.69	334.17	duration
S1	Broad	5	2	_50	375.95	226.35	433.19	267.88	358.49	357.17	281.65	364.49	276.13	323.99	duration
S1	Broad	6	2	_60	274.33	310.99	331.22	313.51	284.82	343.22	305.7	271.56	383.29	251.39	duration
S1	Broad	7	2	_72	263.09	314.59	453.79	311.16	270.8	441.35	337.6	309.29	302.75	304.93	duration
S1	Broad	8	2	_33	274.59	353.94	308.38	276.33	327.89	394.0	338.47	322.04	300.68	292.46	duration
S1	Broad	9	2	_28	329.66	271.94	424.58	295.39	315.71	355.01	301.46	319.02	283.9	279.51	duration
S1	Broad	0	1	_48	329.63	257.56	337.9	294.82	252.7	441.58	410.67	267.23	288.84	306.53	duration
S1	Broad	1	1	_30	329.96	291.75	404.06	325.58	297.89	393.13	247.75	329.86	263.33	344.02	duration
S1	Broad	2	1	_21	228.18	349.14	400.0	344.14	235.33	403.61	291.49	297.61	322.07	324.11	duration
S1	Broad	3	1	_15	350.69	333.8	389.65	330.07	336.47	422.19	250.97	353.71	303.81	290.6	duration
S1	Broad	4	1	_06	366.18	280.69	430.14	270.93	342.65	358.46	317.16	323.06	221.59	392.17	duration
S1	Broad	5	1	_61	221.02	366.46	367.89	361.41	222.09	384.86	257.16	349.82	319.56	240.15	duration
S1	Broad	6	1	_76	230.75	307.67	390.08	257.42	347.72	423.2	285.5	304.12	291.71	364.12	duration
S1	Broad	7	1	_01	313.65	342.39	415.87	308.78	375.69	287.06	254.11	362.62	339.74	259.2	duration
S1	Broad	8	1	_49	302.22	373.33	378.18	290.64	251.19	465.55	311.95	301.78	286.52	311.95	duration
S1	Broad	9	1	_32	271.06	309.78	447.46	329.05	229.92	448.84	311.21	291.65	323.66	311.21	duration
S1	Corrective	0	10	_04	317.46	310.43	436.85	298.22	311.97	426.03	287.27	342.59	264.08	340.8	duration
S1	Corrective	1	10	_41	286.67	341.34	256.0	292.75	313.29	371.07	285.19	303.71	303.71	292.6	duration
S1	Corrective	2	10	_80	263.2	270.12	401.72	287.59	284.79	402.63	366.51	268.78	303.39	287.1	duration
S1	Corrective	3	10	_71	279.14	276.47	455.44	309.1	259.58	394.63	347.71	307.97	252.34	393.41	duration
S1	Corrective	4	10	_47	273.86	295.56	383.68	283.0	333.76	350.26	297.48	285.42	329.64	369.84	duration
S1	Corrective	5	10	_45	284.94	326.5	360.63	241.95	346.62	306.97	307.71	316.26	338.48	283.78	duration
S1	Corrective	6	10	_18	314.02	305.11	464.35	327.01	252.26	414.6	314.04	361.57	234.25	285.18	duration
S1	Corrective	7	10	_38	254.89	371.34	410.16	279.66	281.89	496.92	278.54	289.33	300.11	364.8	duration
S1	Corrective	8	10	_43	308.84	273.88	448.7	276.79	308.84	454.53	255.12	396.15	248.89	340.15	duration
S1	Corrective	9	10	_40	297.96	270.07	487.3	254.29	376.73	329.64	359.39	335.02	339.08	332.99	duration
S1	Corrective	0	9	_89	302.33	336.77	355.91	358.68	298.24	369.19	258.83	283.76	293.35	266.5	duration
S1	Corrective	1	9	_07	278.09	322.99	354.86	264.1	344.32	276.45	267.05	377.74	288.14	323.27	duration
S1	Corrective	2	9	_82	246.79	297.69	374.81	308.12	322.58	324.03	279.99	323.54	263.4	296.58	duration
S1	Corrective	3	9	_75	425.71	277.38	447.96	280.72	274.29	372.15	324.8	312.92	358.47	287.17	duration
S1	Corrective	4	9	_87	331.3	325.71	317.33	316.46	292.97	409.05	294.72	259.05	311.61	281.58	duration
S1	Corrective	5	9	_31	325.97	263.52	466.11	239.98	329.38	305.85	252.7	364.82	300.75	288.3	duration
S1	Corrective	6	9	_10	317.72	351.87	400.86	332.09	317.42	280.08	339.94	345.91	339.94	304.16	duration
S1	Corrective	7	9	_66	338.18	275.7	344.97	259.71	292.72	407.51	267.6	300.4	298.68	305.58	duration
S1	Corrective	8	9	_94	307.77	259.25	392.34	383.95	284.91	343.25	340.63	293.78	272.66	309.14	duration
S1	Corrective	9	9	_27	300.61	320.27	389.1	326.96	298.67	444.85	278.93	353.18	299.0	319.07	duration
S1	Corrective	0	8	_67	290.34	297.28	410.64	214.31	348.65	283.02	278.97	364.8	291.48	296.85	duration
S1	Corrective	1	8	_51	241.85	325.35	378.61	211.95	297.76	403.09	317.89	309.47	279.99	298.94	duration
S1	Corrective	2	8	_68	274.25	261.73	380.08	287.21	287.21	400.64	244.05	323.01	288.91	249.44	duration
S1	Corrective	3	8	_69	348.21	260.77	385.69	289.7	336.54	442.31	322.98	324.0	347.14	252.47	duration
S1	Corrective	4	8	_100	289.29	360.77	292.7	268.09	291.92	326.48	267.43	305.64	284.8	345.58	duration
S1	Corrective	5	8	_55	331.89	231.08	382.87	304.15	268.81	364.72	326.52	278.51	278.51	278.51	duration
S1	Corrective	6	8	_42	262.24	303.49	388.94	260.27	332.71	339.42	320.26	299.17	258.89	295.33	duration
S1	Corrective	7	8	_20	238.68	360.22	458.33	300.66	320.44	378.46	330.24	351.27	290.27	315.51	duration
S1	Corrective	8	8	_24	352.15	306.28	424.65	296.07	291.03	323.78	308.52	310.5	338.18	294.68	duration
S1	Corrective	9	8	_13	325.12	311.38	450.28	298.19	352.41	414.37	386.56	384.49	336.95	264.6	duration
S1	Corrective	0	7	_77	245.02	303.68	264.57	234.95	290.38	410.49	287.88	296.87	262.69	295.07	duration
S1	Corrective	1	7	_64	324.04	240.68	403.87	244.12	345.95	290.15	291.87	283.29	329.64	283.29	duration
S1	Corrective	2	7	_37	258.22	372.24	272.75	297.99	280.04	506.22	276.22	305.71	299.5	248.29	duration
S1	Corrective	3	7	_63	307.43	303.56	339.73	311.37	295.74	325.8	379.52	251.28	268.61	327.53	duration
S1	Corrective	4	7	_57	290.65	274.04	401.38	393.29	261.29	389.21	291.74	306.89	272.79	314.47	duration
S1	Corrective	5	7	_44	326.87	389.13	264.61	254.55	363.47	348.08	255.19	308.83	248.69	325.08	duration
S1	Corrective	6	7	_09	347.7	308.75	398.2	300.85	290.24	404.22	284.12	361.96	266.61	309.42	duration
S1	Corrective	7	7	_58	306.26	280.62	296.28	283.21	271.18	355.34	315.53	279.63	256.96	251.29	duration
S1	Corrective	8	7	_97	269.16	311.59	432.24	225.03	256.87	388.59	324.8	310.04	234.58	318.24	duration
S1	Corrective	9	7	_62	243.29	348.15	437.63	312.75	236.6	466.4	300.21	303.81	305.6	287.63	duration
S1	Corrective	0	6	_65	276.92	315.9	371.02	302.93	298.42	369.37	322.04	253.88	289.67	262.4	duration
S1	Corrective	1	6	_74	291.67	314.65	426.72	287.92	320.21	422.46	289.68	246.23	284.25	271.58	duration
S1	Corrective	2	6	_05	398.31	298.39	416.36	315.15	323.76	353.31	316.97	226.41	304.29	224.6	duration
S1	Corrective	3	6	_53	382.34	299.1	365.41	354.91	312.43	405.61	246.96	291.52	300.8	246.96	duration
S1	Corrective	4	6	_93	284.34	329.31	374.28	333.31	312.72	341.03	260.28	334.4	224.08	253.38	duration
S1	Corrective	5	6	_95	327.07	268.33	399.16	260.87	383.31	330.38	251.9	217.81	293.57	380.7	duration
S1	Corrective	6	6	_22	301.72	347.5	257.11	258.58	323.9	397.86	297.46	271.22	271.22	290.46	duration
S1	Corrective	7	6	_56	334.17	241.28	387.07	271.97	273.25	405.39	205.32	288.84	208.8	276.66	duration
S1	Corrective	8	6	_19	240.58	359.62	403.47	340.01	324.27	500.57	294.62	265.6	345.95	274.53	duration
S1	Corrective	9	6	_39	307.53	273.66	380.69	339.89	279.59	411.16	261.97	281.13	315.21	283.26	duration
S1	Corrective	0	5	_02	255.41	378.39	267.24	264.23	320.95	410.87	197.82	311.38	267.42	326.04	duration
S1	Corrective	1	5	_91	310.42	324.66	328.93	312.2	347.71	417.25	305.91	214.47	345.82	229.44	duration
S1	Corrective	2	5	_29	282.67	319.55	379.63	298.32	324.01	335.19	217.95	317.91	249.08	306.44	duration
S1	Corrective	3	5	_88	338.73	247.79	474.49	309.28	405.04	327.4	258.91	292.6	212.8	296.15	duration
S1	Corrective	4	5	_14	401.03	375.59	302.89	354.12	292.69	368.57	291.07	231.81	345.11	244.01	duration
S1	Corrective	5	5	_34	251.17	335.42	463.34	369.78	317.98	328.05	208.48	308.72	356.83	294.68	duration
S1	Corrective	6	5	_90	272.48	332.88	359.72	381.57	307.05	394.99	218.12	239.76	275.81	331.69	duration
S1	Corrective	7	5	_96	287.49	286.37	395.3	292.42	366.94	417.74	267.89	283.65	236.37	327.77	duration
S1	Corrective	8	5	_73	299.76	285.23	454.26	285.92	367.82	413.79	264.93	255.8	301.47	253.97	duration
S1	Corrective	9	5	_03	274.24	334.31	416.58	308.79	372.55	323.79	328.7	240.36	275.29	267.07	duration
S1	Corrective	0	4	_79	251.88	344.47	336.3	309.11	332.8	268.92	307.27	283.35	231.83	292.55	duration
S1	Corrective	1	4	_46	288.7	333.61	456.79	264.61	310.15	360.61	310.45	229.84	255.57	301.88	duration
S1	Corrective	2	4	_11	296.31	293.27	483.21	286.66	330.28	355.21	329.6	287.65	323.61	277.66	duration
S1	Corrective	3	4	_92	330.03	269.4	329.11	376.27	275.02	444.27	309.09	289.02	218.77	351.24	duration
S1	Corrective	4	4	_25	373.6	354.99	416.14	361.16	306.6	349.47	289.69	280.34	252.31	285.95	duration
S1	Corrective	5	4	_59	252.22	321.01	420.37	321.64	321.64	375.46	256.11	280.07	280.07	313.23	duration
S1	Corrective	6	4	_12	329.04	271.65	520.34	288.01	329.46	332.65	319.59	230.82	348.64	293.77	duration
S1	Corrective	7	4	_70	301.16	263.67	401.13	277.38	320.68	461.4	234.96	282.72	238.78	336.2	duration
S1	Corrective	8	4	_54	308.12	314.41	295.54	389.21	289.83	401.63	343.45	264.62	219.58	320.93	duration
S1	Corrective	9	4	_85	219.73	323.37	480.91	316.0	278.82	446.12	299.9	254.52	317.66	299.9	duration
S1	Corrective	0	3	_98	284.02	321.79	367.12	298.63	287.85	279.52	248.67	311.27	248.67	326.92	duration
S1	Corrective	1	3	_99	339.58	295.81	416.56	240.54	275.25	386.55	282.38	307.88	296.95	287.84	duration
S1	Corrective	2	3	_35	277.55	315.65	281.64	287.66	257.64	451.5	321.08	302.67	296.53	349.71	duration
S1	Corrective	3	3	_78	295.49	261.56	391.63	274.62	277.21	329.03	255.71	234.84	220.92	266.15	duration
S1	Corrective	4	3	_08	322.56	261.67	375.67	309.67	370.59	219.56	340.8	371.19	314.75	238.77	duration
S1	Corrective	5	3	_23	309.73	354.81	286.46	355.92	254.23	373.66	276.84	321.14	243.62	269.46	duration
S1	Corrective	6	3	_86	270.31	294.76	412.93	245.05	314.57	356.74	243.81	278.1	285.72	321.91	duration
S1	Corrective	7	3	_26	294.69	254.0	405.66	242.59	360.21	295.28	296.74	231.78	330.1	261.62	duration
S1	Corrective	8	3	_17	331.62	240.79	474.36	355.16	301.69	370.43	265.56	291.76	380.87	239.35	duration
S1	Corrective	9	3	_81	239.74	312.47	394.63	279.88	301.6	377.0	266.72	282.01	232.74	332.98	duration
S1	Corrective	0	2	_36	268.88	344.28	435.33	291.19	266.93	370.37	284.05	249.55	292.16	340.85	duration
S1	Corrective	1	2	_52	290.33	343.24	391.87	265.7	363.59	208.49	240.4	345.09	236.52	292.74	duration
S1	Corrective	2	2	_84	311.06	336.87	372.18	332.01	246.81	414.12	241.81	268.26	362.72	272.04	duration
S1	Corrective	3	2	_83	265.86	395.27	336.19	197.95	331.46	378.65	223.54	245.12	238.95	275.95	duration
S1	Corrective	4	2	_16	296.25	333.28	346.42	278.54	314.7	411.11	380.71	345.36	300.67	292.54	duration
S1	Corrective	5	2	_50	348.63	276.25	364.88	300.9	323.04	301.59	214.83	334.88	221.15	255.9	duration
S1	Corrective	6	2	_60	265.82	312.91	378.23	237.15	251.32	396.96	338.48	226.84	333.17	239.24	duration
S1	Corrective	7	2	_72	258.6	317.43	438.77	265.42	298.93	407.51	325.16	273.0	318.21	269.52	duration
S1	Corrective	8	2	_33	276.44	359.38	314.14	245.25	361.09	389.44	363.16	254.06	307.05	268.08	duration
S1	Corrective	9	2	_28	340.74	334.79	400.26	290.2	300.16	337.14	270.36	259.61	299.0	270.36	duration
S1	Corrective	0	1	_48	327.58	284.25	337.09	346.11	250.3	451.49	353.0	235.9	285.12	268.15	duration
S1	Corrective	1	1	_30	325.2	325.2	372.95	243.96	302.51	372.99	258.92	319.14	273.98	325.16	duration
S1	Corrective	2	1	_21	282.75	334.29	390.0	282.9	225.48	401.95	256.07	292.65	299.97	321.92	duration
S1	Corrective	3	1	_15	351.87	373.77	369.08	314.12	303.08	411.06	344.09	298.34	306.3	292.37	duration
S1	Corrective	4	1	_06	313.45	368.76	385.88	269.34	328.41	379.2	316.96	290.27	230.21	341.98	duration
S1	Corrective	5	1	_61	228.02	349.03	321.01	323.61	237.5	391.67	318.05	302.15	328.65	243.84	duration
S1	Corrective	6	1	_76	248.67	293.63	389.16	276.72	327.39	397.55	257.46	276.12	266.79	292.91	duration
S1	Corrective	7	1	_01	284.56	335.09	388.28	264.94	320.19	276.27	314.34	265.98	310.62	251.1	duration
S1	Corrective	8	1	_49	287.06	344.19	401.32	239.49	246.86	420.03	294.38	263.86	244.12	288.99	duration
S1	Corrective	9	1	_32	294.0	294.0	423.46	364.49	225.15	400.84	252.74	279.35	285.05	296.45	duration
S2	Broad	0	10	_04	294.04	336.05	470.75	281.71	304.61	444.32	313.08	301.1	241.18	302.59	duration
S2	Broad	1	10	_41	304.67	364.84	294.43	312.6	324.24	399.65	280.78	271.16	251.93	344.24	duration
S2	Broad	2	10	_80	270.7	318.47	402.07	364.63	248.01	441.05	368.12	308.1	298.1	250.08	duration
S2	Broad	3	10	_71	290.89	281.88	454.36	287.4	285.86	398.05	396.51	274.26	231.3	315.56	duration
S2	Broad	4	10	_47	323.31	309.39	430.05	268.58	359.34	351.98	305.54	261.89	298.27	363.74	duration
S2	Broad	5	10	_45	279.35	328.42	361.14	262.41	305.35	359.03	290.04	258.78	316.09	255.3	duration
S2	Broad	6	10	_18	269.59	363.73	420.78	315.17	326.75	366.63	271.75	304.14	260.95	295.14	duration
S2	Broad	7	10	_38	298.06	327.36	387.23	260.85	304.33	427.74	330.99	238.0	241.15	343.6	duration
S2	Broad	8	10	_43	295.09	295.09	388.28	314.88	262.4	496.17	217.24	360.21	209.82	334.22	duration
S2	Broad	9	10	_40	242.44	277.26	482.3	336.1	336.1	275.09	351.64	254.37	304.88	301.13	duration
S2	Broad	0	9	_89	269.46	298.12	295.83	383.49	317.05	308.89	222.94	330.69	281.08	328.9	duration
S2	Broad	1	9	_07	261.49	330.37	362.25	294.85	372.38	251.38	271.07	357.53	304.78	350.2	duration
S2	Broad	2	9	_82	247.83	276.07	328.72	288.53	289.89	287.18	302.73	340.98	274.31	289.55	duration
S2	Broad	3	9	_75	402.42	282.82	416.13	242.51	318.07	364.38	328.97	297.38	338.27	308.53	duration
S2	Broad	4	9	_87	326.77	350.87	328.28	384.03	269.1	421.87	278.44	236.3	296.76	305.91	duration
S2	Broad	5	9	_31	298.81	293.73	443.77	269.49	353.84	259.63	228.7	350.56	212.0	278.78	duration
S2	Broad	6	9	_10	289.84	327.39	405.48	315.42	351.37	299.08	244.88	317.03	323.59	306.1	duration
S2	Broad	7	9	_66	320.56	305.99	386.79	231.31	287.79	415.55	240.13	260.77	345.19	287.03	duration
S2	Broad	8	9	_94	304.56	298.99	353.23	348.71	388.0	314.33	355.04	247.69	336.0	300.81	duration
S2	Broad	9	9	_27	265.52	332.26	333.68	308.12	326.58	438.75	215.87	341.66	312.76	328.06	duration
S2	Broad	0	8	_67	274.41	301.55	381.46	237.34	358.45	277.71	322.64	334.03	280.89	324.54	duration
S2	Broad	1	8	_51	235.17	364.33	353.37	278.38	351.78	405.8	262.88	268.51	326.72	326.72	duration
S2	Broad	2	8	_68	289.75	251.66	423.06	352.05	328.05	338.71	237.64	259.6	331.49	277.57	duration
S2	Broad	3	8	_69	317.32	308.03	345.18	314.15	312.65	429.89	307.8	338.28	280.97	284.67	duration
S2	Broad	4	8	_100	302.91	347.87	265.04	277.44	282.5	316.71	241.19	302.77	260.0	331.84	duration
S2	Broad	5	8	_55	352.27	232.27	384.53	318.35	266.07	363.67	332.69	239.84	331.14	295.55	duration
S2	Broad	6	8	_42	242.53	295.93	370.47	232.4	403.1	319.06	327.78	276.95	247.15	278.7	duration
S2	Broad	7	8	_20	200.95	367.54	405.88	341.14	321.07	323.44	324.89	308.22	279.9	306.56	duration
S2	Broad	8	8	_24	319.33	309.35	412.88	294.77	302.23	257.46	272.23	354.82	310.46	339.52	duration
S2	Broad	9	8	_13	339.7	358.31	440.52	384.47	348.3	336.24	332.61	285.87	381.15	226.53	duration
S2	Broad	0	7	_77	256.55	353.62	266.25	224.89	318.6	388.88	345.88	301.9	303.9	275.91	duration
S2	Broad	1	7	_64	267.44	247.14	423.85	228.29	340.51	258.89	267.35	262.04	295.68	235.48	duration
S2	Broad	2	7	_37	291.32	417.36	255.65	256.6	290.9	406.78	243.86	240.81	300.25	309.4	duration
S2	Broad	3	7	_63	284.18	281.3	284.18	298.84	250.44	331.51	326.67	219.59	294.0	348.44	duration
S2	Broad	4	7	_57	389.0	234.47	415.65	369.5	254.62	433.45	263.85	287.69	257.49	333.78	duration
S2	Broad	5	7	_44	267.18	383.65	267.18	276.14	345.79	312.8	272.79	268.95	263.19	345.79	duration
S2	Broad	6	7	_09	353.23	294.86	393.64	299.89	330.72	437.22	293.48	278.8	265.96	368.68	duration
S2	Broad	7	7	_58	275.52	338.88	271.1	260.3	308.18	347.47	250.32	279.87	278.13	279.87	duration
S2	Broad	8	7	_97	313.16	275.58	442.18	241.84	308.85	371.5	313.85	310.32	276.82	363.22	duration
S2	Broad	9	7	_62	306.25	351.57	381.79	342.99	223.69	445.88	254.23	250.1	361.72	301.77	duration
S2	Broad	0	6	_65	276.18	287.13	329.72	271.48	327.51	325.02	320.49	251.69	322.3	309.63	duration
S2	Broad	1	6	_74	269.02	293.19	455.89	286.39	296.41	471.11	340.19	277.63	324.55	250.26	duration
S2	Broad	2	6	_05	332.08	325.96	426.96	364.45	323.95	279.41	347.75	316.8	333.18	273.1	duration
S2	Broad	3	6	_53	301.44	306.46	329.07	340.5	251.21	428.61	213.84	307.05	332.64	248.57	duration
S2	Broad	4	6	_93	239.72	337.73	394.68	247.25	322.05	285.69	271.01	351.98	246.22	264.4	duration
S2	Broad	5	6	_95	301.44	317.69	427.04	265.17	385.1	231.86	200.37	253.27	286.93	343.04	duration
S2	Broad	6	6	_22	326.68	390.0	254.72	273.96	294.82	417.2	241.98	283.51	274.48	368.38	duration
S2	Broad	7	6	_56	318.83	270.85	422.53	302.88	257.39	374.71	189.17	278.59	264.83	325.02	duration
S2	Broad	8	6	_19	223.67	373.63	372.36	297.74	287.25	484.0	301.89	216.93	319.97	307.32	duration
S2	Broad	9	6	_39	255.9	295.35	335.93	365.95	273.57	350.55	272.68	267.43	340.85	279.67	duration
S2	Broad	0	5	_02	321.98	357.6	242.8	324.62	310.1	440.74	288.69	303.59	286.83	363.19	duration
S2	Broad	1	5	_91	224.9	336.65	332.52	310.44	297.5	415.36	343.21	220.76	332.86	231.11	duration
S2	Broad	2	5	_29	252.33	366.69	370.41	274.89	274.89	374.3	230.47	295.24	227.46	387.13	duration
S2	Broad	3	5	_88	272.94	263.01	468.96	233.29	355.11	321.78	304.29	328.09	236.76	357.15	duration
S2	Broad	4	5	_14	343.09	361.88	295.51	381.75	297.23	394.43	276.16	254.67	332.39	297.66	duration
S2	Broad	5	5	_34	213.17	359.55	437.71	254.75	251.59	268.44	265.08	337.22	340.58	219.78	duration
S2	Broad	6	5	_90	334.65	337.28	350.46	352.66	345.37	399.29	229.27	272.02	297.28	357.51	duration
S2	Broad	7	5	_96	273.15	302.18	402.47	214.47	324.75	431.98	285.52	247.22	285.52	315.12	duration
S2	Broad	8	5	_73	275.46	271.47	455.11	282.77	344.17	485.56	262.28	263.96	300.95	255.55	duration
S2	Broad	9	5	_03	301.73	329.62	363.85	285.88	371.21	253.88	357.46	256.53	271.95	301.39	duration
S2	Broad	0	4	_79	243.56	367.31	309.38	288.16	352.62	271.73	314.54	323.23	250.25	285.0	duration
S2	Broad	1	4	_46	323.2	301.64	521.01	274.39	301.16	349.35	361.05	216.63	281.62	343.0	duration
S2	Broad	2	4	_11	397.77	305.64	620.05	211.84	389.55	387.2	288.3	244.42	303.92	323.22	duration
S2	Broad	3	4	_92	317.98	261.2	277.72	327.26	278.88	459.58	308.27	279.25	266.56	333.65	duration
S2	Broad	4	4	_25	299.39	294.48	355.83	296.39	303.45	326.97	264.17	287.35	271.9	254.91	duration
S2	Broad	5	4	_59	227.51	318.52	425.67	253.22	310.55	360.71	354.88	362.68	271.04	335.39	duration
S2	Broad	6	4	_12	266.88	271.16	512.35	271.77	303.09	317.63	320.36	170.38	377.65	344.28	duration
S2	Broad	7	4	_70	285.67	348.99	419.35	319.59	294.19	490.76	244.51	273.39	273.39	346.55	duration
S2	Broad	8	4	_54	295.74	305.56	294.64	412.17	304.89	357.12	344.08	245.77	270.35	317.97	duration
S2	Broad	9	4	_85	218.19	319.76	426.35	284.14	258.55	475.36	305.48	236.45	265.79	336.55	duration
S2	Broad	0	3	_98	375.82	311.13	315.75	275.96	298.23	282.14	261.84	323.95	250.09	344.09	duration
S2	Broad	1	3	_99	366.5	273.87	451.08	272.36	268.76	375.54	235.01	320.02	306.68	345.02	duration
S2	Broad	2	3	_35	262.02	284.24	232.4	299.22	256.15	427.29	337.78	298.12	296.75	311.8	duration
S2	Broad	3	3	_78	306.71	238.27	378.96	286.44	297.84	339.67	277.08	242.66	275.36	283.97	duration
S2	Broad	4	3	_08	352.68	279.15	340.22	302.03	344.49	235.32	319.02	352.52	284.06	294.25	duration
S2	Broad	5	3	_23	331.54	321.12	251.26	314.6	287.67	399.07	248.86	332.33	312.24	299.87	duration
S2	Broad	6	3	_86	355.6	316.25	427.01	278.42	330.18	363.76	273.66	309.52	313.29	349.15	duration
S2	Broad	7	3	_26	300.51	262.44	390.26	246.83	388.62	270.46	277.59	255.08	375.11	255.08	duration
S2	Broad	8	3	_17	297.07	237.41	459.9	370.91	304.3	376.75	230.3	284.4	360.14	259.67	duration
S2	Broad	9	3	_81	234.92	346.14	353.63	297.27	328.97	360.68	235.39	304.12	247.42	331.61	duration
S2	Broad	0	2	_36	269.51	311.74	329.13	288.14	255.85	316.71	264.97	234.32	326.25	311.83	duration
S2	Broad	1	2	_52	226.18	283.4	424.43	347.17	333.9	267.56	299.04	267.95	272.4	276.84	duration
S2	Broad	2	2	_84	277.46	287.55	363.22	355.41	293.37	347.66	226.32	259.65	366.67	291.23	duration
S2	Broad	3	2	_83	269.21	337.84	318.04	219.92	383.61	343.63	283.98	257.87	311.72	311.72	duration
S2	Broad	4	2	_16	305.89	301.36	318.35	253.73	391.63	452.3	237.12	326.88	255.75	313.33	duration
S2	Broad	5	2	_50	303.1	283.46	341.14	325.43	310.32	262.67	255.6	297.5	226.27	265.37	duration
S2	Broad	6	2	_60	244.66	319.84	288.4	304.5	256.66	290.5	330.6	226.45	326.25	285.95	duration
S2	Broad	7	2	_72	247.82	303.93	467.58	324.29	276.19	443.76	322.27	242.21	306.26	326.28	duration
S2	Broad	8	2	_33	241.28	432.64	269.01	242.01	321.9	341.59	372.77	283.09	314.74	288.37	duration
S2	Broad	9	2	_28	311.03	313.94	482.53	325.57	288.0	375.65	260.65	302.75	286.71	308.77	duration
S2	Broad	0	1	_48	352.24	241.3	277.35	270.81	242.23	431.39	368.18	251.82	290.03	267.45	duration
S2	Broad	1	1	_30	303.47	267.56	332.42	311.12	333.52	354.67	230.15	302.55	263.76	297.38	duration
S2	Broad	2	1	_21	230.2	306.55	420.51	304.83	243.23	380.24	243.08	346.11	291.37	368.64	duration
S2	Broad	3	1	_15	305.05	387.75	367.42	346.29	334.6	482.18	300.86	269.37	304.35	292.11	duration
S2	Broad	4	1	_06	292.23	328.75	429.21	281.1	367.03	451.5	288.24	309.1	254.1	377.36	duration
S2	Broad	5	1	_61	214.0	327.8	306.78	340.07	223.81	354.61	287.35	292.75	325.48	243.65	duration
S2	Broad	6	1	_76	247.63	270.96	379.87	259.29	374.21	431.67	360.94	281.13	297.45	310.15	duration
S2	Broad	7	1	_01	268.82	379.88	432.88	296.38	351.46	322.6	234.23	353.74	272.48	328.24	duration
S2	Broad	8	1	_49	280.93	355.74	368.45	275.93	298.7	404.52	347.56	272.46	274.21	338.83	duration
S2	Broad	9	1	_32	343.02	236.61	398.1	357.75	265.35	388.54	294.38	294.38	260.6	304.03	duration
S2	Corrective	0	10	_04	307.17	292.74	496.08	291.84	251.99	422.98	318.43	320.12	247.29	342.14	duration
S2	Corrective	1	10	_41	296.82	323.24	264.12	351.12	338.87	362.01	285.07	281.37	355.41	268.41	duration
S2	Corrective	2	10	_80	255.98	278.19	391.81	324.32	298.54	420.67	343.34	282.3	322.35	274.67	duration
S2	Corrective	3	10	_71	274.64	267.01	486.98	315.42	280.21	466.54	369.8	317.77	234.15	375.38	duration
S2	Corrective	4	10	_47	299.76	280.1	379.61	271.89	351.79	333.75	316.69	277.84	318.64	371.1	duration
S2	Corrective	5	10	_45	269.7	319.74	342.93	268.42	320.93	320.93	267.02	255.57	370.01	288.0	duration
S2	Corrective	6	10	_18	273.61	350.34	399.56	343.74	351.99	320.36	287.71	344.88	308.0	308.0	duration
S2	Corrective	7	10	_38	278.73	349.43	403.81	256.37	310.42	454.54	341.64	245.32	305.29	396.15	duration
S2	Corrective	8	10	_43	312.19	285.56	433.51	289.89	302.26	465.75	261.28	345.63	228.36	384.72	duration
S2	Corrective	9	10	_40	265.3	306.11	475.2	333.24	337.15	275.97	287.13	335.6	337.47	343.06	duration
S2	Corrective	0	9	_89	304.37	296.62	295.51	390.12	330.2	317.45	252.46	328.57	335.99	310.01	duration
S2	Corrective	1	9	_07	259.19	336.39	372.23	293.59	356.68	305.18	276.97	411.86	318.34	321.94	duration
S2	Corrective	2	9	_82	254.19	301.7	376.53	322.8	299.48	267.57	293.17	344.79	261.32	327.52	duration
S2	Corrective	3	9	_75	318.04	264.59	451.67	250.17	328.58	332.31	323.95	330.1	387.51	280.89	duration
S2	Corrective	4	9	_87	321.86	338.86	314.57	316.16	278.52	388.93	231.9	319.1	348.78	283.85	duration
S2	Corrective	5	9	_31	257.35	277.93	461.93	265.86	346.72	252.38	263.36	358.31	243.65	315.32	duration
S2	Corrective	6	9	_10	302.29	314.38	411.11	328.1	294.91	250.22	281.63	347.17	333.0	356.03	duration
S2	Corrective	7	9	_66	365.88	297.2	278.47	200.77	319.6	378.33	262.7	254.98	376.67	312.92	duration
S2	Corrective	8	9	_94	326.32	333.41	324.9	321.97	319.16	319.16	310.55	313.22	361.4	296.54	duration
S2	Corrective	9	9	_27	325.59	274.02	391.88	255.67	334.62	447.41	220.07	328.35	377.26	309.14	duration
S2	Corrective	0	8	_67	318.53	284.4	416.65	302.1	387.89	267.05	372.42	361.51	281.6	313.95	duration
S2	Corrective	1	8	_51	225.04	390.25	323.31	279.71	315.68	384.94	316.18	258.36	299.92	343.28	duration
S2	Corrective	2	8	_68	271.42	264.9	370.59	320.65	341.42	338.83	240.9	292.11	364.19	275.04	duration
S2	Corrective	3	8	_69	327.91	365.64	349.68	323.1	317.48	432.67	347.42	359.11	266.61	293.81	duration
S2	Corrective	4	8	_100	316.82	331.0	255.34	326.44	243.63	266.43	261.13	329.45	279.35	314.27	duration
S2	Corrective	5	8	_55	354.86	240.34	346.37	319.24	282.21	356.27	393.72	300.15	296.62	305.45	duration
S2	Corrective	6	8	_42	268.62	281.83	355.59	278.47	372.95	307.06	347.93	353.37	279.07	288.13	duration
S2	Corrective	7	8	_20	232.79	372.76	431.31	354.95	288.56	315.37	311.96	369.22	315.91	308.01	duration
S2	Corrective	8	8	_24	331.82	311.67	389.59	304.71	281.89	296.73	263.56	388.23	301.43	307.75	duration
S2	Corrective	9	8	_13	333.46	317.3	408.38	377.55	333.59	358.16	315.66	379.99	359.89	265.39	duration
S2	Corrective	0	7	_77	246.54	303.18	265.42	242.07	313.93	354.28	310.22	275.35	301.05	293.7	duration
S2	Corrective	1	7	_64	282.04	226.64	421.8	280.79	346.27	253.04	270.09	284.99	309.21	247.74	duration
S2	Corrective	2	7	_37	275.06	413.95	269.61	260.49	276.68	459.17	254.01	284.1	324.2	312.5	duration
S2	Corrective	3	7	_63	313.48	280.94	257.07	328.01	279.85	261.63	393.94	243.87	272.0	332.03	duration
S2	Corrective	4	7	_57	315.95	254.22	371.39	387.54	262.49	449.39	272.87	283.64	263.9	333.91	duration
S2	Corrective	5	7	_44	352.62	358.26	256.71	264.0	319.16	317.85	258.65	289.28	275.66	372.66	duration
S2	Corrective	6	7	_09	346.98	282.27	396.55	277.2	319.55	445.32	289.96	293.18	262.57	373.72	duration
S2	Corrective	7	7	_58	272.17	353.05	246.49	289.28	303.12	316.95	303.76	266.68	296.7	263.14	duration
S2	Corrective	8	7	_97	314.03	250.65	439.35	242.45	283.03	313.46	330.2	275.48	332.08	326.42	duration
S2	Corrective	9	7	_62	329.62	338.96	413.69	307.18	234.65	447.96	314.72	268.5	354.34	270.32	duration
S2	Corrective	0	6	_65	293.37	284.95	334.08	279.51	371.37	335.94	293.78	232.66	343.07	321.38	duration
S2	Corrective	1	6	_74	222.14	321.19	488.15	308.96	330.83	456.6	291.19	287.09	307.59	280.93	duration
S2	Corrective	2	6	_05	361.22	302.45	418.56	372.12	266.36	297.7	326.18	266.15	296.16	250.14	duration
S2	Corrective	3	6	_53	359.59	302.32	354.27	298.33	270.36	400.88	214.18	326.37	293.73	263.13	duration
S2	Corrective	4	6	_93	277.55	316.62	385.34	304.3	371.92	311.54	268.3	314.39	238.68	265.01	duration
S2	Corrective	5	6	_95	269.74	308.87	431.86	234.54	379.85	256.21	275.77	275.77	259.44	310.24	duration
S2	Corrective	6	6	_22	301.6	378.41	256.42	241.57	344.16	394.9	253.58	261.46	259.88	373.29	duration
S2	Corrective	7	6	_56	320.36	285.9	347.16	318.88	284.81	400.65	199.53	269.01	270.79	345.62	duration
S2	Corrective	8	6	_19	235.39	356.57	349.61	298.8	283.07	483.59	318.81	237.3	327.87	324.24	duration
S2	Corrective	9	6	_39	319.21	304.85	311.23	408.04	279.18	360.03	292.34	267.81	312.78	339.36	duration
S2	Corrective	0	5	_02	280.29	330.09	270.33	301.46	289.92	380.79	256.93	280.72	249.0	355.26	duration
S2	Corrective	1	5	_91	293.92	295.18	252.47	301.02	318.88	403.06	319.8	213.74	337.74	248.0	duration
S2	Corrective	2	5	_29	251.07	391.31	327.11	281.36	341.65	339.14	207.88	298.27	271.15	366.96	duration
S2	Corrective	3	5	_88	396.58	281.85	483.67	260.54	366.31	286.34	334.82	310.41	240.8	338.63	duration
S2	Corrective	4	5	_14	389.77	352.65	281.5	331.8	344.34	306.7	316.23	252.16	415.44	256.29	duration
S2	Corrective	5	5	_34	240.88	374.7	442.4	334.77	290.76	376.12	252.56	309.78	309.78	258.48	duration
S2	Corrective	6	5	_90	333.91	338.21	351.11	308.14	309.6	366.56	281.5	214.96	293.44	363.39	duration
S2	Corrective	7	5	_96	280.24	299.88	350.96	219.92	355.96	370.7	262.1	283.21	274.42	328.95	duration
S2	Corrective	8	5	_73	247.21	293.64	446.73	275.5	379.88	395.28	310.05	266.66	312.52	270.4	duration
S2	Corrective	9	5	_03	294.69	333.02	341.41	266.57	318.86	296.89	295.25	293.18	229.18	309.7	duration
S2	Corrective	0	4	_79	267.22	342.49	303.6	308.58	320.23	252.69	336.19	330.71	237.53	305.13	duration
S2	Corrective	1	4	_46	310.68	294.18	492.14	289.88	284.05	336.49	306.52	231.65	296.63	315.99	duration
S2	Corrective	2	4	_11	345.68	335.76	444.85	275.14	384.57	373.62	295.46	239.18	321.59	297.47	duration
S2	Corrective	3	4	_92	276.67	279.37	271.28	361.73	277.54	409.08	339.15	285.11	251.57	331.69	duration
S2	Corrective	4	4	_25	325.58	335.4	384.52	330.96	299.38	293.53	259.89	315.16	266.94	312.57	duration
S2	Corrective	5	4	_59	256.85	326.2	364.73	255.25	284.14	355.18	313.74	294.61	277.39	380.69	duration
S2	Corrective	6	4	_12	253.73	301.77	472.98	233.37	313.84	359.44	355.82	225.1	328.05	355.0	duration
S2	Corrective	7	4	_70	352.45	292.87	386.69	287.82	308.78	482.03	296.61	276.09	244.38	361.9	duration
S2	Corrective	8	4	_54	324.21	359.29	258.89	373.59	262.6	347.88	339.96	327.52	269.48	317.16	duration
S2	Corrective	9	4	_85	229.05	350.31	431.15	354.62	289.23	445.16	276.12	277.79	277.79	327.69	duration
S2	Corrective	0	3	_98	304.55	283.51	314.46	277.25	307.17	248.33	307.58	316.52	244.99	330.83	duration
S2	Corrective	1	3	_99	398.22	290.13	455.11	288.26	268.61	362.95	212.4	326.12	346.19	285.98	duration
S2	Corrective	2	3	_35	275.8	309.81	224.17	319.15	254.11	435.62	333.5	304.92	308.73	365.9	duration
S2	Corrective	3	3	_78	294.15	240.99	367.4	291.07	288.74	349.52	275.58	261.63	265.12	320.93	duration
S2	Corrective	4	3	_08	323.11	281.25	363.66	320.27	312.79	282.88	372.61	335.35	255.75	315.03	duration
S2	Corrective	5	3	_23	322.55	323.78	270.84	338.38	288.16	411.08	235.28	326.97	273.34	287.18	duration
S2	Corrective	6	3	_86	391.72	313.64	400.98	259.43	348.53	330.19	272.53	320.23	296.38	371.33	duration
S2	Corrective	7	3	_26	304.63	260.77	403.01	271.16	358.85	254.97	259.33	273.16	359.61	262.79	duration
S2	Corrective	8	3	_17	387.77	241.52	481.7	327.68	311.11	405.46	232.62	279.84	381.28	272.84	duration
S2	Corrective	9	3	_81	232.35	321.83	347.8	302.63	314.32	320.82	261.31	293.34	241.08	350.66	duration
S2	Corrective	0	2	_36	300.41	342.95	332.64	333.76	279.92	318.2	252.91	251.03	358.61	285.0	duration
S2	Corrective	1	2	_52	247.96	287.75	335.2	359.91	392.39	223.48	246.11	318.4	306.35	313.23	duration
S2	Corrective	2	2	_84	270.23	297.88	330.55	332.44	318.73	331.75	233.11	295.65	375.24	308.91	duration
S2	Corrective	3	2	_83	271.89	380.12	322.14	302.43	276.33	334.45	251.29	295.84	324.36	279.8	duration
S2	Corrective	4	2	_16	320.1	355.05	303.33	295.05	324.12	406.97	328.64	354.42	293.45	344.37	duration
S2	Corrective	5	2	_50	350.16	300.32	310.28	347.25	300.63	276.09	226.62	319.63	258.75	287.5	duration
S2	Corrective	6	2	_60	268.78	321.11	323.49	287.73	256.18	345.78	275.84	234.55	369.66	266.45	duration
S2	Corrective	7	2	_72	232.25	296.46	461.77	317.05	287.7	438.88	264.26	237.48	308.9	344.61	duration
S2	Corrective	8	2	_33	264.73	362.78	251.25	243.77	330.99	339.93	365.78	284.29	354.41	280.5	duration
S2	Corrective	9	2	_28	333.94	303.45	429.77	324.01	303.19	347.44	288.89	333.75	297.86	287.1	duration
S2	Corrective	0	1	_48	347.15	264.93	313.66	257.91	271.75	379.94	304.57	286.44	311.82	266.5	duration
S2	Corrective	1	1	_30	278.03	300.67	324.58	391.37	307.51	391.37	223.23	316.57	217.14	357.16	duration
S2	Corrective	2	1	_21	259.53	307.34	383.83	306.23	245.26	378.28	269.09	310.62	303.4	334.1	duration
S2	Corrective	3	1	_15	397.35	366.05	322.51	347.58	299.49	370.93	251.98	298.85	347.69	294.95	duration
S2	Corrective	4	1	_06	307.27	325.0	423.98	262.41	328.01	404.96	288.38	266.46	259.71	308.62	duration
S2	Corrective	5	1	_61	227.32	284.15	297.14	402.41	188.3	364.45	307.11	325.2	300.33	252.89	duration
S2	Corrective	6	1	_76	236.87	259.49	389.91	262.21	325.86	386.96	366.05	300.35	281.58	289.09	duration
S2	Corrective	7	1	_01	262.05	332.45	406.76	238.95	358.43	272.27	260.28	271.28	293.27	329.93	duration
S2	Corrective	8	1	_49	282.51	374.07	371.45	288.93	313.95	415.26	309.84	278.85	278.85	373.74	duration
S2	Corrective	9	1	_32	351.4	306.38	397.67	393.76	261.62	449.82	350.24	282.39	293.39	313.56	duration
S3	Broad	0	10	_04	308.54	361.47	498.56	235.66	284.52	431.17	231.98	330.31	256.63	312.2	duration
S3	Broad	1	10	_41	315.67	350.9	300.41	316.2	272.36	443.41	265.67	326.1	264.03	302.06	duration
S3	Broad	2	10	_80	277.62	302.93	361.94	316.27	310.72	439.29	367.41	243.61	283.54	287.54	duration
S3	Broad	3	10	_71	310.44	307.95	486.22	285.25	286.74	454.25	342.77	278.9	222.49	344.7	duration
S3	Broad	4	10	_47	303.98	320.26	485.82	275.42	375.31	434.74	269.65	313.58	286.73	299.45	duration
S3	Broad	5	10	_45	249.59	343.08	357.73	279.4	285.86	373.82	253.48	266.48	306.54	283.26	duration
S3	Broad	6	10	_18	295.13	355.52	442.75	283.89	271.38	432.45	282.47	284.7	248.42	384.86	duration
S3	Broad	7	10	_38	283.26	313.99	504.75	275.5	306.54	430.71	298.78	259.98	232.82	306.54	duration
S3	Broad	8	10	_43	294.48	246.11	483.97	297.82	296.49	505.22	224.2	345.15	204.56	359.59	duration
S3	Broad	9	10	_40	247.94	288.99	473.73	223.84	405.45	309.23	299.68	305.79	287.45	329.46	duration
S3	Broad	0	9	_89	284.45	345.84	320.39	311.3	332.31	395.87	222.65	325.14	307.08	320.67	duration
S3	Broad	1	9	_07	284.48	326.68	419.09	274.32	337.79	304.97	254.01	284.07	261.53	331.53	duration
S3	Broad	2	9	_82	279.89	308.8	439.22	317.17	306.27	337.17	305.55	327.74	253.55	317.31	duration
S3	Broad	3	9	_75	387.05	274.36	440.94	258.16	289.07	390.39	282.54	305.53	286.73	306.28	duration
S3	Broad	4	9	_87	286.31	333.11	346.88	345.2	254.47	388.61	249.38	253.01	271.91	330.07	duration
S3	Broad	5	9	_31	254.47	293.23	519.34	213.31	328.95	337.0	205.26	342.92	213.4	284.05	duration
S3	Broad	6	9	_10	321.34	323.97	448.77	259.95	341.08	350.83	275.97	291.65	327.71	313.6	duration
S3	Broad	7	9	_66	293.43	344.78	355.56	206.51	287.68	458.38	258.1	273.93	299.06	327.12	duration
S3	Broad	8	9	_94	327.49	305.07	397.98	365.99	309.79	422.2	309.64	276.21	301.39	360.26	duration
S3	Broad	9	9	_27	229.24	317.74	416.62	261.94	297.77	459.91	249.35	332.3	258.08	341.94	duration
S3	Broad	0	8	_67	248.18	306.96	432.99	241.94	341.08	271.92	311.45	399.4	246.43	353.43	duration
S3	Broad	1	8	_51	202.68	369.74	427.25	253.62	325.69	426.86	275.35	291.39	298.75	319.36	duration
S3	Broad	2	8	_68	237.48	275.87	452.2	333.23	334.63	436.41	281.42	309.1	272.4	315.78	duration
S3	Broad	3	8	_69	347.0	342.65	383.3	284.0	307.3	461.82	287.14	309.81	267.5	330.97	duration
S3	Broad	4	8	_100	308.48	343.98	274.91	297.43	296.1	285.48	236.99	306.45	252.49	323.8	duration
S3	Broad	5	8	_55	342.31	237.93	405.25	307.51	243.61	380.16	292.63	206.68	316.35	354.31	duration
S3	Broad	6	8	_42	255.98	298.25	409.61	226.84	335.89	387.36	293.73	319.69	264.09	328.38	duration
S3	Broad	7	8	_20	239.31	400.64	410.45	340.2	298.18	346.79	236.65	303.6	268.15	356.76	duration
S3	Broad	8	8	_24	296.47	308.2	438.61	261.9	236.52	357.06	249.25	303.87	334.83	306.89	duration
S3	Broad	9	8	_13	299.98	331.73	481.68	292.35	319.06	416.44	322.06	295.3	326.26	300.06	duration
S3	Broad	0	7	_77	247.17	348.23	322.66	202.34	333.51	449.33	255.98	306.55	255.98	303.06	duration
S3	Broad	1	7	_64	302.81	252.98	418.65	266.62	285.41	375.98	246.35	280.17	336.1	321.55	duration
S3	Broad	2	7	_37	231.63	419.69	300.96	267.57	327.48	477.86	223.64	274.16	323.66	286.75	duration
S3	Broad	3	7	_63	295.44	320.29	377.38	253.5	278.81	408.61	302.83	287.11	289.46	328.2	duration
S3	Broad	4	7	_57	327.12	287.67	471.45	367.97	253.6	429.07	226.5	337.22	269.44	353.56	duration
S3	Broad	5	7	_44	257.97	383.07	314.4	289.89	321.72	363.75	264.09	280.53	225.83	374.77	duration
S3	Broad	6	7	_09	363.59	281.74	443.91	263.49	341.19	465.63	276.23	272.79	227.3	344.74	duration
S3	Broad	7	7	_58	282.76	384.3	310.88	297.51	305.52	407.66	252.98	303.75	257.02	328.43	duration
S3	Broad	8	7	_97	299.8	317.58	476.88	221.76	299.3	420.38	312.12	311.99	274.13	298.23	duration
S3	Broad	9	7	_62	321.64	400.56	412.47	354.96	231.66	443.57	282.21	303.07	287.45	301.51	duration
S3	Broad	0	6	_65	300.17	296.0	404.53	249.81	337.05	392.56	325.15	249.81	325.15	301.36	duration
S3	Broad	1	6	_74	264.88	268.59	482.1	280.13	274.53	508.02	273.32	324.37	311.51	244.35	duration
S3	Broad	2	6	_05	356.75	324.78	463.96	320.06	296.59	303.86	305.44	282.24	320.16	261.88	duration
S3	Broad	3	6	_53	340.81	267.15	355.49	302.36	278.84	409.13	245.76	333.43	333.05	267.7	duration
S3	Broad	4	6	_93	254.63	387.83	421.26	353.72	303.19	376.9	248.42	364.97	223.96	330.13	duration
S3	Broad	5	6	_95	271.08	349.69	455.91	216.49	376.67	303.77	295.67	238.35	279.46	308.45	duration
S3	Broad	6	6	_22	284.68	383.58	288.78	259.95	253.29	450.63	208.0	298.38	241.38	362.07	duration
S3	Broad	7	6	_56	307.42	315.01	398.23	289.02	280.34	428.84	250.49	277.06	257.98	321.77	duration
S3	Broad	8	6	_19	225.28	370.71	414.91	305.22	256.24	396.92	263.28	287.43	304.06	316.81	duration
S3	Broad	9	6	_39	279.47	315.12	424.75	332.12	311.6	419.39	259.77	257.4	321.34	314.78	duration
S3	Broad	0	5	_02	269.41	360.79	312.6	288.47	318.05	433.57	212.51	354.14	245.22	350.9	duration
S3	Broad	1	5	_91	312.67	313.85	327.45	312.3	265.39	410.15	262.48	268.87	321.19	272.07	duration
S3	Broad	2	5	_29	216.02	458.7	367.52	172.92	364.15	429.51	193.86	308.38	183.08	346.76	duration
S3	Broad	3	5	_88	312.52	275.2	502.21	177.3	354.59	362.97	352.66	321.33	238.69	373.8	duration
S3	Broad	4	5	_14	346.25	281.8	299.95	290.41	323.02	431.56	258.12	257.81	316.47	274.02	duration
S3	Broad	5	5	_34	219.23	327.6	445.96	274.56	218.11	356.93	191.73	314.34	313.05	261.73	duration
S3	Broad	6	5	_90	346.0	336.32	433.43	290.24	314.49	418.87	251.97	242.94	306.93	343.5	duration
S3	Broad	7	5	_96	336.1	355.18	430.03	227.76	325.1	445.86	239.28	361.46	248.64	345.52	duration
S3	Broad	8	5	_73	284.7	287.91	457.0	256.68	328.11	422.02	246.41	276.64	282.69	327.57	duration
S3	Broad	9	5	_03	271.61	291.79	454.34	262.85	232.62	404.79	289.72	245.47	236.94	371.68	duration
S3	Broad	0	4	_79	254.09	338.79	389.61	302.76	329.63	330.15	331.76	339.07	210.29	319.5	duration
S3	Broad	1	4	_46	323.39	309.6	546.39	223.48	312.09	410.11	327.53	197.68	293.38	313.77	duration
S3	Broad	2	4	_11	328.65	278.78	473.05	221.65	329.0	445.44	295.72	241.3	295.78	328.48	duration
S3	Broad	3	4	_92	273.6	309.29	337.05	331.18	271.37	492.33	288.95	299.65	279.38	374.93	duration
S3	Broad	4	4	_25	353.11	271.17	411.76	267.58	280.56	444.09	244.46	325.95	258.95	319.21	duration
S3	Broad	5	4	_59	272.85	330.15	396.25	244.94	355.15	425.64	317.33	273.6	245.83	359.7	duration
S3	Broad	6	4	_12	175.83	326.95	489.67	233.75	319.24	442.12	273.18	231.88	358.94	282.71	duration
S3	Broad	7	4	_70	321.04	306.26	440.23	250.74	331.11	498.18	235.21	314.12	252.92	332.12	duration
S3	Broad	8	4	_54	276.53	342.6	317.09	345.11	304.06	395.14	338.52	277.34	222.73	327.38	duration
S3	Broad	9	4	_85	189.32	312.47	534.45	321.59	299.76	494.54	251.08	293.98	262.28	314.78	duration
S3	Broad	0	3	_98	297.04	268.86	410.42	294.42	355.6	296.21	233.05	315.57	282.28	342.96	duration
S3	Broad	1	3	_99	337.69	306.25	462.16	270.86	273.12	438.28	200.43	277.25	319.05	320.36	duration
S3	Broad	2	3	_35	266.59	327.42	330.35	324.28	256.91	515.35	289.76	309.72	275.99	339.76	duration
S3	Broad	3	3	_78	255.61	323.55	372.2	289.33	316.24	388.91	265.11	234.26	260.73	333.23	duration
S3	Broad	4	3	_08	345.04	255.33	414.05	220.41	283.94	342.29	234.92	423.68	286.81	264.66	duration
S3	Broad	5	3	_23	322.77	351.34	291.35	369.79	252.9	450.24	225.92	323.14	281.39	227.28	duration
S3	Broad	6	3	_86	345.28	337.57	476.3	278.12	371.79	377.1	241.52	280.94	312.62	361.15	duration
S3	Broad	7	3	_26	273.96	238.06	489.41	222.93	413.84	300.01	273.85	275.21	327.25	243.91	duration
S3	Broad	8	3	_17	309.97	217.59	518.13	263.9	292.93	434.2	202.36	295.3	373.25	256.33	duration
S3	Broad	9	3	_81	277.57	320.4	417.14	330.79	343.82	418.03	233.16	284.06	239.72	385.86	duration
S3	Broad	0	2	_36	250.52	385.0	394.02	323.95	224.12	379.14	276.13	281.76	283.39	338.77	duration
S3	Broad	1	2	_52	258.3	268.57	383.84	318.31	337.46	303.59	253.21	348.72	267.66	318.63	duration
S3	Broad	2	2	_84	295.43	285.65	433.13	287.21	329.76	437.47	231.18	273.65	333.41	314.8	duration
S3	Broad	3	2	_83	247.44	319.63	467.68	244.54	325.6	416.72	260.13	261.52	250.45	363.31	duration
S3	Broad	4	2	_16	260.09	351.29	394.48	253.32	310.78	455.91	301.39	332.46	277.78	312.57	duration
S3	Broad	5	2	_50	286.76	303.46	371.22	307.97	319.57	294.6	224.6	325.07	273.16	318.89	duration
S3	Broad	6	2	_60	282.1	314.59	341.17	275.94	255.67	380.63	311.38	282.49	296.94	332.25	duration
S3	Broad	7	2	_72	287.7	326.92	436.18	261.5	299.43	462.1	288.75	269.2	264.69	323.34	duration
S3	Broad	8	2	_33	222.4	337.68	345.81	234.97	335.91	381.13	255.28	297.33	303.72	358.07	duration
S3	Broad	9	2	_28	275.65	270.47	421.89	231.97	349.22	369.01	244.94	215.71	296.43	286.69	duration
S3	Broad	0	1	_48	312.01	287.5	346.56	223.28	286.52	459.72	366.19	211.56	274.41	312.74	duration
S3	Broad	1	1	_30	249.48	355.54	432.14	234.68	282.18	421.59	194.73	295.01	289.28	288.06	duration
S3	Broad	2	1	_21	244.71	293.66	417.54	283.26	248.23	398.52	228.36	284.01	275.5	340.11	duration
S3	Broad	3	1	_15	259.14	334.82	422.54	273.49	298.03	406.48	250.27	287.86	274.31	308.6	duration
S3	Broad	4	1	_06	266.61	295.3	463.7	205.67	360.81	415.02	235.67	252.85	271.46	304.04	duration
S3	Broad	5	1	_61	219.88	319.83	289.82	321.18	230.0	440.17	276.51	334.05	305.28	281.31	duration
S3	Broad	6	1	_76	326.63	292.99	478.36	258.48	333.07	427.96	252.41	297.16	273.55	329.1	duration
S3	Broad	7	1	_01	266.15	293.48	495.74	202.78	346.14	346.31	242.28	318.68	278.66	343.14	duration
S3	Broad	8	1	_49	288.21	408.89	421.94	305.04	341.3	438.19	298.57	298.68	270.42	320.19	duration
S3	Broad	9	1	_32	286.0	284.57	495.53	324.81	258.7	458.02	231.03	326.2	266.89	326.8	duration
S3	Corrective	0	10	_04	330.33	349.79	457.69	292.07	276.77	426.24	308.91	353.65	237.69	351.49	duration
S3	Corrective	1	10	_41	314.39	360.06	310.84	296.01	284.06	445.25	300.55	287.23	338.91	286.46	duration
S3	Corrective	2	10	_80	267.19	311.78	364.91	337.64	297.24	433.56	316.54	291.72	328.7	333.42	duration
S3	Corrective	3	10	_71	281.53	273.89	432.19	296.12	338.56	429.21	321.17	305.12	244.9	381.39	duration
S3	Corrective	4	10	_47	274.03	312.68	430.47	257.44	376.76	407.41	261.73	294.62	369.52	344.61	duration
S3	Corrective	5	10	_45	272.62	337.68	399.8	222.02	331.93	368.39	256.76	322.18	333.1	325.29	duration
S3	Corrective	6	10	_18	296.34	333.16	450.22	317.23	296.99	391.48	288.14	306.15	304.51	353.63	duration
S3	Corrective	7	10	_38	275.18	381.35	416.69	284.47	284.05	451.84	303.77	277.19	313.09	372.73	duration
S3	Corrective	8	10	_43	317.88	291.18	462.74	335.44	317.34	434.26	188.72	363.47	267.04	355.62	duration
S3	Corrective	9	10	_40	223.87	297.66	502.31	256.96	315.67	325.16	306.35	319.12	318.31	357.96	duration
S3	Corrective	0	9	_89	253.63	327.6	341.66	304.07	325.6	400.95	286.75	290.4	310.47	286.59	duration
S3	Corrective	1	9	_07	310.06	334.66	438.02	263.87	366.16	320.23	268.86	374.17	261.38	352.69	duration
S3	Corrective	2	9	_82	228.66	290.71	444.28	305.42	314.25	371.75	308.4	360.33	273.67	333.7	duration
S3	Corrective	3	9	_75	350.73	225.72	496.53	282.08	246.36	410.92	238.89	323.92	336.07	307.72	duration
S3	Corrective	4	9	_87	299.22	359.18	391.32	292.74	327.63	454.34	235.0	327.06	301.1	313.14	duration
S3	Corrective	5	9	_31	323.39	323.39	462.6	265.85	345.17	306.56	240.87	369.13	297.07	321.67	duration
S3	Corrective	6	9	_10	251.77	356.23	401.7	270.5	338.8	356.33	287.42	321.52	297.76	328.04	duration
S3	Corrective	7	9	_66	325.7	329.34	402.5	264.39	257.25	442.9	268.33	284.15	347.22	328.18	duration
S3	Corrective	8	9	_94	328.44	297.69	414.11	348.76	291.08	455.67	309.67	282.39	335.94	357.36	duration
S3	Corrective	9	9	_27	292.46	297.9	410.29	302.8	328.17	446.34	207.94	342.76	342.16	339.54	duration
S3	Corrective	0	8	_67	249.05	306.28	458.17	236.76	347.56	289.63	314.04	325.49	287.87	385.68	duration
S3	Corrective	1	8	_51	223.75	330.84	384.19	216.93	296.57	412.4	305.13	283.43	315.82	285.1	duration
S3	Corrective	2	8	_68	267.43	283.51	400.42	297.69	350.38	437.32	249.98	370.41	275.3	275.3	duration
S3	Corrective	3	8	_69	317.06	328.3	409.08	263.13	334.53	484.84	294.94	359.78	292.29	279.14	duration
S3	Corrective	4	8	_100	287.07	352.38	302.59	290.26	314.06	369.76	264.45	349.27	271.93	355.1	duration
S3	Corrective	5	8	_55	346.09	244.58	426.49	291.27	245.84	362.97	358.75	350.91	316.32	330.31	duration
S3	Corrective	6	8	_42	238.59	262.21	435.6	218.55	341.22	367.94	334.1	296.04	274.47	341.95	duration
S3	Corrective	7	8	_20	193.74	347.52	395.41	308.89	320.67	384.98	265.2	371.91	287.17	306.18	duration
S3	Corrective	8	8	_24	345.71	294.94	398.92	282.1	290.78	301.87	283.2	348.89	301.65	323.45	duration
S3	Corrective	9	8	_13	322.55	315.58	466.49	290.2	328.38	407.0	318.36	326.73	300.45	335.8	duration
S3	Corrective	0	7	_77	241.41	308.59	313.15	214.81	329.01	447.49	328.98	279.71	236.23	328.55	duration
S3	Corrective	1	7	_64	263.29	286.05	426.22	255.76	367.59	324.11	276.27	405.11	315.67	331.17	duration
S3	Corrective	2	7	_37	248.64	403.43	328.38	223.66	288.21	485.15	273.01	290.34	280.36	343.25	duration
S3	Corrective	3	7	_63	334.44	318.43	345.13	280.07	261.26	358.23	326.39	270.66	265.61	327.46	duration
S3	Corrective	4	7	_57	312.7	297.23	463.88	338.85	317.46	422.62	266.4	313.6	278.59	308.07	duration
S3	Corrective	5	7	_44	267.82	415.02	320.39	275.91	339.79	380.97	246.44	304.34	231.43	356.97	duration
S3	Corrective	6	7	_09	330.95	313.18	346.05	275.5	269.67	464.31	271.37	280.17	251.83	332.11	duration
S3	Corrective	7	7	_58	248.33	411.29	298.32	275.18	315.49	385.14	282.04	294.26	310.45	275.13	duration
S3	Corrective	8	7	_97	251.17	322.43	414.35	247.34	315.25	389.73	293.99	313.86	262.12	283.49	duration
S3	Corrective	9	7	_62	261.41	394.33	434.2	344.9	246.64	471.12	288.17	294.0	316.33	304.34	duration
S3	Corrective	0	6	_65	273.49	322.61	420.62	256.65	339.84	403.61	303.67	267.21	302.95	310.93	duration
S3	Corrective	1	6	_74	268.98	298.03	444.68	241.42	341.69	482.22	297.08	285.04	296.28	267.2	duration
S3	Corrective	2	6	_05	352.71	275.07	417.4	293.66	308.35	335.29	313.79	273.52	301.32	294.58	duration
S3	Corrective	3	6	_53	331.7	300.91	405.03	312.94	296.47	403.53	229.15	323.69	324.21	280.0	duration
S3	Corrective	4	6	_93	284.88	374.6	460.85	221.3	357.3	392.19	243.63	359.52	214.21	259.2	duration
S3	Corrective	5	6	_95	266.79	316.16	474.54	247.9	381.07	335.71	232.73	265.55	290.91	308.81	duration
S3	Corrective	6	6	_22	236.27	440.84	301.78	250.12	303.22	401.03	213.31	329.99	261.9	331.03	duration
S3	Corrective	7	6	_56	330.75	280.64	368.03	325.22	280.12	404.47	240.92	260.87	262.33	346.54	duration
S3	Corrective	8	6	_19	238.8	354.35	411.35	278.72	273.75	506.85	295.58	258.91	280.53	346.8	duration
S3	Corrective	9	6	_39	261.57	295.62	425.68	336.96	305.85	376.95	268.57	273.7	335.0	345.35	duration
S3	Corrective	0	5	_02	281.78	376.55	288.89	307.51	327.47	419.33	199.68	375.4	268.56	322.58	duration
S3	Corrective	1	5	_91	231.45	341.48	306.07	322.41	326.39	487.47	275.78	214.8	349.23	271.62	duration
S3	Corrective	2	5	_29	263.33	314.78	350.33	286.97	309.41	396.34	226.67	300.85	247.74	336.9	duration
S3	Corrective	3	5	_88	320.98	282.61	517.45	242.81	355.41	368.04	303.24	333.4	231.8	366.38	duration
S3	Corrective	4	5	_14	328.6	358.33	307.14	313.0	326.38	420.73	264.26	220.96	368.83	269.7	duration
S3	Corrective	5	5	_34	251.99	344.73	449.2	300.5	306.41	316.29	236.88	293.56	326.85	270.86	duration
S3	Corrective	6	5	_90	314.86	268.68	444.05	336.07	285.71	459.3	230.79	255.65	278.99	339.95	duration
S3	Corrective	7	5	_96	328.23	295.53	413.91	262.24	337.15	442.8	236.92	275.46	294.01	342.53	duration
S3	Corrective	8	5	_73	242.35	344.83	428.54	298.6	321.35	407.81	271.38	294.69	283.93	271.75	duration
S3	Corrective	9	5	_03	261.03	324.7	368.65	290.03	333.26	311.69	311.58	271.07	263.28	320.92	duration
S3	Corrective	0	4	_79	267.63	330.2	349.63	286.06	376.95	302.29	307.24	311.39	218.65	325.26	duration
S3	Corrective	1	4	_46	342.34	311.77	496.07	264.23	344.83	359.34	279.9	238.01	302.34	349.91	duration
S3	Corrective	2	4	_11	333.63	313.53	450.34	228.4	403.78	338.52	261.03	305.89	277.34	334.44	duration
S3	Corrective	3	4	_92	264.56	310.95	337.68	375.21	279.83	414.33	275.39	273.48	234.22	333.64	duration
S3	Corrective	4	4	_25	310.27	307.73	407.54	284.94	293.77	367.79	278.32	268.97	274.98	331.45	duration
S3	Corrective	5	4	_59	298.32	300.98	421.51	277.27	326.19	403.98	287.51	287.51	237.29	322.25	duration
S3	Corrective	6	4	_12	255.66	308.96	493.76	268.73	291.59	396.59	351.06	257.36	288.85	353.19	duration
S3	Corrective	7	4	_70	323.69	312.37	434.19	289.59	304.58	392.39	248.95	255.34	273.58	366.3	duration
S3	Corrective	8	4	_54	251.87	330.58	278.11	330.37	294.55	402.02	310.07	290.96	243.05	322.16	duration
S3	Corrective	9	4	_85	236.01	290.44	468.48	338.12	281.55	448.64	234.17	248.72	276.35	327.36	duration
S3	Corrective	0	3	_98	279.22	308.1	357.68	260.44	319.63	355.14	263.62	294.92	261.4	351.22	duration
S3	Corrective	1	3	_99	347.38	356.31	462.14	268.18	246.04	427.55	218.1	258.39	316.73	318.94	duration
S3	Corrective	2	3	_35	304.39	338.35	328.76	269.65	333.18	478.59	278.86	294.8	267.59	372.17	duration
S3	Corrective	3	3	_78	296.52	257.84	425.44	306.04	274.06	363.34	260.95	224.39	263.43	313.37	duration
S3	Corrective	4	3	_08	333.61	259.6	381.35	246.53	374.41	306.25	311.02	366.42	277.85	258.08	duration
S3	Corrective	5	3	_23	322.21	355.96	316.15	320.4	242.47	453.08	236.8	312.68	270.99	323.1	duration
S3	Corrective	6	3	_86	322.18	309.84	500.41	309.83	346.36	463.6	227.01	298.36	265.93	372.76	duration
S3	Corrective	7	3	_26	325.12	258.71	467.6	256.43	358.09	287.72	266.57	273.09	316.03	283.4	duration
S3	Corrective	8	3	_17	290.49	229.88	541.94	293.29	342.41	450.46	185.37	304.71	348.32	287.57	duration
S3	Corrective	9	3	_81	245.23	349.2	441.25	327.82	301.32	417.1	196.89	331.19	198.98	336.93	duration
S3	Corrective	0	2	_36	279.93	391.75	366.63	228.4	285.49	378.65	233.92	247.35	326.29	342.65	duration
S3	Corrective	1	2	_52	311.74	270.9	427.55	296.86	364.56	301.79	232.13	352.7	262.18	321.49	duration
S3	Corrective	2	2	_84	253.11	345.06	384.08	291.07	339.37	406.67	259.06	263.13	336.74	312.05	duration
S3	Corrective	3	2	_83	237.84	349.27	384.0	211.5	328.61	439.94	233.28	242.67	256.28	351.34	duration
S3	Corrective	4	2	_16	271.0	352.92	422.15	256.21	318.99	428.73	313.65	373.08	257.65	291.33	duration
S3	Corrective	5	2	_50	342.58	305.2	397.34	323.71	335.02	293.87	242.51	326.48	286.73	295.25	duration
S3	Corrective	6	2	_60	298.08	324.39	406.52	289.16	316.69	371.01	295.39	245.0	316.75	312.08	duration
S3	Corrective	7	2	_72	256.58	325.66	445.92	236.15	294.91	440.19	273.32	287.65	248.56	320.76	duration
S3	Corrective	8	2	_33	243.72	363.97	360.98	297.4	307.63	347.54	299.18	300.32	286.6	326.07	duration
S3	Corrective	9	2	_28	292.97	317.54	490.14	266.95	349.09	384.1	254.26	263.54	315.31	298.05	duration
S3	Corrective	0	1	_48	352.25	270.63	354.33	210.88	316.16	438.96	359.26	224.06	258.53	355.68	duration
S3	Corrective	1	1	_30	343.58	328.67	387.21	272.21	308.24	388.94	238.25	319.19	276.34	307.03	duration
S3	Corrective	2	1	_21	279.47	319.97	396.92	271.02	238.85	384.77	280.82	284.33	274.64	332.8	duration
S3	Corrective	3	1	_15	340.48	369.2	433.47	270.72	326.23	409.23	251.98	280.2	296.3	313.23	duration
S3	Corrective	4	1	_06	287.52	306.59	483.5	219.15	326.8	447.3	282.54	299.52	257.97	304.87	duration
S3	Corrective	5	1	_61	246.98	351.42	342.96	311.59	205.32	423.93	279.81	317.86	305.12	255.06	duration
S3	Corrective	6	1	_76	301.1	277.93	418.92	230.22	319.79	417.53	268.04	294.01	281.03	290.59	duration
S3	Corrective	7	1	_01	282.13	277.9	460.56	209.92	345.19	336.73	264.9	314.8	267.04	359.09	duration
S3	Corrective	8	1	_49	313.11	383.64	409.55	272.32	267.23	458.91	331.44	280.79	279.92	332.86	duration
S3	Corrective	9	1	_32	395.46	268.61	461.12	321.52	284.85	482.27	247.0	317.61	247.71	361.68	duration
S4	Broad	0	10	_04	310.11	280.63	443.37	198.57	231.06	382.69	265.3	247.0	239.68	245.17	duration
S4	Broad	1	10	_41	288.01	289.39	447.24	293.93	237.42	395.18	314.14	339.03	290.82	382.57	duration
S4	Broad	2	10	_80	227.16	285.96	322.04	302.66	312.7	362.36	320.04	233.19	185.13	267.01	duration
S4	Broad	3	10	_71	275.06	326.8	331.84	304.5	312.41	346.19	339.53	273.04	338.11	393.64	duration
S4	Broad	4	10	_47	212.93	245.19	360.04	416.69	270.17	430.64	263.51	202.7	245.27	212.83	duration
S4	Broad	5	10	_45	250.47	269.4	355.32	379.19	290.95	404.5	400.73	299.16	316.25	389.76	duration
S4	Broad	6	10	_18	249.45	290.53	493.02	240.36	223.97	497.59	384.17	172.88	222.82	276.6	duration
S4	Broad	7	10	_38	242.82	276.67	380.73	290.03	242.46	403.59	470.27	316.66	224.99	418.3	duration
S4	Broad	8	10	_43	284.97	268.99	412.81	281.16	347.5	437.53	300.31	212.29	264.07	210.57	duration
S4	Broad	9	10	_40	300.06	267.33	343.71	249.6	327.34	310.98	379.09	271.26	308.33	399.31	duration
S4	Broad	0	9	_89	207.71	279.83	318.78	231.94	289.93	347.91	227.52	210.02	281.77	222.27	duration
S4	Broad	1	9	_07	227.37	314.55	329.86	231.67	331.26	331.26	265.52	227.78	365.26	310.0	duration
S4	Broad	2	9	_82	317.34	290.8	489.83	261.54	250.51	349.72	259.89	247.76	207.91	226.97	duration
S4	Broad	3	9	_75	307.25	352.56	444.59	286.23	272.3	298.89	301.06	346.03	263.92	265.87	duration
S4	Broad	4	9	_87	271.54	267.72	455.12	279.76	250.72	443.88	270.34	179.31	206.89	277.23	duration
S4	Broad	5	9	_31	277.52	341.26	411.42	242.1	256.93	515.09	317.26	250.61	262.6	317.26	duration
S4	Broad	6	9	_10	272.14	251.21	517.99	267.68	235.71	508.94	238.52	274.22	143.2	280.32	duration
S4	Broad	7	9	_66	264.93	246.1	414.34	301.29	256.34	411.84	253.83	380.75	188.51	386.35	duration
S4	Broad	8	9	_94	257.72	230.21	503.86	286.86	293.13	354.26	315.78	234.03	292.99	298.48	duration
S4	Broad	9	9	_27	307.89	317.98	507.26	266.07	261.87	263.43	340.52	349.32	347.85	423.05	duration
S4	Broad	0	8	_67	267.5	319.42	303.69	354.66	278.57	340.48	190.14	253.52	284.47	229.93	duration
S4	Broad	1	8	_51	281.57	282.68	322.75	296.27	259.81	344.89	285.01	397.9	290.56	344.23	duration
S4	Broad	2	8	_68	216.04	288.46	365.71	267.13	268.24	294.84	219.37	282.48	228.38	267.45	duration
S4	Broad	3	8	_69	268.7	263.21	393.45	304.2	330.0	313.71	382.52	301.33	277.7	397.83	duration
S4	Broad	4	8	_100	191.27	235.32	350.08	355.1	306.99	349.44	244.29	268.55	207.91	226.97	duration
S4	Broad	5	8	_55	297.95	250.64	358.05	342.06	246.07	296.09	355.09	319.12	308.77	391.04	duration
S4	Broad	6	8	_42	403.47	215.88	437.72	281.79	313.87	315.27	272.37	223.73	266.53	249.02	duration
S4	Broad	7	8	_20	391.43	236.23	436.76	199.4	244.99	309.71	352.02	305.55	385.71	327.63	duration
S4	Broad	8	8	_24	364.32	296.35	312.67	319.06	243.35	439.83	209.37	200.35	211.18	229.23	duration
S4	Broad	9	8	_13	356.56	291.86	301.93	329.92	241.34	390.25	325.11	319.95	295.87	326.83	duration
S4	Broad	0	7	_77	239.15	242.52	481.66	201.59	306.04	322.76	286.64	263.31	196.65	191.65	duration
S4	Broad	1	7	_64	284.41	256.89	460.37	268.59	309.14	340.62	287.55	325.42	277.73	284.05	duration
S4	Broad	2	7	_37	302.11	251.95	353.43	283.04	289.28	263.61	230.95	212.96	233.95	256.45	duration
S4	Broad	3	7	_63	327.39	302.91	351.87	330.11	297.27	316.65	319.36	295.13	275.31	341.38	duration
S4	Broad	4	7	_57	291.12	238.51	377.64	241.79	267.51	372.97	239.58	186.34	273.81	254.79	duration
S4	Broad	5	7	_44	388.7	346.51	350.5	250.89	280.36	374.29	319.49	288.16	304.87	298.61	duration
S4	Broad	6	7	_09	314.4	289.25	356.32	337.83	333.35	435.0	255.91	214.87	295.91	263.87	duration
S4	Broad	7	7	_58	311.33	306.73	305.2	321.57	288.44	372.22	366.22	273.96	308.21	306.5	duration
S4	Broad	8	7	_97	225.35	266.44	333.67	299.13	239.8	462.3	237.24	269.06	235.79	241.58	duration
S4	Broad	9	7	_62	241.6	240.2	351.92	298.51	266.14	370.91	300.29	346.19	319.44	354.06	duration
S4	Broad	0	6	_65	293.82	265.34	497.7	188.94	319.74	314.29	274.12	282.13	250.11	266.12	duration
S4	Broad	1	6	_74	268.93	266.75	457.11	187.44	308.66	288.29	416.94	317.24	282.49	330.83	duration
S4	Broad	2	6	_05	156.7	303.16	367.59	279.45	249.4	435.69	301.29	301.29	285.43	249.75	duration
S4	Broad	3	6	_53	207.12	264.53	334.32	339.05	286.64	424.23	348.54	324.18	312.93	269.84	duration
S4	Broad	4	6	_93	287.31	242.75	411.61	376.05	279.89	400.46	260.04	186.59	289.81	192.55	duration
S4	Broad	5	6	_95	291.62	281.39	420.81	307.6	252.8	339.74	302.69	290.64	284.62	215.34	duration
S4	Broad	6	6	_22	314.47	272.44	421.45	274.13	288.78	433.91	237.45	270.21	248.36	226.5	duration
S4	Broad	7	6	_56	319.85	288.13	391.22	262.31	282.2	446.3	294.25	299.8	263.75	307.39	duration
S4	Broad	8	6	_19	236.81	345.55	369.71	329.44	308.19	426.86	243.5	222.77	202.05	257.31	duration
S4	Broad	9	6	_39	288.31	305.66	324.34	297.87	308.08	392.45	398.35	304.63	250.04	364.5	duration
S4	Broad	0	5	_02	308.93	206.49	427.38	286.63	227.19	348.71	294.1	212.4	254.16	270.5	duration
S4	Broad	1	5	_91	308.02	226.82	422.83	269.97	224.12	322.18	374.43	225.35	313.76	299.89	duration
S4	Broad	2	5	_29	214.76	208.59	412.25	224.1	301.09	318.96	308.94	229.77	210.46	210.46	duration
S4	Broad	3	5	_88	321.45	269.18	351.51	289.9	358.76	313.92	432.75	291.85	280.18	245.15	duration
S4	Broad	4	5	_14	317.95	217.29	471.4	302.94	277.69	308.88	266.11	256.13	246.15	241.16	duration
S4	Broad	5	5	_34	276.94	333.15	455.17	288.72	254.02	345.13	419.96	334.45	279.34	286.94	duration
S4	Broad	6	5	_90	240.43	255.7	358.74	295.27	270.56	336.04	237.16	253.45	262.5	240.78	duration
S4	Broad	7	5	_96	290.76	258.61	406.79	269.02	204.46	285.76	310.34	293.52	308.81	325.63	duration
S4	Broad	8	5	_73	327.35	254.47	490.04	307.59	269.29	411.35	293.8	239.14	271.59	220.35	duration
S4	Broad	9	5	_03	393.36	278.5	413.82	323.12	261.28	319.34	378.67	324.57	297.53	295.44	duration
S4	Broad	0	4	_79	203.81	285.83	316.9	195.06	274.61	429.35	265.78	226.96	207.55	225.47	duration
S4	Broad	1	4	_46	249.99	278.11	321.86	211.57	294.92	377.49	325.99	291.86	288.44	341.35	duration
S4	Broad	2	4	_11	279.62	178.62	378.5	304.79	313.68	297.17	214.11	210.79	253.95	180.92	duration
S4	Broad	3	4	_92	276.32	256.49	364.3	289.82	331.74	270.66	269.18	224.03	272.52	227.38	duration
S4	Broad	4	4	_25	203.02	318.41	352.01	270.98	253.11	471.98	246.92	234.83	250.37	195.12	duration
S4	Broad	5	4	_59	275.42	371.76	351.36	279.35	276.51	560.12	268.36	261.39	292.75	233.5	duration
S4	Broad	6	4	_12	287.84	302.99	361.07	269.85	236.71	304.57	285.47	180.38	250.97	239.99	duration
S4	Broad	7	4	_70	323.48	299.32	369.12	278.92	277.77	283.51	406.44	209.99	252.33	260.8	duration
S4	Broad	8	4	_54	291.78	261.64	419.17	347.3	214.93	441.65	229.85	243.26	233.68	245.17	duration
S4	Broad	9	4	_85	334.74	237.01	422.7	389.79	189.75	437.88	270.06	304.26	243.05	277.26	duration
S4	Broad	0	3	_98	267.67	346.76	246.38	227.19	269.68	374.29	325.1	269.89	163.57	292.38	duration
S4	Broad	1	3	_99	323.28	403.81	282.43	232.49	335.08	303.96	344.01	283.07	213.99	249.21	duration
S4	Broad	2	3	_35	301.52	271.74	389.62	272.51	245.71	337.94	274.57	231.24	234.09	258.36	duration
S4	Broad	3	3	_78	316.34	316.34	355.66	271.3	270.01	429.45	334.75	266.17	251.47	328.22	duration
S4	Broad	4	3	_08	283.31	284.6	345.12	241.94	262.91	370.6	292.21	187.46	205.84	192.97	duration
S4	Broad	5	3	_23	358.54	305.01	344.84	272.63	258.7	336.79	368.72	276.14	225.07	213.89	duration
S4	Broad	6	3	_86	286.13	244.15	542.72	213.0	257.72	373.05	333.04	265.07	220.89	241.28	duration
S4	Broad	7	3	_26	303.24	242.33	426.39	237.24	247.69	354.97	367.89	312.33	265.78	360.08	duration
S4	Broad	8	3	_17	229.74	313.59	508.11	305.2	209.62	457.81	287.15	165.66	305.56	220.89	duration
S4	Broad	9	3	_81	260.91	282.29	543.2	267.79	182.32	437.57	358.13	275.13	350.44	308.94	duration
S4	Broad	0	2	_36	252.94	371.18	336.76	291.28	277.41	327.34	292.12	250.12	284.81	230.04	duration
S4	Broad	1	2	_52	277.6	345.86	417.16	323.26	326.82	412.65	247.77	223.05	238.26	219.67	duration
S4	Broad	2	2	_84	231.85	246.94	525.43	321.29	291.03	475.45	249.94	226.14	302.65	292.45	duration
S4	Broad	3	2	_83	244.39	261.75	428.05	447.9	335.39	574.26	271.09	211.45	243.98	192.47	duration
S4	Broad	4	2	_16	347.66	228.64	412.14	318.91	283.7	273.15	317.04	208.25	261.1	242.45	duration
S4	Broad	5	2	_50	321.94	256.57	482.1	444.43	300.98	337.37	274.16	206.41	244.22	193.8	duration
S4	Broad	6	2	_60	306.08	249.35	321.92	307.68	227.48	386.42	184.98	328.86	274.67	252.25	duration
S4	Broad	7	2	_72	310.98	264.52	318.25	369.87	279.79	457.22	245.81	287.06	280.18	216.58	duration
S4	Broad	8	2	_33	280.51	302.48	484.98	324.65	319.21	335.51	244.53	288.63	182.4	226.49	duration
S4	Broad	9	2	_28	293.86	285.5	454.02	316.58	317.9	339.0	292.68	309.98	188.87	217.71	duration
S4	Broad	0	1	_48	280.07	261.01	563.07	248.93	442.24	272.76	266.81	223.67	204.5	257.22	duration
S4	Broad	1	1	_30	304.25	263.42	450.96	293.69	422.6	304.32	245.67	233.18	209.59	223.47	duration
S4	Broad	2	1	_21	333.71	339.92	292.77	215.42	266.66	437.83	176.56	209.67	201.79	266.42	duration
S4	Broad	3	1	_15	244.36	292.17	347.42	293.84	293.84	478.01	240.14	192.6	174.31	309.62	duration
S4	Broad	4	1	_06	251.37	263.16	382.3	342.77	245.02	347.98	198.46	239.93	194.02	291.76	duration
S4	Broad	5	1	_61	301.09	253.02	374.46	284.23	256.65	409.04	239.54	246.94	195.09	269.17	duration
S4	Broad	6	1	_76	239.74	297.82	423.87	277.35	233.16	480.03	207.97	193.63	256.38	265.34	duration
S4	Broad	7	1	_01	272.83	345.58	412.74	351.05	361.29	567.53	277.91	158.59	225.05	249.22	duration
S4	Broad	8	1	_49	225.72	263.1	378.11	309.1	224.28	434.18	225.32	219.15	263.91	266.99	duration
S4	Broad	9	1	_32	265.69	269.13	368.76	431.24	310.44	409.16	289.76	212.39	259.42	254.86	duration
S4	Corrective	0	10	_04	231.91	327.77	239.13	288.56	256.11	390.53	176.28	229.32	212.16	282.36	duration
S4	Corrective	1	10	_41	226.86	306.68	313.68	368.36	332.54	478.35	157.73	203.73	167.59	359.82	duration
S4	Corrective	2	10	_80	311.47	284.27	303.31	269.71	281.97	453.6	318.58	141.59	308.17	179.07	duration
S4	Corrective	3	10	_71	268.17	295.59	311.08	329.11	319.31	471.96	299.31	162.07	265.73	179.59	duration
S4	Corrective	4	10	_47	233.23	323.59	354.11	238.51	260.0	340.57	226.57	273.22	188.25	294.88	duration
S4	Corrective	5	10	_45	323.11	319.31	358.59	319.96	296.55	392.04	339.94	247.37	180.59	276.2	duration
S4	Corrective	6	10	_18	258.01	252.01	522.02	199.79	331.66	346.31	262.36	264.35	196.77	268.32	duration
S4	Corrective	7	10	_38	306.8	216.56	468.84	289.07	383.22	425.65	242.89	251.6	178.69	275.9	duration
S4	Corrective	8	10	_43	419.91	308.11	309.19	418.45	236.15	318.12	261.53	154.47	266.12	217.18	duration
S4	Corrective	9	10	_40	306.35	298.29	275.25	452.1	348.6	368.24	217.38	194.35	267.77	192.91	duration
S4	Corrective	0	9	_89	212.67	270.07	476.22	243.7	240.25	313.82	198.53	229.88	268.19	189.83	duration
S4	Corrective	1	9	_07	237.53	293.95	458.74	374.08	341.23	358.39	194.63	229.87	274.31	211.48	duration
S4	Corrective	2	9	_82	257.53	318.72	374.82	322.3	273.29	463.4	282.46	225.2	229.02	274.82	duration
S4	Corrective	3	9	_75	312.46	299.09	317.33	495.79	325.68	501.72	264.3	209.8	241.86	297.22	duration
S4	Corrective	4	9	_87	363.0	304.74	376.45	331.65	314.64	537.45	237.62	249.71	189.29	273.87	duration
S4	Corrective	5	9	_31	313.87	249.31	373.82	349.59	311.96	490.67	283.22	276.4	249.1	308.81	duration
S4	Corrective	6	9	_10	225.55	211.09	506.04	227.25	338.79	446.14	275.38	201.83	251.44	181.31	duration
S4	Corrective	7	9	_66	258.03	246.53	457.29	331.67	380.2	498.43	259.19	202.49	252.71	183.05	duration
S4	Corrective	8	9	_94	238.37	287.78	303.49	269.73	256.44	293.97	380.22	156.1	193.02	253.45	duration
S4	Corrective	9	9	_27	290.49	335.76	282.94	421.15	381.97	339.53	325.06	226.05	177.47	239.12	duration
S4	Corrective	0	8	_67	249.39	250.87	356.27	286.32	271.64	329.15	289.12	266.06	202.21	209.3	duration
S4	Corrective	1	8	_51	227.62	293.74	325.54	339.47	391.23	238.3	351.04	293.6	177.12	221.79	duration
S4	Corrective	2	8	_68	250.22	259.69	503.14	260.97	215.16	383.12	252.32	143.21	248.91	281.3	duration
S4	Corrective	3	8	_69	341.99	299.57	393.68	341.47	331.13	387.3	309.71	160.99	256.05	298.98	duration
S4	Corrective	4	8	_100	307.35	216.49	478.06	304.9	310.97	389.85	258.05	189.24	235.69	244.29	duration
S4	Corrective	5	8	_55	293.23	259.14	482.81	299.69	365.77	378.63	319.01	220.58	196.88	280.73	duration
S4	Corrective	6	8	_42	275.24	281.87	427.78	351.86	222.32	519.91	351.72	208.62	206.89	256.89	duration
S4	Corrective	7	8	_20	300.54	270.73	334.07	386.23	243.36	507.13	302.54	359.63	218.91	304.04	duration
S4	Corrective	8	8	_24	285.88	245.78	350.56	253.29	237.39	310.08	248.77	239.05	213.79	229.34	duration
S4	Corrective	9	8	_13	357.26	291.84	318.26	342.2	281.01	309.34	276.13	232.14	197.24	223.03	duration
S4	Corrective	0	7	_77	250.65	299.39	345.35	288.35	269.51	395.57	333.98	266.8	262.96	332.06	duration
S4	Corrective	1	7	_64	225.12	258.37	381.17	389.87	325.88	369.03	336.98	207.34	187.18	265.0	duration
S4	Corrective	2	7	_37	267.48	224.92	522.79	319.63	264.05	282.76	369.87	174.74	270.85	297.06	duration
S4	Corrective	3	7	_63	314.31	199.41	515.04	328.55	352.89	350.18	275.04	178.19	245.99	315.71	duration
S4	Corrective	4	7	_57	327.8	231.68	423.92	251.19	276.88	458.14	253.06	243.63	229.49	282.93	duration
S4	Corrective	5	7	_44	293.67	249.55	412.24	276.6	301.74	515.48	234.11	205.71	202.03	266.32	duration
S4	Corrective	6	7	_09	252.01	275.07	357.42	308.68	219.58	410.52	324.14	209.3	194.48	261.16	duration
S4	Corrective	7	7	_58	282.73	298.66	317.25	450.19	288.66	397.84	302.23	252.72	177.58	233.93	duration
S4	Corrective	8	7	_97	173.42	296.36	516.37	335.76	245.54	499.57	283.6	169.78	200.64	295.18	duration
S4	Corrective	9	7	_62	246.27	313.32	446.2	396.12	262.86	549.75	289.61	169.08	219.3	264.5	duration
S4	Corrective	0	6	_65	334.72	343.34	344.77	305.72	303.14	314.75	271.8	254.15	240.03	238.26	duration
S4	Corrective	1	6	_74	320.88	322.26	405.25	310.08	318.77	286.89	251.85	275.47	284.91	292.84	duration
S4	Corrective	2	6	_05	222.66	218.38	477.43	281.66	271.1	399.02	232.16	247.23	248.74	224.62	duration
S4	Corrective	3	6	_53	374.56	246.77	504.67	281.65	287.45	410.85	271.21	272.89	279.43	248.38	duration
S4	Corrective	4	6	_93	242.34	315.54	352.15	268.16	235.18	476.09	292.59	246.09	261.59	277.09	duration
S4	Corrective	5	6	_95	316.67	307.62	356.73	290.09	238.66	506.33	244.91	216.18	235.26	263.24	duration
S4	Corrective	6	6	_22	324.01	216.01	370.3	283.94	318.01	316.75	270.84	155.8	227.15	246.08	duration
S4	Corrective	7	6	_56	315.42	280.03	492.36	301.49	308.91	273.27	233.17	168.15	203.88	250.22	duration
S4	Corrective	8	6	_19	356.42	234.85	345.36	256.5	343.64	368.18	265.23	282.4	206.08	253.78	duration
S4	Corrective	9	6	_39	319.95	364.38	371.49	284.46	309.91	224.57	291.73	245.98	244.16	275.13	duration
S4	Corrective	0	5	_02	394.65	268.11	291.91	313.09	245.03	368.68	179.68	225.36	242.11	213.17	duration
S4	Corrective	1	5	_91	373.16	353.07	268.39	332.97	237.22	387.27	257.82	266.36	232.21	211.72	duration
S4	Corrective	2	5	_29	343.14	284.74	542.88	218.76	351.31	396.34	258.78	291.37	339.29	339.29	duration
S4	Corrective	3	5	_88	364.41	309.58	576.69	243.57	316.31	361.98	244.33	307.68	333.32	382.31	duration
S4	Corrective	4	5	_14	289.52	216.79	394.41	223.76	297.63	324.4	261.5	185.84	289.46	228.61	duration
S4	Corrective	5	5	_34	263.22	286.85	381.34	204.7	291.76	203.52	262.35	169.49	286.85	244.78	duration
S4	Corrective	6	5	_90	294.82	209.39	513.08	319.26	288.72	409.48	238.44	230.74	309.2	229.21	duration
S4	Corrective	7	5	_96	387.52	258.34	496.7	257.36	254.68	328.03	168.35	221.32	287.52	196.72	duration
S4	Corrective	8	5	_73	231.86	311.53	413.79	305.35	318.92	371.85	162.16	245.05	185.59	259.46	duration
S4	Corrective	9	5	_03	307.26	349.54	384.78	306.09	269.75	306.09	214.84	266.56	189.36	268.02	duration
S4	Corrective	0	4	_79	281.57	258.91	414.26	232.98	236.76	322.4	267.78	224.31	264.3	255.61	duration
S4	Corrective	1	4	_46	309.29	366.83	435.88	259.22	215.46	301.87	225.33	162.66	243.24	249.21	duration
S4	Corrective	2	4	_11	157.88	240.73	418.76	320.62	317.63	326.58	262.32	264.27	207.91	308.96	duration
S4	Corrective	3	4	_92	244.25	323.81	423.75	326.99	324.42	269.36	261.88	295.46	288.74	324.0	duration
S4	Corrective	4	4	_25	249.09	267.26	351.58	343.28	337.81	340.55	252.16	215.35	265.05	224.55	duration
S4	Corrective	5	4	_59	286.82	392.23	297.85	336.6	265.12	328.81	287.8	233.53	299.31	230.24	duration
S4	Corrective	6	4	_12	200.65	296.85	332.58	298.22	322.19	410.06	251.76	184.05	208.35	230.93	duration
S4	Corrective	7	4	_70	279.98	375.54	422.48	194.63	308.9	346.4	309.9	191.01	212.0	371.53	duration
S4	Corrective	8	4	_54	288.47	290.68	362.52	303.31	287.72	454.96	292.2	203.3	296.34	215.36	duration
S4	Corrective	9	4	_85	286.35	308.7	315.69	268.8	315.61	424.34	238.85	231.5	253.55	214.96	duration
S4	Corrective	0	3	_98	248.4	202.64	329.45	411.58	267.2	369.06	222.73	270.2	160.66	200.83	duration
S4	Corrective	1	3	_99	364.1	269.0	451.04	305.33	309.99	326.31	254.39	218.74	183.1	186.34	duration
S4	Corrective	2	3	_35	234.65	273.33	324.9	260.03	279.93	359.53	310.0	195.26	264.86	222.33	duration
S4	Corrective	3	3	_78	273.18	293.54	361.03	275.33	219.38	318.85	211.68	143.57	246.12	206.39	duration
S4	Corrective	4	3	_08	193.4	235.12	500.57	243.16	266.91	477.93	273.72	228.1	275.41	228.1	duration
S4	Corrective	5	3	_23	346.18	317.16	481.26	369.05	228.17	337.9	179.29	206.1	233.14	276.37	duration
S4	Corrective	6	3	_86	246.93	308.96	395.33	243.25	315.82	438.12	290.2	216.39	285.16	234.84	duration
S4	Corrective	7	3	_26	284.68	368.57	385.09	289.31	309.75	360.06	224.46	216.06	300.54	291.02	duration
S4	Corrective	8	3	_17	280.35	260.79	519.95	259.26	254.42	416.76	283.64	131.69	212.73	236.37	duration
S4	Corrective	9	3	_81	385.3	359.66	477.49	315.07	246.8	330.82	189.37	150.59	215.13	193.62	duration
S4	Corrective	0	2	_36	296.17	249.84	304.44	328.44	219.81	369.33	351.21	180.17	225.78	241.74	duration
S4	Corrective	1	2	_52	374.59	322.79	320.13	251.63	237.83	318.52	352.67	198.05	204.32	219.36	duration
S4	Corrective	2	2	_84	239.94	265.2	436.95	344.53	217.18	363.86	163.36	287.22	202.85	249.52	duration
S4	Corrective	3	2	_83	321.89	307.44	391.52	309.97	217.91	302.98	177.72	273.51	172.74	244.72	duration
S4	Corrective	4	2	_16	155.86	313.1	391.72	235.5	186.34	389.84	259.06	230.64	257.38	284.13	duration
S4	Corrective	5	2	_50	297.38	364.75	414.04	257.06	186.83	306.23	285.53	202.5	238.13	283.13	duration
S4	Corrective	6	2	_60	335.41	323.71	370.51	315.2	321.11	417.91	206.78	255.25	234.24	185.78	duration
S4	Corrective	7	2	_72	370.17	357.5	377.6	290.12	287.26	350.15	239.24	235.26	218.25	198.41	duration
S4	Corrective	8	2	_33	207.38	292.12	434.84	242.81	254.13	416.42	277.6	224.48	251.9	258.75	duration
S4	Corrective	9	2	_28	309.01	341.46	517.83	215.56	266.74	299.31	263.66	200.21	222.66	241.38	duration
S4	Corrective	0	1	_48	205.58	303.55	383.85	308.74	228.14	356.55	246.95	272.3	268.33	178.88	duration
S4	Corrective	1	1	_30	267.41	312.77	350.9	320.91	193.96	356.16	230.96	249.96	273.35	181.26	duration
S4	Corrective	2	1	_21	247.26	242.32	390.68	322.15	296.33	414.59	287.96	255.0	294.9	202.96	duration
S4	Corrective	3	1	_15	292.32	329.29	514.09	246.03	298.06	342.1	310.82	236.75	261.03	279.25	duration
S4	Corrective	4	1	_06	259.6	287.13	400.21	226.06	285.6	360.03	221.93	230.86	275.55	285.97	duration
S4	Corrective	5	1	_61	274.73	300.53	434.67	206.35	257.23	281.26	251.19	247.21	287.3	260.57	duration
S4	Corrective	6	1	_76	209.51	317.14	429.07	210.98	209.42	531.36	294.79	188.74	219.3	262.44	duration
S4	Corrective	7	1	_01	307.14	397.66	407.36	258.24	255.38	405.19	294.84	209.64	211.65	320.5	duration
S4	Corrective	8	1	_49	319.08	229.34	364.66	313.75	207.86	385.65	226.53	235.38	222.99	233.61	duration
S4	Corrective	9	1	_32	335.26	320.56	444.08	313.34	215.15	420.19	270.28	185.46	221.89	258.32	duration
S5	Broad	0	10	_04	304.23	287.18	381.6	271.74	210.46	359.62	328.31	256.87	232.81	220.14	duration
S5	Broad	1	10	_41	254.16	287.63	280.78	287.36	228.79	338.21	260.34	208.28	219.71	243.83	duration
S5	Broad	2	10	_80	211.78	224.95	315.14	289.09	225.33	369.33	266.16	233.74	252.38	198.88	duration
S5	Broad	3	10	_71	222.23	209.36	435.09	255.51	238.33	370.38	278.33	205.22	175.72	249.07	duration
S5	Broad	4	10	_47	264.09	208.03	338.83	236.88	265.41	322.46	224.49	203.24	245.25	265.23	duration
S5	Broad	5	10	_45	219.74	225.35	311.67	226.91	249.73	272.04	238.02	228.1	262.82	178.52	duration
S5	Broad	6	10	_18	255.16	238.71	385.72	268.86	234.54	285.52	274.41	292.89	222.29	213.56	duration
S5	Broad	7	10	_38	237.17	276.62	407.79	237.12	198.84	438.43	234.6	195.97	192.27	281.39	duration
S5	Broad	8	10	_43	267.04	210.75	395.51	270.1	239.82	374.26	202.62	261.92	178.58	273.86	duration
S5	Broad	9	10	_40	190.28	246.95	385.95	219.31	248.64	291.46	237.19	248.6	261.33	202.9	duration
S5	Broad	0	9	_89	244.35	243.83	281.8	324.85	247.17	278.45	232.47	258.79	248.52	262.11	duration
S5	Broad	1	9	_07	245.1	250.86	354.42	257.61	274.98	284.63	227.45	282.8	230.07	255.64	duration
S5	Broad	2	9	_82	212.72	232.69	298.14	306.41	236.81	258.14	264.32	257.87	205.01	241.11	duration
S5	Broad	3	9	_75	353.98	213.94	395.35	272.54	215.52	291.59	262.52	250.98	280.66	221.31	duration
S5	Broad	4	9	_87	331.33	255.7	254.5	279.64	191.2	399.14	260.14	221.63	253.89	247.7	duration
S5	Broad	5	9	_31	235.6	216.6	445.87	188.12	258.79	266.07	185.52	276.81	198.77	224.68	duration
S5	Broad	6	9	_10	274.51	271.82	324.3	303.2	251.96	280.22	222.89	220.22	253.59	221.56	duration
S5	Broad	7	9	_66	288.1	205.79	285.99	213.63	209.56	322.38	214.07	227.03	229.83	238.23	duration
S5	Broad	8	9	_94	273.73	233.88	321.33	314.62	268.26	316.24	300.02	244.42	259.93	219.77	duration
S5	Broad	9	9	_27	216.94	264.23	286.66	247.1	245.76	369.98	199.46	246.47	216.55	241.38	duration
S5	Broad	0	8	_67	211.74	232.23	364.29	152.09	281.9	248.97	312.09	239.8	268.3	263.18	duration
S5	Broad	1	8	_51	203.99	272.5	315.45	235.8	241.67	369.54	291.94	229.13	247.4	225.05	duration
S5	Broad	2	8	_68	259.98	217.16	303.33	309.38	241.81	313.77	224.9	220.88	269.07	204.74	duration
S5	Broad	3	8	_69	311.43	212.83	304.11	285.87	288.22	361.16	238.39	245.45	239.81	234.83	duration
S5	Broad	4	8	_100	283.94	296.54	283.06	276.65	240.23	313.97	213.25	250.13	225.79	254.86	duration
S5	Broad	5	8	_55	303.79	174.45	361.62	261.04	193.82	332.92	263.6	182.6	240.63	231.26	duration
S5	Broad	6	8	_42	208.71	239.53	378.2	241.51	246.11	325.46	257.72	214.28	188.21	222.46	duration
S5	Broad	7	8	_20	177.86	310.65	369.13	302.95	255.57	297.96	290.29	213.93	209.4	246.09	duration
S5	Broad	8	8	_24	299.29	203.71	328.97	229.35	224.3	313.34	231.0	244.05	224.03	234.76	duration
S5	Broad	9	8	_13	282.97	231.26	439.54	305.41	239.66	350.96	287.1	239.38	292.93	184.26	duration
S5	Broad	0	7	_77	202.71	270.28	293.19	198.36	240.78	344.32	256.96	231.02	222.51	248.18	duration
S5	Broad	1	7	_64	302.9	212.9	322.26	307.66	293.79	255.84	227.88	200.15	236.32	215.46	duration
S5	Broad	2	7	_37	202.86	321.29	277.33	229.39	211.57	422.03	206.08	197.64	240.08	237.51	duration
S5	Broad	3	7	_63	285.52	241.35	291.46	264.66	250.84	266.78	276.88	196.5	222.51	234.06	duration
S5	Broad	4	7	_57	268.32	214.91	303.23	361.69	188.76	326.29	226.31	218.12	239.52	265.54	duration
S5	Broad	5	7	_44	290.04	303.93	311.65	263.94	232.58	286.15	229.61	222.58	190.95	255.66	duration
S5	Broad	6	7	_09	281.06	232.74	368.78	248.91	241.17	426.88	274.57	225.71	231.65	223.39	duration
S5	Broad	7	7	_58	278.0	268.81	294.09	262.62	248.34	315.36	236.65	248.08	208.07	201.21	duration
S5	Broad	8	7	_97	301.43	219.96	404.32	225.26	230.98	290.07	292.75	228.23	234.29	223.36	duration
S5	Broad	9	7	_62	282.95	278.07	353.68	267.72	162.71	447.74	278.04	211.66	266.42	215.76	duration
S5	Broad	0	6	_65	278.07	253.3	304.62	185.99	294.94	280.64	237.42	224.96	252.58	219.24	duration
S5	Broad	1	6	_74	248.27	197.04	419.05	295.47	284.87	430.62	240.34	250.27	267.6	221.56	duration
S5	Broad	2	6	_05	271.25	250.94	404.63	303.18	268.1	244.21	268.55	211.1	259.1	216.53	duration
S5	Broad	3	6	_53	289.28	230.9	276.01	292.85	236.36	325.13	232.85	221.94	286.22	189.22	duration
S5	Broad	4	6	_93	247.67	264.5	357.08	277.39	247.63	278.84	284.84	281.09	194.09	215.0	duration
S5	Broad	5	6	_95	254.96	220.15	345.07	196.7	289.76	288.7	267.55	237.82	222.25	297.6	duration
S5	Broad	6	6	_22	284.76	266.76	278.41	250.6	238.33	358.48	243.23	198.13	224.1	259.62	duration
S5	Broad	7	6	_56	283.24	211.65	301.14	281.32	230.28	334.73	277.38	230.16	181.53	267.97	duration
S5	Broad	8	6	_19	242.08	240.52	350.15	244.42	230.63	418.64	272.5	163.47	256.06	224.23	duration
S5	Broad	9	6	_39	293.5	221.43	344.6	272.62	200.45	330.75	231.78	200.45	280.32	212.58	duration
S5	Broad	0	5	_02	264.54	280.42	317.46	275.06	244.9	373.98	217.11	218.3	262.78	265.51	duration
S5	Broad	1	5	_91	282.5	260.81	284.17	258.7	245.19	369.6	289.94	163.31	236.43	254.76	duration
S5	Broad	2	5	_29	219.86	266.08	346.13	247.51	237.2	316.69	177.12	212.54	202.58	249.14	duration
S5	Broad	3	5	_88	319.58	187.34	431.0	176.15	272.57	302.15	292.76	265.58	193.47	267.98	duration
S5	Broad	4	5	_14	352.43	300.8	302.14	308.52	229.38	313.11	238.39	164.66	319.5	175.86	duration
S5	Broad	5	5	_34	234.31	250.88	392.89	256.03	211.75	290.28	205.59	233.56	287.97	200.8	duration
S5	Broad	6	5	_90	315.83	233.17	324.47	271.5	233.17	380.11	219.64	227.31	205.55	273.58	duration
S5	Broad	7	5	_96	320.91	224.51	324.57	226.48	247.47	347.45	199.76	263.81	200.05	245.67	duration
S5	Broad	8	5	_73	232.18	225.51	401.65	202.92	274.12	368.38	212.88	188.79	251.47	198.37	duration
S5	Broad	9	5	_03	273.03	220.81	344.82	296.27	258.36	300.12	263.74	200.56	208.16	253.33	duration
S5	Broad	0	4	_79	210.68	273.03	251.29	264.88	270.01	257.46	289.82	244.66	192.91	219.94	duration
S5	Broad	1	4	_46	295.34	253.32	429.59	225.05	217.43	297.53	259.91	167.86	247.73	276.83	duration
S5	Broad	2	4	_11	338.37	241.7	412.23	260.53	250.11	302.22	239.69	229.27	255.32	182.37	duration
S5	Broad	3	4	_92	244.11	269.59	321.59	306.6	203.29	361.03	323.74	210.76	204.74	262.55	duration
S5	Broad	4	4	_25	298.39	218.27	366.97	220.95	245.88	270.81	227.86	233.38	209.0	212.1	duration
S5	Broad	5	4	_59	236.83	223.59	300.73	240.37	263.11	325.91	284.99	232.78	237.14	246.96	duration
S5	Broad	6	4	_12	242.16	210.58	458.0	237.57	230.44	336.16	329.91	182.25	281.93	223.18	duration
S5	Broad	7	4	_70	335.3	197.81	316.01	232.57	245.86	415.11	204.98	218.34	215.37	253.99	duration
S5	Broad	8	4	_54	246.45	245.76	254.67	239.48	206.25	297.68	308.83	228.45	160.76	277.81	duration
S5	Broad	9	4	_85	193.49	232.63	409.35	282.54	175.13	433.16	210.57	191.55	239.09	268.98	duration
S5	Broad	0	3	_98	280.63	285.78	261.99	276.44	249.23	280.1	245.03	233.72	229.75	275.08	duration
S5	Broad	1	3	_99	341.44	200.19	382.59	221.58	223.66	319.36	211.1	260.87	267.55	228.2	duration
S5	Broad	2	3	_35	261.34	266.25	317.78	278.53	198.51	394.7	301.67	257.22	271.89	272.76	duration
S5	Broad	3	3	_78	255.91	216.32	312.62	250.89	238.19	246.66	229.42	195.01	248.54	226.87	duration
S5	Broad	4	3	_08	301.31	222.85	317.01	228.38	264.71	311.43	343.63	295.15	248.37	180.82	duration
S5	Broad	5	3	_23	287.65	286.68	276.69	323.94	210.91	325.1	221.17	259.63	241.77	236.86	duration
S5	Broad	6	3	_86	297.16	254.88	408.3	235.35	270.02	321.5	243.93	234.67	292.2	298.31	duration
S5	Broad	7	3	_26	281.51	193.53	354.0	227.93	261.54	296.2	246.36	228.94	243.43	185.47	duration
S5	Broad	8	3	_17	256.04	190.01	450.09	289.82	238.49	324.1	207.42	238.17	274.02	190.09	duration
S5	Broad	9	3	_81	214.95	260.63	334.52	293.3	248.81	300.26	256.3	234.58	192.59	261.39	duration
S5	Broad	0	2	_36	256.69	229.14	346.84	270.46	195.33	299.26	243.4	186.72	242.89	231.86	duration
S5	Broad	1	2	_52	243.82	199.1	298.12	244.86	317.49	271.84	222.16	243.98	255.56	220.99	duration
S5	Broad	2	2	_84	284.34	218.89	289.71	332.19	237.16	289.79	207.03	205.89	292.34	226.92	duration
S5	Broad	3	2	_83	209.59	270.8	326.83	222.42	254.81	313.0	204.21	197.14	206.39	238.24	duration
S5	Broad	4	2	_16	232.02	247.21	336.05	274.8	297.27	402.0	324.32	207.94	279.32	248.86	duration
S5	Broad	5	2	_50	311.99	176.8	350.99	298.41	249.03	294.12	183.66	270.65	201.78	206.61	duration
S5	Broad	6	2	_60	236.96	195.95	306.46	255.03	207.24	293.6	332.8	201.57	297.63	228.82	duration
S5	Broad	7	2	_72	204.03	211.31	432.52	214.41	213.35	425.64	221.38	193.89	214.14	260.45	duration
S5	Broad	8	2	_33	205.33	286.68	289.3	176.15	329.45	346.95	300.57	214.52	252.83	223.47	duration
S5	Broad	9	2	_28	298.82	196.12	394.61	242.36	235.27	310.31	215.69	193.84	242.99	212.96	duration
S5	Broad	0	1	_48	284.2	221.05	286.46	224.38	218.71	358.09	317.4	188.9	222.31	227.58	duration
S5	Broad	1	1	_30	242.57	223.5	323.07	267.86	199.36	327.15	179.43	244.18	182.37	243.94	duration
S5	Broad	2	1	_21	256.46	250.02	336.47	306.72	178.06	317.73	260.22	210.84	240.2	272.94	duration
S5	Broad	3	1	_15	293.68	254.89	339.4	309.17	245.71	383.42	203.35	235.82	246.45	181.61	duration
S5	Broad	4	1	_06	205.37	264.85	461.72	211.99	270.2	324.02	276.23	233.12	212.52	244.19	duration
S5	Broad	5	1	_61	199.13	271.48	282.79	265.49	186.09	337.15	286.92	221.23	256.28	189.43	duration
S5	Broad	6	1	_76	237.18	204.89	317.9	273.67	266.22	348.81	222.89	232.8	225.64	224.16	duration
S5	Broad	7	1	_01	259.33	286.82	379.74	313.18	288.62	285.55	224.45	261.57	278.16	227.16	duration
S5	Broad	8	1	_49	257.61	280.79	327.42	261.51	232.62	412.07	277.26	241.27	206.3	241.97	duration
S5	Broad	9	1	_32	300.91	211.3	348.48	343.34	205.08	330.13	226.88	224.69	249.35	235.44	duration
S5	Corrective	0	10	_04	271.06	245.37	412.37	276.44	243.5	356.74	226.22	258.17	260.67	250.56	duration
S5	Corrective	1	10	_41	275.47	299.24	297.61	335.15	226.67	327.42	266.18	223.34	221.79	278.21	duration
S5	Corrective	2	10	_80	245.34	241.48	351.21	273.97	256.92	378.06	263.98	265.78	243.22	226.54	duration
S5	Corrective	3	10	_71	238.96	226.45	449.14	290.37	238.05	393.7	291.92	230.76	177.93	268.29	duration
S5	Corrective	4	10	_47	279.6	233.4	337.65	275.55	286.62	315.39	236.08	208.1	275.59	247.47	duration
S5	Corrective	5	10	_45	225.39	256.17	293.9	255.34	271.02	258.7	233.33	230.99	262.99	191.99	duration
S5	Corrective	6	10	_18	265.04	274.47	420.22	252.68	241.47	313.42	287.82	279.51	224.16	227.31	duration
S5	Corrective	7	10	_38	249.55	275.82	415.05	247.91	229.55	410.2	292.58	182.51	228.49	280.7	duration
S5	Corrective	8	10	_43	259.36	218.65	410.55	293.86	227.91	369.06	213.45	266.42	167.83	266.5	duration
S5	Corrective	9	10	_40	261.57	252.37	390.11	250.36	260.38	310.45	292.64	329.95	245.34	252.84	duration
S5	Corrective	0	9	_89	260.36	282.27	287.28	326.31	275.78	299.09	263.87	260.99	248.01	282.62	duration
S5	Corrective	1	9	_07	235.6	249.86	348.11	276.16	296.2	277.18	235.61	280.92	256.76	241.69	duration
S5	Corrective	2	9	_82	235.1	217.13	320.38	309.22	245.66	272.34	285.49	266.27	196.27	288.23	duration
S5	Corrective	3	9	_75	345.37	210.4	398.28	234.13	245.35	289.26	240.0	222.44	245.86	280.98	duration
S5	Corrective	4	9	_87	337.52	278.19	263.68	287.04	204.68	404.36	225.59	268.21	257.95	230.1	duration
S5	Corrective	5	9	_31	252.09	205.95	455.81	197.38	270.04	255.31	173.29	315.95	174.02	236.31	duration
S5	Corrective	6	9	_10	277.38	271.24	322.41	240.4	283.91	286.09	227.1	236.55	238.0	241.07	duration
S5	Corrective	7	9	_66	312.15	236.22	283.94	198.56	238.96	318.28	228.17	210.87	277.98	250.54	duration
S5	Corrective	8	9	_94	290.0	238.61	319.37	293.67	243.92	340.15	270.58	242.29	302.56	242.24	duration
S5	Corrective	9	9	_27	291.43	217.67	282.36	274.66	250.78	328.4	220.92	244.81	238.83	244.81	duration
S5	Corrective	0	8	_67	249.25	237.09	339.44	192.19	276.7	265.43	238.98	280.29	256.69	292.09	duration
S5	Corrective	1	8	_51	212.82	293.43	323.53	226.68	255.47	381.4	294.63	259.59	244.9	242.44	duration
S5	Corrective	2	8	_68	210.46	226.28	324.69	273.39	212.13	317.12	225.44	248.39	264.52	198.51	duration
S5	Corrective	3	8	_69	308.1	240.9	314.44	276.9	247.64	397.06	262.93	255.67	258.57	211.32	duration
S5	Corrective	4	8	_100	283.94	296.54	283.06	276.65	240.23	313.97	213.25	250.13	225.79	254.86	duration
S5	Corrective	5	8	_55	328.4	192.11	340.8	290.6	225.51	353.26	264.47	188.15	268.09	216.44	duration
S5	Corrective	6	8	_42	223.88	225.19	345.64	250.81	253.19	287.36	266.36	219.35	229.94	260.59	duration
S5	Corrective	7	8	_20	177.78	323.56	362.06	337.16	265.94	276.65	267.69	233.0	218.91	224.51	duration
S5	Corrective	8	8	_24	327.32	237.92	335.52	249.06	249.06	304.65	256.52	302.02	231.5	235.96	duration
S5	Corrective	9	8	_13	292.57	244.67	401.7	248.58	275.49	333.15	267.97	257.1	269.04	217.13	duration
S5	Corrective	0	7	_77	242.91	276.81	286.98	185.93	266.19	373.74	274.48	234.55	190.56	278.7	duration
S5	Corrective	1	7	_64	253.96	222.84	359.77	261.6	291.0	307.76	231.88	205.06	254.07	236.5	duration
S5	Corrective	2	7	_37	242.01	323.47	302.22	256.93	226.44	420.37	243.06	238.75	250.6	277.85	duration
S5	Corrective	3	7	_63	278.48	254.46	298.64	248.73	254.2	278.31	260.34	203.91	230.85	261.62	duration
S5	Corrective	4	7	_57	291.5	217.95	333.73	359.12	193.77	365.58	230.06	207.29	258.0	243.85	duration
S5	Corrective	5	7	_44	302.11	334.11	314.91	210.14	253.85	253.85	226.03	223.35	212.65	243.41	duration
S5	Corrective	6	7	_09	263.91	207.11	360.96	239.06	244.98	401.2	256.63	236.25	195.05	249.99	duration
S5	Corrective	7	7	_58	240.96	289.39	260.76	225.77	268.29	283.25	244.32	231.04	201.39	219.28	duration
S5	Corrective	8	7	_97	304.97	222.35	396.96	220.23	231.83	329.35	264.23	234.14	226.29	266.82	duration
S5	Corrective	9	7	_62	288.48	289.01	386.59	305.3	138.77	446.3	358.56	178.63	262.07	233.39	duration
S5	Corrective	0	6	_65	296.95	303.43	294.36	209.02	302.43	308.27	286.24	201.33	246.21	237.72	duration
S5	Corrective	1	6	_74	285.8	214.27	420.31	286.26	267.33	391.7	265.78	216.36	243.07	227.05	duration
S5	Corrective	2	6	_05	330.38	244.69	408.76	319.37	232.47	328.85	259.58	208.22	301.22	213.77	duration
S5	Corrective	3	6	_53	310.7	278.42	257.76	280.16	232.05	305.63	196.25	264.44	278.55	203.56	duration
S5	Corrective	4	6	_93	247.68	292.06	398.0	267.3	266.28	274.38	265.43	261.83	215.14	210.49	duration
S5	Corrective	5	6	_95	296.59	220.38	394.61	195.02	321.41	244.8	242.82	259.61	158.65	295.67	duration
S5	Corrective	6	6	_22	283.44	273.47	289.73	243.06	235.29	400.66	224.78	200.61	234.45	261.04	duration
S5	Corrective	7	6	_56	272.23	243.81	308.09	314.56	237.47	323.19	215.43	228.16	221.82	263.65	duration
S5	Corrective	8	6	_19	225.62	276.45	334.72	260.75	220.01	435.94	261.58	167.96	261.58	246.44	duration
S5	Corrective	9	6	_39	252.31	241.14	339.03	274.74	264.02	334.05	246.32	212.39	281.34	253.76	duration
S5	Corrective	0	5	_02	270.44	308.34	268.18	297.13	249.61	375.61	236.5	257.8	245.24	258.25	duration
S5	Corrective	1	5	_91	261.78	279.97	278.85	307.46	263.54	376.13	290.07	167.46	303.86	204.91	duration
S5	Corrective	2	5	_29	270.47	281.4	351.27	210.06	244.52	326.76	175.25	243.4	178.03	269.26	duration
S5	Corrective	3	5	_88	331.09	263.79	394.34	173.78	318.79	306.81	267.58	275.45	205.47	262.98	duration
S5	Corrective	4	5	_14	333.42	287.43	258.01	307.92	252.98	312.5	255.56	194.77	276.84	198.58	duration
S5	Corrective	5	5	_34	228.37	279.79	390.98	334.26	222.54	292.12	220.98	245.46	289.73	211.93	duration
S5	Corrective	6	5	_90	350.98	256.84	347.5	286.51	229.66	400.2	172.36	207.24	234.46	263.96	duration
S5	Corrective	7	5	_96	306.43	243.99	322.62	222.98	249.27	358.65	237.58	289.63	162.83	266.94	duration
S5	Corrective	8	5	_73	268.26	266.99	380.14	249.11	310.93	372.53	253.15	193.25	246.65	222.49	duration
S5	Corrective	9	5	_03	242.28	244.62	340.6	260.3	291.39	307.52	249.5	217.78	241.58	250.13	duration
S5	Corrective	0	4	_79	232.17	288.59	266.89	254.53	285.93	302.75	290.47	264.08	195.51	228.51	duration
S5	Corrective	1	4	_46	284.82	251.82	384.19	234.85	246.81	305.52	281.52	193.98	240.65	297.19	duration
S5	Corrective	2	4	_11	338.26	237.35	420.69	241.17	279.49	341.47	246.13	207.06	230.5	223.25	duration
S5	Corrective	3	4	_92	271.63	265.37	321.7	267.16	211.89	407.29	287.6	220.37	184.26	273.9	duration
S5	Corrective	4	4	_25	300.89	258.99	306.86	250.85	248.18	267.96	260.44	232.24	213.24	264.31	duration
S5	Corrective	5	4	_59	237.81	236.61	352.53	221.11	277.84	333.41	267.42	225.73	241.54	291.86	duration
S5	Corrective	6	4	_12	226.88	225.55	448.45	202.0	268.21	326.47	337.03	152.41	286.33	258.51	duration
S5	Corrective	7	4	_70	358.35	206.79	348.07	267.4	255.56	392.81	231.78	217.76	236.98	274.32	duration
S5	Corrective	8	4	_54	266.41	257.9	308.37	306.95	204.15	334.86	337.47	247.5	179.99	253.74	duration
S5	Corrective	9	4	_85	280.61	296.49	435.68	292.41	215.58	431.16	227.82	221.22	257.08	285.11	duration
S5	Corrective	0	3	_98	277.51	254.24	324.58	304.57	259.06	290.57	259.17	236.08	237.36	265.1	duration
S5	Corrective	1	3	_99	346.26	213.08	385.58	217.9	220.94	339.51	174.2	276.55	238.32	231.94	duration
S5	Corrective	2	3	_35	271.66	265.68	297.99	279.46	214.44	418.62	340.33	281.5	263.02	309.7	duration
S5	Corrective	3	3	_78	278.26	203.06	305.1	235.58	237.7	284.18	291.5	185.55	227.52	216.47	duration
S5	Corrective	4	3	_08	292.97	232.12	287.34	267.0	301.31	301.31	240.69	299.68	248.77	197.89	duration
S5	Corrective	5	3	_23	292.31	280.77	305.13	313.68	230.78	332.73	202.87	274.98	221.92	214.38	duration
S5	Corrective	6	3	_86	329.96	265.01	405.11	223.32	268.9	340.69	237.73	243.78	278.72	319.28	duration
S5	Corrective	7	3	_26	290.67	188.33	307.83	228.22	281.51	289.62	236.44	213.35	254.8	201.11	duration
S5	Corrective	8	3	_17	255.17	167.72	432.47	303.8	225.85	302.8	239.25	210.7	300.42	215.4	duration
S5	Corrective	9	3	_81	218.44	294.91	357.78	273.56	305.28	327.93	237.89	258.63	185.18	255.8	duration
S5	Corrective	0	2	_36	267.35	273.98	320.38	246.31	241.45	267.73	307.64	207.88	263.49	257.76	duration
S5	Corrective	1	2	_52	264.59	217.39	327.94	259.86	303.17	245.05	226.61	259.24	235.72	275.03	duration
S5	Corrective	2	2	_84	241.82	235.65	310.91	290.81	216.03	328.2	255.91	203.02	282.84	192.86	duration
S5	Corrective	3	2	_83	224.66	295.56	314.74	221.74	289.09	291.45	217.29	195.69	202.04	291.29	duration
S5	Corrective	4	2	_16	289.96	259.21	317.42	221.41	279.7	385.78	255.2	263.87	237.86	235.46	duration
S5	Corrective	5	2	_50	296.16	186.71	321.99	313.1	240.4	257.85	209.33	272.13	215.87	244.66	duration
S5	Corrective	6	2	_60	248.06	244.17	296.35	223.06	236.34	288.32	247.53	191.6	248.72	248.69	duration
S5	Corrective	7	2	_72	238.89	238.9	434.36	220.8	237.26	406.31	293.66	191.35	221.3	251.01	duration
S5	Corrective	8	2	_33	221.81	313.29	300.71	243.39	282.2	323.12	301.93	234.07	240.99	238.51	duration
S5	Corrective	9	2	_28	294.66	222.41	380.85	240.3	241.47	289.51	246.16	259.07	231.65	230.21	duration
S5	Corrective	0	1	_48	292.56	208.4	320.61	237.25	207.33	366.56	331.1	195.81	239.72	217.17	duration
S5	Corrective	1	1	_30	265.98	241.43	345.37	245.07	244.19	299.95	230.97	236.01	198.15	265.04	duration
S5	Corrective	2	1	_21	241.15	242.71	328.22	310.92	196.82	329.57	301.64	215.86	240.76	294.73	duration
S5	Corrective	3	1	_15	318.79	296.01	301.71	297.88	255.68	328.64	266.62	230.78	240.81	233.65	duration
S5	Corrective	4	1	_06	281.76	272.51	388.08	194.12	274.51	283.33	252.84	245.37	217.97	255.41	duration
S5	Corrective	5	1	_61	216.96	291.77	278.95	288.76	178.98	304.64	277.93	227.1	267.37	219.71	duration
S5	Corrective	6	1	_76	220.35	220.35	333.22	245.45	281.31	365.37	216.74	256.67	237.08	224.34	duration
S5	Corrective	7	1	_01	273.94	273.94	298.5	304.82	252.63	276.35	244.76	257.16	258.71	261.8	duration
S5	Corrective	8	1	_49	265.58	274.73	325.1	222.55	245.92	386.12	278.45	233.41	248.18	258.52	duration
S5	Corrective	9	1	_32	336.77	211.68	364.43	380.07	196.05	406.53	238.54	255.05	229.54	246.05	duration
S1	Broad	0	10	_04	60.37	61.42	58.24	63.24	65.09	60.34	61.02	61.66	57.41	58.55	intensity
S1	Broad	1	10	_41	58.81	60.73	57.07	60.33	61.4	59.58	59.35	61.73	55.2	58.71	intensity
S1	Broad	2	10	_80	55.98	61.72	60.34	58.55	59.17	51.8	60.19	55.83	54.91	60.81	intensity
S1	Broad	3	10	_71	58.66	58.17	56.23	57.87	62.17	57.82	58.13	60.01	57.17	60.77	intensity
S1	Broad	4	10	_47	58.67	63.64	59.06	58.65	62.95	55.94	58.89	60.06	58.73	59.57	intensity
S1	Broad	5	10	_45	60.75	65.5	58.26	66.0	62.31	57.94	56.36	58.97	60.84	60.34	intensity
S1	Broad	6	10	_18	59.96	64.35	55.46	60.23	61.5	58.71	55.25	61.28	61.23	58.39	intensity
S1	Broad	7	10	_38	58.2	65.63	55.69	56.29	63.48	57.51	60.41	60.94	57.06	59.28	intensity
S1	Broad	8	10	_43	60.65	64.38	54.54	58.78	59.79	57.24	61.23	62.86	57.38	56.62	intensity
S1	Broad	9	10	_40	62.69	61.6	56.41	56.71	64.66	58.92	62.12	58.89	55.12	59.49	intensity
S1	Broad	0	9	_89	60.44	59.28	57.33	56.39	58.22	56.1	61.49	60.69	56.14	57.54	intensity
S1	Broad	1	9	_07	60.17	63.1	57.48	56.65	60.35	58.13	58.34	59.51	60.29	60.98	intensity
S1	Broad	2	9	_82	59.06	58.32	58.7	59.87	61.37	57.0	55.48	57.37	57.35	58.84	intensity
S1	Broad	3	9	_75	61.17	60.52	51.91	58.99	58.36	56.38	59.8	59.99	61.52	57.13	intensity
S1	Broad	4	9	_87	61.78	60.2	58.48	59.24	62.55	52.69	63.45	58.92	56.3	59.73	intensity
S1	Broad	5	9	_31	58.27	63.87	57.77	61.43	61.92	59.11	63.16	58.79	59.18	57.31	intensity
S1	Broad	6	9	_10	61.48	60.48	57.39	60.95	59.07	57.93	62.71	60.08	56.78	60.57	intensity
S1	Broad	7	9	_66	58.72	63.41	58.04	62.45	62.27	57.6	56.64	57.73	57.44	57.24	intensity
S1	Broad	8	9	_94	56.22	59.52	57.06	60.43	56.17	55.22	57.64	61.73	56.09	59.05	intensity
S1	Broad	9	9	_27	62.61	60.68	60.19	57.4	60.1	56.6	62.62	63.21	56.52	59.23	intensity
S1	Broad	0	8	_67	61.69	60.0	57.09	58.69	56.02	57.05	58.29	59.36	55.84	59.4	intensity
S1	Broad	1	8	_51	62.88	59.01	57.04	60.61	60.64	52.68	58.76	58.28	57.72	60.13	intensity
S1	Broad	2	8	_68	58.06	58.73	58.49	57.75	57.12	55.01	62.41	63.4	56.39	61.11	intensity
S1	Broad	3	8	_69	58.66	57.1	53.94	56.53	62.93	57.87	56.92	62.84	57.4	57.7	intensity
S1	Broad	4	8	_100	62.16	62.67	57.44	57.32	64.08	57.59	60.32	60.32	56.38	61.82	intensity
S1	Broad	5	8	_55	56.95	59.03	59.13	58.56	59.74	56.87	61.25	60.65	56.6	57.17	intensity
S1	Broad	6	8	_42	62.49	62.18	61.3	62.68	62.32	57.41	57.86	58.33	57.35	57.7	intensity
S1	Broad	7	8	_20	61.1	60.7	58.47	59.42	61.12	59.18	56.02	61.75	58.57	60.15	intensity
S1	Broad	8	8	_24	64.36	63.97	58.72	59.01	62.49	60.45	56.84	59.19	59.41	58.9	intensity
S1	Broad	9	8	_13	59.1	60.67	58.34	62.31	63.84	58.97	59.52	60.34	58.29	61.29	intensity
S1	Broad	0	7	_77	58.27	60.52	59.27	57.44	64.21	53.1	57.02	59.32	58.01	57.36	intensity
S1	Broad	1	7	_64	60.87	64.09	57.45	60.97	59.42	57.73	57.41	58.7	58.0	58.85	intensity
S1	Broad	2	7	_37	60.73	60.21	57.05	63.17	58.95	57.83	61.37	62.27	59.82	55.48	intensity
S1	Broad	3	7	_63	61.82	60.68	56.96	59.94	62.09	57.12	58.7	60.27	58.72	59.6	intensity
S1	Broad	4	7	_57	59.15	62.79	57.71	60.76	60.45	57.27	59.62	57.96	54.15	58.52	intensity
S1	Broad	5	7	_44	62.92	62.6	55.79	57.84	59.64	57.96	60.65	60.38	58.92	60.31	intensity
S1	Broad	6	7	_09	60.46	61.62	56.55	58.46	59.31	58.02	56.58	62.14	58.95	60.17	intensity
S1	Broad	7	7	_58	56.81	60.2	57.11	60.59	57.44	56.44	60.14	59.24	57.12	54.6	intensity
S1	Broad	8	7	_97	56.2	60.28	57.87	60.64	57.21	57.76	57.1	60.23	53.36	60.35	intensity
S1	Broad	9	7	_62	60.63	62.51	57.74	56.69	62.05	54.48	57.8	58.72	55.13	59.69	intensity
S1	Broad	0	6	_65	55.06	59.66	58.21	60.4	56.91	56.5	58.45	57.47	55.9	56.29	intensity
S1	Broad	1	6	_74	64.65	62.55	57.07	53.56	59.74	56.96	57.74	63.45	57.58	58.91	intensity
S1	Broad	2	6	_05	62.79	59.46	56.48	57.83	62.0	61.2	58.94	62.77	55.11	61.29	intensity
S1	Broad	3	6	_53	63.14	59.25	55.37	60.59	62.25	58.27	59.03	59.59	57.39	59.89	intensity
S1	Broad	4	6	_93	53.22	56.11	54.16	60.14	61.34	57.16	58.58	61.84	55.65	61.0	intensity
S1	Broad	5	6	_95	60.7	59.57	54.06	61.84	64.68	57.61	63.67	61.08	57.35	58.61	intensity
S1	Broad	6	6	_22	57.94	63.4	58.41	62.45	62.96	56.75	62.99	58.56	58.1	60.15	intensity
S1	Broad	7	6	_56	58.3	59.21	60.9	58.82	60.74	58.43	61.06	58.47	57.79	58.87	intensity
S1	Broad	8	6	_19	61.7	63.64	54.6	59.29	59.88	56.06	59.66	58.71	61.57	58.13	intensity
S1	Broad	9	6	_39	63.8	59.95	58.36	58.12	59.77	56.85	58.05	66.18	57.98	58.24	intensity
S1	Broad	0	5	_02	59.59	61.87	57.96	56.95	61.98	57.48	64.51	64.71	58.78	57.58	intensity
S1	Broad	1	5	_91	60.77	63.34	55.48	58.36	58.75	56.03	53.97	60.15	58.27	59.11	intensity
S1	Broad	2	5	_29	60.57	64.84	58.6	60.37	64.71	59.14	61.62	64.62	59.84	58.11	intensity
S1	Broad	3	5	_88	60.17	63.7	57.22	58.05	63.28	57.31	58.18	58.24	58.51	60.16	intensity
S1	Broad	4	5	_14	63.2	61.44	59.89	57.78	62.65	57.59	57.75	63.54	59.88	59.46	intensity
S1	Broad	5	5	_34	63.96	63.91	58.54	62.4	63.12	60.37	61.79	64.97	58.53	61.89	intensity
S1	Broad	6	5	_90	59.14	62.21	57.58	56.87	56.51	56.32	59.2	62.66	53.56	55.45	intensity
S1	Broad	7	5	_96	59.51	58.89	56.98	61.02	62.73	57.95	59.7	62.04	58.75	60.91	intensity
S1	Broad	8	5	_73	64.31	64.6	57.17	58.65	59.32	57.11	57.67	62.4	55.96	62.08	intensity
S1	Broad	9	5	_03	60.82	62.89	58.68	60.04	61.15	60.51	59.87	63.93	59.57	56.92	intensity
S1	Broad	0	4	_79	58.56	57.59	56.4	56.65	61.84	56.15	58.97	59.53	58.61	59.58	intensity
S1	Broad	1	4	_46	60.79	60.06	56.9	59.12	60.3	60.62	61.22	60.65	59.24	58.66	intensity
S1	Broad	2	4	_11	61.88	61.68	56.49	62.69	61.78	56.6	59.09	66.26	57.61	58.4	intensity
S1	Broad	3	4	_92	59.61	61.61	57.5	60.96	59.23	55.86	58.05	63.06	56.55	61.22	intensity
S1	Broad	4	4	_25	63.9	65.19	58.57	61.09	59.9	58.59	60.11	62.56	57.06	58.17	intensity
S1	Broad	5	4	_59	56.41	63.35	60.35	59.17	62.94	54.9	58.85	59.26	55.75	56.67	intensity
S1	Broad	6	4	_12	63.46	60.28	58.24	53.63	64.59	58.61	57.83	62.62	55.99	61.4	intensity
S1	Broad	7	4	_70	59.51	59.41	57.9	59.24	61.93	55.88	57.75	61.89	56.33	61.36	intensity
S1	Broad	8	4	_54	59.68	60.36	59.31	59.28	61.9	59.03	60.81	57.88	56.69	57.8	intensity
S1	Broad	9	4	_85	62.5	62.02	56.83	57.77	62.46	54.47	62.25	62.48	63.21	61.95	intensity
S1	Broad	0	3	_98	60.19	60.36	56.41	57.93	62.75	56.63	54.66	61.7	53.71	56.8	intensity
S1	Broad	1	3	_99	60.12	61.19	56.07	58.96	59.02	58.69	57.77	57.63	58.34	59.36	intensity
S1	Broad	2	3	_35	57.66	61.44	59.15	60.29	62.07	58.5	61.76	63.67	60.17	59.85	intensity
S1	Broad	3	3	_78	55.92	62.82	58.21	58.5	57.72	55.91	60.57	61.7	56.54	57.32	intensity
S1	Broad	4	3	_08	57.34	64.06	60.31	58.5	63.99	60.64	63.72	64.02	59.58	60.36	intensity
S1	Broad	5	3	_23	58.24	62.12	57.91	60.13	61.3	59.73	60.86	59.35	56.89	57.84	intensity
S1	Broad	6	3	_86	59.52	61.1	53.16	55.51	62.87	54.6	57.04	62.13	58.51	60.3	intensity
S1	Broad	7	3	_26	63.98	63.99	59.52	58.62	63.09	57.51	61.88	61.32	59.74	60.19	intensity
S1	Broad	8	3	_17	59.97	63.93	57.59	63.16	61.16	60.76	61.93	64.41	57.32	58.88	intensity
S1	Broad	9	3	_81	63.35	56.02	54.6	54.36	58.46	54.13	60.34	59.1	56.25	58.06	intensity
S1	Broad	0	2	_36	56.07	61.88	56.47	61.67	64.78	60.33	63.35	66.09	60.63	61.42	intensity
S1	Broad	1	2	_52	64.9	61.58	60.17	60.36	59.1	55.21	56.15	62.21	53.26	56.98	intensity
S1	Broad	2	2	_84	61.85	64.05	56.15	58.44	62.01	57.31	58.8	59.44	56.87	57.69	intensity
S1	Broad	3	2	_83	61.55	62.97	57.06	59.5	61.69	56.11	60.23	59.56	58.7	58.57	intensity
S1	Broad	4	2	_16	60.6	63.0	58.37	60.3	64.47	55.36	58.23	60.86	56.38	58.61	intensity
S1	Broad	5	2	_50	63.56	63.05	57.88	60.41	60.59	59.72	61.34	59.89	58.68	62.33	intensity
S1	Broad	6	2	_60	60.99	56.59	57.49	59.56	58.07	58.6	58.46	63.56	57.52	53.92	intensity
S1	Broad	7	2	_72	63.42	63.53	55.73	59.86	60.43	54.8	59.53	61.08	57.28	56.74	intensity
S1	Broad	8	2	_33	59.05	59.78	60.13	63.73	63.6	57.01	62.86	60.64	60.32	56.33	intensity
S1	Broad	9	2	_28	59.83	60.85	57.42	57.66	63.14	57.86	55.06	61.99	58.69	59.02	intensity
S1	Broad	0	1	_48	59.38	63.0	58.78	60.23	61.25	58.22	62.32	60.54	56.93	58.02	intensity
S1	Broad	1	1	_30	63.13	65.86	57.13	56.7	61.43	60.42	63.54	64.18	58.23	57.9	intensity
S1	Broad	2	1	_21	63.21	66.86	61.53	55.54	62.87	59.26	56.59	58.85	61.51	59.54	intensity
S1	Broad	3	1	_15	63.97	61.26	58.01	62.74	62.4	59.99	62.66	62.19	56.78	60.53	intensity
S1	Broad	4	1	_06	62.72	64.22	55.54	57.84	58.62	60.5	56.73	60.15	55.39	63.15	intensity
S1	Broad	5	1	_61	60.82	61.09	56.97	58.22	60.1	58.63	58.35	62.34	56.42	57.42	intensity
S1	Broad	6	1	_76	56.01	63.31	57.92	54.0	56.34	52.3	59.49	57.74	55.96	58.89	intensity
S1	Broad	7	1	_01	60.88	59.74	59.13	62.48	62.68	60.74	63.65	59.86	56.08	60.24	intensity
S1	Broad	8	1	_49	57.59	61.81	55.93	62.59	64.51	57.9	61.4	63.19	55.53	55.78	intensity
S1	Broad	9	1	_32	62.67	62.99	59.0	60.89	63.15	55.86	60.75	65.06	57.85	58.63	intensity
S1	Corrective	0	10	_04	57.65	58.97	57.44	60.28	62.83	56.8	57.63	58.29	55.05	58.59	intensity
S1	Corrective	1	10	_41	54.59	54.56	54.73	54.37	57.97	56.46	55.07	57.79	51.1	55.23	intensity
S1	Corrective	2	10	_80	54.97	56.7	57.88	58.28	57.23	53.08	58.16	53.05	55.47	58.76	intensity
S1	Corrective	3	10	_71	56.29	56.34	55.66	54.58	60.07	57.81	56.81	55.81	55.87	60.4	intensity
S1	Corrective	4	10	_47	56.05	58.5	56.93	55.17	59.13	53.27	56.32	56.86	57.36	57.56	intensity
S1	Corrective	5	10	_45	58.13	62.0	57.4	60.77	58.17	56.79	52.79	54.95	54.9	58.51	intensity
S1	Corrective	6	10	_18	57.64	61.74	54.52	58.05	57.68	56.89	54.19	59.2	57.68	54.45	intensity
S1	Corrective	7	10	_38	55.18	60.34	53.05	52.12	59.63	55.28	57.85	57.12	57.72	59.09	intensity
S1	Corrective	8	10	_43	56.72	61.27	51.99	54.84	52.2	55.94	57.38	60.21	53.97	55.59	intensity
S1	Corrective	9	10	_40	58.87	58.3	54.85	56.74	58.46	56.21	57.97	53.58	54.36	55.66	intensity
S1	Corrective	0	9	_89	58.71	58.99	54.74	55.17	56.9	54.46	60.36	60.17	55.09	54.89	intensity
S1	Corrective	1	9	_07	60.27	62.39	54.32	55.17	58.06	57.32	57.34	57.67	55.86	59.02	intensity
S1	Corrective	2	9	_82	58.04	58.44	56.66	58.82	57.56	55.48	55.54	56.1	56.38	57.83	intensity
S1	Corrective	3	9	_75	60.84	59.78	52.78	56.38	56.59	55.11	59.25	58.95	61.04	55.57	intensity
S1	Corrective	4	9	_87	60.23	56.95	55.73	57.09	59.0	51.87	58.64	54.66	56.27	55.48	intensity
S1	Corrective	5	9	_31	55.08	60.12	54.89	58.73	58.97	56.81	60.08	57.71	59.25	56.41	intensity
S1	Corrective	6	9	_10	61.94	60.14	54.85	58.49	58.02	55.89	58.48	59.76	53.45	56.27	intensity
S1	Corrective	7	9	_66	56.68	64.15	55.62	58.68	59.27	55.13	55.91	55.49	55.3	57.29	intensity
S1	Corrective	8	9	_94	55.0	59.47	55.78	58.64	51.66	53.84	56.33	60.23	54.6	56.23	intensity
S1	Corrective	9	9	_27	61.45	59.71	55.79	54.8	59.07	54.3	60.88	59.83	56.89	58.93	intensity
S1	Corrective	0	8	_67	61.07	56.99	58.26	53.6	54.87	56.6	56.55	58.97	53.29	54.73	intensity
S1	Corrective	1	8	_51	60.04	55.32	55.97	55.88	56.53	50.53	56.68	58.69	57.4	56.94	intensity
S1	Corrective	2	8	_68	57.48	58.11	59.83	55.83	57.9	53.01	63.05	65.82	55.41	55.21	intensity
S1	Corrective	3	8	_69	56.98	58.05	52.65	54.27	61.89	55.26	55.56	62.39	56.49	54.77	intensity
S1	Corrective	4	8	_100	59.06	61.63	55.58	55.85	61.35	54.23	56.31	60.31	55.18	58.62	intensity
S1	Corrective	5	8	_55	56.8	55.64	56.61	55.48	55.3	55.55	57.75	58.93	54.03	53.23	intensity
S1	Corrective	6	8	_42	58.05	58.62	56.7	60.24	57.85	55.15	55.7	56.12	56.03	53.06	intensity
S1	Corrective	7	8	_20	61.34	57.78	55.42	56.88	58.81	56.86	56.91	61.73	57.13	55.63	intensity
S1	Corrective	8	8	_24	61.82	61.09	55.6	58.22	58.38	56.81	52.3	57.26	55.6	53.4	intensity
S1	Corrective	9	8	_13	56.89	57.73	58.08	60.07	60.84	56.95	55.35	58.57	56.1	55.74	intensity
S1	Corrective	0	7	_77	55.91	58.35	57.09	57.89	61.4	51.1	55.6	56.9	55.97	54.61	intensity
S1	Corrective	1	7	_64	58.58	64.9	56.25	58.06	55.93	55.8	54.55	57.9	57.08	54.73	intensity
S1	Corrective	2	7	_37	58.45	55.92	55.68	57.15	54.38	55.28	59.51	58.81	57.37	53.23	intensity
S1	Corrective	3	7	_63	58.23	58.6	55.84	55.79	60.78	54.08	60.75	56.75	56.8	57.01	intensity
S1	Corrective	4	7	_57	56.73	56.75	57.23	59.63	57.16	55.95	59.08	58.01	52.09	55.85	intensity
S1	Corrective	5	7	_44	60.02	59.43	53.28	53.32	54.12	55.2	59.25	58.54	56.99	54.82	intensity
S1	Corrective	6	7	_09	59.5	59.54	53.17	55.36	56.64	55.85	56.36	59.24	55.63	56.69	intensity
S1	Corrective	7	7	_58	56.28	58.67	53.89	58.75	55.57	55.57	57.14	57.4	57.42	51.51	intensity
S1	Corrective	8	7	_97	57.78	59.19	56.04	59.11	52.2	56.84	54.94	59.4	51.33	54.89	intensity
S1	Corrective	9	7	_62	56.35	62.16	54.86	55.05	57.14	54.51	58.9	58.82	53.17	53.83	intensity
S1	Corrective	0	6	_65	47.11	58.44	55.74	59.19	56.51	55.87	53.75	52.74	53.76	51.44	intensity
S1	Corrective	1	6	_74	62.47	62.32	55.48	52.27	59.0	56.65	57.4	59.84	55.94	53.76	intensity
S1	Corrective	2	6	_05	61.55	56.39	53.79	56.63	60.63	59.16	55.69	60.28	54.45	56.67	intensity
S1	Corrective	3	6	_53	57.4	58.43	55.47	58.82	58.64	59.27	56.11	59.39	51.75	55.05	intensity
S1	Corrective	4	6	_93	51.71	55.28	52.86	60.86	59.06	54.98	53.03	56.34	55.18	54.46	intensity
S1	Corrective	5	6	_95	58.2	57.33	53.62	58.65	59.77	55.88	55.25	58.39	55.75	53.69	intensity
S1	Corrective	6	6	_22	57.47	61.17	56.54	64.07	60.83	54.67	58.15	57.93	54.45	57.48	intensity
S1	Corrective	7	6	_56	53.77	54.89	59.64	57.87	56.53	56.4	55.28	55.28	57.52	54.32	intensity
S1	Corrective	8	6	_19	59.29	60.58	53.62	58.28	57.72	55.42	56.41	56.2	58.36	56.02	intensity
S1	Corrective	9	6	_39	59.94	56.01	55.97	55.96	58.04	54.6	53.78	60.56	56.4	52.03	intensity
S1	Corrective	0	5	_02	58.8	60.52	57.28	57.29	61.47	57.96	61.12	62.7	58.92	54.92	intensity
S1	Corrective	1	5	_91	57.92	63.2	54.13	58.79	59.23	57.23	54.14	57.71	57.48	54.35	intensity
S1	Corrective	2	5	_29	57.43	60.85	56.97	58.44	62.7	57.73	55.45	58.4	59.7	53.3	intensity
S1	Corrective	3	5	_88	56.96	62.69	54.34	55.7	59.86	55.06	53.59	54.25	55.55	53.13	intensity
S1	Corrective	4	5	_14	60.92	57.78	56.95	57.23	60.42	55.94	57.83	60.53	57.03	55.14	intensity
S1	Corrective	5	5	_34	60.55	60.42	55.83	58.17	58.86	58.26	60.61	60.17	57.05	54.34	intensity
S1	Corrective	6	5	_90	59.38	62.57	56.5	55.52	54.68	55.63	55.07	58.46	54.68	53.5	intensity
S1	Corrective	7	5	_96	58.95	56.31	56.48	58.0	61.35	54.86	54.0	55.58	56.82	56.32	intensity
S1	Corrective	8	5	_73	62.8	65.84	55.27	57.06	58.44	55.97	57.54	59.56	52.03	52.99	intensity
S1	Corrective	9	5	_03	58.74	61.91	57.15	59.03	59.78	59.41	58.55	61.14	57.25	52.07	intensity
S1	Corrective	0	4	_79	56.48	57.77	54.98	55.17	57.29	53.35	55.78	53.49	56.15	55.36	intensity
S1	Corrective	1	4	_46	55.58	56.54	55.2	56.26	57.23	57.58	54.24	54.48	56.96	53.78	intensity
S1	Corrective	2	4	_11	58.98	59.82	54.32	61.61	58.19	53.58	54.11	62.54	53.18	54.5	intensity
S1	Corrective	3	4	_92	58.33	61.06	55.91	61.49	59.39	55.68	57.31	61.69	53.99	56.92	intensity
S1	Corrective	4	4	_25	61.48	62.05	55.92	60.24	58.89	56.62	56.36	60.49	56.74	54.47	intensity
S1	Corrective	5	4	_59	53.81	60.42	57.26	58.65	61.03	53.55	57.32	56.24	54.04	54.74	intensity
S1	Corrective	6	4	_12	60.37	58.73	56.41	56.51	60.61	57.1	56.37	61.41	56.2	58.89	intensity
S1	Corrective	7	4	_70	57.3	58.13	55.5	56.9	61.5	55.35	54.07	59.23	52.07	57.4	intensity
S1	Corrective	8	4	_54	57.17	58.81	57.97	56.38	56.65	57.5	55.29	54.28	59.97	54.7	intensity
S1	Corrective	9	4	_85	60.78	60.03	55.74	57.85	61.61	54.03	55.35	57.45	56.86	54.03	intensity
S1	Corrective	0	3	_98	58.62	57.96	54.58	55.15	60.62	54.67	51.18	57.68	49.91	51.46	intensity
S1	Corrective	1	3	_99	57.99	59.14	57.19	58.91	53.95	57.39	55.0	54.23	56.3	53.05	intensity
S1	Corrective	2	3	_35	52.21	56.71	56.99	54.8	57.2	55.15	59.22	58.88	56.57	57.28	intensity
S1	Corrective	3	3	_78	55.61	64.75	58.55	55.28	53.97	56.26	53.9	56.54	58.72	52.19	intensity
S1	Corrective	4	3	_08	53.02	60.21	58.25	54.43	60.34	57.09	61.79	59.91	57.33	56.99	intensity
S1	Corrective	5	3	_23	57.36	59.41	57.84	59.66	56.87	57.9	58.32	57.34	52.6	53.21	intensity
S1	Corrective	6	3	_86	55.8	59.61	52.7	53.92	56.78	52.77	52.69	55.64	53.18	53.77	intensity
S1	Corrective	7	3	_26	63.19	60.57	59.12	56.15	59.49	56.26	55.06	56.85	57.75	56.21	intensity
S1	Corrective	8	3	_17	57.74	61.34	57.56	59.8	58.14	57.86	57.32	59.73	55.41	55.07	intensity
S1	Corrective	9	3	_81	61.09	55.78	55.5	55.17	54.87	54.92	55.28	56.8	56.87	58.84	intensity
S1	Corrective	0	2	_36	53.03	58.66	52.87	56.34	57.31	57.67	58.74	60.26	56.36	57.97	intensity
S1	Corrective	1	2	_52	61.06	59.89	60.36	59.46	56.03	54.8	56.69	59.46	50.2	52.06	intensity
S1	Corrective	2	2	_84	60.78	65.22	54.91	51.07	58.08	55.56	59.05	54.5	53.46	51.44	intensity
S1	Corrective	3	2	_83	59.17	61.4	55.25	55.2	56.14	52.6	54.89	54.97	58.23	53.35	intensity
S1	Corrective	4	2	_16	57.08	61.64	57.19	59.21	60.1	52.38	55.3	55.02	54.77	55.09	intensity
S1	Corrective	5	2	_50	58.85	59.43	55.31	54.73	55.71	59.73	54.53	55.14	56.69	55.69	intensity
S1	Corrective	6	2	_60	57.81	56.47	58.34	55.2	52.77	57.92	53.33	59.64	57.2	52.3	intensity
S1	Corrective	7	2	_72	61.79	63.99	54.09	56.69	56.48	55.86	56.82	56.24	52.91	52.83	intensity
S1	Corrective	8	2	_33	55.87	57.04	59.11	55.98	58.41	55.16	59.25	57.08	56.61	52.85	intensity
S1	Corrective	9	2	_28	56.08	60.04	57.57	55.57	58.97	58.68	53.65	58.72	56.49	53.62	intensity
S1	Corrective	0	1	_48	56.55	56.91	57.88	53.72	57.11	56.23	54.3	55.42	57.52	56.86	intensity
S1	Corrective	1	1	_30	58.87	61.79	54.7	56.25	60.35	59.62	63.45	64.25	58.18	58.06	intensity
S1	Corrective	2	1	_21	63.7	62.96	57.52	53.75	59.0	57.34	55.3	59.48	59.75	57.75	intensity
S1	Corrective	3	1	_15	63.18	57.63	53.54	59.73	59.83	58.34	59.24	58.57	52.13	58.86	intensity
S1	Corrective	4	1	_06	64.06	62.15	52.31	57.52	56.76	57.71	55.14	57.65	54.82	60.41	intensity
S1	Corrective	5	1	_61	61.07	61.81	55.08	55.05	56.77	56.92	55.71	58.03	53.88	52.25	intensity
S1	Corrective	6	1	_76	53.85	61.98	53.69	51.85	55.04	53.02	55.79	52.78	52.11	54.95	intensity
S1	Corrective	7	1	_01	58.66	57.45	57.2	60.11	60.41	60.11	59.7	55.85	54.05	56.32	intensity
S1	Corrective	8	1	_49	58.5	59.88	52.31	53.69	55.31	57.69	54.08	54.68	53.86	53.61	intensity
S1	Corrective	9	1	_32	59.95	59.59	55.66	53.79	56.19	53.31	56.43	58.5	55.78	52.96	intensity
S2	Broad	0	10	_04	56.62	51.41	51.35	57.34	57.37	55.27	56.13	56.54	54.97	54.44	intensity
S2	Broad	1	10	_41	56.71	53.81	54.84	53.04	58.52	52.67	55.66	57.74	51.11	50.04	intensity
S2	Broad	2	10	_80	55.18	54.61	56.53	53.24	54.85	50.37	56.13	50.68	54.81	54.97	intensity
S2	Broad	3	10	_71	52.23	52.95	50.95	55.49	56.65	49.9	52.28	55.24	53.57	55.16	intensity
S2	Broad	4	10	_47	53.59	55.16	53.38	54.85	56.8	50.44	54.82	52.15	55.1	50.24	intensity
S2	Broad	5	10	_45	52.94	56.9	50.07	56.8	49.16	50.85	50.08	53.29	51.84	51.51	intensity
S2	Broad	6	10	_18	57.12	58.49	51.48	56.43	53.72	54.54	49.21	54.51	56.03	51.85	intensity
S2	Broad	7	10	_38	53.86	57.16	49.38	52.35	57.14	48.92	50.67	55.85	54.59	56.06	intensity
S2	Broad	8	10	_43	55.0	56.45	48.8	53.56	50.87	49.47	56.2	55.67	52.91	51.56	intensity
S2	Broad	9	10	_40	55.62	52.69	51.1	50.95	57.13	50.51	54.72	51.6	51.72	50.12	intensity
S2	Broad	0	9	_89	55.84	54.55	49.44	52.09	55.07	53.01	57.21	50.21	53.37	53.34	intensity
S2	Broad	1	9	_07	52.64	57.52	54.14	54.12	54.2	54.76	55.99	51.93	50.99	56.03	intensity
S2	Broad	2	9	_82	55.81	57.23	53.49	57.55	55.14	52.46	54.27	52.78	54.48	55.48	intensity
S2	Broad	3	9	_75	55.25	55.9	51.06	55.85	50.46	53.44	54.41	54.95	53.94	52.06	intensity
S2	Broad	4	9	_87	55.35	53.51	52.45	51.01	56.43	49.68	56.36	54.5	54.77	54.54	intensity
S2	Broad	5	9	_31	52.21	55.96	48.74	53.75	55.68	49.08	56.87	52.07	53.46	48.82	intensity
S2	Broad	6	9	_10	55.89	53.68	54.02	56.42	53.1	52.29	55.71	55.33	52.37	56.34	intensity
S2	Broad	7	9	_66	51.92	57.05	49.17	57.26	57.69	51.31	49.71	53.66	54.39	53.71	intensity
S2	Broad	8	9	_94	54.68	55.75	54.57	55.97	48.75	50.39	55.52	56.0	50.61	54.61	intensity
S2	Broad	9	9	_27	56.25	50.32	54.81	53.44	52.91	49.22	56.09	56.33	50.66	53.28	intensity
S2	Broad	0	8	_67	56.05	55.74	50.61	53.53	51.92	49.81	54.19	55.96	55.04	56.68	intensity
S2	Broad	1	8	_51	57.71	50.94	53.15	53.6	54.37	48.71	50.86	50.86	50.97	55.57	intensity
S2	Broad	2	8	_68	53.37	54.33	53.92	52.33	51.73	51.39	57.71	56.43	50.86	55.52	intensity
S2	Broad	3	8	_69	49.25	53.64	50.53	52.6	58.4	47.82	52.22	55.79	52.97	49.48	intensity
S2	Broad	4	8	_100	56.61	57.73	48.99	51.49	57.64	48.84	57.21	56.51	54.35	53.98	intensity
S2	Broad	5	8	_55	50.68	56.29	52.71	52.21	53.9	53.01	55.68	55.26	53.68	52.8	intensity
S2	Broad	6	8	_42	56.36	56.82	53.9	57.83	57.41	54.12	51.03	51.9	53.76	53.07	intensity
S2	Broad	7	8	_20	59.44	54.64	50.3	53.62	55.02	53.75	52.19	57.21	56.21	55.34	intensity
S2	Broad	8	8	_24	56.67	55.64	52.22	49.49	54.2	45.94	49.17	50.18	53.16	49.69	intensity
S2	Broad	9	8	_13	54.44	54.85	50.99	54.24	55.6	54.22	56.59	56.24	56.02	54.96	intensity
S2	Broad	0	7	_77	50.11	56.62	50.34	52.84	58.29	49.0	55.11	56.47	53.49	51.37	intensity
S2	Broad	1	7	_64	57.78	58.2	53.0	56.05	52.14	49.97	49.21	56.38	55.66	56.47	intensity
S2	Broad	2	7	_37	56.44	53.61	52.47	56.29	52.07	48.44	56.06	55.11	55.12	51.21	intensity
S2	Broad	3	7	_63	55.62	55.47	54.7	56.53	57.73	50.31	55.82	55.6	52.04	55.26	intensity
S2	Broad	4	7	_57	53.02	53.64	53.8	55.49	54.43	47.55	57.27	54.56	51.78	52.93	intensity
S2	Broad	5	7	_44	55.4	55.81	54.28	54.32	52.04	52.74	55.71	55.5	54.17	54.93	intensity
S2	Broad	6	7	_09	58.74	57.57	53.7	53.21	53.03	51.16	50.66	57.62	54.12	56.02	intensity
S2	Broad	7	7	_58	51.28	52.32	53.48	57.69	52.66	54.42	57.85	53.84	53.76	48.89	intensity
S2	Broad	8	7	_97	50.08	57.16	51.56	57.91	51.81	55.3	50.31	54.53	49.58	56.26	intensity
S2	Broad	9	7	_62	53.77	58.5	48.99	54.65	56.5	49.4	55.24	51.96	52.09	55.44	intensity
S2	Broad	0	6	_65	49.58	52.43	52.4	56.99	50.19	52.45	53.87	49.63	51.07	49.34	intensity
S2	Broad	1	6	_74	58.32	59.19	49.95	50.82	53.78	49.38	55.1	57.19	53.36	52.37	intensity
S2	Broad	2	6	_05	58.35	54.75	51.56	51.36	58.09	53.42	56.86	55.55	52.51	54.16	intensity
S2	Broad	3	6	_53	53.7	54.86	52.33	56.01	56.38	52.6	49.38	52.12	50.22	52.74	intensity
S2	Broad	4	6	_93	50.37	51.91	47.95	55.53	57.67	50.45	55.37	57.04	53.0	55.48	intensity
S2	Broad	5	6	_95	57.33	54.83	50.37	56.42	55.36	49.79	57.86	56.29	52.65	52.09	intensity
S2	Broad	6	6	_22	52.73	59.35	54.24	58.68	56.84	47.62	55.17	52.08	53.18	54.46	intensity
S2	Broad	7	6	_56	53.08	52.18	53.46	56.68	55.57	53.23	56.19	52.46	54.11	51.28	intensity
S2	Broad	8	6	_19	59.35	57.68	54.05	55.75	54.52	51.65	56.23	51.13	53.84	53.05	intensity
S2	Broad	9	6	_39	56.05	50.1	53.9	49.65	54.37	50.51	52.27	57.04	52.97	51.43	intensity
S2	Broad	0	5	_02	49.95	56.92	54.77	53.34	58.03	51.83	55.93	57.22	52.81	51.0	intensity
S2	Broad	1	5	_91	56.47	57.43	52.38	51.59	52.06	48.66	52.68	55.07	54.15	53.52	intensity
S2	Broad	2	5	_29	56.88	58.44	55.23	51.62	56.5	53.71	56.89	55.8	53.17	51.44	intensity
S2	Broad	3	5	_88	59.72	58.92	49.86	55.25	57.94	52.16	54.25	52.6	57.14	56.47	intensity
S2	Broad	4	5	_14	57.26	53.73	55.64	51.44	56.69	54.99	52.12	58.4	55.65	54.2	intensity
S2	Broad	5	5	_34	56.75	56.09	49.31	54.62	54.81	50.41	51.82	57.74	49.98	53.25	intensity
S2	Broad	6	5	_90	55.58	57.8	53.93	51.45	54.04	48.59	57.83	58.14	50.02	51.11	intensity
S2	Broad	7	5	_96	53.57	53.97	54.04	56.92	58.57	51.1	58.03	58.42	51.68	56.47	intensity
S2	Broad	8	5	_73	58.59	58.39	48.67	53.5	52.73	49.9	51.55	58.95	50.02	56.68	intensity
S2	Broad	9	5	_03	57.4	58.45	54.38	53.96	55.23	53.06	51.0	56.63	54.1	51.51	intensity
S2	Broad	0	4	_79	57.69	53.74	51.27	55.9	55.97	53.31	51.41	52.06	54.53	55.52	intensity
S2	Broad	1	4	_46	53.83	53.06	50.07	51.01	56.04	53.54	58.14	56.91	53.8	50.05	intensity
S2	Broad	2	4	_11	52.96	54.38	49.46	56.51	53.54	52.04	51.97	57.44	52.78	49.46	intensity
S2	Broad	3	4	_92	57.47	55.87	51.51	56.33	56.46	49.51	51.22	56.29	53.72	55.18	intensity
S2	Broad	4	4	_25	55.29	55.7	53.8	56.12	54.37	52.58	55.1	55.4	51.63	52.2	intensity
S2	Broad	5	4	_59	52.1	58.68	52.68	56.1	55.68	51.77	51.62	52.76	52.24	50.48	intensity
S2	Broad	6	4	_12	56.58	52.42	51.81	52.47	59.1	52.08	54.48	57.27	50.12	55.76	intensity
S2	Broad	7	4	_70	56.07	51.85	53.16	55.07	56.75	48.19	51.67	57.58	53.29	54.74	intensity
S2	Broad	8	4	_54	50.06	49.38	51.32	48.41	53.01	53.65	52.45	53.03	53.67	48.16	intensity
S2	Broad	9	4	_85	57.08	58.71	48.81	54.7	56.4	49.44	55.14	55.54	52.79	53.1	intensity
S2	Broad	0	3	_98	57.11	55.1	52.85	56.48	57.24	50.94	52.09	59.83	51.41	52.27	intensity
S2	Broad	1	3	_99	53.7	56.46	50.09	50.91	55.06	54.1	56.61	51.01	56.23	55.26	intensity
S2	Broad	2	3	_35	54.01	55.18	51.33	55.7	50.76	49.16	56.38	55.01	53.96	54.46	intensity
S2	Broad	3	3	_78	52.53	57.8	54.11	55.41	54.25	53.48	58.36	56.13	50.9	54.43	intensity
S2	Broad	4	3	_08	54.56	57.36	52.86	53.76	55.76	49.24	55.33	54.04	54.26	52.12	intensity
S2	Broad	5	3	_23	50.57	57.72	52.86	53.48	53.6	54.12	56.59	52.88	51.3	51.0	intensity
S2	Broad	6	3	_86	52.69	56.65	49.41	54.9	57.23	50.18	50.86	57.3	54.15	53.92	intensity
S2	Broad	7	3	_26	56.21	56.05	54.62	50.81	57.36	48.21	55.04	53.92	54.73	53.24	intensity
S2	Broad	8	3	_17	51.67	57.27	49.95	55.21	53.34	56.17	56.06	57.98	51.81	56.59	intensity
S2	Broad	9	3	_81	58.33	52.5	52.58	55.08	55.05	53.16	57.9	52.47	54.2	56.8	intensity
S2	Broad	0	2	_36	51.41	54.71	51.83	54.0	57.83	51.81	54.69	56.65	55.48	52.42	intensity
S2	Broad	1	2	_52	56.86	53.36	51.93	55.99	51.95	51.57	55.65	54.63	45.45	50.37	intensity
S2	Broad	2	2	_84	55.99	56.7	50.2	53.29	56.05	51.85	51.69	53.33	51.79	51.62	intensity
S2	Broad	3	2	_83	56.73	58.78	51.83	56.38	51.86	51.62	55.2	53.07	58.42	51.66	intensity
S2	Broad	4	2	_16	57.01	56.68	55.33	57.71	57.1	51.31	54.08	53.76	50.74	48.81	intensity
S2	Broad	5	2	_50	55.36	53.36	52.28	52.93	51.77	50.58	54.15	51.57	52.78	52.44	intensity
S2	Broad	6	2	_60	54.45	54.51	51.16	56.78	52.14	52.96	52.82	56.31	52.66	49.58	intensity
S2	Broad	7	2	_72	57.06	56.83	48.91	56.66	57.14	49.34	55.61	56.98	52.64	49.63	intensity
S2	Broad	8	2	_33	50.43	53.5	50.48	55.12	55.81	50.15	54.62	52.89	55.37	49.76	intensity
S2	Broad	9	2	_28	56.2	55.42	49.25	51.44	56.63	49.86	51.55	56.25	51.96	49.32	intensity
S2	Broad	0	1	_48	54.94	56.26	50.84	54.68	55.84	54.81	54.0	55.0	54.39	52.03	intensity
S2	Broad	1	1	_30	53.83	56.15	52.25	47.78	53.46	54.54	57.27	57.25	53.98	52.65	intensity
S2	Broad	2	1	_21	57.24	59.5	55.56	52.34	55.93	54.39	49.45	53.83	56.96	53.47	intensity
S2	Broad	3	1	_15	56.5	55.12	53.04	56.63	55.79	55.66	56.24	55.86	54.18	53.66	intensity
S2	Broad	4	1	_06	57.28	56.82	50.22	52.37	54.37	54.34	53.86	52.48	49.9	55.14	intensity
S2	Broad	5	1	_61	54.99	57.92	50.26	57.45	56.37	54.02	52.59	57.53	53.45	52.41	intensity
S2	Broad	6	1	_76	50.37	58.68	53.74	50.18	50.82	50.4	56.05	51.23	52.11	55.46	intensity
S2	Broad	7	1	_01	59.07	54.81	56.41	57.51	53.34	53.01	58.03	52.2	53.49	53.2	intensity
S2	Broad	8	1	_49	53.11	56.82	50.99	56.8	54.91	47.99	54.17	54.73	51.47	50.22	intensity
S2	Broad	9	1	_32	53.8	56.13	55.21	52.48	55.72	50.48	47.24	58.11	52.96	52.24	intensity
S2	Corrective	0	10	_04	55.89	51.96	48.52	56.77	56.69	50.87	55.62	55.61	53.88	54.47	intensity
S2	Corrective	1	10	_41	55.12	52.62	52.63	53.86	57.39	50.77	53.45	53.9	47.69	47.8	intensity
S2	Corrective	2	10	_80	54.71	52.02	53.12	51.48	53.29	47.96	53.56	48.91	53.21	54.84	intensity
S2	Corrective	3	10	_71	51.69	51.17	48.96	54.2	55.77	49.65	48.65	53.38	52.08	51.94	intensity
S2	Corrective	4	10	_47	54.26	56.76	53.04	55.23	55.35	48.95	52.84	52.67	53.1	53.06	intensity
S2	Corrective	5	10	_45	52.91	57.56	50.62	56.93	51.87	50.91	47.77	49.48	48.02	53.23	intensity
S2	Corrective	6	10	_18	55.95	58.26	50.47	54.71	52.45	53.32	48.4	52.63	51.02	49.04	intensity
S2	Corrective	7	10	_38	52.97	56.39	47.87	49.55	56.09	47.65	47.39	51.61	50.75	54.66	intensity
S2	Corrective	8	10	_43	53.66	57.12	48.56	53.02	50.02	49.77	54.09	55.18	50.33	47.29	intensity
S2	Corrective	9	10	_40	54.35	51.86	47.61	48.19	54.74	48.34	54.47	49.47	49.55	52.36	intensity
S2	Corrective	0	9	_89	54.45	55.14	48.13	53.0	53.41	49.4	56.12	48.69	52.66	53.64	intensity
S2	Corrective	1	9	_07	51.37	56.88	52.15	51.24	52.85	53.45	55.17	50.85	49.67	53.46	intensity
S2	Corrective	2	9	_82	54.31	54.51	51.01	56.63	53.34	51.19	52.3	51.25	55.73	52.77	intensity
S2	Corrective	3	9	_75	55.52	55.81	49.71	56.02	49.46	52.82	53.8	53.99	53.82	51.29	intensity
S2	Corrective	4	9	_87	54.14	52.01	51.86	50.85	56.05	46.97	55.36	51.82	53.79	50.64	intensity
S2	Corrective	5	9	_31	50.56	58.01	49.34	54.13	54.98	51.16	55.43	50.11	52.78	46.84	intensity
S2	Corrective	6	9	_10	54.86	52.58	50.92	56.39	51.31	52.22	53.76	50.79	50.92	54.77	intensity
S2	Corrective	7	9	_66	51.11	55.1	47.23	55.52	55.81	51.23	49.93	50.23	52.73	50.89	intensity
S2	Corrective	8	9	_94	52.23	53.91	50.89	54.99	49.23	48.99	53.27	54.11	48.39	51.35	intensity
S2	Corrective	9	9	_27	55.64	51.11	52.25	51.06	54.06	49.07	55.27	55.25	52.52	53.28	intensity
S2	Corrective	0	8	_67	55.05	53.68	48.54	52.66	49.94	48.35	51.95	52.08	51.49	48.13	intensity
S2	Corrective	1	8	_51	56.53	53.58	51.71	55.46	54.97	46.74	49.72	49.37	46.81	51.29	intensity
S2	Corrective	2	8	_68	53.21	53.7	53.72	51.45	49.45	50.98	57.01	55.57	46.17	49.06	intensity
S2	Corrective	3	8	_69	47.36	51.7	52.34	51.94	54.44	46.75	52.09	54.41	52.3	46.98	intensity
S2	Corrective	4	8	_100	55.29	55.46	50.16	49.99	56.47	50.65	55.38	54.58	52.82	51.52	intensity
S2	Corrective	5	8	_55	49.58	54.94	50.02	50.48	52.97	50.71	54.31	53.13	49.69	51.09	intensity
S2	Corrective	6	8	_42	55.9	55.32	51.81	56.51	57.97	49.88	50.41	49.11	49.59	46.92	intensity
S2	Corrective	7	8	_20	55.79	52.91	50.25	53.92	54.52	51.62	51.17	56.75	52.92	55.3	intensity
S2	Corrective	8	8	_24	57.99	56.05	48.03	50.11	55.79	47.73	51.03	50.05	53.98	47.4	intensity
S2	Corrective	9	8	_13	51.13	53.67	49.45	55.65	54.54	50.2	51.9	52.22	52.42	49.96	intensity
S2	Corrective	0	7	_77	49.77	54.42	47.45	53.06	56.49	45.87	53.39	54.78	48.35	44.48	intensity
S2	Corrective	1	7	_64	55.39	55.86	52.22	52.08	49.08	51.25	47.85	54.93	54.14	50.78	intensity
S2	Corrective	2	7	_37	54.66	51.36	48.98	54.88	50.21	47.75	55.42	53.5	50.89	48.96	intensity
S2	Corrective	3	7	_63	56.84	55.28	53.86	55.34	56.27	47.47	52.94	53.97	47.34	51.24	intensity
S2	Corrective	4	7	_57	51.2	54.04	53.1	55.86	53.99	49.21	54.67	52.86	52.46	53.87	intensity
S2	Corrective	5	7	_44	53.52	54.68	49.98	53.79	51.46	48.81	54.96	56.0	52.63	53.82	intensity
S2	Corrective	6	7	_09	57.77	56.01	52.43	52.43	52.11	48.82	50.18	54.73	50.19	54.1	intensity
S2	Corrective	7	7	_58	50.46	51.83	51.64	55.56	52.04	52.09	56.26	51.12	50.81	43.06	intensity
S2	Corrective	8	7	_97	48.76	55.81	49.85	54.48	50.94	49.59	47.48	54.21	47.23	53.51	intensity
S2	Corrective	9	7	_62	53.91	57.06	48.13	53.69	54.07	48.82	53.4	50.39	50.67	52.42	intensity
S2	Corrective	0	6	_65	45.73	55.48	51.94	55.11	50.91	52.98	52.94	49.58	49.83	50.79	intensity
S2	Corrective	1	6	_74	55.65	55.17	50.32	49.1	53.31	49.74	54.2	56.36	53.44	51.83	intensity
S2	Corrective	2	6	_05	56.92	53.55	49.98	49.65	57.33	51.19	55.36	55.3	52.67	55.74	intensity
S2	Corrective	3	6	_53	54.62	53.93	47.09	53.64	54.09	48.73	51.14	52.3	50.22	50.73	intensity
S2	Corrective	4	6	_93	46.45	51.02	48.16	53.23	54.62	51.24	53.48	54.51	50.0	53.19	intensity
S2	Corrective	5	6	_95	57.51	55.74	48.73	55.99	55.37	51.44	57.26	55.48	53.7	50.12	intensity
S2	Corrective	6	6	_22	51.36	58.47	49.75	56.42	53.95	47.66	54.44	52.72	50.47	54.44	intensity
S2	Corrective	7	6	_56	50.01	52.39	55.39	54.83	53.42	52.27	56.48	51.13	52.75	49.92	intensity
S2	Corrective	8	6	_19	55.45	57.01	49.57	56.15	54.85	48.97	54.8	52.6	55.46	50.99	intensity
S2	Corrective	9	6	_39	55.73	49.19	52.29	49.91	52.97	50.43	51.53	55.49	49.21	47.34	intensity
S2	Corrective	0	5	_02	49.96	56.65	52.34	51.21	56.98	48.98	54.74	55.25	48.94	52.98	intensity
S2	Corrective	1	5	_91	55.82	56.35	46.02	50.49	49.82	49.79	50.74	54.11	55.18	52.64	intensity
S2	Corrective	2	5	_29	55.94	57.63	50.99	52.76	56.29	50.75	51.96	54.86	50.37	49.53	intensity
S2	Corrective	3	5	_88	53.57	56.16	48.27	52.85	55.68	50.08	51.63	50.35	54.24	54.53	intensity
S2	Corrective	4	5	_14	54.62	52.26	47.79	50.39	54.96	51.11	51.83	56.33	53.85	53.12	intensity
S2	Corrective	5	5	_34	57.63	59.27	48.32	57.52	54.37	49.26	50.11	56.84	48.89	55.64	intensity
S2	Corrective	6	5	_90	54.84	56.57	51.59	52.25	51.52	47.67	53.62	55.93	47.51	49.37	intensity
S2	Corrective	7	5	_96	53.73	51.45	51.13	56.88	55.35	48.0	55.84	55.48	52.03	54.18	intensity
S2	Corrective	8	5	_73	56.49	55.62	48.09	54.82	51.75	46.11	52.04	56.46	49.29	54.43	intensity
S2	Corrective	9	5	_03	55.29	57.19	51.42	55.21	53.07	48.73	50.1	57.13	55.1	50.68	intensity
S2	Corrective	0	4	_79	54.8	51.47	49.89	52.09	55.15	49.97	48.39	49.49	53.05	52.28	intensity
S2	Corrective	1	4	_46	53.01	51.16	48.17	48.15	53.8	48.59	55.08	53.82	50.85	49.07	intensity
S2	Corrective	2	4	_11	50.87	52.19	48.91	55.55	52.95	49.85	51.94	57.37	52.18	49.44	intensity
S2	Corrective	3	4	_92	56.51	55.76	47.99	55.25	55.04	48.85	50.51	56.35	53.46	52.9	intensity
S2	Corrective	4	4	_25	54.98	55.31	51.91	55.18	55.63	48.81	54.21	54.89	50.51	51.63	intensity
S2	Corrective	5	4	_59	49.52	57.29	49.43	54.57	54.03	48.46	49.37	49.53	51.73	47.95	intensity
S2	Corrective	6	4	_12	55.31	54.3	50.71	51.91	58.56	50.49	53.97	56.26	50.75	55.84	intensity
S2	Corrective	7	4	_70	53.65	51.06	52.68	54.94	54.71	45.16	49.07	55.58	51.19	52.21	intensity
S2	Corrective	8	4	_54	52.09	51.01	47.91	49.21	51.69	53.52	54.34	52.8	55.81	48.39	intensity
S2	Corrective	9	4	_85	56.61	59.18	46.98	54.28	55.34	48.04	55.34	56.02	52.82	53.8	intensity
S2	Corrective	0	3	_98	55.95	54.57	49.91	53.75	55.86	48.09	49.35	56.69	46.03	49.17	intensity
S2	Corrective	1	3	_99	51.66	55.7	48.27	53.2	52.46	54.76	53.97	51.12	54.03	55.02	intensity
S2	Corrective	2	3	_35	49.94	51.99	50.14	53.07	52.78	50.98	54.07	55.04	52.38	53.44	intensity
S2	Corrective	3	3	_78	51.64	58.24	54.69	54.56	52.08	52.08	54.77	53.2	48.95	52.58	intensity
S2	Corrective	4	3	_08	50.74	55.8	51.26	52.12	55.99	51.62	54.09	54.51	53.11	52.46	intensity
S2	Corrective	5	3	_23	48.08	53.44	51.95	55.03	52.41	53.69	56.05	50.79	50.41	51.71	intensity
S2	Corrective	6	3	_86	52.71	54.78	47.0	53.54	54.4	50.47	51.05	56.05	49.28	51.93	intensity
S2	Corrective	7	3	_26	54.52	52.84	51.06	51.01	56.0	52.22	56.18	52.97	53.65	57.14	intensity
S2	Corrective	8	3	_17	51.39	57.53	50.38	55.97	52.39	54.49	56.83	59.15	52.02	54.9	intensity
S2	Corrective	9	3	_81	56.57	50.72	51.95	53.49	52.48	49.84	54.35	51.88	51.94	52.51	intensity
S2	Corrective	0	2	_36	48.75	55.82	48.44	52.34	53.3	49.38	55.72	56.25	51.73	52.36	intensity
S2	Corrective	1	2	_52	56.31	50.88	51.33	50.57	50.63	50.02	53.33	55.48	44.89	52.6	intensity
S2	Corrective	2	2	_84	56.57	56.84	48.26	54.16	54.66	47.43	49.96	53.3	49.56	51.21	intensity
S2	Corrective	3	2	_83	54.29	55.97	50.35	55.7	52.73	48.22	53.25	53.11	54.55	51.14	intensity
S2	Corrective	4	2	_16	55.27	56.57	52.56	56.98	55.78	47.98	52.23	53.19	50.54	50.15	intensity
S2	Corrective	5	2	_50	54.66	54.01	50.72	52.82	50.73	51.88	52.14	50.56	53.08	52.43	intensity
S2	Corrective	6	2	_60	54.45	51.23	50.04	54.37	50.07	50.88	51.96	54.75	52.9	46.6	intensity
S2	Corrective	7	2	_72	57.02	57.29	48.49	52.33	54.67	46.17	52.08	51.86	53.01	47.51	intensity
S2	Corrective	8	2	_33	51.88	53.31	49.31	57.04	55.15	48.69	56.1	51.61	54.15	49.83	intensity
S2	Corrective	9	2	_28	54.79	54.11	48.74	51.05	56.52	51.43	51.67	56.31	52.15	50.86	intensity
S2	Corrective	0	1	_48	52.04	53.64	47.94	53.85	54.08	53.22	55.08	53.42	53.45	51.21	intensity
S2	Corrective	1	1	_30	51.09	55.96	48.02	45.32	51.51	53.21	57.48	56.65	54.54	52.78	intensity
S2	Corrective	2	1	_21	56.7	57.16	48.41	48.92	54.0	52.84	45.6	52.19	56.67	51.9	intensity
S2	Corrective	3	1	_15	53.68	52.15	48.56	53.24	54.13	51.87	57.1	55.3	51.34	55.67	intensity
S2	Corrective	4	1	_06	55.03	55.89	46.25	48.67	52.99	51.17	51.12	50.24	50.74	54.6	intensity
S2	Corrective	5	1	_61	55.37	56.6	49.21	54.09	54.76	52.49	52.22	57.29	50.87	50.62	intensity
S2	Corrective	6	1	_76	51.34	57.18	53.14	50.65	51.95	48.84	52.85	50.6	52.01	55.01	intensity
S2	Corrective	7	1	_01	56.26	53.38	52.05	56.79	54.02	49.34	55.47	49.6	50.92	48.46	intensity
S2	Corrective	8	1	_49	48.07	53.99	50.75	54.13	52.95	45.52	49.29	52.64	49.71	47.0	intensity
S2	Corrective	9	1	_32	51.06	55.2	53.05	50.36	56.99	48.01	48.17	54.98	52.07	52.22	intensity
S3	Broad	0	10	_04	61.07	58.79	56.29	62.57	62.4	59.58	60.66	59.29	55.85	53.51	intensity
S3	Broad	1	10	_41	61.55	58.7	56.75	61.49	62.14	60.64	60.34	61.77	56.64	56.14	intensity
S3	Broad	2	10	_80	58.58	52.5	55.67	50.73	57.0	53.01	56.94	56.05	57.3	59.82	intensity
S3	Broad	3	10	_71	53.6	55.52	51.64	58.59	60.03	55.87	53.8	58.44	57.78	55.06	intensity
S3	Broad	4	10	_47	59.28	59.23	59.16	58.67	59.38	57.78	60.26	56.97	58.0	58.46	intensity
S3	Broad	5	10	_45	55.36	61.08	60.07	62.71	56.95	58.46	55.42	58.41	58.15	57.88	intensity
S3	Broad	6	10	_18	58.9	61.6	54.4	61.5	58.99	55.95	55.22	58.11	58.56	53.74	intensity
S3	Broad	7	10	_38	56.29	57.66	56.52	57.73	60.42	49.89	54.97	58.26	59.6	55.87	intensity
S3	Broad	8	10	_43	60.73	63.57	57.3	58.22	51.81	52.87	59.89	58.64	57.39	52.63	intensity
S3	Broad	9	10	_40	62.38	57.86	51.9	49.9	57.03	59.06	56.37	52.08	51.89	54.97	intensity
S3	Broad	0	9	_89	58.18	57.72	59.34	56.9	57.06	55.33	61.76	54.06	53.63	54.76	intensity
S3	Broad	1	9	_07	55.98	61.78	58.63	55.8	57.38	56.65	58.46	56.06	56.89	54.46	intensity
S3	Broad	2	9	_82	59.11	57.58	55.67	59.88	58.59	56.92	55.87	54.68	62.41	54.85	intensity
S3	Broad	3	9	_75	55.92	56.74	53.55	59.58	57.39	55.39	57.4	59.36	57.22	56.41	intensity
S3	Broad	4	9	_87	58.58	57.67	58.67	57.92	62.93	53.86	60.11	58.24	60.03	55.09	intensity
S3	Broad	5	9	_31	56.53	58.96	51.87	59.43	60.05	58.97	60.45	52.38	57.82	53.37	intensity
S3	Broad	6	9	_10	60.66	57.12	56.6	59.12	57.14	56.17	59.45	59.78	55.1	55.24	intensity
S3	Broad	7	9	_66	55.6	58.92	57.61	60.71	56.8	57.11	55.0	55.49	58.07	55.89	intensity
S3	Broad	8	9	_94	58.09	55.99	55.77	58.87	54.62	54.58	58.56	60.82	52.66	55.26	intensity
S3	Broad	9	9	_27	63.76	57.64	56.41	55.47	55.28	53.69	59.48	60.45	56.05	53.87	intensity
S3	Broad	0	8	_67	59.45	57.33	53.35	56.75	54.09	58.98	56.53	55.45	56.82	57.44	intensity
S3	Broad	1	8	_51	60.85	56.6	55.92	60.1	57.28	54.02	53.72	53.63	55.36	58.74	intensity
S3	Broad	2	8	_68	55.37	56.3	54.9	57.52	54.14	54.58	61.78	61.43	55.6	60.05	intensity
S3	Broad	3	8	_69	54.0	52.74	53.76	56.67	56.03	54.87	54.8	57.71	56.95	54.18	intensity
S3	Broad	4	8	_100	55.97	58.33	58.19	58.39	59.48	59.35	61.46	60.8	54.57	55.1	intensity
S3	Broad	5	8	_55	53.77	58.01	55.43	54.32	58.07	54.24	58.05	58.7	54.79	52.58	intensity
S3	Broad	6	8	_42	59.72	58.55	57.62	62.15	61.05	56.43	55.09	57.31	65.21	58.79	intensity
S3	Broad	7	8	_20	60.19	52.89	53.84	54.52	58.7	58.8	51.19	61.48	55.67	57.51	intensity
S3	Broad	8	8	_24	59.8	60.75	59.57	53.76	59.82	59.17	54.89	54.34	56.6	54.61	intensity
S3	Broad	9	8	_13	55.35	55.67	55.38	55.84	56.72	55.37	57.83	58.61	56.52	57.1	intensity
S3	Broad	0	7	_77	55.9	57.0	59.04	55.05	58.29	53.86	59.82	59.0	58.24	52.92	intensity
S3	Broad	1	7	_64	59.02	58.36	57.86	60.03	56.77	55.66	55.92	56.99	55.3	58.76	intensity
S3	Broad	2	7	_37	59.96	51.73	54.92	59.43	56.37	52.69	61.56	57.93	57.27	52.39	intensity
S3	Broad	3	7	_63	57.91	58.35	57.41	61.52	61.81	58.94	56.96	57.34	50.64	57.8	intensity
S3	Broad	4	7	_57	52.32	55.5	57.11	57.55	58.9	53.96	57.89	55.63	56.97	57.6	intensity
S3	Broad	5	7	_44	59.06	58.06	55.76	58.36	54.89	58.47	59.37	59.18	61.83	58.52	intensity
S3	Broad	6	7	_09	61.69	59.1	57.79	55.84	56.49	55.83	55.98	59.94	55.33	58.33	intensity
S3	Broad	7	7	_58	55.92	56.02	56.24	60.67	55.81	53.56	60.93	55.98	60.2	54.54	intensity
S3	Broad	8	7	_97	55.58	57.4	52.1	63.87	57.6	57.88	54.39	57.54	56.49	57.92	intensity
S3	Broad	9	7	_62	54.75	56.71	53.67	56.36	58.49	50.31	57.94	56.61	51.98	57.54	intensity
S3	Broad	0	6	_65	52.75	56.0	58.85	59.99	55.59	56.47	58.03	56.74	55.18	56.31	intensity
S3	Broad	1	6	_74	60.98	60.29	53.85	56.91	58.62	52.86	58.64	61.07	61.39	58.02	intensity
S3	Broad	2	6	_05	60.5	56.27	54.59	55.75	58.27	60.65	57.25	60.06	55.7	57.79	intensity
S3	Broad	3	6	_53	58.03	58.74	58.88	55.98	60.23	55.34	55.02	50.41	54.99	56.61	intensity
S3	Broad	4	6	_93	54.7	55.99	53.82	56.31	59.45	57.78	56.39	60.1	59.4	59.75	intensity
S3	Broad	5	6	_95	60.92	56.11	55.26	59.82	57.44	56.26	61.35	61.45	60.26	57.89	intensity
S3	Broad	6	6	_22	53.33	58.99	56.44	63.07	61.67	55.25	60.11	55.51	54.94	57.35	intensity
S3	Broad	7	6	_56	54.76	52.1	57.09	60.87	57.72	58.28	61.79	56.72	59.82	51.1	intensity
S3	Broad	8	6	_19	61.84	61.6	55.66	60.07	57.97	50.59	58.59	55.93	56.35	56.21	intensity
S3	Broad	9	6	_39	59.78	55.36	55.78	55.15	59.13	55.96	58.93	58.08	59.68	54.56	intensity
S3	Broad	0	5	_02	55.53	59.77	58.83	55.21	61.4	56.76	64.02	58.41	53.49	52.18	intensity
S3	Broad	1	5	_91	59.33	59.57	55.9	56.88	53.75	53.8	57.29	60.03	57.96	57.63	intensity
S3	Broad	2	5	_29	60.06	59.22	58.22	54.31	61.37	55.57	57.26	57.63	58.59	50.03	intensity
S3	Broad	3	5	_88	57.95	60.72	50.3	60.3	57.48	55.09	56.83	57.2	57.73	58.13	intensity
S3	Broad	4	5	_14	55.17	57.32	55.78	53.93	60.86	56.56	54.49	60.34	57.14	53.59	intensity
S3	Broad	5	5	_34	60.5	59.77	54.98	62.62	61.37	59.39	54.05	57.26	53.8	60.49	intensity
S3	Broad	6	5	_90	56.77	58.54	59.45	54.88	54.96	54.94	58.91	60.79	48.5	50.46	intensity
S3	Broad	7	5	_96	58.42	56.73	57.92	61.58	60.05	52.82	60.7	59.38	51.24	56.91	intensity
S3	Broad	8	5	_73	61.41	60.69	52.14	60.18	54.91	53.48	56.98	61.46	55.44	59.58	intensity
S3	Broad	9	5	_03	62.13	60.96	61.5	60.73	60.44	60.5	54.4	62.52	61.55	54.33	intensity
S3	Broad	0	4	_79	60.67	55.92	58.25	58.01	57.89	54.46	54.44	54.52	57.54	58.49	intensity
S3	Broad	1	4	_46	57.81	52.69	51.97	55.39	56.67	56.67	59.2	59.87	59.62	53.47	intensity
S3	Broad	2	4	_11	56.5	58.78	55.94	61.21	56.29	55.15	55.14	62.15	55.43	52.73	intensity
S3	Broad	3	4	_92	61.37	58.94	60.47	57.5	57.54	50.63	51.99	59.02	60.11	55.1	intensity
S3	Broad	4	4	_25	59.39	61.52	56.47	59.69	58.35	58.35	61.54	62.68	56.3	54.33	intensity
S3	Broad	5	4	_59	55.41	57.66	55.09	56.92	59.85	54.91	50.34	55.4	55.69	50.92	intensity
S3	Broad	6	4	_12	63.94	58.5	53.07	52.89	60.19	58.98	56.97	60.68	53.17	57.32	intensity
S3	Broad	7	4	_70	56.59	55.59	58.13	59.91	54.83	50.8	54.98	58.31	56.46	55.33	intensity
S3	Broad	8	4	_54	56.24	56.7	59.01	55.59	55.66	54.89	59.22	58.41	60.2	55.05	intensity
S3	Broad	9	4	_85	61.27	59.16	54.83	58.05	62.56	54.77	61.44	58.3	57.62	59.08	intensity
S3	Broad	0	3	_98	60.27	58.28	56.67	57.76	61.45	54.18	56.97	60.18	55.05	51.36	intensity
S3	Broad	1	3	_99	56.74	57.44	53.35	54.36	56.31	54.24	59.28	53.99	56.42	57.27	intensity
S3	Broad	2	3	_35	56.74	57.98	60.28	58.94	54.8	51.51	56.75	58.51	58.43	56.93	intensity
S3	Broad	3	3	_78	56.2	59.09	55.78	57.52	57.06	58.48	61.14	59.76	55.5	54.93	intensity
S3	Broad	4	3	_08	58.24	61.61	60.41	56.8	63.26	58.79	58.96	62.25	58.53	57.88	intensity
S3	Broad	5	3	_23	54.02	60.7	55.92	56.9	59.17	59.9	62.21	54.13	53.43	55.97	intensity
S3	Broad	6	3	_86	56.27	59.01	55.43	59.01	58.01	56.3	55.04	59.09	58.77	59.83	intensity
S3	Broad	7	3	_26	64.36	61.05	60.31	53.89	60.9	55.05	60.4	58.43	58.31	61.3	intensity
S3	Broad	8	3	_17	57.17	58.55	53.17	57.89	57.77	60.12	61.5	62.56	54.0	57.32	intensity
S3	Broad	9	3	_81	61.23	55.05	54.85	57.53	57.61	56.79	60.85	56.9	59.86	55.52	intensity
S3	Broad	0	2	_36	55.22	57.5	54.88	61.1	59.49	57.33	61.09	61.45	56.53	53.99	intensity
S3	Broad	1	2	_52	61.77	49.91	55.99	55.78	52.89	53.21	60.23	58.84	54.06	54.0	intensity
S3	Broad	2	2	_84	59.9	58.61	59.82	56.9	60.24	58.68	52.34	57.15	53.16	55.19	intensity
S3	Broad	3	2	_83	57.6	56.36	56.22	61.24	51.86	55.3	59.5	56.17	56.77	54.94	intensity
S3	Broad	4	2	_16	60.67	62.23	57.53	61.31	60.86	55.07	57.88	59.05	54.3	53.86	intensity
S3	Broad	5	2	_50	59.48	57.68	55.71	57.3	56.65	60.99	60.44	54.44	59.05	59.31	intensity
S3	Broad	6	2	_60	60.73	56.69	58.87	60.8	55.38	55.99	58.25	62.85	58.54	55.28	intensity
S3	Broad	7	2	_72	57.82	54.33	53.48	58.5	56.4	51.06	61.15	59.35	56.96	54.04	intensity
S3	Broad	8	2	_33	55.2	53.58	59.49	60.81	60.1	54.28	56.66	57.38	60.18	56.31	intensity
S3	Broad	9	2	_28	61.39	59.34	53.87	50.04	60.84	55.16	56.55	62.22	58.31	54.81	intensity
S3	Broad	0	1	_48	59.2	61.1	62.52	59.62	61.44	59.79	58.12	59.29	60.21	57.73	intensity
S3	Broad	1	1	_30	56.85	60.41	57.09	50.91	53.94	55.77	63.11	61.07	62.8	60.5	intensity
S3	Broad	2	1	_21	63.78	59.21	57.11	55.1	60.72	55.76	51.67	53.44	56.69	50.8	intensity
S3	Broad	3	1	_15	60.88	52.2	57.19	58.49	60.17	55.17	61.88	61.56	56.33	59.07	intensity
S3	Broad	4	1	_06	61.89	61.87	54.73	52.69	54.67	59.25	56.11	57.6	54.49	56.46	intensity
S3	Broad	5	1	_61	59.76	56.72	59.54	59.59	58.52	57.69	58.19	60.75	56.65	54.8	intensity
S3	Broad	6	1	_76	51.99	55.84	58.95	56.61	54.96	53.69	60.96	57.46	56.03	58.2	intensity
S3	Broad	7	1	_01	62.84	55.68	61.66	63.45	59.07	61.17	62.39	58.29	56.33	56.04	intensity
S3	Broad	8	1	_49	52.15	57.13	57.04	62.45	60.8	55.54	57.47	60.45	55.65	53.05	intensity
S3	Broad	9	1	_32	56.05	59.01	58.86	56.79	59.86	53.23	49.44	59.27	58.67	53.43	intensity
S3	Corrective	0	10	_04	57.33	55.58	54.06	56.81	59.5	57.82	59.77	55.14	57.52	56.9	intensity
S3	Corrective	1	10	_41	59.83	57.85	55.76	58.47	59.57	60.08	59.72	59.71	56.62	54.41	intensity
S3	Corrective	2	10	_80	58.56	53.29	56.18	51.33	58.52	52.87	57.37	55.77	57.23	62.24	intensity
S3	Corrective	3	10	_71	54.97	53.91	52.9	56.43	61.01	53.74	53.17	58.07	56.29	57.32	intensity
S3	Corrective	4	10	_47	60.07	58.51	59.09	59.32	61.64	56.44	61.29	59.05	57.47	60.92	intensity
S3	Corrective	5	10	_45	56.46	58.32	58.77	63.95	57.3	59.61	56.71	54.97	51.38	59.75	intensity
S3	Corrective	6	10	_18	57.54	56.68	52.96	57.55	54.94	54.59	52.4	55.08	58.92	55.61	intensity
S3	Corrective	7	10	_38	54.49	56.14	52.07	51.58	56.37	50.94	52.11	55.47	57.63	56.86	intensity
S3	Corrective	8	10	_43	59.48	61.36	55.76	55.77	51.08	51.39	59.63	59.51	56.45	53.16	intensity
S3	Corrective	9	10	_40	58.4	57.9	51.92	50.66	56.98	56.97	54.6	50.57	51.34	55.22	intensity
S3	Corrective	0	9	_89	57.51	58.8	59.7	57.86	59.53	57.3	61.78	55.56	58.78	58.03	intensity
S3	Corrective	1	9	_07	54.18	56.06	52.97	52.4	53.98	54.53	56.28	49.78	49.52	54.97	intensity
S3	Corrective	2	9	_82	61.23	59.42	56.94	64.25	61.0	57.02	56.92	51.28	64.85	58.99	intensity
S3	Corrective	3	9	_75	58.02	58.98	54.39	58.09	53.42	56.31	59.97	59.51	57.81	56.61	intensity
S3	Corrective	4	9	_87	58.59	57.42	58.47	57.31	60.93	54.98	63.65	59.61	62.27	55.84	intensity
S3	Corrective	5	9	_31	54.45	55.54	49.62	55.48	55.77	55.32	57.37	48.7	55.4	50.95	intensity
S3	Corrective	6	9	_10	57.21	53.22	53.69	58.95	53.6	55.57	54.91	56.38	55.23	54.78	intensity
S3	Corrective	7	9	_66	55.33	59.94	61.15	62.26	59.4	58.7	56.65	58.69	59.74	57.37	intensity
S3	Corrective	8	9	_94	57.24	59.87	57.5	60.92	56.66	56.05	59.2	60.41	54.13	56.46	intensity
S3	Corrective	9	9	_27	57.23	53.11	52.31	54.27	53.5	53.9	55.97	57.25	53.47	54.2	intensity
S3	Corrective	0	8	_67	59.79	57.82	54.51	59.5	51.74	57.87	55.14	58.65	56.12	56.23	intensity
S3	Corrective	1	8	_51	60.82	54.16	54.35	62.32	59.33	51.43	52.96	54.92	56.09	55.53	intensity
S3	Corrective	2	8	_68	53.27	56.58	55.99	58.98	56.47	56.53	59.63	58.89	54.17	60.43	intensity
S3	Corrective	3	8	_69	56.43	53.49	54.2	56.3	57.97	54.76	55.58	58.22	58.14	51.5	intensity
S3	Corrective	4	8	_100	58.1	60.01	59.17	55.43	60.81	60.54	61.62	59.34	56.0	56.01	intensity
S3	Corrective	5	8	_55	54.9	58.46	57.15	56.31	58.79	54.22	58.26	55.83	57.04	54.37	intensity
S3	Corrective	6	8	_42	61.85	61.74	57.06	64.45	61.91	56.97	54.89	56.85	62.73	55.69	intensity
S3	Corrective	7	8	_20	57.23	53.26	52.09	53.77	56.17	55.57	49.67	56.37	55.07	56.86	intensity
S3	Corrective	8	8	_24	53.89	56.34	55.06	54.09	55.76	57.98	50.74	51.43	52.68	49.55	intensity
S3	Corrective	9	8	_13	51.8	53.28	53.49	52.74	55.24	52.27	54.03	54.79	53.0	55.05	intensity
S3	Corrective	0	7	_77	57.06	58.13	59.72	53.72	59.19	52.95	57.48	58.4	60.47	53.86	intensity
S3	Corrective	1	7	_64	61.5	61.94	59.39	63.48	58.4	57.07	55.84	55.98	56.53	59.26	intensity
S3	Corrective	2	7	_37	56.18	49.09	52.08	55.69	48.77	50.47	58.03	55.16	55.05	50.03	intensity
S3	Corrective	3	7	_63	57.58	58.13	57.59	60.21	64.16	59.52	55.9	57.85	52.52	55.77	intensity
S3	Corrective	4	7	_57	49.32	58.75	59.41	58.74	56.73	51.45	58.02	55.94	56.76	53.58	intensity
S3	Corrective	5	7	_44	57.32	58.24	57.15	58.28	55.22	60.34	60.82	59.25	62.04	57.35	intensity
S3	Corrective	6	7	_09	58.05	54.85	53.68	52.83	52.54	52.2	53.66	54.85	55.02	55.85	intensity
S3	Corrective	7	7	_58	52.71	54.18	57.27	61.34	57.3	55.2	62.62	55.22	59.41	53.53	intensity
S3	Corrective	8	7	_97	55.1	57.39	53.42	62.64	57.99	58.14	55.48	56.99	56.0	59.3	intensity
S3	Corrective	9	7	_62	55.02	59.74	52.69	58.68	60.12	54.04	58.55	56.42	52.85	55.49	intensity
S3	Corrective	0	6	_65	55.67	57.63	59.2	61.34	53.21	55.91	57.25	57.92	52.65	52.11	intensity
S3	Corrective	1	6	_74	63.09	61.77	55.09	52.65	55.53	52.11	60.25	64.07	57.96	54.95	intensity
S3	Corrective	2	6	_05	56.86	52.8	52.34	54.77	55.2	57.48	56.91	58.29	53.07	54.58	intensity
S3	Corrective	3	6	_53	57.79	57.9	58.52	58.87	62.97	55.29	54.67	52.62	54.45	54.63	intensity
S3	Corrective	4	6	_93	54.77	54.41	55.27	60.11	60.56	57.99	58.86	61.19	57.04	57.05	intensity
S3	Corrective	5	6	_95	61.54	56.52	55.48	61.65	57.5	56.13	61.71	60.71	58.65	56.24	intensity
S3	Corrective	6	6	_22	47.34	55.55	52.34	61.51	59.65	52.71	58.39	54.26	55.53	55.87	intensity
S3	Corrective	7	6	_56	54.6	52.06	56.57	60.33	58.62	58.0	65.36	59.25	59.68	49.78	intensity
S3	Corrective	8	6	_19	58.19	55.7	52.89	55.78	54.81	48.27	55.41	53.49	55.64	51.43	intensity
S3	Corrective	9	6	_39	59.35	56.36	55.24	52.31	57.02	54.15	58.81	57.73	57.04	54.52	intensity
S3	Corrective	0	5	_02	53.58	55.68	55.1	53.86	58.57	54.07	60.44	55.61	52.92	50.09	intensity
S3	Corrective	1	5	_91	62.35	60.87	55.39	51.34	55.45	55.17	58.08	61.6	56.64	55.54	intensity
S3	Corrective	2	5	_29	58.94	56.2	53.97	52.3	55.5	52.59	54.47	53.57	57.78	48.24	intensity
S3	Corrective	3	5	_88	57.4	61.38	53.87	58.18	57.93	56.67	59.38	56.92	56.9	55.82	intensity
S3	Corrective	4	5	_14	55.69	55.78	52.94	52.43	57.82	53.5	54.69	59.13	55.57	53.8	intensity
S3	Corrective	5	5	_34	56.2	57.44	53.43	56.99	57.52	56.61	51.57	55.13	49.59	55.1	intensity
S3	Corrective	6	5	_90	59.98	61.58	60.15	55.62	56.13	54.89	62.85	65.39	50.37	52.86	intensity
S3	Corrective	7	5	_96	57.76	56.52	59.75	60.81	58.87	53.68	60.98	62.66	52.13	57.02	intensity
S3	Corrective	8	5	_73	61.16	61.51	53.23	59.34	55.71	52.36	56.38	63.43	54.77	58.77	intensity
S3	Corrective	9	5	_03	61.07	55.41	58.33	55.96	56.12	59.29	53.65	60.08	59.54	51.62	intensity
S3	Corrective	0	4	_79	59.22	53.99	56.75	57.71	56.94	53.99	54.57	55.5	56.95	54.5	intensity
S3	Corrective	1	4	_46	56.66	52.06	51.55	56.73	55.96	56.17	60.22	62.12	58.5	50.16	intensity
S3	Corrective	2	4	_11	52.68	53.76	51.47	58.89	53.09	52.8	55.07	62.08	54.83	48.22	intensity
S3	Corrective	3	4	_92	61.94	60.45	59.89	57.14	57.7	51.49	55.27	60.95	58.06	54.79	intensity
S3	Corrective	4	4	_25	52.89	54.84	51.56	55.88	54.31	54.76	57.45	58.0	53.91	51.34	intensity
S3	Corrective	5	4	_59	58.64	60.42	55.92	61.1	58.9	54.97	51.78	57.11	54.95	48.77	intensity
S3	Corrective	6	4	_12	57.04	51.63	49.57	53.42	53.84	54.4	55.24	56.03	48.28	52.08	intensity
S3	Corrective	7	4	_70	59.0	56.35	57.86	62.04	56.24	50.14	53.98	59.73	54.58	52.31	intensity
S3	Corrective	8	4	_54	58.58	57.42	59.9	56.2	54.94	55.04	57.29	56.73	60.54	55.17	intensity
S3	Corrective	9	4	_85	60.98	57.89	51.6	58.94	59.01	48.29	59.27	61.11	56.69	55.33	intensity
S3	Corrective	0	3	_98	59.51	57.13	56.19	58.43	60.38	54.13	57.84	60.4	55.14	49.52	intensity
S3	Corrective	1	3	_99	60.56	56.44	52.45	54.67	57.51	56.57	61.27	58.06	58.55	55.61	intensity
S3	Corrective	2	3	_35	53.31	53.6	57.1	54.35	51.94	48.09	52.53	53.05	51.42	48.81	intensity
S3	Corrective	3	3	_78	57.43	62.06	54.42	56.46	56.82	57.07	60.07	58.82	53.04	49.54	intensity
S3	Corrective	4	3	_08	54.24	58.4	56.99	54.63	60.17	53.62	58.73	59.56	56.97	54.27	intensity
S3	Corrective	5	3	_23	56.39	57.46	52.51	58.08	57.7	55.85	60.98	51.93	50.01	49.16	intensity
S3	Corrective	6	3	_86	59.81	58.78	55.5	58.3	58.9	54.49	55.46	61.83	56.76	56.42	intensity
S3	Corrective	7	3	_26	58.77	57.15	54.97	54.34	55.23	52.45	56.12	54.47	53.78	52.69	intensity
S3	Corrective	8	3	_17	52.19	54.6	48.79	55.04	54.78	54.88	56.86	55.94	48.93	51.61	intensity
S3	Corrective	9	3	_81	63.18	55.54	56.58	57.71	59.22	58.15	64.41	61.8	63.0	56.55	intensity
S3	Corrective	0	2	_36	52.57	55.56	53.64	59.31	54.68	54.83	57.55	58.27	54.05	50.37	intensity
S3	Corrective	1	2	_52	59.8	54.61	59.34	59.88	54.28	56.52	59.47	58.96	52.66	53.31	intensity
S3	Corrective	2	2	_84	60.48	61.76	59.26	61.86	62.11	57.49	54.47	59.3	52.85	52.54	intensity
S3	Corrective	3	2	_83	59.35	57.69	57.17	63.02	53.62	55.94	63.71	58.75	58.54	55.3	intensity
S3	Corrective	4	2	_16	56.89	57.39	52.94	59.85	57.63	50.83	53.34	52.48	50.11	51.49	intensity
S3	Corrective	5	2	_50	57.93	58.03	55.64	60.37	56.08	58.37	60.06	55.07	59.02	55.54	intensity
S3	Corrective	6	2	_60	58.74	57.93	59.47	59.88	53.78	55.26	61.36	61.21	56.28	52.71	intensity
S3	Corrective	7	2	_72	62.7	59.07	52.81	59.21	58.45	51.86	57.45	57.2	55.96	52.93	intensity
S3	Corrective	8	2	_33	52.32	50.71	55.74	58.21	57.42	51.39	56.27	55.11	54.31	49.72	intensity
S3	Corrective	9	2	_28	57.26	55.2	52.38	49.85	56.5	52.42	53.41	59.06	52.42	48.48	intensity
S3	Corrective	0	1	_48	59.65	58.88	58.08	61.04	63.14	58.21	60.85	59.83	59.89	58.23	intensity
S3	Corrective	1	1	_30	54.91	54.62	53.1	48.12	48.39	51.87	58.55	56.17	55.24	51.38	intensity
S3	Corrective	2	1	_21	59.45	52.84	52.96	52.68	55.73	52.75	51.98	51.64	53.67	49.65	intensity
S3	Corrective	3	1	_15	53.8	48.62	52.13	56.61	60.38	54.1	60.44	60.29	55.52	55.12	intensity
S3	Corrective	4	1	_06	57.19	55.7	52.01	51.13	49.73	56.43	55.26	55.69	48.36	53.46	intensity
S3	Corrective	5	1	_61	59.6	58.19	59.74	58.29	58.93	58.89	61.84	60.62	58.51	54.63	intensity
S3	Corrective	6	1	_76	56.13	58.43	57.91	52.13	52.82	52.66	59.06	56.42	53.95	55.05	intensity
S3	Corrective	7	1	_01	61.09	52.34	58.39	61.06	56.61	58.58	59.37	54.11	55.06	53.33	intensity
S3	Corrective	8	1	_49	55.5	54.77	52.82	62.77	64.05	55.8	56.98	59.89	53.57	49.32	intensity
S3	Corrective	9	1	_32	54.8	55.49	55.77	56.26	54.87	49.16	48.15	55.5	57.04	51.01	intensity
S4	Broad	0	10	_04	60.59	58.17	54.24	58.59	61.21	57.62	57.98	62.73	62.21	58.82	intensity
S4	Broad	1	10	_41	61.98	61.7	62.86	60.82	60.84	58.61	59.26	60.78	57.12	58.63	intensity
S4	Broad	2	10	_80	61.89	59.74	56.53	54.03	63.85	57.51	58.71	61.93	59.37	59.22	intensity
S4	Broad	3	10	_71	60.66	58.93	53.62	61.99	61.88	55.17	57.63	65.37	59.09	56.41	intensity
S4	Broad	4	10	_47	60.53	63.53	58.37	59.46	59.2	58.8	57.41	63.73	58.38	57.29	intensity
S4	Broad	5	10	_45	59.36	63.3	59.22	58.72	56.46	57.38	60.37	62.89	59.17	62.84	intensity
S4	Broad	6	10	_18	58.4	61.94	57.13	59.48	63.71	58.65	53.39	64.45	63.11	58.77	intensity
S4	Broad	7	10	_38	59.59	59.61	58.15	55.72	60.68	54.72	60.28	65.03	60.94	59.34	intensity
S4	Broad	8	10	_43	59.58	63.04	58.19	59.81	59.84	56.53	56.35	59.54	62.2	58.57	intensity
S4	Broad	9	10	_40	59.98	62.75	57.4	54.12	58.68	57.41	56.72	57.59	55.4	61.41	intensity
S4	Broad	0	9	_89	62.94	62.8	58.66	62.46	63.55	59.17	59.83	59.28	60.13	61.41	intensity
S4	Broad	1	9	_07	54.92	61.8	58.46	57.3	58.26	58.16	63.24	58.36	53.98	60.73	intensity
S4	Broad	2	9	_82	61.74	60.55	55.2	60.29	64.65	60.32	59.68	57.75	60.08	62.18	intensity
S4	Broad	3	9	_75	59.58	64.33	55.96	62.41	59.38	59.28	56.76	60.71	58.14	61.03	intensity
S4	Broad	4	9	_87	60.59	55.99	58.09	56.03	61.56	56.5	60.08	62.84	60.47	62.15	intensity
S4	Broad	5	9	_31	61.04	63.21	55.89	60.16	61.59	58.34	60.0	58.97	63.45	55.98	intensity
S4	Broad	6	9	_10	58.3	63.0	58.5	58.71	55.91	58.7	60.03	64.74	57.9	60.33	intensity
S4	Broad	7	9	_66	53.91	61.3	57.98	59.86	59.39	57.42	57.88	59.54	58.95	60.95	intensity
S4	Broad	8	9	_94	60.91	63.27	59.63	59.65	55.8	60.9	62.28	60.73	56.91	61.28	intensity
S4	Broad	9	9	_27	61.04	58.68	59.79	62.72	61.43	57.99	60.46	60.32	61.44	62.69	intensity
S4	Broad	0	8	_67	59.61	64.26	56.1	63.21	59.32	59.2	61.97	64.28	59.76	58.53	intensity
S4	Broad	1	8	_51	60.23	58.41	60.92	62.01	63.35	56.7	56.98	55.56	53.83	58.96	intensity
S4	Broad	2	8	_68	54.49	61.07	57.71	61.55	55.1	61.14	60.35	60.22	57.42	59.76	intensity
S4	Broad	3	8	_69	56.35	52.7	60.86	59.47	58.63	54.86	56.77	59.09	61.82	56.71	intensity
S4	Broad	4	8	_100	59.07	59.71	57.28	56.36	61.03	56.49	62.11	60.59	58.38	57.43	intensity
S4	Broad	5	8	_55	57.87	64.1	55.93	57.59	63.9	59.5	60.24	64.01	59.08	61.04	intensity
S4	Broad	6	8	_42	63.64	62.6	58.76	59.51	61.85	59.05	58.0	59.01	58.83	61.1	intensity
S4	Broad	7	8	_20	61.21	55.41	53.98	60.7	65.15	59.1	56.29	60.74	60.81	59.41	intensity
S4	Broad	8	8	_24	59.44	62.98	57.51	58.25	61.82	58.72	58.73	58.79	59.19	58.28	intensity
S4	Broad	9	8	_13	58.6	60.75	57.56	56.94	59.28	55.06	61.53	64.39	59.84	62.09	intensity
S4	Broad	0	7	_77	55.27	62.69	58.59	52.94	60.83	56.61	60.9	62.0	59.71	55.25	intensity
S4	Broad	1	7	_64	61.83	61.18	59.11	59.76	62.36	61.18	57.17	63.58	57.59	57.55	intensity
S4	Broad	2	7	_37	61.0	60.36	62.67	63.68	61.25	56.66	61.99	62.46	59.85	56.14	intensity
S4	Broad	3	7	_63	65.78	66.11	61.14	58.13	61.82	58.02	56.63	62.83	57.22	56.2	intensity
S4	Broad	4	7	_57	56.52	60.69	58.24	58.07	64.01	55.49	58.91	62.62	61.83	59.78	intensity
S4	Broad	5	7	_44	58.87	59.78	60.76	60.67	58.05	58.1	60.8	61.9	59.65	57.84	intensity
S4	Broad	6	7	_09	58.47	62.8	58.43	61.22	57.99	56.05	58.12	62.72	56.77	57.97	intensity
S4	Broad	7	7	_58	59.59	59.21	62.54	60.99	58.94	59.45	60.63	54.7	58.26	55.43	intensity
S4	Broad	8	7	_97	61.11	64.61	56.96	62.43	61.23	60.57	59.7	64.65	58.14	60.74	intensity
S4	Broad	9	7	_62	59.74	59.79	56.71	62.65	63.56	54.65	60.4	56.49	57.3	58.82	intensity
S4	Broad	0	6	_65	55.18	62.57	58.04	59.72	58.64	59.03	60.34	60.25	55.51	55.88	intensity
S4	Broad	1	6	_74	61.4	61.08	55.44	54.84	63.45	54.86	60.91	61.9	59.68	63.49	intensity
S4	Broad	2	6	_05	57.44	60.61	57.9	58.36	62.07	56.34	60.97	63.53	57.12	59.96	intensity
S4	Broad	3	6	_53	57.3	64.7	58.15	56.2	61.07	55.09	55.05	54.92	60.59	62.65	intensity
S4	Broad	4	6	_93	59.54	62.85	57.57	57.57	62.08	58.38	58.81	61.04	62.83	57.13	intensity
S4	Broad	5	6	_95	61.87	59.35	56.81	60.19	61.12	57.65	62.36	61.5	57.39	57.48	intensity
S4	Broad	6	6	_22	55.18	61.97	60.92	60.83	62.41	57.9	65.46	60.01	58.76	60.31	intensity
S4	Broad	7	6	_56	59.46	59.2	58.31	60.89	62.41	57.92	61.04	60.47	58.01	56.41	intensity
S4	Broad	8	6	_19	60.81	61.2	58.26	58.62	64.45	55.72	62.86	61.5	58.03	62.22	intensity
S4	Broad	9	6	_39	59.28	61.13	60.09	58.25	63.93	58.99	59.52	58.69	59.46	59.4	intensity
S4	Broad	0	5	_02	55.89	62.41	58.45	58.21	61.8	54.94	59.17	59.53	57.81	56.72	intensity
S4	Broad	1	5	_91	62.53	60.37	61.18	58.04	57.81	54.21	62.69	67.08	57.99	62.29	intensity
S4	Broad	2	5	_29	60.56	61.21	57.6	56.83	63.38	60.0	59.98	59.47	59.74	55.71	intensity
S4	Broad	3	5	_88	61.9	62.31	56.51	62.62	59.45	59.4	64.63	62.1	60.1	58.75	intensity
S4	Broad	4	5	_14	57.8	63.13	58.89	56.59	62.0	58.49	55.72	62.5	61.7	63.49	intensity
S4	Broad	5	5	_34	60.56	61.79	57.47	62.83	64.72	59.29	54.36	59.75	57.55	59.96	intensity
S4	Broad	6	5	_90	63.66	60.63	57.19	61.6	60.03	55.44	61.45	61.2	54.92	56.46	intensity
S4	Broad	7	5	_96	63.64	60.77	57.94	61.98	61.17	55.59	59.54	60.62	55.82	58.44	intensity
S4	Broad	8	5	_73	60.34	61.55	56.43	57.95	56.86	55.4	55.49	61.23	57.68	60.37	intensity
S4	Broad	9	5	_03	57.64	59.3	57.91	59.43	61.06	56.45	55.51	61.15	60.61	58.2	intensity
S4	Broad	0	4	_79	59.94	56.35	59.22	59.3	63.69	58.66	58.64	58.75	63.41	57.93	intensity
S4	Broad	1	4	_46	62.86	57.93	54.4	60.41	63.81	55.23	60.53	64.21	60.0	56.48	intensity
S4	Broad	2	4	_11	58.92	64.03	56.26	58.16	61.87	57.69	56.46	63.34	60.65	57.89	intensity
S4	Broad	3	4	_92	60.47	61.45	58.47	59.51	63.2	54.25	56.12	61.21	58.54	58.53	intensity
S4	Broad	4	4	_25	58.81	60.73	58.14	60.35	63.38	57.17	61.09	62.47	61.75	59.01	intensity
S4	Broad	5	4	_59	55.1	60.55	57.45	61.05	59.89	57.89	55.08	60.02	58.32	56.46	intensity
S4	Broad	6	4	_12	63.63	60.44	55.86	55.71	61.63	57.65	63.18	65.24	57.05	58.88	intensity
S4	Broad	7	4	_70	61.77	55.82	58.5	58.72	58.58	53.32	57.26	57.9	57.55	57.89	intensity
S4	Broad	8	4	_54	57.48	55.77	58.08	54.16	57.17	56.63	56.25	60.64	58.73	55.31	intensity
S4	Broad	9	4	_85	59.11	58.55	53.9	60.69	60.77	53.87	58.75	60.8	57.31	58.33	intensity
S4	Broad	0	3	_98	59.01	63.53	57.9	59.42	60.42	57.77	54.02	59.91	55.23	55.0	intensity
S4	Broad	1	3	_99	62.02	65.15	55.07	53.02	60.54	57.37	59.75	59.23	58.02	57.75	intensity
S4	Broad	2	3	_35	60.9	61.78	58.51	61.94	61.85	56.07	57.98	59.16	55.28	56.17	intensity
S4	Broad	3	3	_78	57.76	61.75	55.79	62.75	58.63	57.22	60.26	65.0	55.87	61.85	intensity
S4	Broad	4	3	_08	59.79	65.37	58.38	59.93	62.31	57.77	58.27	61.94	63.09	61.87	intensity
S4	Broad	5	3	_23	56.73	60.91	60.29	55.36	62.16	58.05	60.76	59.98	58.9	59.24	intensity
S4	Broad	6	3	_86	62.07	65.37	55.95	60.66	58.54	59.09	54.0	61.09	58.4	57.18	intensity
S4	Broad	7	3	_26	62.2	63.02	57.75	57.04	60.56	60.31	59.87	62.23	59.73	58.76	intensity
S4	Broad	8	3	_17	59.32	65.66	56.57	59.06	57.95	57.44	62.02	61.89	58.34	63.33	intensity
S4	Broad	9	3	_81	60.92	58.39	60.43	60.85	62.79	57.82	58.82	58.17	60.25	56.83	intensity
S4	Broad	0	2	_36	59.45	64.76	60.35	63.61	66.31	59.24	61.5	62.97	60.91	59.09	intensity
S4	Broad	1	2	_52	60.68	55.19	57.18	57.68	56.77	60.27	57.74	59.97	54.11	59.91	intensity
S4	Broad	2	2	_84	61.3	61.52	57.74	62.38	60.84	57.48	54.97	60.71	57.22	58.48	intensity
S4	Broad	3	2	_83	60.89	60.74	60.82	60.08	59.15	61.16	61.14	56.44	58.97	55.32	intensity
S4	Broad	4	2	_16	62.61	62.12	60.42	60.56	60.64	57.67	62.45	65.47	59.59	55.97	intensity
S4	Broad	5	2	_50	60.14	62.69	60.59	60.16	59.18	57.71	58.27	55.87	57.67	57.6	intensity
S4	Broad	6	2	_60	63.29	59.76	60.41	59.3	57.18	56.9	61.34	60.76	55.96	57.46	intensity
S4	Broad	7	2	_72	61.23	60.54	55.97	59.07	60.59	53.17	63.26	62.41	60.7	57.75	intensity
S4	Broad	8	2	_33	57.52	58.14	58.9	61.42	61.04	59.29	58.26	58.42	60.35	60.19	intensity
S4	Broad	9	2	_28	58.07	64.14	57.01	55.26	60.9	56.21	59.43	62.03	59.16	59.3	intensity
S4	Broad	0	1	_48	60.48	61.55	57.4	62.2	59.96	57.02	58.85	63.99	58.8	57.54	intensity
S4	Broad	1	1	_30	59.16	61.99	59.92	56.71	60.55	57.3	61.06	61.26	61.28	59.24	intensity
S4	Broad	2	1	_21	59.71	60.46	56.56	63.33	65.86	55.13	55.87	61.78	56.34	56.04	intensity
S4	Broad	3	1	_15	57.4	57.71	59.71	56.95	61.38	56.67	61.88	62.04	60.46	59.84	intensity
S4	Broad	4	1	_06	58.67	62.46	55.79	56.64	58.23	55.6	59.77	60.59	55.15	56.56	intensity
S4	Broad	5	1	_61	62.78	59.39	58.53	59.26	64.21	57.93	58.38	59.65	59.73	60.68	intensity
S4	Broad	6	1	_76	55.86	59.44	57.95	56.04	60.68	55.21	60.62	59.47	57.98	59.42	intensity
S4	Broad	7	1	_01	57.71	57.5	57.4	60.57	57.65	57.32	59.69	56.66	60.06	60.97	intensity
S4	Broad	8	1	_49	56.59	58.87	59.61	61.29	61.29	55.57	57.56	60.94	59.7	57.52	intensity
S4	Broad	9	1	_32	63.27	62.23	58.9	63.62	65.85	59.1	57.21	59.47	60.44	61.31	intensity
S4	Corrective	0	10	_04	62.05	58.1	57.98	58.91	62.22	58.29	59.56	63.47	62.3	62.14	intensity
S4	Corrective	1	10	_41	61.78	61.98	63.77	62.44	61.89	59.2	63.09	62.26	62.68	57.53	intensity
S4	Corrective	2	10	_80	62.84	62.84	59.0	56.4	63.82	61.26	59.36	63.87	63.0	60.54	intensity
S4	Corrective	3	10	_71	58.87	62.51	59.76	61.57	61.24	58.97	58.16	64.12	64.46	58.61	intensity
S4	Corrective	4	10	_47	60.81	61.97	58.91	58.57	57.47	61.23	58.77	60.96	58.8	58.56	intensity
S4	Corrective	5	10	_45	57.03	62.15	59.08	60.36	56.75	56.73	58.88	61.9	58.59	64.71	intensity
S4	Corrective	6	10	_18	61.62	62.81	59.77	59.84	63.34	60.31	56.19	64.06	64.32	55.76	intensity
S4	Corrective	7	10	_38	60.23	62.64	63.41	58.48	60.71	55.68	56.11	65.93	59.45	59.87	intensity
S4	Corrective	8	10	_43	63.82	62.41	59.48	61.9	61.35	55.92	58.7	62.01	64.12	57.61	intensity
S4	Corrective	9	10	_40	58.94	60.88	57.79	53.79	60.22	58.31	59.8	62.44	54.17	60.59	intensity
S4	Corrective	0	9	_89	64.39	62.09	58.54	62.12	62.25	59.44	61.19	60.89	64.26	64.68	intensity
S4	Corrective	1	9	_07	56.1	61.32	61.81	62.05	60.49	63.31	61.08	61.15	55.77	63.18	intensity
S4	Corrective	2	9	_82	63.21	64.03	58.19	59.48	64.0	62.53	60.63	58.63	62.57	61.18	intensity
S4	Corrective	3	9	_75	58.27	66.39	61.04	64.42	57.33	59.21	59.58	62.13	58.61	60.82	intensity
S4	Corrective	4	9	_87	57.75	57.77	60.42	55.31	60.92	59.17	60.39	63.9	62.44	62.36	intensity
S4	Corrective	5	9	_31	58.66	62.02	60.11	58.06	59.46	58.74	60.99	61.42	65.33	55.03	intensity
S4	Corrective	6	9	_10	61.14	62.64	63.08	59.23	58.17	63.1	63.62	65.84	59.43	62.65	intensity
S4	Corrective	7	9	_66	55.92	62.86	59.36	60.26	61.26	58.49	59.67	61.06	61.18	60.83	intensity
S4	Corrective	8	9	_94	60.58	63.05	62.95	58.41	58.35	62.07	61.34	62.18	59.89	62.0	intensity
S4	Corrective	9	9	_27	61.61	60.44	63.86	61.04	60.56	60.28	59.32	62.35	61.91	60.43	intensity
S4	Corrective	0	8	_67	59.39	64.5	59.39	64.89	59.63	57.89	59.55	65.48	62.42	59.75	intensity
S4	Corrective	1	8	_51	61.65	61.75	61.25	62.54	64.26	60.97	56.39	55.76	55.33	58.82	intensity
S4	Corrective	2	8	_68	53.11	62.12	57.27	61.56	55.42	61.51	60.89	62.94	57.25	59.42	intensity
S4	Corrective	3	8	_69	56.55	55.6	62.77	60.75	61.18	56.7	58.59	62.53	61.58	58.05	intensity
S4	Corrective	4	8	_100	60.23	63.4	60.16	59.07	60.3	57.95	62.72	62.31	63.59	58.79	intensity
S4	Corrective	5	8	_55	57.01	65.0	57.07	57.97	63.47	61.77	61.44	64.65	59.21	58.73	intensity
S4	Corrective	6	8	_42	64.37	61.62	61.35	59.73	60.1	61.05	57.45	60.73	59.36	56.73	intensity
S4	Corrective	7	8	_20	62.34	60.14	57.84	61.46	65.09	59.67	57.87	62.62	59.96	57.35	intensity
S4	Corrective	8	8	_24	60.78	62.79	58.97	59.53	60.44	58.6	59.38	62.58	61.72	55.37	intensity
S4	Corrective	9	8	_13	58.97	61.91	60.04	55.77	59.21	55.54	59.36	63.51	60.19	61.69	intensity
S4	Corrective	0	7	_77	57.47	65.35	61.1	54.54	58.87	63.42	65.01	65.16	60.22	54.74	intensity
S4	Corrective	1	7	_64	59.55	60.06	58.86	57.27	61.87	62.95	56.75	64.11	56.39	57.19	intensity
S4	Corrective	2	7	_37	58.07	59.56	65.74	62.62	59.91	56.98	61.82	63.92	59.58	54.13	intensity
S4	Corrective	3	7	_63	64.34	66.58	63.47	60.1	60.95	57.37	60.03	63.02	55.67	56.39	intensity
S4	Corrective	4	7	_57	56.1	61.07	60.26	57.3	65.87	59.8	61.02	63.76	60.46	59.44	intensity
S4	Corrective	5	7	_44	58.31	60.91	63.59	59.1	61.52	58.67	62.47	62.96	60.44	57.38	intensity
S4	Corrective	6	7	_09	60.79	63.21	64.31	61.41	60.46	62.83	61.1	65.42	56.91	57.05	intensity
S4	Corrective	7	7	_58	58.13	60.53	64.37	59.93	59.62	61.78	61.91	57.47	58.45	56.53	intensity
S4	Corrective	8	7	_97	57.65	63.9	60.3	61.63	60.4	60.47	58.72	64.65	61.35	60.76	intensity
S4	Corrective	9	7	_62	57.19	63.26	58.3	62.13	62.72	56.39	60.11	59.69	57.41	58.66	intensity
S4	Corrective	0	6	_65	55.88	61.08	61.29	61.53	59.43	63.18	62.5	57.81	56.38	58.66	intensity
S4	Corrective	1	6	_74	60.36	59.91	59.2	61.32	64.42	59.25	61.86	61.43	58.52	57.98	intensity
S4	Corrective	2	6	_05	60.52	61.84	59.27	57.88	63.21	58.3	63.88	62.93	55.37	59.39	intensity
S4	Corrective	3	6	_53	56.98	66.25	59.99	59.26	62.07	58.97	55.99	56.58	59.5	61.92	intensity
S4	Corrective	4	6	_93	56.28	61.99	57.98	62.36	62.9	61.61	58.41	59.59	58.32	57.19	intensity
S4	Corrective	5	6	_95	59.29	60.51	62.89	60.09	60.9	64.35	60.28	60.98	59.85	57.12	intensity
S4	Corrective	6	6	_22	56.48	63.31	62.63	62.6	64.09	60.22	63.29	55.95	56.36	56.02	intensity
S4	Corrective	7	6	_56	57.7	61.34	58.6	60.53	64.96	62.13	59.45	60.33	57.59	56.72	intensity
S4	Corrective	8	6	_19	62.39	62.93	60.38	61.57	63.54	56.0	64.29	58.61	57.47	60.64	intensity
S4	Corrective	9	6	_39	60.0	59.29	61.66	58.18	62.76	61.02	58.92	58.56	57.74	59.88	intensity
S4	Corrective	0	5	_02	55.16	64.54	60.22	58.7	67.07	56.12	59.85	57.2	54.09	52.9	intensity
S4	Corrective	1	5	_91	61.45	60.59	63.25	59.69	61.34	59.21	60.33	62.56	57.24	62.12	intensity
S4	Corrective	2	5	_29	60.38	63.51	62.98	55.84	62.86	64.09	63.12	58.86	58.9	55.19	intensity
S4	Corrective	3	5	_88	59.76	61.92	55.76	64.51	60.82	64.53	62.24	62.95	59.6	60.18	intensity
S4	Corrective	4	5	_14	58.77	64.03	62.69	56.83	62.49	61.01	53.47	60.51	58.37	60.23	intensity
S4	Corrective	5	5	_34	59.73	62.52	58.0	61.84	63.25	60.94	51.27	60.33	53.93	61.71	intensity
S4	Corrective	6	5	_90	58.67	62.25	58.13	58.57	64.83	59.24	61.32	60.23	55.6	57.12	intensity
S4	Corrective	7	5	_96	60.59	60.28	59.16	64.28	62.48	58.44	60.28	61.63	55.84	58.01	intensity
S4	Corrective	8	5	_73	60.37	61.84	57.37	61.45	59.64	57.57	53.77	61.63	57.62	58.81	intensity
S4	Corrective	9	5	_03	57.8	61.86	57.85	61.8	64.13	59.13	52.44	59.42	58.75	55.44	intensity
S4	Corrective	0	4	_79	60.83	58.17	59.27	63.64	65.82	66.28	57.41	56.62	58.42	56.85	intensity
S4	Corrective	1	4	_46	59.37	60.52	53.06	59.47	62.23	56.98	57.14	61.03	56.33	54.91	intensity
S4	Corrective	2	4	_11	59.08	64.53	61.14	61.84	64.69	62.24	57.16	59.61	59.13	53.87	intensity
S4	Corrective	3	4	_92	60.09	60.14	57.25	59.85	63.79	60.63	54.7	59.27	55.79	56.05	intensity
S4	Corrective	4	4	_25	58.7	62.15	60.61	61.67	66.06	60.28	59.37	59.86	56.75	55.38	intensity
S4	Corrective	5	4	_59	56.59	61.96	57.3	66.0	61.93	60.94	55.35	59.63	59.39	55.43	intensity
S4	Corrective	6	4	_12	61.95	60.44	57.62	60.34	63.5	58.1	60.47	61.53	52.5	58.81	intensity
S4	Corrective	7	4	_70	60.28	57.55	60.82	63.12	61.83	56.74	57.67	57.74	55.86	55.89	intensity
S4	Corrective	8	4	_54	55.67	53.98	57.57	58.01	58.41	59.38	56.94	59.03	57.22	53.24	intensity
S4	Corrective	9	4	_85	59.71	60.94	56.35	60.1	61.96	58.92	59.88	58.85	58.23	59.48	intensity
S4	Corrective	0	3	_98	61.68	65.34	64.28	62.12	60.7	62.69	58.05	59.75	55.36	58.35	intensity
S4	Corrective	1	3	_99	62.03	66.38	58.59	56.42	62.78	59.78	62.14	58.14	59.82	58.36	intensity
S4	Corrective	2	3	_35	60.18	60.94	59.07	61.86	57.76	55.87	57.64	57.15	53.54	57.12	intensity
S4	Corrective	3	3	_78	60.28	64.1	58.34	62.31	59.81	59.66	61.92	59.17	57.2	60.72	intensity
S4	Corrective	4	3	_08	60.4	66.52	59.47	59.88	62.53	62.93	59.07	57.89	56.46	59.6	intensity
S4	Corrective	5	3	_23	57.58	62.85	63.79	58.06	61.12	59.91	59.85	58.03	55.44	55.28	intensity
S4	Corrective	6	3	_86	61.98	66.21	62.43	62.59	57.94	61.14	54.93	59.43	57.66	58.31	intensity
S4	Corrective	7	3	_26	62.19	66.47	59.23	55.6	59.43	63.67	59.55	56.21	56.67	59.21	intensity
S4	Corrective	8	3	_17	58.47	65.32	57.46	59.74	56.33	61.67	62.02	60.67	55.83	59.73	intensity
S4	Corrective	9	3	_81	62.12	60.57	61.75	60.86	60.02	63.38	57.65	55.21	57.49	57.37	intensity
S4	Corrective	0	2	_36	60.1	63.27	63.51	63.32	62.08	58.04	58.59	59.79	57.11	58.4	intensity
S4	Corrective	1	2	_52	61.8	59.56	60.88	57.49	56.5	62.04	58.77	60.68	53.74	61.85	intensity
S4	Corrective	2	2	_84	61.27	63.26	61.23	61.23	61.15	57.7	55.39	59.39	55.95	55.54	intensity
S4	Corrective	3	2	_83	62.36	60.84	63.38	59.35	59.7	62.92	61.1	57.85	57.58	55.54	intensity
S4	Corrective	4	2	_16	62.7	63.82	59.3	60.12	61.78	61.51	61.13	60.54	56.05	53.93	intensity
S4	Corrective	5	2	_50	61.61	64.41	62.39	61.9	60.63	57.34	59.3	55.24	57.64	58.91	intensity
S4	Corrective	6	2	_60	64.7	64.55	62.95	59.62	57.15	58.75	60.48	60.06	56.15	55.93	intensity
S4	Corrective	7	2	_72	61.53	65.17	57.1	58.94	59.07	57.63	64.43	63.29	57.48	53.92	intensity
S4	Corrective	8	2	_33	58.48	58.88	60.31	59.63	58.84	63.85	57.21	56.34	57.4	52.63	intensity
S4	Corrective	9	2	_28	60.53	63.67	58.46	54.66	59.65	57.5	58.71	61.08	55.04	49.55	intensity
S4	Corrective	0	1	_48	64.02	63.41	58.95	64.55	61.5	58.73	57.59	59.08	55.19	56.24	intensity
S4	Corrective	1	1	_30	57.52	61.41	61.49	55.44	56.72	58.43	58.81	60.79	58.73	56.65	intensity
S4	Corrective	2	1	_21	63.27	64.85	59.81	60.13	64.04	58.39	53.55	60.4	56.42	54.4	intensity
S4	Corrective	3	1	_15	60.16	58.75	63.16	57.88	59.09	57.69	58.95	59.1	57.59	58.97	intensity
S4	Corrective	4	1	_06	63.85	63.56	59.82	56.88	59.48	61.85	58.61	56.18	52.89	55.79	intensity
S4	Corrective	5	1	_61	63.96	63.92	59.44	59.24	63.18	60.13	59.21	58.97	55.81	58.87	intensity
S4	Corrective	6	1	_76	59.62	60.79	59.73	60.04	59.82	59.67	60.65	58.97	56.6	59.44	intensity
S4	Corrective	7	1	_01	61.97	60.51	60.41	60.67	57.09	58.62	59.9	60.4	58.68	57.48	intensity
S4	Corrective	8	1	_49	57.88	63.06	61.02	59.63	59.76	54.75	57.64	59.01	55.9	56.1	intensity
S4	Corrective	9	1	_32	61.92	62.74	60.36	64.24	65.31	59.01	57.13	59.24	54.7	58.45	intensity
S5	Broad	0	10	_04	65.69	63.0	59.07	65.57	66.63	61.61	66.21	65.35	61.85	62.58	intensity
S5	Broad	1	10	_41	65.63	62.95	61.87	65.06	65.98	60.3	66.5	66.95	59.39	63.21	intensity
S5	Broad	2	10	_80	65.09	63.9	62.0	58.56	65.37	61.34	62.83	61.56	63.16	63.24	intensity
S5	Broad	3	10	_71	64.19	64.54	61.36	63.82	65.54	60.92	60.81	66.11	64.76	62.44	intensity
S5	Broad	4	10	_47	66.26	68.67	64.6	66.3	66.19	61.24	66.74	65.93	63.46	62.32	intensity
S5	Broad	5	10	_45	59.8	67.77	62.49	67.01	65.26	62.38	63.58	63.82	60.45	64.25	intensity
S5	Broad	6	10	_18	65.84	68.03	60.14	64.59	67.32	64.86	59.79	64.7	66.36	62.48	intensity
S5	Broad	7	10	_38	65.14	66.38	60.17	63.0	67.12	61.3	62.06	66.61	60.8	62.4	intensity
S5	Broad	8	10	_43	66.3	69.25	60.9	66.61	63.5	61.71	64.67	65.53	61.77	60.33	intensity
S5	Broad	9	10	_40	65.23	65.86	60.89	58.85	67.01	60.87	65.7	61.59	57.75	64.23	intensity
S5	Broad	0	9	_89	66.47	65.83	60.36	64.09	65.66	63.45	64.35	60.98	62.76	61.97	intensity
S5	Broad	1	9	_07	60.85	66.72	60.6	61.41	64.0	60.58	66.65	62.8	58.18	64.82	intensity
S5	Broad	2	9	_82	66.89	66.21	62.48	64.73	65.39	61.45	64.78	61.67	63.0	62.53	intensity
S5	Broad	3	9	_75	64.13	66.21	60.93	66.93	60.17	62.87	64.05	64.84	60.82	62.56	intensity
S5	Broad	4	9	_87	64.24	60.93	61.0	59.4	65.29	61.99	62.76	67.85	62.54	63.5	intensity
S5	Broad	5	9	_31	60.7	68.42	62.5	65.11	66.57	62.29	66.48	63.51	65.03	58.21	intensity
S5	Broad	6	9	_10	63.83	65.54	62.04	67.96	62.41	61.22	65.61	66.51	60.34	63.54	intensity
S5	Broad	7	9	_66	60.47	65.97	59.62	65.26	66.4	60.6	61.51	62.27	60.85	60.77	intensity
S5	Broad	8	9	_94	65.23	66.51	64.36	62.57	58.62	61.9	64.16	64.54	56.77	63.58	intensity
S5	Broad	9	9	_27	65.88	64.12	63.42	63.55	64.58	60.61	65.31	67.37	64.57	64.07	intensity
S5	Broad	0	8	_67	64.13	64.04	59.56	63.34	60.24	57.53	64.44	65.77	62.78	59.94	intensity
S5	Broad	1	8	_51	65.4	62.09	62.51	65.84	65.49	60.34	62.68	62.63	60.1	62.82	intensity
S5	Broad	2	8	_68	59.56	66.25	63.82	64.65	63.09	61.13	67.52	65.05	56.83	63.18	intensity
S5	Broad	3	8	_69	63.38	60.75	62.33	64.01	65.72	58.18	63.11	65.77	63.62	57.74	intensity
S5	Broad	4	8	_100	62.26	64.22	59.67	61.39	64.49	59.17	66.9	65.54	64.77	63.03	intensity
S5	Broad	5	8	_55	61.06	65.9	63.11	62.45	66.35	63.25	64.4	66.15	63.06	60.92	intensity
S5	Broad	6	8	_42	67.99	67.25	62.56	66.89	66.97	63.71	61.98	63.5	62.51	62.85	intensity
S5	Broad	7	8	_20	65.98	64.51	61.6	64.03	67.1	62.86	60.15	65.92	64.25	63.51	intensity
S5	Broad	8	8	_24	65.65	66.91	63.05	59.27	66.36	58.89	59.62	58.56	63.23	61.1	intensity
S5	Broad	9	8	_13	62.96	65.02	61.78	65.23	66.84	62.04	65.02	66.85	64.1	63.66	intensity
S5	Broad	0	7	_77	58.41	66.16	58.55	58.05	66.76	59.53	64.58	65.55	61.4	57.56	intensity
S5	Broad	1	7	_64	66.67	65.49	63.31	64.33	63.98	60.85	57.81	66.49	63.9	60.85	intensity
S5	Broad	2	7	_37	65.01	61.52	61.73	65.86	63.11	58.84	66.51	65.67	61.63	58.85	intensity
S5	Broad	3	7	_63	66.27	65.31	61.3	65.66	64.77	60.47	63.24	65.38	58.7	61.85	intensity
S5	Broad	4	7	_57	60.86	66.9	64.2	63.78	64.65	58.71	64.11	65.71	62.62	63.16	intensity
S5	Broad	5	7	_44	65.05	66.03	61.99	67.71	61.67	64.24	65.42	68.43	64.53	62.25	intensity
S5	Broad	6	7	_09	65.42	65.63	61.34	61.59	63.39	59.56	62.41	66.2	58.88	63.23	intensity
S5	Broad	7	7	_58	63.07	65.58	63.51	66.07	63.72	63.51	67.7	63.05	62.87	60.14	intensity
S5	Broad	8	7	_97	58.04	65.85	59.98	66.09	63.2	63.97	57.84	65.82	59.98	62.42	intensity
S5	Broad	9	7	_62	65.14	67.56	59.35	64.74	64.84	59.21	62.83	65.35	58.14	62.33	intensity
S5	Broad	0	6	_65	58.67	65.5	62.78	64.05	62.92	63.75	64.39	63.14	58.58	59.57	intensity
S5	Broad	1	6	_74	64.5	64.71	61.9	57.34	65.06	60.1	64.08	66.47	63.33	63.41	intensity
S5	Broad	2	6	_05	66.12	64.5	58.79	59.87	67.04	57.28	65.47	65.74	59.25	63.8	intensity
S5	Broad	3	6	_53	63.9	67.38	62.42	63.54	65.34	62.58	57.28	63.16	61.23	62.76	intensity
S5	Broad	4	6	_93	61.2	62.29	60.97	62.56	64.3	61.07	64.89	66.0	64.32	61.88	intensity
S5	Broad	5	6	_95	68.14	62.32	61.1	64.05	63.07	60.13	65.14	64.47	62.08	62.34	intensity
S5	Broad	6	6	_22	61.71	67.81	60.41	64.81	66.11	57.44	65.89	60.96	62.5	62.41	intensity
S5	Broad	7	6	_56	63.5	64.45	63.67	65.33	65.68	61.42	66.73	61.54	60.15	59.08	intensity
S5	Broad	8	6	_19	68.33	67.47	60.96	64.47	67.04	60.74	66.57	62.18	60.8	62.35	intensity
S5	Broad	9	6	_39	64.12	61.83	64.0	61.12	65.51	61.71	65.27	65.9	61.43	63.25	intensity
S5	Broad	0	5	_02	58.85	67.38	61.97	60.5	66.7	56.85	65.28	66.41	58.49	62.57	intensity
S5	Broad	1	5	_91	66.6	63.69	63.9	61.55	63.4	60.52	60.99	66.05	59.82	61.78	intensity
S5	Broad	2	5	_29	65.08	66.6	63.22	60.77	67.57	64.65	64.53	65.76	61.32	58.99	intensity
S5	Broad	3	5	_88	64.6	66.54	61.31	64.11	66.0	63.55	64.77	61.96	64.79	60.81	intensity
S5	Broad	4	5	_14	63.31	66.15	62.65	62.45	67.48	62.08	60.26	67.39	63.16	62.76	intensity
S5	Broad	5	5	_34	64.77	68.31	62.09	67.31	66.73	58.69	58.58	66.39	61.38	63.66	intensity
S5	Broad	6	5	_90	65.32	65.77	58.28	61.53	63.04	60.7	65.26	65.92	58.31	61.06	intensity
S5	Broad	7	5	_96	64.4	63.03	63.8	64.28	64.08	60.2	64.68	64.77	56.38	61.85	intensity
S5	Broad	8	5	_73	67.12	65.82	61.05	65.9	61.9	59.14	60.79	67.8	59.46	63.29	intensity
S5	Broad	9	5	_03	66.19	66.79	61.36	66.31	66.16	55.75	60.55	67.92	63.26	61.4	intensity
S5	Broad	0	4	_79	66.04	63.02	62.64	64.82	64.96	62.56	62.49	63.25	63.84	62.34	intensity
S5	Broad	1	4	_46	64.99	62.32	61.54	59.15	67.15	63.77	67.99	66.37	64.8	59.94	intensity
S5	Broad	2	4	_11	64.86	67.04	60.48	66.15	66.63	61.14	62.43	65.9	65.04	61.58	intensity
S5	Broad	3	4	_92	64.36	65.05	60.91	63.53	65.51	59.88	58.6	65.7	61.24	62.65	intensity
S5	Broad	4	4	_25	64.78	66.8	62.64	64.88	67.11	61.15	67.24	65.24	63.11	63.94	intensity
S5	Broad	5	4	_59	62.03	65.82	61.18	65.44	64.78	61.48	57.08	64.78	63.56	60.36	intensity
S5	Broad	6	4	_12	68.73	65.1	59.98	58.14	67.21	59.65	65.51	66.19	59.37	63.2	intensity
S5	Broad	7	4	_70	64.9	62.14	62.97	64.92	64.95	60.67	60.27	63.24	63.47	62.07	intensity
S5	Broad	8	4	_54	63.9	64.43	61.58	63.24	64.49	63.52	62.36	65.23	60.26	57.28	intensity
S5	Broad	9	4	_85	67.05	66.37	60.75	62.92	63.68	59.05	66.48	64.92	64.3	61.51	intensity
S5	Broad	0	3	_98	66.01	64.8	62.63	65.13	64.9	62.06	60.38	66.59	57.8	61.38	intensity
S5	Broad	1	3	_99	65.35	67.04	59.54	58.82	64.91	62.01	65.45	64.14	62.83	61.34	intensity
S5	Broad	2	3	_35	61.57	64.84	60.9	65.82	64.35	62.15	62.93	63.43	63.25	62.31	intensity
S5	Broad	3	3	_78	63.21	66.33	62.11	64.26	63.18	61.75	65.87	65.88	57.4	62.7	intensity
S5	Broad	4	3	_08	62.29	67.37	62.28	57.79	67.62	61.47	63.42	65.29	63.26	63.6	intensity
S5	Broad	5	3	_23	61.54	66.15	60.43	63.15	65.38	60.97	63.58	61.11	57.82	60.55	intensity
S5	Broad	6	3	_86	65.21	66.07	60.81	64.84	65.04	58.63	62.83	66.88	62.21	61.36	intensity
S5	Broad	7	3	_26	66.25	67.21	60.98	58.91	65.96	59.27	64.06	65.93	63.2	61.6	intensity
S5	Broad	8	3	_17	63.1	67.8	62.18	64.37	62.47	64.83	66.33	67.64	61.89	64.24	intensity
S5	Broad	9	3	_81	65.62	62.78	60.76	65.16	64.27	60.42	63.66	60.3	62.97	61.99	intensity
S5	Broad	0	2	_36	62.01	67.87	62.05	66.61	66.68	60.56	65.6	65.47	63.38	63.14	intensity
S5	Broad	1	2	_52	66.89	62.37	63.48	65.21	63.18	60.61	66.96	63.49	53.44	61.94	intensity
S5	Broad	2	2	_84	65.67	66.05	62.62	64.61	64.57	57.28	60.55	66.73	60.66	59.11	intensity
S5	Broad	3	2	_83	64.5	64.31	61.92	65.27	61.1	62.84	67.59	63.99	63.91	58.69	intensity
S5	Broad	4	2	_16	65.98	66.98	63.79	65.17	66.61	58.26	64.71	66.99	62.36	60.83	intensity
S5	Broad	5	2	_50	63.53	66.22	62.25	64.53	62.4	58.94	66.27	61.72	63.76	62.07	intensity
S5	Broad	6	2	_60	67.33	63.2	62.95	66.19	61.82	62.11	63.12	64.88	60.14	57.9	intensity
S5	Broad	7	2	_72	65.51	67.46	61.38	64.99	64.95	59.48	65.95	64.63	64.41	61.41	intensity
S5	Broad	8	2	_33	59.74	66.56	61.02	65.15	66.09	62.82	64.22	63.4	63.64	60.05	intensity
S5	Broad	9	2	_28	65.7	66.96	61.74	59.81	66.16	63.96	62.16	68.26	61.46	63.09	intensity
S5	Broad	0	1	_48	65.73	66.62	59.59	66.79	65.97	62.53	63.66	66.08	61.51	61.83	intensity
S5	Broad	1	1	_30	61.83	68.35	61.36	59.72	64.42	62.23	65.55	67.12	62.67	64.32	intensity
S5	Broad	2	1	_21	66.35	66.2	61.68	60.9	66.14	64.25	58.21	65.38	61.83	56.93	intensity
S5	Broad	3	1	_15	67.12	62.09	62.04	66.73	65.84	62.05	66.08	66.01	63.85	61.76	intensity
S5	Broad	4	1	_06	66.22	66.59	59.73	56.92	61.06	62.43	63.05	65.33	59.06	61.48	intensity
S5	Broad	5	1	_61	64.24	67.95	59.91	65.7	64.41	61.7	64.06	67.36	60.13	61.68	intensity
S5	Broad	6	1	_76	59.36	65.82	62.83	61.4	60.93	59.95	68.08	62.81	59.52	63.0	intensity
S5	Broad	7	1	_01	63.82	61.22	61.76	63.09	61.09	57.64	65.02	62.58	58.57	60.95	intensity
S5	Broad	8	1	_49	58.88	65.4	62.33	66.62	66.35	59.37	63.98	63.77	63.29	55.84	intensity
S5	Broad	9	1	_32	64.83	68.36	64.81	64.64	66.6	60.37	58.04	66.29	62.53	64.0	intensity
S5	Corrective	0	10	_04	65.71	60.64	60.24	63.34	64.4	61.95	66.71	65.53	63.29	62.46	intensity
S5	Corrective	1	10	_41	66.08	62.68	63.03	64.49	64.89	57.49	66.15	66.96	59.42	62.29	intensity
S5	Corrective	2	10	_80	65.69	62.31	61.7	60.41	65.58	60.07	63.85	62.88	63.2	61.5	intensity
S5	Corrective	3	10	_71	61.01	65.3	59.13	64.42	65.24	56.95	61.22	64.61	62.29	60.92	intensity
S5	Corrective	4	10	_47	66.37	68.51	63.2	65.54	66.11	64.28	67.31	68.48	63.95	63.47	intensity
S5	Corrective	5	10	_45	60.23	66.85	61.84	65.71	63.17	61.43	61.37	63.7	61.39	64.61	intensity
S5	Corrective	6	10	_18	64.97	66.36	59.53	63.28	65.27	62.43	55.75	64.55	63.84	56.99	intensity
S5	Corrective	7	10	_38	63.98	66.21	60.56	60.93	65.9	59.53	61.22	65.47	59.33	58.33	intensity
S5	Corrective	8	10	_43	65.68	66.61	59.71	65.51	61.17	58.63	63.83	65.74	58.82	58.04	intensity
S5	Corrective	9	10	_40	64.03	65.18	59.56	58.44	64.02	59.62	63.5	59.68	58.46	59.67	intensity
S5	Corrective	0	9	_89	65.41	66.31	59.52	64.25	64.9	62.72	66.73	62.55	63.63	61.59	intensity
S5	Corrective	1	9	_07	62.07	65.57	61.91	61.31	63.5	62.05	65.6	60.21	59.23	62.58	intensity
S5	Corrective	2	9	_82	66.83	66.41	60.51	62.87	63.29	60.27	64.33	61.06	60.87	60.63	intensity
S5	Corrective	3	9	_75	64.98	66.0	59.48	67.82	60.87	62.39	65.46	65.49	62.3	62.03	intensity
S5	Corrective	4	9	_87	64.71	59.85	62.18	60.71	65.35	59.29	66.2	67.37	61.7	62.05	intensity
S5	Corrective	5	9	_31	60.69	66.94	60.17	63.41	64.47	59.9	65.78	60.81	65.03	57.87	intensity
S5	Corrective	6	9	_10	62.19	65.26	61.92	65.88	61.94	62.36	65.36	67.57	60.61	63.88	intensity
S5	Corrective	7	9	_66	61.81	66.01	59.86	66.03	66.02	62.33	60.8	63.54	63.08	62.17	intensity
S5	Corrective	8	9	_94	65.45	67.81	63.92	64.89	62.53	63.23	66.22	67.07	60.28	63.85	intensity
S5	Corrective	9	9	_27	64.32	60.37	63.1	63.76	61.93	61.05	64.79	65.39	63.5	61.67	intensity
S5	Corrective	0	8	_67	63.53	65.58	59.06	64.52	59.73	59.94	66.09	64.69	60.69	58.47	intensity
S5	Corrective	1	8	_51	65.63	63.43	64.45	66.47	67.76	60.54	65.04	65.35	60.73	63.0	intensity
S5	Corrective	2	8	_68	58.38	65.74	62.86	64.84	59.93	60.37	65.23	63.42	54.77	58.99	intensity
S5	Corrective	3	8	_69	63.24	63.68	62.33	63.62	65.31	56.82	65.05	64.18	61.75	57.09	intensity
S5	Corrective	4	8	_100	63.45	65.8	58.78	61.87	64.62	56.67	66.54	65.18	62.94	61.96	intensity
S5	Corrective	5	8	_55	59.64	66.58	62.47	61.38	66.05	62.71	64.63	65.88	62.29	62.77	intensity
S5	Corrective	6	8	_42	67.66	64.58	60.36	65.08	65.06	60.45	59.98	63.64	58.8	60.72	intensity
S5	Corrective	7	8	_20	65.81	61.83	59.07	61.73	65.51	60.16	59.55	65.5	62.93	62.98	intensity
S5	Corrective	8	8	_24	63.9	64.34	59.8	61.31	64.71	58.86	58.77	60.62	62.32	57.13	intensity
S5	Corrective	9	8	_13	62.43	65.44	62.31	63.09	63.36	58.62	65.31	67.95	63.46	63.16	intensity
S5	Corrective	0	7	_77	59.11	67.16	59.88	59.44	65.51	59.86	66.97	66.32	59.71	57.7	intensity
S5	Corrective	1	7	_64	65.25	63.41	62.02	61.38	64.43	60.79	61.02	67.38	62.64	60.89	intensity
S5	Corrective	2	7	_37	64.02	61.48	61.71	66.32	61.78	58.9	64.98	65.53	61.2	56.42	intensity
S5	Corrective	3	7	_63	66.77	64.8	63.01	65.56	64.36	60.46	64.86	66.73	57.84	61.52	intensity
S5	Corrective	4	7	_57	60.09	67.66	63.99	63.36	65.26	60.75	64.57	66.44	64.18	62.83	intensity
S5	Corrective	5	7	_44	65.06	63.77	59.99	66.23	63.7	61.12	66.48	67.21	62.11	61.66	intensity
S5	Corrective	6	7	_09	66.31	65.9	62.11	61.24	62.96	59.34	61.74	66.28	55.69	60.42	intensity
S5	Corrective	7	7	_58	63.12	63.69	61.58	64.41	62.31	61.95	66.95	60.26	62.5	58.68	intensity
S5	Corrective	8	7	_97	59.35	68.6	60.92	66.31	62.2	62.99	61.98	67.81	61.02	62.84	intensity
S5	Corrective	9	7	_62	64.41	65.86	57.88	64.89	64.41	59.46	64.76	58.68	59.15	61.26	intensity
S5	Corrective	0	6	_65	57.5	66.56	60.63	64.99	59.96	62.74	65.67	62.04	57.53	58.77	intensity
S5	Corrective	1	6	_74	63.49	64.37	60.77	58.22	64.95	58.89	65.27	65.94	61.88	62.42	intensity
S5	Corrective	2	6	_05	63.31	62.27	61.06	61.08	65.7	58.26	66.37	66.82	58.99	61.66	intensity
S5	Corrective	3	6	_53	62.27	64.57	61.59	65.27	64.2	62.0	58.52	61.55	61.53	61.79	intensity
S5	Corrective	4	6	_93	61.41	64.26	59.73	64.57	65.87	61.29	65.86	66.1	62.7	59.07	intensity
S5	Corrective	5	6	_95	65.86	61.67	60.31	65.26	64.63	62.36	66.96	66.29	59.19	61.11	intensity
S5	Corrective	6	6	_22	58.99	66.18	60.42	68.09	64.87	60.45	66.91	61.36	63.54	61.97	intensity
S5	Corrective	7	6	_56	62.32	64.01	64.11	64.31	66.17	61.4	66.23	64.07	60.62	59.22	intensity
S5	Corrective	8	6	_19	66.75	64.86	60.46	63.97	66.24	58.47	65.03	61.05	61.12	61.1	intensity
S5	Corrective	9	6	_39	63.59	62.53	62.46	58.05	64.12	61.55	64.59	64.59	58.68	60.16	intensity
S5	Corrective	0	5	_02	59.23	67.53	60.8	62.1	67.01	60.86	64.76	66.07	56.45	56.95	intensity
S5	Corrective	1	5	_91	66.56	64.01	60.47	63.16	63.18	58.9	60.87	66.99	60.88	61.77	intensity
S5	Corrective	2	5	_29	64.14	64.74	60.58	61.93	66.61	60.68	65.42	66.99	57.6	55.94	intensity
S5	Corrective	3	5	_88	65.07	62.84	58.22	65.98	65.81	62.93	65.11	63.52	62.77	58.76	intensity
S5	Corrective	4	5	_14	60.94	64.65	62.22	61.55	64.03	59.93	62.03	66.57	62.98	62.85	intensity
S5	Corrective	5	5	_34	64.46	65.07	60.05	63.26	65.01	57.69	55.15	66.75	58.04	63.07	intensity
S5	Corrective	6	5	_90	64.97	65.14	58.77	63.34	63.94	60.56	67.02	66.14	55.32	60.23	intensity
S5	Corrective	7	5	_96	66.37	63.81	63.37	65.07	64.79	59.34	66.07	64.86	56.98	61.57	intensity
S5	Corrective	8	5	_73	62.86	62.9	58.1	63.04	61.92	58.6	60.49	64.56	57.97	61.89	intensity
S5	Corrective	9	5	_03	66.39	65.42	60.01	66.19	65.12	55.31	61.25	65.32	60.66	59.18	intensity
S5	Corrective	0	4	_79	66.22	60.87	61.12	66.29	64.77	60.94	61.97	64.03	61.53	59.69	intensity
S5	Corrective	1	4	_46	65.78	62.6	63.2	58.5	67.95	61.32	68.33	65.7	61.95	58.9	intensity
S5	Corrective	2	4	_11	62.29	67.17	61.04	65.33	64.81	60.88	62.09	64.82	64.3	60.78	intensity
S5	Corrective	3	4	_92	67.27	65.16	58.81	64.19	65.23	59.19	61.25	67.22	58.53	60.06	intensity
S5	Corrective	4	4	_25	66.47	65.35	58.43	64.2	65.47	60.16	67.73	65.9	60.52	59.81	intensity
S5	Corrective	5	4	_59	59.75	65.17	60.4	65.03	62.61	61.93	59.79	64.52	62.32	59.23	intensity
S5	Corrective	6	4	_12	66.87	60.84	60.88	59.43	66.03	59.92	64.49	66.9	59.22	63.59	intensity
S5	Corrective	7	4	_70	65.52	61.45	62.68	63.26	65.17	59.95	58.09	63.84	60.83	61.36	intensity
S5	Corrective	8	4	_54	63.04	64.61	61.24	62.68	62.0	63.49	61.45	66.23	61.57	57.54	intensity
S5	Corrective	9	4	_85	66.6	68.0	59.36	65.55	64.45	59.78	64.91	65.4	62.24	60.36	intensity
S5	Corrective	0	3	_98	66.01	67.0	61.1	64.91	64.5	60.27	61.45	66.24	56.19	58.76	intensity
S5	Corrective	1	3	_99	65.12	66.44	62.24	60.55	66.74	62.8	65.28	61.43	61.35	61.81	intensity
S5	Corrective	2	3	_35	61.68	65.03	60.6	65.76	62.52	61.48	60.33	63.24	59.02	59.86	intensity
S5	Corrective	3	3	_78	61.04	64.38	61.78	65.37	62.8	60.99	64.73	65.48	60.35	62.14	intensity
S5	Corrective	4	3	_08	59.74	65.94	60.05	59.49	66.03	60.76	64.48	64.01	62.69	61.86	intensity
S5	Corrective	5	3	_23	61.42	65.96	61.1	62.78	66.15	59.81	63.97	62.15	58.37	59.46	intensity
S5	Corrective	6	3	_86	64.13	67.48	59.11	65.83	64.28	61.92	61.77	68.06	61.09	60.23	intensity
S5	Corrective	7	3	_26	65.96	64.62	62.59	59.98	65.56	61.42	63.7	65.52	60.33	58.79	intensity
S5	Corrective	8	3	_17	63.29	67.12	60.25	62.65	58.91	62.44	64.41	65.63	58.91	61.83	intensity
S5	Corrective	9	3	_81	67.31	62.8	61.55	65.04	62.76	61.63	64.23	62.93	60.98	61.2	intensity
S5	Corrective	0	2	_36	60.84	65.67	62.48	65.85	66.02	60.02	64.76	65.09	61.27	61.75	intensity
S5	Corrective	1	2	_52	64.94	62.27	62.66	67.64	61.62	59.61	65.99	66.44	54.12	61.23	intensity
S5	Corrective	2	2	_84	64.64	64.67	60.87	64.15	66.05	58.62	58.78	67.02	61.14	62.11	intensity
S5	Corrective	3	2	_83	64.29	62.67	61.52	63.69	64.42	61.86	65.77	62.61	60.75	56.59	intensity
S5	Corrective	4	2	_16	67.43	65.93	60.59	65.2	65.47	58.03	65.27	66.0	59.13	58.95	intensity
S5	Corrective	5	2	_50	64.6	67.55	62.1	64.87	62.48	57.43	68.01	60.61	61.47	61.41	intensity
S5	Corrective	6	2	_60	67.43	63.16	62.27	65.67	61.65	63.04	65.08	64.68	60.11	57.21	intensity
S5	Corrective	7	2	_72	65.39	68.06	60.74	64.5	64.57	58.77	65.58	65.61	62.14	59.88	intensity
S5	Corrective	8	2	_33	58.09	64.44	59.77	65.44	65.44	61.0	64.2	61.94	60.83	57.79	intensity
S5	Corrective	9	2	_28	64.94	66.15	59.6	59.65	65.66	62.8	62.5	64.81	58.69	60.11	intensity
S5	Corrective	0	1	_48	67.24	66.71	60.96	67.47	66.73	63.12	65.53	66.02	62.18	62.18	intensity
S5	Corrective	1	1	_30	61.4	64.59	62.77	56.43	62.31	61.91	63.58	64.31	58.23	59.92	intensity
S5	Corrective	2	1	_21	66.99	66.25	60.71	61.4	65.29	61.91	58.76	61.39	61.24	58.42	intensity
S5	Corrective	3	1	_15	64.69	61.72	61.97	63.3	63.16	59.89	63.85	64.38	63.12	60.83	intensity
S5	Corrective	4	1	_06	64.12	65.22	59.89	55.68	61.82	61.98	62.72	63.75	57.26	60.96	intensity
S5	Corrective	5	1	_61	66.98	63.84	55.62	67.04	65.69	60.59	63.09	65.87	59.62	60.96	intensity
S5	Corrective	6	1	_76	60.7	67.28	62.28	58.73	61.56	60.38	68.64	63.58	59.71	62.72	intensity
S5	Corrective	7	1	_01	65.82	61.55	63.98	64.1	59.79	56.82	64.9	62.01	60.46	63.19	intensity
S5	Corrective	8	1	_49	59.56	66.17	63.42	66.0	65.4	61.47	61.57	64.36	62.96	56.12	intensity
[truncated: 1,001 more rows]
