# Supplementary material for: Dataset of focus prosody in Japanese phone numbers
Source: Data Brief. 2019 Jun 11;25:104139. doi: 10.1016/j.dib.2019.104139 (PMC6614727; doi:10.1016/j.dib.2019.104139)
Supplement: Supplementary file 4 [file mmc4.csv]

Speaker	FocusType	TargetDigit	FocusPosition	SentenceOrder	1	2	3	4	5	6	7	8	9	10	parameter
S1	Broad	0	10	_04	0.14	0.02	1.91	-0.69	-0.52	1.13	-0.2	0.27	-1.76	-0.3	duration
S1	Broad	1	10	_41	0.03	1.1	-1.61	-0.71	0.54	1.8	-0.41	0.27	-0.07	-0.95	duration
S1	Broad	2	10	_80	-0.87	-0.6	1.66	-0.18	-0.56	1.6	0.76	-0.85	0.0	-0.95	duration
S1	Broad	3	10	_71	-0.55	-0.76	1.77	-0.2	-0.88	1.29	0.29	-0.28	-1.37	0.68	duration
S1	Broad	4	10	_47	-1.28	-1.03	1.78	-0.22	0.06	1.32	-0.54	-0.7	-0.13	0.73	duration
S1	Broad	5	10	_45	-0.3	0.62	1.01	-1.66	1.13	1.16	-0.92	-0.25	0.27	-1.07	duration
S1	Broad	6	10	_18	-0.55	-0.35	2.17	-0.37	-0.54	1.32	0.01	-0.01	-1.23	-0.43	duration
S1	Broad	7	10	_38	-0.46	-0.09	1.91	-0.94	-0.5	1.62	-0.48	-0.79	-0.62	0.36	duration
S1	Broad	8	10	_43	0.13	-0.85	1.55	-0.75	-0.19	1.31	-1.01	0.72	-1.35	0.42	duration
S1	Broad	9	10	_40	-0.11	-1.28	2.36	-1.03	-0.19	0.2	0.49	-0.46	0.31	-0.28	duration
S1	Broad	0	9	_89	-1.96	0.82	1.6	0.74	-0.15	0.45	-1.02	-0.31	-0.06	-0.11	duration
S1	Broad	1	9	_07	0.84	-0.38	1.91	-0.51	0.53	-1.66	-1.01	-0.21	0.23	0.25	duration
S1	Broad	2	9	_82	0.14	-0.46	2.0	1.03	-0.25	0.09	-0.04	-0.15	-1.83	-0.53	duration
S1	Broad	3	9	_75	0.91	-1.69	1.26	-0.03	-1.2	1.38	-0.08	-0.24	0.2	-0.53	duration
S1	Broad	4	9	_87	0.3	0.66	0.58	0.16	-1.07	2.06	-1.38	-0.44	-0.09	-0.79	duration
S1	Broad	5	9	_31	-0.71	-0.21	1.82	-0.69	1.24	-0.27	-1.12	1.08	-0.63	-0.5	duration
S1	Broad	6	9	_10	0.87	0.91	1.91	-0.1	0.4	-0.64	-1.15	-0.78	-1.07	-0.35	duration
S1	Broad	7	9	_66	0.78	0.01	0.83	-1.31	-0.46	2.05	-0.9	-0.86	-0.13	-0.02	duration
S1	Broad	8	9	_94	-0.29	-0.74	1.26	0.82	-0.77	0.76	1.11	-1.91	-0.2	-0.04	duration
S1	Broad	9	9	_27	0.03	-0.42	0.71	-0.35	-0.15	2.34	-1.44	0.11	-0.77	-0.05	duration
S1	Broad	0	8	_67	0.0	-0.62	2.12	-1.02	1.4	-0.44	-0.78	-0.2	-0.52	0.06	duration
S1	Broad	1	8	_51	-1.17	0.17	1.45	-1.12	-0.19	1.74	0.0	0.35	-1.0	-0.22	duration
S1	Broad	2	8	_68	-0.88	-0.88	2.09	0.48	0.1	1.06	-1.01	0.19	-0.47	-0.66	duration
S1	Broad	3	8	_69	0.31	-0.89	1.03	-0.5	-0.02	2.2	-0.35	0.09	-0.74	-1.13	duration
S1	Broad	4	8	_100	0.01	1.3	0.16	-0.13	-0.37	1.2	-0.2	-1.3	-1.71	1.03	duration
S1	Broad	5	8	_55	1.13	-1.22	1.38	-0.04	-1.4	1.32	-0.05	-0.74	-0.13	-0.25	duration
S1	Broad	6	8	_42	-0.23	-0.49	1.69	-1.54	0.87	1.03	0.49	-0.73	-0.17	-0.92	duration
S1	Broad	7	8	_20	-1.01	0.13	2.18	0.03	-0.62	0.95	-0.35	0.37	-1.2	-0.48	duration
S1	Broad	8	8	_24	0.3	0.43	2.06	-0.26	-1.0	0.48	-1.6	0.22	0.14	-0.77	duration
S1	Broad	9	8	_13	0.94	-0.57	1.82	-0.31	-0.19	0.66	-0.53	-0.64	0.54	-1.71	duration
S1	Broad	0	7	_77	-0.52	0.43	-0.02	-1.11	-0.15	2.6	-0.55	-0.27	-0.38	-0.03	duration
S1	Broad	1	7	_64	-0.41	-0.96	1.56	-1.34	1.83	-0.14	-0.51	-0.01	0.15	-0.18	duration
S1	Broad	2	7	_37	-0.35	1.17	-0.59	-0.73	-0.17	2.33	-1.0	-0.17	-0.12	-0.35	duration
S1	Broad	3	7	_63	-0.53	0.07	0.18	-1.34	-0.31	1.03	1.33	-1.72	0.33	0.94	duration
S1	Broad	4	7	_57	-0.44	-0.97	0.81	1.23	-1.31	1.78	0.08	-0.55	-0.7	0.08	duration
S1	Broad	5	7	_44	-0.11	1.79	-1.43	-0.96	1.09	0.41	-0.44	0.28	-1.02	0.38	duration
S1	Broad	6	7	_09	0.86	-1.12	1.3	-0.46	-0.72	1.79	-0.57	-0.46	-0.88	0.26	duration
S1	Broad	7	7	_58	0.79	0.84	-1.04	-0.19	0.01	1.51	0.57	-0.15	-0.42	-1.93	duration
S1	Broad	8	7	_97	-0.57	-0.47	2.42	-0.18	-0.97	0.81	-0.4	-0.01	-0.88	0.24	duration
S1	Broad	9	7	_62	-0.96	0.55	1.34	0.36	-1.61	1.63	-0.26	-0.5	-0.02	-0.53	duration
S1	Broad	0	6	_65	-0.4	-0.58	1.94	-1.21	0.51	1.01	0.01	-1.16	0.49	-0.63	duration
S1	Broad	1	6	_74	-1.14	-0.72	2.18	-0.22	-0.64	1.16	0.3	-0.63	0.08	-0.37	duration
S1	Broad	2	6	_05	1.26	-0.58	1.57	0.32	-0.26	-0.63	0.42	-1.88	0.27	-0.5	duration
S1	Broad	3	6	_53	1.15	-0.78	0.55	0.57	-0.27	1.61	-1.04	-0.36	0.16	-1.6	duration
S1	Broad	4	6	_93	-0.87	0.12	1.98	-0.2	0.58	0.43	-0.7	0.8	-1.48	-0.66	duration
S1	Broad	5	6	_95	-0.39	-0.49	1.96	-0.55	-0.19	-0.3	-0.29	-0.98	-0.52	1.74	duration
S1	Broad	6	6	_22	0.18	0.94	-0.95	-1.16	-0.13	1.98	-0.94	0.39	-0.79	0.48	duration
S1	Broad	7	6	_56	0.09	-1.02	1.62	0.35	-0.57	1.17	-1.32	0.21	-1.16	0.61	duration
S1	Broad	8	6	_19	-1.1	0.86	0.53	0.73	-0.56	1.6	-0.33	-1.72	0.41	-0.4	duration
S1	Broad	9	6	_39	-0.5	-0.67	1.82	0.86	-0.97	0.48	-0.87	-0.59	1.19	-0.75	duration
S1	Broad	0	5	_02	-0.46	0.72	-0.54	-0.72	-0.44	2.11	-1.57	0.11	0.34	0.47	duration
S1	Broad	1	5	_91	-0.19	0.38	0.23	-0.54	-0.36	2.0	-0.05	-1.51	1.04	-0.99	duration
S1	Broad	2	5	_29	-0.59	0.5	0.78	-0.16	-0.45	0.68	-2.05	1.26	-0.8	0.82	duration
S1	Broad	3	5	_88	-0.17	-0.49	2.24	-0.98	0.47	0.64	-0.38	-0.07	-1.39	0.14	duration
S1	Broad	4	5	_14	0.21	1.12	-0.28	1.21	-0.68	0.17	-1.15	-1.22	1.47	-0.85	duration
S1	Broad	5	5	_34	-0.75	0.9	2.34	0.16	-0.97	-0.7	-0.57	-0.31	0.32	-0.43	duration
S1	Broad	6	5	_90	-0.14	-0.27	1.16	-0.9	-0.52	2.03	-1.12	-0.82	-0.05	0.64	duration
S1	Broad	7	5	_96	0.21	-0.54	1.32	-1.41	0.05	1.82	-0.95	-0.29	-0.65	0.44	duration
S1	Broad	8	5	_73	-0.74	-0.8	1.84	-1.15	0.7	1.42	-0.02	-0.63	-0.3	-0.33	duration
S1	Broad	9	5	_03	-0.56	1.42	0.52	0.41	0.68	0.25	-0.02	-2.28	0.26	-0.67	duration
S1	Broad	0	4	_79	-1.64	0.86	1.19	-0.69	0.14	-0.37	1.14	0.36	-1.38	0.41	duration
S1	Broad	1	4	_46	-0.9	0.67	2.0	-0.94	-0.67	0.56	0.44	-1.19	-0.48	0.5	duration
S1	Broad	2	4	_11	0.52	-0.24	2.1	-1.08	-0.42	1.12	0.17	-0.66	-0.58	-0.92	duration
S1	Broad	3	4	_92	-0.35	-1.13	0.64	0.78	-1.2	1.95	-0.26	-0.53	-0.66	0.75	duration
S1	Broad	4	4	_25	0.09	-0.27	2.32	0.3	-0.41	0.72	-0.4	-0.53	-1.49	-0.33	duration
S1	Broad	5	4	_59	-1.26	-0.36	1.15	1.23	0.06	1.43	-1.06	-0.32	-1.06	0.18	duration
S1	Broad	6	4	_12	-0.71	-0.62	1.81	-1.5	-0.22	0.79	0.75	-0.76	-0.36	0.81	duration
S1	Broad	7	4	_70	0.11	-0.47	1.26	-1.16	-0.36	1.64	-1.09	-0.15	-0.83	1.05	duration
S1	Broad	8	4	_54	-0.6	1.39	0.07	0.54	-0.8	1.05	0.46	-0.29	-2.08	0.25	duration
S1	Broad	9	4	_85	-1.41	0.21	1.91	0.09	-0.78	1.33	-0.28	-0.93	-0.11	-0.03	duration
S1	Broad	0	3	_98	-1.06	-0.16	2.11	-0.12	0.64	0.06	-1.38	-0.01	-0.78	0.7	duration
S1	Broad	1	3	_99	0.09	-0.74	2.33	-0.8	-0.8	0.87	-0.91	-0.01	-0.28	0.26	duration
S1	Broad	2	3	_35	-1.04	-0.4	-0.5	-0.3	-0.98	1.97	0.18	-0.39	-0.08	1.54	duration
S1	Broad	3	3	_78	-0.82	-0.25	2.16	0.28	-0.45	1.04	0.42	-0.98	-0.94	-0.45	duration
S1	Broad	4	3	_08	0.98	-1.11	1.25	-0.03	1.02	-0.91	0.41	0.71	-1.06	-1.25	duration
S1	Broad	5	3	_23	0.81	0.64	-1.07	0.87	-1.49	1.62	-0.65	0.37	-0.53	-0.56	duration
S1	Broad	6	3	_86	0.17	-0.35	2.01	-1.08	0.45	0.97	-1.29	-0.37	-0.79	0.27	duration
S1	Broad	7	3	_26	0.17	-1.0	2.16	-0.69	0.85	-1.03	-0.33	-0.6	0.73	-0.26	duration
S1	Broad	8	3	_17	-0.29	-1.52	1.53	1.35	-0.39	0.64	-0.84	-0.29	0.62	-0.84	duration
S1	Broad	9	3	_81	-1.48	-0.42	1.54	0.09	0.23	1.19	-0.99	-0.09	-0.99	0.91	duration
S1	Broad	0	2	_36	-0.77	0.06	1.66	0.37	-0.99	0.77	-0.82	-1.34	-0.13	1.19	duration
S1	Broad	1	2	_52	-0.8	-0.3	2.04	0.68	0.73	-1.0	-0.24	0.66	-0.77	-1.01	duration
S1	Broad	2	2	_84	-0.43	0.35	0.78	-0.53	-1.01	1.82	-0.98	-0.59	1.29	-0.7	duration
S1	Broad	3	2	_83	-0.73	0.77	1.98	-1.02	0.46	0.82	-0.97	-0.97	-0.39	0.06	duration
S1	Broad	4	2	_16	-0.22	-0.99	1.1	-1.14	-0.07	1.92	-0.15	0.29	-1.21	0.47	duration
S1	Broad	5	2	_50	0.79	-1.6	1.7	-0.94	0.51	0.49	-0.72	0.61	-0.81	-0.04	duration
S1	Broad	6	2	_60	-0.84	0.1	0.62	0.17	-0.57	0.93	-0.03	-0.91	1.96	-1.43	duration
S1	Broad	7	2	_72	-1.04	-0.25	1.89	-0.3	-0.92	1.7	0.1	-0.33	-0.43	-0.4	duration
S1	Broad	8	2	_33	-1.2	0.95	-0.28	-1.15	0.24	2.04	0.53	0.09	-0.49	-0.72	duration
S1	Broad	9	2	_28	0.27	-1.01	2.36	-0.49	-0.04	0.83	-0.36	0.03	-0.75	-0.84	duration
S1	Broad	0	1	_48	0.17	-0.96	0.3	-0.38	-1.04	1.93	1.45	-0.81	-0.47	-0.19	duration
S1	Broad	1	1	_30	0.14	-0.61	1.61	0.06	-0.49	1.4	-1.49	0.14	-1.18	0.42	duration
S1	Broad	2	1	_21	-1.54	0.5	1.35	0.41	-1.42	1.41	-0.47	-0.37	0.04	0.08	duration
S1	Broad	3	1	_15	0.3	-0.05	1.1	-0.13	0.01	1.77	-1.76	0.36	-0.67	-0.94	duration
S1	Broad	4	1	_06	0.58	-0.81	1.62	-0.97	0.2	0.46	-0.21	-0.12	-1.77	1.01	duration
S1	Broad	5	1	_61	-1.32	0.86	0.89	0.79	-1.31	1.14	-0.78	0.61	0.16	-1.04	duration
S1	Broad	6	1	_76	-1.49	-0.21	1.16	-1.04	0.46	1.71	-0.58	-0.27	-0.47	0.73	duration
S1	Broad	7	1	_01	-0.24	0.32	1.74	-0.33	0.97	-0.75	-1.39	0.71	0.27	-1.29	duration
S1	Broad	8	1	_49	-0.41	0.74	0.82	-0.59	-1.23	2.24	-0.25	-0.41	-0.66	-0.25	duration
S1	Broad	9	1	_32	-0.81	-0.25	1.72	0.02	-1.39	1.74	-0.23	-0.51	-0.05	-0.23	duration
S1	Corrective	0	10	_04	-0.28	-0.41	1.82	-0.62	-0.38	1.63	-0.82	0.16	-1.23	0.13	duration
S1	Corrective	1	10	_41	-0.56	1.15	-1.52	-0.37	0.27	2.08	-0.61	-0.03	-0.03	-0.38	duration
S1	Corrective	2	10	_80	-0.92	-0.79	1.6	-0.47	-0.52	1.62	0.96	-0.81	-0.19	-0.48	duration
S1	Corrective	3	10	_71	-0.71	-0.75	1.88	-0.27	-1.0	0.99	0.3	-0.29	-1.11	0.97	duration
S1	Corrective	4	10	_47	-1.2	-0.64	1.64	-0.96	0.35	0.77	-0.59	-0.9	0.24	1.28	duration
S1	Corrective	5	10	_45	-0.76	0.43	1.41	-1.99	1.01	-0.13	-0.11	0.14	0.78	-0.79	duration
S1	Corrective	6	10	_18	-0.19	-0.31	1.95	0.0	-1.07	1.24	-0.19	0.49	-1.32	-0.6	duration
S1	Corrective	7	10	_38	-1.02	0.5	1.01	-0.69	-0.66	2.14	-0.71	-0.57	-0.43	0.42	duration
S1	Corrective	8	10	_43	-0.29	-0.75	1.53	-0.71	-0.29	1.61	-0.99	0.85	-1.07	0.12	duration
S1	Corrective	9	10	_40	-0.62	-1.06	2.31	-1.3	0.6	-0.13	0.33	-0.05	0.01	-0.08	duration
S1	Corrective	0	9	_89	-0.25	0.61	1.09	1.16	-0.35	1.43	-1.34	-0.72	-0.48	-1.15	duration
S1	Corrective	1	9	_07	-0.78	0.33	1.12	-1.13	0.86	-0.82	-1.06	1.68	-0.53	0.34	duration
S1	Corrective	2	9	_82	-1.58	-0.17	1.97	0.12	0.52	0.56	-0.66	0.55	-1.12	-0.2	duration
S1	Corrective	3	9	_75	1.42	-0.93	1.77	-0.88	-0.98	0.57	-0.18	-0.37	0.35	-0.78	duration
S1	Corrective	4	9	_87	0.43	0.29	0.08	0.06	-0.53	2.38	-0.48	-1.37	-0.06	-0.81	duration
S1	Corrective	5	9	_31	0.19	-0.76	2.32	-1.12	0.24	-0.12	-0.93	0.78	-0.2	-0.39	duration
S1	Corrective	6	9	_10	-0.47	0.59	2.11	-0.03	-0.48	-1.64	0.22	0.4	0.22	-0.9	duration
S1	Corrective	7	9	_66	0.66	-0.76	0.81	-1.12	-0.37	2.23	-0.94	-0.2	-0.24	-0.08	duration
S1	Corrective	8	9	_94	-0.24	-1.32	1.63	1.44	-0.75	0.54	0.48	-0.55	-1.02	-0.21	duration
S1	Corrective	9	9	_27	-0.65	-0.25	1.11	-0.12	-0.68	2.22	-1.08	0.4	-0.68	-0.28	duration
S1	Corrective	0	8	_67	-0.32	-0.19	1.9	-1.72	0.76	-0.45	-0.53	1.05	-0.3	-0.2	duration
S1	Corrective	1	8	_51	-1.14	0.33	1.27	-1.67	-0.15	1.7	0.2	0.05	-0.47	-0.13	duration
S1	Corrective	2	8	_68	-0.48	-0.71	1.52	-0.23	-0.23	1.9	-1.05	0.44	-0.2	-0.95	duration
S1	Corrective	3	8	_69	0.3	-1.24	0.97	-0.73	0.1	1.97	-0.14	-0.12	0.29	-1.39	duration
S1	Corrective	4	8	_100	-0.44	1.82	-0.34	-1.12	-0.36	0.74	-1.14	0.08	-0.59	1.34	duration
S1	Corrective	5	8	_55	0.58	-1.57	1.67	-0.01	-0.76	1.29	0.47	-0.56	-0.56	-0.56	duration
S1	Corrective	6	8	_42	-1.06	-0.06	2.01	-1.11	0.65	0.81	0.34	-0.17	-1.14	-0.26	duration
S1	Corrective	7	8	_20	-1.63	0.44	2.11	-0.57	-0.24	0.75	-0.07	0.29	-0.75	-0.32	duration
S1	Corrective	8	8	_24	0.68	-0.45	2.49	-0.71	-0.83	-0.02	-0.4	-0.35	0.34	-0.74	duration
S1	Corrective	9	8	_13	-0.48	-0.72	1.73	-0.96	0.0	1.09	0.6	0.57	-0.27	-1.55	duration
S1	Corrective	0	7	_77	-0.91	0.3	-0.51	-1.12	0.03	2.5	-0.03	0.16	-0.55	0.12	duration
S1	Corrective	1	7	_64	0.42	-1.29	2.05	-1.22	0.86	-0.28	-0.24	-0.42	0.53	-0.42	duration
S1	Corrective	2	7	_37	-0.7	0.79	-0.51	-0.18	-0.41	2.55	-0.46	-0.08	-0.16	-0.83	duration
S1	Corrective	3	7	_63	-0.1	-0.21	0.8	0.01	-0.43	0.41	1.9	-1.66	-1.18	0.46	duration
S1	Corrective	4	7	_57	-0.53	-0.84	1.51	1.36	-1.08	1.28	-0.51	-0.23	-0.86	-0.09	duration
S1	Corrective	5	7	_44	0.36	1.6	-0.87	-1.07	1.09	0.78	-1.05	0.01	-1.18	0.33	duration
S1	Corrective	6	7	_09	0.43	-0.38	1.48	-0.55	-0.77	1.6	-0.9	0.72	-1.26	-0.37	duration
S1	Corrective	7	7	_58	0.54	-0.29	0.22	-0.21	-0.6	2.15	0.85	-0.33	-1.07	-1.25	duration
S1	Corrective	8	7	_97	-0.58	0.07	1.91	-1.25	-0.77	1.24	0.27	0.04	-1.11	0.17	duration
S1	Corrective	9	7	_62	-1.08	0.32	1.51	-0.15	-1.17	1.89	-0.32	-0.27	-0.25	-0.49	duration
S1	Corrective	0	6	_65	-0.73	0.24	1.62	-0.08	-0.2	1.58	0.39	-1.31	-0.41	-1.1	duration
S1	Corrective	1	6	_74	-0.39	-0.01	1.82	-0.45	0.08	1.75	-0.42	-1.14	-0.51	-0.72	duration
S1	Corrective	2	6	_05	1.29	-0.31	1.58	-0.04	0.1	0.57	-0.01	-1.46	-0.22	-1.49	duration
S1	Corrective	3	6	_53	1.13	-0.39	0.82	0.63	-0.15	1.56	-1.35	-0.53	-0.36	-1.35	duration
S1	Corrective	4	6	_93	-0.43	0.52	1.47	0.61	0.17	0.77	-0.94	0.63	-1.71	-1.09	duration
S1	Corrective	5	6	_95	0.25	-0.69	1.4	-0.81	1.15	0.3	-0.95	-1.49	-0.28	1.11	duration
S1	Corrective	6	6	_22	0.0	1.03	-1.01	-0.97	0.5	2.17	-0.1	-0.69	-0.69	-0.25	duration
S1	Corrective	7	6	_56	0.66	-0.71	1.44	-0.25	-0.24	1.71	-1.23	-0.01	-1.18	-0.19	duration
S1	Corrective	8	6	_19	-1.24	0.32	0.9	0.07	-0.14	2.18	-0.53	-0.91	0.15	-0.79	duration
S1	Corrective	9	6	_39	-0.12	-0.8	1.36	0.53	-0.68	1.97	-1.04	-0.65	0.04	-0.61	duration
S1	Corrective	0	5	_02	-0.71	1.25	-0.52	-0.57	0.33	1.77	-1.63	0.18	-0.52	0.41	duration
S1	Corrective	1	5	_91	-0.06	0.19	0.26	-0.03	0.59	1.79	-0.13	-1.71	0.55	-1.45	duration
S1	Corrective	2	5	_29	-0.45	0.36	1.69	-0.11	0.46	0.71	-1.88	0.33	-1.19	0.07	duration
S1	Corrective	3	5	_88	0.29	-0.89	2.06	-0.09	1.15	0.14	-0.75	-0.31	-1.35	-0.26	duration
S1	Corrective	4	5	_14	1.41	0.96	-0.31	0.59	-0.49	0.84	-0.52	-1.56	0.43	-1.35	duration
S1	Corrective	5	5	_34	-1.05	0.17	2.04	0.67	-0.08	0.07	-1.67	-0.21	0.49	-0.42	duration
S1	Corrective	6	5	_90	-0.66	0.36	0.81	1.18	-0.07	1.41	-1.57	-1.21	-0.6	0.34	duration
S1	Corrective	7	5	_96	-0.49	-0.51	1.34	-0.4	0.86	1.72	-0.82	-0.55	-1.35	0.2	duration
S1	Corrective	8	5	_73	-0.27	-0.47	1.95	-0.46	0.71	1.37	-0.77	-0.9	-0.24	-0.92	duration
S1	Corrective	9	5	_03	-0.75	0.38	1.93	-0.1	1.1	0.18	0.27	-1.39	-0.73	-0.89	duration
S1	Corrective	0	4	_79	-1.18	1.3	1.08	0.35	0.99	-0.72	0.31	-0.33	-1.71	-0.09	duration
S1	Corrective	1	4	_46	-0.35	0.35	2.28	-0.73	-0.02	0.77	-0.01	-1.28	-0.87	-0.15	duration
S1	Corrective	2	4	_11	-0.5	-0.55	2.59	-0.66	0.07	0.48	0.05	-0.64	-0.05	-0.81	duration
S1	Corrective	3	4	_92	0.17	-0.79	0.16	0.91	-0.7	1.99	-0.16	-0.48	-1.6	0.51	duration
S1	Corrective	4	4	_25	0.91	0.54	1.73	0.66	-0.4	0.44	-0.73	-0.91	-1.45	-0.8	duration
S1	Corrective	5	4	_59	-1.18	0.13	2.03	0.14	0.14	1.17	-1.11	-0.65	-0.65	-0.02	duration
S1	Corrective	6	4	_12	0.03	-0.71	2.53	-0.5	0.04	0.08	-0.09	-1.25	0.29	-0.43	duration
S1	Corrective	7	4	_70	-0.15	-0.67	1.24	-0.48	0.12	2.08	-1.07	-0.4	-1.01	0.34	duration
S1	Corrective	8	4	_54	-0.12	-0.01	-0.35	1.37	-0.46	1.6	0.53	-0.92	-1.75	0.11	duration
S1	Corrective	9	4	_85	-1.29	0.0	1.95	-0.1	-0.56	1.52	-0.29	-0.86	-0.07	-0.29	duration
S1	Corrective	0	3	_98	-0.37	0.67	1.92	0.03	-0.26	-0.49	-1.34	0.38	-1.34	0.81	duration
S1	Corrective	1	3	_99	0.5	-0.32	1.94	-1.36	-0.71	1.38	-0.57	-0.09	-0.3	-0.47	duration
S1	Corrective	2	3	_35	-0.67	0.03	-0.59	-0.48	-1.03	2.51	0.13	-0.21	-0.32	0.65	duration
S1	Corrective	3	3	_78	0.3	-0.39	2.25	-0.12	-0.07	0.98	-0.51	-0.93	-1.22	-0.3	duration
S1	Corrective	4	3	_08	0.18	-0.91	1.12	-0.05	1.03	-1.66	0.5	1.04	0.04	-1.31	duration
S1	Corrective	5	3	_23	0.11	1.1	-0.4	1.12	-1.1	1.51	-0.61	0.36	-1.33	-0.77	duration
S1	Corrective	6	3	_86	-0.62	-0.15	2.12	-1.1	0.23	1.04	-1.13	-0.47	-0.32	0.38	duration
S1	Corrective	7	3	_26	-0.05	-0.79	1.97	-0.99	1.14	-0.04	-0.01	-1.19	0.6	-0.65	duration
S1	Corrective	8	3	_17	0.09	-1.15	2.04	0.41	-0.32	0.62	-0.82	-0.46	0.76	-1.17	duration
S1	Corrective	9	3	_81	-1.16	0.19	1.72	-0.41	-0.01	1.39	-0.65	-0.37	-1.29	0.58	duration
S1	Corrective	0	2	_36	-0.79	0.52	2.1	-0.4	-0.82	0.97	-0.53	-1.13	-0.39	0.46	duration
S1	Corrective	1	2	_52	-0.12	0.74	1.54	-0.53	1.08	-1.46	-0.94	0.77	-1.0	-0.08	duration
S1	Corrective	2	2	_84	-0.08	0.36	0.97	0.28	-1.19	1.7	-1.28	-0.82	0.81	-0.76	duration
S1	Corrective	3	2	_83	-0.34	1.57	0.7	-1.35	0.63	1.33	-0.97	-0.65	-0.74	-0.19	duration
S1	Corrective	4	2	_16	-0.8	0.08	0.39	-1.22	-0.36	1.93	1.21	0.37	-0.7	-0.89	duration
S1	Corrective	5	2	_50	1.05	-0.35	1.37	0.13	0.56	0.14	-1.54	0.79	-1.42	-0.74	duration
S1	Corrective	6	2	_60	-0.52	0.24	1.29	-0.98	-0.75	1.59	0.65	-1.15	0.57	-0.95	duration
S1	Corrective	7	2	_72	-0.96	0.0	1.99	-0.85	-0.3	1.48	0.13	-0.72	0.02	-0.78	duration
S1	Corrective	8	2	_33	-0.72	0.88	0.01	-1.32	0.91	1.46	0.95	-1.15	-0.13	-0.88	duration
S1	Corrective	9	2	_28	0.71	0.57	2.09	-0.47	-0.23	0.62	-0.93	-1.17	-0.26	-0.93	duration
S1	Corrective	0	1	_48	0.22	-0.47	0.37	0.51	-1.0	2.17	0.62	-1.23	-0.45	-0.72	duration
S1	Corrective	1	1	_30	0.3	0.3	1.4	-1.57	-0.22	1.4	-1.22	0.16	-0.88	0.3	duration
S1	Corrective	2	1	_21	-0.47	0.46	1.47	-0.47	-1.51	1.69	-0.95	-0.29	-0.16	0.24	duration
S1	Corrective	3	1	_15	0.39	0.94	0.82	-0.56	-0.84	1.88	0.19	-0.96	-0.76	-1.11	duration
S1	Corrective	4	1	_06	-0.18	0.93	1.27	-1.07	0.12	1.14	-0.11	-0.65	-1.85	0.39	duration
S1	Corrective	5	1	_61	-1.45	0.85	0.32	0.37	-1.27	1.66	0.26	-0.04	0.46	-1.15	duration
S1	Corrective	6	1	_76	-1.03	-0.17	1.65	-0.49	0.47	1.8	-0.86	-0.5	-0.68	-0.19	duration
S1	Corrective	7	1	_01	-0.4	0.82	2.11	-0.88	0.46	-0.6	0.32	-0.85	0.23	-1.21	duration
S1	Corrective	8	1	_49	-0.25	0.64	1.52	-0.98	-0.87	1.81	-0.13	-0.6	-0.91	-0.22	duration
S1	Corrective	9	1	_32	-0.27	-0.27	1.75	0.83	-1.35	1.4	-0.92	-0.5	-0.41	-0.24	duration
S2	Broad	0	10	_04	-0.48	0.1	1.96	-0.65	-0.34	1.6	-0.22	-0.39	-1.22	-0.36	duration
S2	Broad	1	10	_41	-0.23	1.11	-0.45	-0.05	0.21	1.89	-0.76	-0.97	-1.4	0.65	duration
S2	Broad	2	10	_80	-0.86	-0.13	1.15	0.58	-1.21	1.75	0.63	-0.29	-0.44	-1.18	duration
S2	Broad	3	10	_71	-0.44	-0.57	1.89	-0.49	-0.51	1.09	1.07	-0.67	-1.28	-0.09	duration
S2	Broad	4	10	_47	-0.08	-0.35	2.04	-1.16	0.64	0.49	-0.43	-1.29	-0.57	0.72	duration
S2	Broad	5	10	_45	-0.57	0.68	1.51	-1.0	0.1	1.46	-0.29	-1.09	0.37	-1.18	duration
S2	Broad	6	10	_18	-0.98	0.87	1.98	-0.08	0.14	0.92	-0.93	-0.3	-1.14	-0.48	duration
S2	Broad	7	10	_38	-0.29	0.19	1.16	-0.9	-0.19	1.82	0.25	-1.27	-1.22	0.45	duration
S2	Broad	8	10	_43	-0.26	-0.26	0.84	-0.03	-0.65	2.11	-1.18	0.51	-1.27	0.2	duration
S2	Broad	9	10	_40	-1.07	-0.57	2.42	0.29	0.29	-0.6	0.52	-0.9	-0.16	-0.22	duration
S2	Broad	0	9	_89	-0.8	-0.13	-0.18	1.88	0.32	0.12	-1.9	0.64	-0.53	0.59	duration
S2	Broad	1	9	_07	-1.21	0.33	1.04	-0.46	1.26	-1.43	-0.99	0.93	-0.24	0.77	duration
S2	Broad	2	9	_82	-1.68	-0.62	1.35	-0.15	-0.1	-0.2	0.38	1.81	-0.68	-0.11	duration
S2	Broad	3	9	_75	1.36	-0.89	1.62	-1.64	-0.22	0.65	-0.02	-0.61	0.16	-0.4	duration
S2	Broad	4	9	_87	0.13	0.56	0.15	1.16	-0.92	1.84	-0.75	-1.51	-0.42	-0.25	duration
S2	Broad	5	9	_31	0.0	-0.08	2.12	-0.43	0.8	-0.58	-1.03	0.76	-1.27	-0.3	duration
S2	Broad	6	9	_10	-0.68	0.23	2.11	-0.06	0.8	-0.46	-1.76	-0.02	0.13	-0.29	duration
S2	Broad	7	9	_66	0.21	-0.04	1.3	-1.27	-0.34	1.78	-1.12	-0.78	0.61	-0.35	duration
S2	Broad	8	9	_94	-0.51	-0.65	0.72	0.61	1.6	-0.26	0.76	-1.95	0.28	-0.6	duration
S2	Broad	9	9	_27	-0.97	0.21	0.24	-0.21	0.11	2.09	-1.84	0.38	-0.13	0.14	duration
S2	Broad	0	8	_67	-0.81	-0.18	1.66	-1.66	1.13	-0.73	0.31	0.57	-0.66	0.35	duration
S2	Broad	1	8	_51	-1.52	0.87	0.67	-0.72	0.64	1.64	-1.01	-0.9	0.17	0.17	duration
S2	Broad	2	8	_68	-0.34	-1.01	2.02	0.76	0.34	0.53	-1.26	-0.87	0.4	-0.55	duration
S2	Broad	3	8	_69	-0.16	-0.38	0.5	-0.23	-0.27	2.51	-0.38	0.34	-1.02	-0.93	duration
S2	Broad	4	8	_100	0.3	1.64	-0.83	-0.46	-0.31	0.71	-1.54	0.3	-0.98	1.16	duration
S2	Broad	5	8	_55	0.78	-1.53	1.4	0.13	-0.88	1.0	0.4	-1.38	0.38	-0.31	duration
S2	Broad	6	8	_42	-1.01	-0.06	1.27	-1.19	1.85	0.35	0.51	-0.4	-0.93	-0.37	duration
S2	Broad	7	8	_20	-2.17	0.92	1.63	0.43	0.06	0.1	0.13	-0.18	-0.71	-0.21	duration
S2	Broad	8	8	_24	0.05	-0.18	2.17	-0.51	-0.34	-1.36	-1.02	0.85	-0.16	0.5	duration
S2	Broad	9	8	_13	-0.06	0.26	1.68	0.71	0.09	-0.12	-0.19	-1.0	0.66	-2.03	duration
S2	Broad	0	7	_77	-0.94	1.0	-0.75	-1.58	0.3	1.71	0.85	-0.03	0.01	-0.56	duration
S2	Broad	1	7	_64	-0.26	-0.6	2.39	-0.92	0.98	-0.4	-0.26	-0.35	0.22	-0.8	duration
S2	Broad	2	7	_37	-0.16	1.84	-0.72	-0.71	-0.16	1.67	-0.91	-0.96	-0.02	0.13	duration
S2	Broad	3	7	_63	-0.2	-0.28	-0.2	0.18	-1.08	1.03	0.91	-1.89	0.05	1.48	duration
S2	Broad	4	7	_57	0.88	-1.21	1.24	0.62	-0.94	1.48	-0.81	-0.49	-0.9	0.13	duration
S2	Broad	5	7	_44	-0.76	1.91	-0.76	-0.55	1.04	0.29	-0.63	-0.72	-0.85	1.04	duration
S2	Broad	6	7	_09	0.39	-0.66	1.12	-0.57	-0.02	1.9	-0.69	-0.95	-1.18	0.67	duration
S2	Broad	7	7	_58	-0.42	1.55	-0.55	-0.89	0.6	1.81	-1.2	-0.28	-0.34	-0.28	duration
S2	Broad	8	7	_97	-0.15	-0.8	2.1	-1.39	-0.22	0.87	-0.14	-0.2	-0.78	0.72	duration
S2	Broad	9	7	_62	-0.23	0.43	0.88	0.31	-1.44	1.82	-0.99	-1.05	0.58	-0.3	duration
S2	Broad	0	6	_65	-0.92	-0.53	0.98	-1.09	0.9	0.81	0.65	-1.79	0.72	0.27	duration
S2	Broad	1	6	_74	-0.75	-0.43	1.69	-0.52	-0.39	1.89	0.18	-0.64	-0.02	-0.99	duration
S2	Broad	2	6	_05	-0.01	-0.15	2.18	0.74	-0.19	-1.22	0.36	-0.36	0.02	-1.37	duration
S2	Broad	3	6	_53	-0.08	0.01	0.39	0.58	-0.91	2.05	-1.54	0.02	0.45	-0.96	duration
S2	Broad	4	6	_93	-1.07	0.79	1.87	-0.93	0.49	-0.2	-0.48	1.06	-0.95	-0.6	duration
S2	Broad	5	6	_95	0.0	0.24	1.81	-0.52	1.2	-1.0	-1.45	-0.69	-0.2	0.6	duration
S2	Broad	6	6	_22	0.23	1.28	-0.96	-0.64	-0.29	1.74	-1.17	-0.48	-0.63	0.93	duration
S2	Broad	7	6	_56	0.28	-0.45	1.87	0.04	-0.66	1.14	-1.71	-0.34	-0.55	0.38	duration
S2	Broad	8	6	_19	-1.22	0.71	0.69	-0.27	-0.4	2.13	-0.21	-1.31	0.02	-0.14	duration
S2	Broad	9	6	_39	-1.19	-0.21	0.8	1.54	-0.75	1.16	-0.77	-0.9	0.92	-0.6	duration
S2	Broad	0	5	_02	-0.04	0.62	-1.51	0.01	-0.26	2.17	-0.66	-0.38	-0.69	0.73	duration
S2	Broad	1	5	_91	-1.27	0.51	0.45	0.09	-0.11	1.77	0.62	-1.34	0.45	-1.17	duration
S2	Broad	2	5	_29	-0.84	0.97	1.03	-0.48	-0.48	1.09	-1.19	-0.16	-1.23	1.29	duration
S2	Broad	3	5	_88	-0.58	-0.73	2.2	-1.15	0.58	0.11	-0.14	0.2	-1.1	0.61	duration
S2	Broad	4	5	_14	0.42	0.83	-0.6	1.25	-0.56	1.53	-1.02	-1.48	0.19	-0.55	duration
S2	Broad	5	5	_34	-1.14	0.91	2.0	-0.56	-0.61	-0.37	-0.42	0.59	0.64	-1.05	duration
S2	Broad	6	5	_90	0.15	0.2	0.47	0.52	0.37	1.47	-2.02	-1.14	-0.62	0.62	duration
S2	Broad	7	5	_96	-0.53	-0.09	1.43	-1.42	0.25	1.87	-0.34	-0.92	-0.34	0.1	duration
S2	Broad	8	5	_73	-0.53	-0.58	1.62	-0.44	0.29	1.98	-0.69	-0.67	-0.22	-0.77	duration
S2	Broad	9	5	_03	-0.17	0.46	1.24	-0.53	1.4	-1.26	1.09	-1.2	-0.85	-0.18	duration
S2	Broad	0	4	_79	-1.4	1.64	0.22	-0.3	1.28	-0.71	0.34	0.56	-1.23	-0.38	duration
S2	Broad	1	4	_46	-0.05	-0.32	2.42	-0.66	-0.33	0.27	0.42	-1.38	-0.57	0.2	duration
S2	Broad	2	4	_11	0.44	-0.36	2.39	-1.19	0.37	0.35	-0.52	-0.9	-0.38	-0.21	duration
S2	Broad	3	4	_92	0.12	-0.86	-0.57	0.28	-0.55	2.55	-0.05	-0.55	-0.76	0.39	duration
S2	Broad	4	4	_25	0.13	-0.03	2.03	0.03	0.27	1.06	-1.05	-0.27	-0.79	-1.36	duration
S2	Broad	5	4	_59	-1.6	-0.06	1.75	-1.16	-0.19	0.65	0.56	0.69	-0.86	0.23	duration
S2	Broad	6	4	_12	-0.55	-0.5	2.22	-0.49	-0.14	0.02	0.05	-1.64	0.7	0.32	duration
S2	Broad	7	4	_70	-0.58	0.26	1.19	-0.13	-0.47	2.13	-1.12	-0.74	-0.74	0.22	duration
S2	Broad	8	4	_54	-0.41	-0.2	-0.43	2.07	-0.21	0.9	0.62	-1.47	-0.95	0.07	duration
S2	Broad	9	4	_85	-1.15	0.09	1.38	-0.35	-0.66	1.98	-0.09	-0.93	-0.57	0.29	duration
S2	Broad	0	3	_98	1.87	0.19	0.31	-0.73	-0.15	-0.57	-1.09	0.52	-1.4	1.04	duration
S2	Broad	1	3	_99	0.7	-0.74	2.01	-0.76	-0.82	0.84	-1.34	-0.02	-0.23	0.36	duration
S2	Broad	2	3	_35	-0.72	-0.3	-1.27	-0.03	-0.83	2.36	0.69	-0.05	-0.07	0.21	duration
S2	Broad	3	3	_78	0.33	-1.29	2.05	-0.15	0.12	1.11	-0.37	-1.19	-0.41	-0.21	duration
S2	Broad	4	3	_08	1.1	-0.81	0.78	-0.22	0.89	-1.95	0.22	1.1	-0.68	-0.42	duration
S2	Broad	5	3	_23	0.5	0.26	-1.35	0.11	-0.51	2.06	-1.41	0.52	0.06	-0.23	duration
S2	Broad	6	3	_86	0.53	-0.34	2.12	-1.18	-0.03	0.71	-1.29	-0.49	-0.41	0.39	duration
S2	Broad	7	3	_26	-0.03	-0.67	1.49	-0.94	1.47	-0.54	-0.42	-0.8	1.24	-0.8	duration
S2	Broad	8	3	_17	-0.29	-1.11	1.95	0.73	-0.19	0.81	-1.21	-0.46	0.58	-0.8	duration
S2	Broad	9	3	_81	-1.41	0.86	1.01	-0.14	0.51	1.16	-1.4	0.0	-1.16	0.56	duration
S2	Broad	0	2	_36	-0.65	0.63	1.16	-0.08	-1.06	0.78	-0.78	-1.71	1.07	0.64	duration
S2	Broad	1	2	_52	-1.32	-0.3	2.23	0.85	0.61	-0.58	-0.02	-0.57	-0.49	-0.41	duration
S2	Broad	2	2	_84	-0.61	-0.4	1.16	1.0	-0.28	0.84	-1.66	-0.97	1.23	-0.32	duration
S2	Broad	3	2	_83	-0.73	0.72	0.3	-1.77	1.69	0.84	-0.42	-0.97	0.17	0.17	duration
S2	Broad	4	2	_16	-0.15	-0.22	0.04	-0.95	1.16	2.09	-1.2	0.17	-0.92	-0.04	duration
S2	Broad	5	2	_50	0.46	-0.1	1.54	1.09	0.66	-0.7	-0.9	0.3	-1.73	-0.62	duration
S2	Broad	6	2	_60	-1.21	0.92	0.03	0.48	-0.87	0.09	1.22	-1.73	1.1	-0.04	duration
S2	Broad	7	2	_72	-1.05	-0.3	1.89	-0.02	-0.67	1.57	-0.05	-1.12	-0.26	0.0	duration
S2	Broad	8	2	_33	-1.16	2.03	-0.7	-1.15	0.19	0.51	1.03	-0.46	0.07	-0.37	duration
S2	Broad	9	2	_28	-0.23	-0.19	2.5	0.0	-0.6	0.8	-1.03	-0.36	-0.62	-0.27	duration
S2	Broad	0	1	_48	0.83	-0.91	-0.35	-0.45	-0.9	2.08	1.09	-0.75	-0.15	-0.5	duration
S2	Broad	1	1	_30	0.1	-0.86	0.88	0.31	0.91	1.47	-1.86	0.08	-0.96	-0.06	duration
S2	Broad	2	1	_21	-1.29	-0.11	1.66	-0.13	-1.09	1.03	-1.09	0.51	-0.34	0.86	duration
S2	Broad	3	1	_15	-0.55	0.79	0.46	0.12	-0.07	2.31	-0.62	-1.12	-0.56	-0.76	duration
S2	Broad	4	1	_06	-0.69	-0.14	1.38	-0.86	0.44	1.72	-0.75	-0.43	-1.27	0.6	duration
S2	Broad	5	1	_61	-1.57	0.73	0.31	0.98	-1.37	1.28	-0.09	0.02	0.69	-0.97	duration
S2	Broad	6	1	_76	-1.2	-0.82	0.95	-1.01	0.86	1.79	0.64	-0.65	-0.39	-0.18	duration
S2	Broad	7	1	_01	-0.94	0.95	1.85	-0.47	0.47	-0.02	-1.53	0.5	-0.88	0.07	duration
S2	Broad	8	1	_49	-0.86	0.72	0.99	-0.97	-0.49	1.75	0.55	-1.04	-1.0	0.36	duration
S2	Broad	9	1	_32	0.52	-1.41	1.52	0.79	-0.89	1.34	-0.36	-0.36	-0.97	-0.19	duration
S2	Corrective	0	10	_04	-0.29	-0.47	2.18	-0.49	-1.01	1.22	-0.14	-0.12	-1.07	0.17	duration
S2	Corrective	1	10	_41	-0.42	0.28	-1.28	1.02	0.69	1.31	-0.73	-0.83	1.13	-1.17	duration
S2	Corrective	2	10	_80	-1.18	-0.77	1.36	0.1	-0.39	1.9	0.45	-0.69	0.06	-0.83	duration
S2	Corrective	3	10	_71	-0.75	-0.84	1.74	-0.27	-0.69	1.5	0.36	-0.25	-1.23	0.43	duration
S2	Corrective	4	10	_47	-0.53	-1.03	1.54	-1.25	0.82	0.35	-0.09	-1.09	-0.04	1.32	duration
S2	Corrective	5	10	_45	-0.86	0.46	1.07	-0.89	0.49	0.49	-0.93	-1.23	1.78	-0.38	duration
S2	Corrective	6	10	_18	-1.5	0.59	1.92	0.41	0.63	-0.23	-1.12	0.44	-0.57	-0.57	duration
S2	Corrective	7	10	_38	-0.81	0.22	1.02	-1.14	-0.35	1.76	0.11	-1.3	-0.42	0.91	duration
S2	Corrective	8	10	_43	-0.25	-0.6	1.35	-0.54	-0.38	1.77	-0.92	0.19	-1.35	0.71	duration
S2	Corrective	9	10	_40	-1.1	-0.4	2.48	0.06	0.13	-0.92	-0.73	0.1	0.13	0.23	duration
S2	Corrective	0	9	_89	-0.33	-0.55	-0.58	2.09	0.4	0.04	-1.8	0.35	0.56	-0.17	duration
S2	Corrective	1	9	_07	-1.44	0.24	1.02	-0.69	0.68	-0.44	-1.05	1.89	-0.15	-0.07	duration
S2	Corrective	2	9	_82	-1.3	-0.08	1.84	0.46	-0.14	-0.96	-0.3	1.03	-1.12	0.58	duration
S2	Corrective	3	9	_75	-0.15	-1.06	2.12	-1.3	0.03	0.09	-0.05	0.06	1.03	-0.78	duration
S2	Corrective	4	9	_87	0.18	0.58	0.01	0.04	-0.84	1.75	-1.93	0.11	0.81	-0.71	duration
S2	Corrective	5	9	_31	-0.69	-0.39	2.3	-0.56	0.62	-0.76	-0.6	0.79	-0.89	0.16	duration
S2	Corrective	6	9	_10	-0.44	-0.17	2.0	0.14	-0.61	-1.61	-0.9	0.57	0.25	0.77	duration
S2	Corrective	7	9	_66	1.05	-0.13	-0.45	-1.79	0.26	1.27	-0.72	-0.86	1.24	0.14	duration
S2	Corrective	8	9	_94	0.22	0.64	0.13	-0.04	-0.21	-0.21	-0.72	-0.56	2.29	-1.54	duration
S2	Corrective	9	9	_27	-0.01	-0.78	0.97	-1.05	0.12	1.79	-1.58	0.03	0.75	-0.26	duration
S2	Corrective	0	8	_67	-0.24	-0.91	1.69	-0.56	1.13	-1.25	0.82	0.61	-0.97	-0.33	duration
S2	Corrective	1	8	_51	-1.71	1.48	0.19	-0.66	0.04	1.37	0.05	-1.07	-0.27	0.57	duration
S2	Corrective	2	8	_68	-0.81	-0.95	1.39	0.28	0.74	0.68	-1.49	-0.35	1.24	-0.73	duration
S2	Corrective	3	8	_69	-0.23	0.61	0.25	-0.34	-0.46	2.1	0.2	0.46	-1.6	-0.99	duration
S2	Corrective	4	8	_100	0.71	1.12	-1.08	0.99	-1.42	-0.75	-0.91	1.08	-0.38	0.64	duration
S2	Corrective	5	8	_55	0.8	-1.79	0.61	-0.01	-0.84	0.83	1.68	-0.44	-0.52	-0.32	duration
S2	Corrective	6	8	_42	-1.13	-0.79	1.06	-0.88	1.5	-0.16	0.87	1.01	-0.86	-0.63	duration
S2	Corrective	7	8	_20	-1.79	0.78	1.86	0.46	-0.76	-0.27	-0.33	0.72	-0.26	-0.41	duration
S2	Corrective	8	8	_24	0.34	-0.15	1.73	-0.31	-0.86	-0.51	-1.3	1.7	-0.39	-0.24	duration
S2	Corrective	9	8	_13	-0.28	-0.68	1.56	0.8	-0.28	0.32	-0.72	0.86	0.37	-1.95	duration
S2	Corrective	0	7	_77	-1.29	0.37	-0.74	-1.43	0.69	1.87	0.58	-0.45	0.31	0.09	duration
S2	Corrective	1	7	_64	-0.18	-1.16	2.3	-0.2	0.96	-0.7	-0.39	-0.13	0.3	-0.79	duration
S2	Corrective	2	7	_37	-0.55	1.45	-0.62	-0.76	-0.52	2.11	-0.85	-0.42	0.16	-0.01	duration
S2	Corrective	3	7	_63	0.38	-0.34	-0.86	0.7	-0.36	-0.76	2.14	-1.15	-0.53	0.78	duration
S2	Corrective	4	7	_57	-0.05	-1.0	0.79	1.04	-0.87	1.99	-0.71	-0.55	-0.85	0.22	duration
S2	Corrective	5	7	_44	1.05	1.18	-1.14	-0.97	0.29	0.26	-1.09	-0.39	-0.7	1.51	duration
S2	Corrective	6	7	_09	0.3	-0.77	1.13	-0.86	-0.15	1.94	-0.64	-0.59	-1.1	0.75	duration
S2	Corrective	7	7	_58	-0.61	2.01	-1.45	-0.06	0.39	0.84	0.41	-0.79	0.18	-0.91	duration
S2	Corrective	8	7	_97	0.06	-1.08	2.31	-1.23	-0.5	0.05	0.35	-0.63	0.38	0.28	duration
S2	Corrective	9	7	_62	0.02	0.17	1.31	-0.32	-1.42	1.83	-0.2	-0.91	0.4	-0.88	duration
S2	Corrective	0	6	_65	-0.39	-0.6	0.63	-0.74	1.56	0.68	-0.38	-1.91	0.85	0.31	duration
S2	Corrective	1	6	_74	-1.32	-0.1	1.95	-0.25	0.02	1.56	-0.47	-0.52	-0.27	-0.6	duration
S2	Corrective	2	6	_05	0.85	-0.25	1.91	1.05	-0.92	-0.33	0.19	-0.92	-0.36	-1.22	duration
S2	Corrective	3	6	_53	0.95	-0.11	0.85	-0.18	-0.7	1.71	-1.74	0.33	-0.27	-0.84	duration
S2	Corrective	4	6	_93	-0.6	0.24	1.73	-0.02	1.44	0.13	-0.8	0.19	-1.44	-0.87	duration
S2	Corrective	5	6	_95	-0.5	0.14	2.15	-1.07	1.3	-0.72	-0.4	-0.4	-0.66	0.16	duration
S2	Corrective	6	6	_22	-0.08	1.19	-0.83	-1.08	0.63	1.47	-0.88	-0.75	-0.77	1.11	duration
S2	Corrective	7	6	_56	0.29	-0.33	0.78	0.26	-0.35	1.75	-1.9	-0.64	-0.61	0.75	duration
S2	Corrective	8	6	_19	-1.22	0.5	0.4	-0.32	-0.54	2.3	-0.04	-1.19	0.09	0.04	duration
S2	Corrective	9	6	_39	-0.01	-0.36	-0.2	2.15	-0.98	0.99	-0.66	-1.26	-0.16	0.48	duration
S2	Corrective	0	5	_02	-0.45	0.71	-0.68	0.05	-0.22	1.89	-0.99	-0.44	-1.17	1.3	duration
S2	Corrective	1	5	_91	-0.08	-0.06	-0.87	0.05	0.39	1.98	0.4	-1.6	0.74	-0.95	duration
S2	Corrective	2	5	_29	-1.01	1.49	0.35	-0.47	0.61	0.56	-1.78	-0.17	-0.65	1.06	duration
S2	Corrective	3	5	_88	0.92	-0.67	2.13	-0.96	0.5	-0.61	0.07	-0.27	-1.24	0.12	duration
S2	Corrective	4	5	_14	1.21	0.52	-0.81	0.13	0.37	-0.34	-0.16	-1.35	1.69	-1.28	duration
S2	Corrective	5	5	_34	-1.22	0.87	1.92	0.25	-0.44	0.89	-1.04	-0.14	-0.14	-0.94	duration
S2	Corrective	6	5	_90	0.39	0.48	0.77	-0.17	-0.14	1.1	-0.76	-2.21	-0.49	1.03	duration
S2	Corrective	7	5	_96	-0.47	-0.06	1.01	-1.73	1.11	1.42	-0.85	-0.41	-0.59	0.55	duration
S2	Corrective	8	5	_73	-1.11	-0.4	1.93	-0.67	0.92	1.15	-0.15	-0.81	-0.11	-0.75	duration
S2	Corrective	9	5	_03	-0.1	1.08	1.34	-0.97	0.65	-0.03	-0.08	-0.14	-2.12	0.36	duration
S2	Corrective	0	4	_79	-0.92	1.16	0.09	0.23	0.55	-1.32	0.99	0.84	-1.74	0.13	duration
S2	Corrective	1	4	_46	-0.08	-0.32	2.6	-0.38	-0.47	0.31	-0.14	-1.24	-0.28	0.0	duration
S2	Corrective	2	4	_11	0.24	0.07	1.91	-0.94	0.89	0.71	-0.6	-1.55	-0.16	-0.57	duration
S2	Corrective	3	4	_92	-0.63	-0.58	-0.74	1.07	-0.62	2.02	0.62	-0.47	-1.14	0.47	duration
S2	Corrective	4	4	_25	0.37	0.64	2.01	0.52	-0.36	-0.53	-1.46	0.08	-1.27	0.0	duration
S2	Corrective	5	4	_59	-1.2	0.34	1.2	-1.24	-0.6	0.99	0.06	-0.36	-0.75	1.56	duration
S2	Corrective	6	4	_12	-0.9	-0.25	2.08	-1.18	-0.08	0.54	0.49	-1.29	0.11	0.48	duration
S2	Corrective	7	4	_70	0.34	-0.52	0.84	-0.6	-0.29	2.22	-0.47	-0.77	-1.23	0.48	duration
S2	Corrective	8	4	_54	0.15	1.0	-1.44	1.35	-1.35	0.73	0.53	0.23	-1.18	-0.02	duration
S2	Corrective	9	4	_85	-1.38	0.35	1.5	0.41	-0.52	1.7	-0.71	-0.68	-0.68	0.03	duration
S2	Corrective	0	3	_98	0.38	-0.34	0.72	-0.56	0.47	-1.55	0.48	0.79	-1.67	1.28	duration
S2	Corrective	1	3	_99	1.07	-0.48	1.88	-0.5	-0.78	0.57	-1.59	0.04	0.33	-0.53	duration
S2	Corrective	2	3	_35	-0.64	-0.06	-1.51	0.1	-1.0	2.08	0.35	-0.14	-0.08	0.9	duration
S2	Corrective	3	3	_78	-0.03	-1.37	1.81	-0.11	-0.17	1.36	-0.5	-0.85	-0.76	0.64	duration
S2	Corrective	4	3	_08	0.19	-0.96	1.31	0.11	-0.1	-0.92	1.55	0.53	-1.67	-0.03	duration
S2	Corrective	5	3	_23	0.31	0.33	-0.76	0.63	-0.41	2.14	-1.5	0.4	-0.71	-0.43	duration
S2	Corrective	6	3	_86	1.28	-0.35	1.47	-1.48	0.38	-0.01	-1.21	-0.21	-0.71	0.85	duration
S2	Corrective	7	3	_26	0.07	-0.75	1.91	-0.55	1.08	-0.86	-0.78	-0.52	1.1	-0.71	duration
S2	Corrective	8	3	_17	0.69	-1.13	1.86	-0.06	-0.26	0.91	-1.24	-0.65	0.61	-0.74	duration
S2	Corrective	9	3	_81	-1.59	0.56	1.18	0.1	0.38	0.53	-0.9	-0.13	-1.38	1.25	duration
S2	Corrective	0	2	_36	-0.14	0.99	0.72	0.75	-0.68	0.34	-1.4	-1.45	1.41	-0.55	duration
S2	Corrective	1	2	_52	-1.04	-0.29	0.6	1.07	1.68	-1.5	-1.07	0.29	0.06	0.19	duration
S2	Corrective	2	2	_84	-1.01	-0.3	0.54	0.59	0.24	0.57	-1.97	-0.36	1.69	-0.01	duration
S2	Corrective	3	2	_83	-0.85	2.03	0.49	-0.04	-0.73	0.81	-1.4	-0.21	0.55	-0.64	duration
S2	Corrective	4	2	_16	-0.36	0.65	-0.85	-1.09	-0.24	2.16	-0.11	0.63	-1.13	0.34	duration
S2	Corrective	5	2	_50	1.38	0.07	0.33	1.3	0.08	-0.57	-1.87	0.58	-1.03	-0.27	duration
S2	Corrective	6	2	_60	-0.61	0.61	0.66	-0.17	-0.9	1.18	-0.44	-1.4	1.73	-0.66	duration
S2	Corrective	7	2	_72	-1.12	-0.29	1.84	-0.02	-0.4	1.55	-0.7	-1.05	-0.13	0.33	duration
S2	Corrective	8	2	_33	-0.9	1.15	-1.18	-1.34	0.48	0.67	1.21	-0.49	0.97	-0.57	duration
S2	Corrective	9	2	_28	0.21	-0.51	2.48	-0.02	-0.51	0.53	-0.85	0.21	-0.64	-0.9	duration
S2	Corrective	0	1	_48	1.18	-0.9	0.33	-1.08	-0.73	2.01	0.1	-0.35	0.29	-0.86	duration
S2	Corrective	1	1	_30	-0.54	-0.17	0.23	1.33	-0.05	1.33	-1.45	0.1	-1.55	0.77	duration
S2	Corrective	2	1	_21	-1.09	-0.05	1.6	-0.08	-1.4	1.48	-0.88	0.02	-0.14	0.53	duration
S2	Corrective	3	1	_15	1.54	0.83	-0.16	0.41	-0.69	0.94	-1.77	-0.7	0.41	-0.79	duration
S2	Corrective	4	1	_06	-0.18	0.13	1.87	-0.97	0.18	1.54	-0.51	-0.9	-1.01	-0.16	duration
S2	Corrective	5	1	_61	-1.08	-0.17	0.04	1.72	-1.7	1.11	0.19	0.48	0.09	-0.67	duration
S2	Corrective	6	1	_76	-1.33	-0.92	1.46	-0.87	0.29	1.4	1.02	-0.17	-0.51	-0.38	duration
S2	Corrective	7	1	_01	-0.77	0.57	1.97	-1.21	1.06	-0.57	-0.8	-0.59	-0.18	0.52	duration
S2	Corrective	8	1	_49	-0.92	0.9	0.85	-0.79	-0.29	1.72	-0.38	-0.99	-0.99	0.9	duration
S2	Corrective	9	1	_32	0.19	-0.56	0.97	0.9	-1.32	1.84	0.17	-0.97	-0.78	-0.44	duration
S3	Broad	0	10	_04	-0.19	0.42	2.02	-1.04	-0.47	1.24	-1.09	0.06	-0.8	-0.15	duration
S3	Broad	1	10	_41	0.0	0.67	-0.29	0.01	-0.82	2.42	-0.95	0.2	-0.98	-0.26	duration
S3	Broad	2	10	_80	-0.74	-0.29	0.76	-0.05	-0.15	2.13	0.86	-1.34	-0.63	-0.56	duration
S3	Broad	3	10	_71	-0.27	-0.3	1.9	-0.58	-0.56	1.51	0.13	-0.66	-1.35	0.16	duration
S3	Broad	4	10	_47	-0.45	-0.22	2.06	-0.84	0.54	1.35	-0.92	-0.32	-0.69	-0.51	duration
S3	Broad	5	10	_45	-1.14	0.98	1.31	-0.47	-0.32	1.68	-1.06	-0.76	0.15	-0.38	duration
S3	Broad	6	10	_18	-0.47	0.39	1.63	-0.63	-0.81	1.48	-0.65	-0.62	-1.13	0.81	duration
S3	Broad	7	10	_38	-0.46	-0.09	2.21	-0.55	-0.18	1.32	-0.27	-0.74	-1.07	-0.18	duration
S3	Broad	8	10	_43	-0.31	-0.78	1.56	-0.28	-0.29	1.77	-1.0	0.19	-1.19	0.33	duration
S3	Broad	9	10	_40	-0.95	-0.39	2.14	-1.28	1.21	-0.11	-0.24	-0.16	-0.41	0.17	duration
S3	Broad	0	9	_89	-0.73	0.66	0.09	-0.12	0.36	1.8	-2.13	0.19	-0.22	0.09	duration
S3	Broad	1	9	_07	-0.48	0.39	2.28	-0.69	0.61	-0.06	-1.1	-0.49	-0.95	0.48	duration
S3	Broad	2	9	_82	-0.81	-0.22	2.48	-0.04	-0.27	0.37	-0.28	0.17	-1.36	-0.04	duration
S3	Broad	3	9	_75	1.06	-0.78	1.94	-1.04	-0.54	1.11	-0.65	-0.27	-0.58	-0.26	duration
S3	Broad	4	9	_87	-0.4	0.56	0.84	0.8	-1.05	1.69	-1.15	-1.08	-0.69	0.49	duration
S3	Broad	5	9	_31	-0.48	-0.06	2.36	-0.92	0.32	0.4	-1.01	0.47	-0.92	-0.16	duration
S3	Broad	6	9	_10	-0.08	-0.03	2.38	-1.27	0.3	0.49	-0.96	-0.65	0.04	-0.23	duration
S3	Broad	7	9	_66	-0.25	0.51	0.67	-1.54	-0.34	2.19	-0.77	-0.54	-0.17	0.25	duration
S3	Broad	8	9	_94	-0.21	-0.69	1.28	0.6	-0.59	1.8	-0.59	-1.31	-0.77	0.48	duration
S3	Broad	9	9	_27	-1.17	0.02	1.34	-0.73	-0.25	1.92	-0.9	0.21	-0.78	0.34	duration
S3	Broad	0	8	_67	-1.01	-0.13	1.77	-1.11	0.39	-0.65	-0.06	1.27	-1.04	0.57	duration
S3	Broad	1	8	_51	-1.61	0.7	1.5	-0.91	0.09	1.49	-0.61	-0.38	-0.28	0.0	duration
S3	Broad	2	8	_68	-1.25	-0.7	1.82	0.12	0.14	1.6	-0.62	-0.23	-0.75	-0.13	duration
S3	Broad	3	8	_69	0.26	0.18	0.89	-0.84	-0.43	2.27	-0.79	-0.39	-1.13	-0.02	duration
S3	Broad	4	8	_100	0.5	1.61	-0.55	0.15	0.11	-0.22	-1.74	0.43	-1.26	0.98	duration
S3	Broad	5	8	_55	0.52	-1.09	1.49	-0.02	-1.01	1.11	-0.25	-1.58	0.12	0.71	duration
S3	Broad	6	8	_42	-0.98	-0.24	1.71	-1.49	0.42	1.32	-0.32	0.14	-0.84	0.29	duration
S3	Broad	7	8	_20	-1.31	1.31	1.47	0.33	-0.36	0.43	-1.36	-0.27	-0.84	0.6	duration
S3	Broad	8	8	_24	-0.22	-0.02	2.2	-0.81	-1.24	0.81	-1.02	-0.09	0.43	-0.04	duration
S3	Broad	9	8	_13	-0.62	-0.11	2.32	-0.75	-0.31	1.26	-0.27	-0.7	-0.2	-0.62	duration
S3	Broad	0	7	_77	-0.81	0.67	0.29	-1.46	0.45	2.14	-0.68	0.06	-0.68	0.01	duration
S3	Broad	1	7	_64	-0.11	-1.0	1.98	-0.76	-0.42	1.21	-1.12	-0.51	0.49	0.23	duration
S3	Broad	2	7	_37	-1.02	1.33	-0.15	-0.57	0.18	2.05	-1.12	-0.49	0.13	-0.33	duration
S3	Broad	3	7	_63	-0.4	0.13	1.34	-1.29	-0.75	2.01	-0.24	-0.58	-0.53	0.3	duration
S3	Broad	4	7	_57	-0.07	-0.58	1.8	0.46	-1.02	1.25	-1.37	0.06	-0.81	0.27	duration
S3	Broad	5	7	_44	-0.93	1.41	0.13	-0.33	0.26	1.05	-0.81	-0.51	-1.53	1.26	duration
S3	Broad	6	7	_09	0.45	-0.59	1.47	-0.82	0.17	1.74	-0.66	-0.7	-1.27	0.21	duration
S3	Broad	7	7	_58	-0.61	1.43	-0.04	-0.31	-0.15	1.9	-1.21	-0.19	-1.13	0.31	duration
S3	Broad	8	7	_97	-0.32	-0.08	2.11	-1.39	-0.33	1.33	-0.15	-0.15	-0.67	-0.34	duration
S3	Broad	9	7	_62	-0.18	0.99	1.17	0.31	-1.52	1.63	-0.77	-0.46	-0.69	-0.48	duration
S3	Broad	0	6	_65	-0.35	-0.43	1.68	-1.33	0.37	1.44	0.14	-1.33	0.14	-0.33	duration
S3	Broad	1	6	_74	-0.62	-0.58	1.7	-0.46	-0.52	1.97	-0.53	0.01	-0.12	-0.84	duration
S3	Broad	2	6	_05	0.6	0.02	2.53	-0.06	-0.49	-0.35	-0.33	-0.74	-0.06	-1.11	duration
S3	Broad	3	6	_53	0.55	-0.92	0.84	-0.22	-0.69	1.91	-1.35	0.4	0.39	-0.91	duration
S3	Broad	4	6	_93	-1.08	0.92	1.42	0.41	-0.35	0.76	-1.17	0.58	-1.54	0.05	duration
S3	Broad	5	6	_95	-0.55	0.57	2.1	-1.33	0.96	-0.08	-0.2	-1.02	-0.43	-0.02	duration
S3	Broad	6	6	_22	-0.25	1.09	-0.19	-0.58	-0.67	1.99	-1.28	-0.06	-0.83	0.8	duration
S3	Broad	7	6	_56	-0.09	0.04	1.47	-0.4	-0.55	1.99	-1.06	-0.61	-0.94	0.16	duration
S3	Broad	8	6	_19	-1.43	0.91	1.62	-0.14	-0.93	1.33	-0.82	-0.43	-0.16	0.04	duration
S3	Broad	9	6	_39	-0.76	-0.15	1.75	0.15	-0.21	1.65	-1.1	-1.14	-0.04	-0.15	duration
S3	Broad	0	5	_02	-0.7	0.72	-0.03	-0.41	0.05	1.85	-1.59	0.62	-1.08	0.57	duration
S3	Broad	1	5	_91	0.14	0.16	0.47	0.13	-0.93	2.33	-0.99	-0.85	0.33	-0.78	duration
S3	Broad	2	5	_29	-0.83	1.46	0.6	-1.24	0.57	1.18	-1.04	0.04	-1.14	0.4	duration
S3	Broad	3	5	_88	-0.17	-0.59	2.0	-1.71	0.31	0.41	0.29	-0.07	-1.01	0.53	duration
S3	Broad	4	5	_14	0.74	-0.5	-0.15	-0.34	0.29	2.38	-0.96	-0.97	0.16	-0.65	duration
S3	Broad	5	5	_34	-0.96	0.46	2.02	-0.23	-0.97	0.85	-1.32	0.29	0.27	-0.4	duration
S3	Broad	6	5	_90	0.28	0.13	1.68	-0.61	-0.22	1.45	-1.23	-1.37	-0.35	0.24	duration
S3	Broad	7	5	_96	0.06	0.32	1.31	-1.38	-0.09	1.52	-1.23	0.4	-1.1	0.19	duration
S3	Broad	8	5	_73	-0.46	-0.41	2.0	-0.86	0.16	1.5	-1.01	-0.58	-0.49	0.15	duration
S3	Broad	9	5	_03	-0.45	-0.19	1.92	-0.56	-0.95	1.28	-0.21	-0.79	-0.9	0.85	duration
S3	Broad	0	4	_79	-1.22	0.49	1.51	-0.24	0.3	0.31	0.35	0.49	-2.1	0.1	duration
S3	Broad	1	4	_46	-0.02	-0.17	2.28	-1.06	-0.14	0.87	0.02	-1.32	-0.33	-0.12	duration
S3	Broad	2	4	_11	0.06	-0.56	1.86	-1.27	0.06	1.52	-0.35	-1.03	-0.35	0.06	duration
S3	Broad	3	4	_92	-0.78	-0.25	0.17	0.08	-0.81	2.48	-0.55	-0.39	-0.69	0.73	duration
S3	Broad	4	4	_25	0.52	-0.69	1.39	-0.74	-0.55	1.87	-1.08	0.12	-0.87	0.02	duration
S3	Broad	5	4	_59	-0.79	0.13	1.18	-1.23	0.53	1.65	-0.08	-0.77	-1.22	0.6	duration
S3	Broad	6	4	_12	-1.42	0.14	1.82	-0.82	0.06	1.33	-0.42	-0.84	0.47	-0.32	duration
S3	Broad	7	4	_70	-0.09	-0.26	1.34	-0.93	0.03	2.04	-1.12	-0.17	-0.9	0.05	duration
S3	Broad	8	4	_54	-0.8	0.59	0.05	0.64	-0.22	1.69	0.5	-0.78	-1.93	0.27	duration
S3	Broad	9	4	_85	-1.3	-0.14	1.94	-0.05	-0.26	1.57	-0.72	-0.31	-0.61	-0.12	duration
S3	Broad	0	3	_98	-0.25	-0.82	2.03	-0.31	0.92	-0.27	-1.54	0.12	-0.55	0.67	duration
S3	Broad	1	3	_99	0.22	-0.18	1.8	-0.63	-0.6	1.5	-1.53	-0.55	-0.02	0.0	duration
S3	Broad	2	3	_35	-0.78	0.05	0.09	0.01	-0.91	2.61	-0.46	-0.19	-0.65	0.22	duration
S3	Broad	3	3	_78	-0.93	0.38	1.32	-0.28	0.24	1.64	-0.75	-1.35	-0.84	0.57	duration
S3	Broad	4	3	_08	0.53	-0.73	1.5	-1.21	-0.32	0.49	-1.01	1.63	-0.28	-0.59	duration
S3	Broad	5	3	_23	0.19	0.6	-0.26	0.86	-0.81	2.02	-1.2	0.19	-0.41	-1.18	duration
S3	Broad	6	3	_86	0.11	-0.01	2.09	-0.91	0.51	0.59	-1.47	-0.87	-0.39	0.35	duration
S3	Broad	7	3	_26	-0.38	-0.8	2.17	-0.98	1.28	-0.07	-0.38	-0.36	0.25	-0.73	duration
S3	Broad	8	3	_17	-0.06	-1.0	2.04	-0.53	-0.24	1.19	-1.15	-0.21	0.58	-0.61	duration
S3	Broad	9	3	_81	-0.7	-0.07	1.37	0.09	0.28	1.38	-1.36	-0.61	-1.27	0.9	duration
S3	Broad	0	2	_36	-1.06	1.2	1.35	0.17	-1.5	1.1	-0.63	-0.54	-0.51	0.42	duration
S3	Broad	1	2	_52	-1.09	-0.85	1.79	0.29	0.73	-0.05	-1.21	0.98	-0.87	0.29	duration
S3	Broad	2	2	_84	-0.4	-0.55	1.67	-0.53	0.11	1.73	-1.37	-0.73	0.17	-0.11	duration
S3	Broad	3	2	_83	-0.87	0.05	1.93	-0.9	0.13	1.28	-0.71	-0.69	-0.83	0.61	duration
S3	Broad	4	2	_16	-1.04	0.42	1.11	-1.15	-0.23	2.09	-0.38	0.12	-0.76	-0.2	duration
S3	Broad	5	2	_50	-0.41	0.02	1.8	0.14	0.45	-0.21	-2.05	0.59	-0.77	0.43	duration
S3	Broad	6	2	_60	-0.68	0.2	0.92	-0.85	-1.4	1.99	0.11	-0.67	-0.28	0.68	duration
S3	Broad	7	2	_72	-0.48	0.07	1.61	-0.85	-0.32	1.98	-0.47	-0.74	-0.81	0.02	duration
S3	Broad	8	2	_33	-1.56	0.56	0.71	-1.33	0.53	1.36	-0.96	-0.18	-0.06	0.94	duration
S3	Broad	9	2	_28	-0.31	-0.39	1.93	-0.98	0.81	1.12	-0.79	-1.23	0.0	-0.15	duration
S3	Broad	0	1	_48	0.06	-0.29	0.54	-1.18	-0.3	2.11	0.81	-1.34	-0.47	0.07	duration
S3	Broad	1	1	_30	-0.71	0.66	1.66	-0.9	-0.29	1.52	-1.42	-0.12	-0.19	-0.21	duration
S3	Broad	2	1	_21	-0.88	-0.12	1.81	-0.28	-0.83	1.51	-1.14	-0.27	-0.4	0.6	duration
S3	Broad	3	1	_15	-0.88	0.39	1.86	-0.64	-0.23	1.59	-1.03	-0.4	-0.63	-0.05	duration
S3	Broad	4	1	_06	-0.49	-0.14	1.91	-1.24	0.66	1.32	-0.87	-0.66	-0.43	-0.04	duration
S3	Broad	5	1	_61	-1.33	0.29	-0.2	0.32	-1.17	2.25	-0.41	0.52	0.06	-0.33	duration
S3	Broad	6	1	_76	0.0	-0.46	2.07	-0.93	0.08	1.38	-1.02	-0.41	-0.73	0.03	duration
S3	Broad	7	1	_01	-0.59	-0.25	2.28	-1.38	0.41	0.41	-0.89	0.07	-0.43	0.37	duration
S3	Broad	8	1	_49	-0.83	1.14	1.35	-0.56	0.04	1.62	-0.66	-0.66	-1.12	-0.31	duration
S3	Broad	9	1	_32	-0.46	-0.48	1.97	-0.01	-0.78	1.54	-1.1	0.0	-0.69	0.01	duration
S3	Corrective	0	10	_04	-0.12	0.17	1.8	-0.7	-0.93	1.32	-0.45	0.23	-1.52	0.2	duration
S3	Corrective	1	10	_41	-0.16	0.76	-0.23	-0.53	-0.77	2.48	-0.44	-0.71	0.33	-0.72	duration
S3	Corrective	2	10	_80	-1.33	-0.36	0.8	0.2	-0.68	2.29	-0.26	-0.8	0.01	0.11	duration
S3	Corrective	3	10	_71	-0.76	-0.87	1.58	-0.53	0.13	1.53	-0.14	-0.39	-1.32	0.79	duration
S3	Corrective	4	10	_47	-0.95	-0.33	1.57	-1.22	0.71	1.2	-1.15	-0.62	0.59	0.19	duration
S3	Corrective	5	10	_45	-0.84	0.39	1.57	-1.8	0.28	0.97	-1.14	0.1	0.31	0.16	duration
S3	Corrective	6	10	_18	-0.72	-0.01	2.25	-0.32	-0.71	1.12	-0.88	-0.54	-0.57	0.38	duration
S3	Corrective	7	10	_38	-0.94	0.7	1.25	-0.8	-0.81	1.8	-0.5	-0.91	-0.36	0.57	duration
S3	Corrective	8	10	_43	-0.2	-0.54	1.64	0.03	-0.2	1.28	-1.84	0.38	-0.84	0.28	duration
S3	Corrective	9	10	_40	-1.34	-0.34	2.45	-0.89	-0.09	0.04	-0.22	-0.04	-0.05	0.48	duration
S3	Corrective	0	9	_89	-1.48	0.37	0.72	-0.22	0.32	2.2	-0.65	-0.56	-0.06	-0.65	duration
S3	Corrective	1	9	_07	-0.34	0.1	1.93	-1.15	0.66	-0.16	-1.06	0.8	-1.2	0.42	duration
S3	Corrective	2	9	_82	-1.59	-0.55	2.05	-0.3	-0.15	0.82	-0.25	0.63	-0.83	0.18	duration
S3	Corrective	3	9	_75	0.34	-1.15	2.09	-0.48	-0.9	1.06	-0.99	0.02	0.17	-0.17	duration
S3	Corrective	4	9	_87	-0.51	0.48	1.02	-0.62	-0.04	2.07	-1.58	-0.05	-0.48	-0.28	duration
S3	Corrective	5	9	_31	-0.04	-0.04	2.26	-0.99	0.32	-0.31	-1.4	0.72	-0.47	-0.06	duration
S3	Corrective	6	9	_10	-1.53	0.78	1.79	-1.12	0.39	0.78	-0.74	0.01	-0.51	0.16	duration
S3	Corrective	7	9	_66	0.01	0.07	1.27	-0.99	-1.11	1.93	-0.93	-0.67	0.36	0.05	duration
S3	Corrective	8	9	_94	-0.25	-0.8	1.3	0.12	-0.92	2.04	-0.58	-1.07	-0.11	0.27	duration
S3	Corrective	9	9	_27	-0.59	-0.51	1.21	-0.43	-0.04	1.76	-1.88	0.18	0.17	0.13	duration
S3	Corrective	0	8	_67	-1.09	-0.21	2.12	-1.28	0.42	-0.47	-0.09	0.08	-0.49	1.01	duration
S3	Corrective	1	8	_51	-1.33	0.41	1.28	-1.44	-0.14	1.74	0.0	-0.36	0.17	-0.33	duration
S3	Corrective	2	8	_68	-0.83	-0.58	1.24	-0.36	0.46	1.81	-1.1	0.77	-0.71	-0.71	duration
S3	Corrective	3	8	_69	-0.29	-0.12	1.08	-1.09	-0.03	2.21	-0.62	0.35	-0.66	-0.85	duration
S3	Corrective	4	8	_100	-0.75	0.96	-0.34	-0.67	-0.04	1.42	-1.34	0.88	-1.15	1.03	duration
S3	Corrective	5	8	_55	0.34	-1.49	1.78	-0.65	-1.46	0.64	0.56	0.42	-0.2	0.05	duration
S3	Corrective	6	8	_42	-1.1	-0.74	1.89	-1.41	0.46	0.86	0.35	-0.23	-0.56	0.47	duration
S3	Corrective	7	8	_20	-2.03	0.48	1.26	-0.15	0.04	1.09	-0.87	0.88	-0.51	-0.2	duration
S3	Corrective	8	8	_24	0.76	-0.59	2.19	-0.94	-0.71	-0.41	-0.91	0.85	-0.41	0.17	duration
S3	Corrective	9	8	_13	-0.34	-0.47	2.32	-0.94	-0.24	1.22	-0.42	-0.27	-0.75	-0.1	duration
S3	Corrective	0	7	_77	-0.93	0.09	0.16	-1.33	0.4	2.18	0.39	-0.35	-1.0	0.39	duration
S3	Corrective	1	7	_64	-1.05	-0.66	1.72	-1.18	0.72	-0.02	-0.83	1.36	-0.16	0.1	duration
S3	Corrective	2	7	_37	-0.87	1.12	0.15	-1.19	-0.36	2.16	-0.56	-0.33	-0.46	0.34	duration
S3	Corrective	3	7	_63	0.72	0.27	1.01	-0.8	-1.32	1.38	0.49	-1.06	-1.2	0.52	duration
S3	Corrective	4	7	_57	-0.31	-0.55	2.1	0.11	-0.23	1.44	-1.04	-0.29	-0.85	-0.38	duration
S3	Corrective	5	7	_44	-0.77	1.69	0.11	-0.63	0.43	1.12	-1.13	-0.16	-1.38	0.72	duration
S3	Corrective	6	7	_09	0.28	-0.01	0.53	-0.61	-0.71	2.44	-0.68	-0.54	-1.0	0.3	duration
S3	Corrective	7	7	_58	-1.2	2.0	-0.22	-0.68	0.12	1.48	-0.54	-0.3	0.02	-0.68	duration
S3	Corrective	8	7	_97	-1.04	0.23	1.88	-1.11	0.11	1.44	-0.28	0.08	-0.85	-0.46	duration
S3	Corrective	9	7	_62	-0.99	0.79	1.32	0.13	-1.19	1.81	-0.63	-0.56	-0.26	-0.42	duration
S3	Corrective	0	6	_65	-0.85	0.04	1.83	-1.16	0.36	1.52	-0.3	-0.96	-0.31	-0.17	duration
S3	Corrective	1	6	_74	-0.67	-0.31	1.54	-1.02	0.24	2.02	-0.32	-0.47	-0.33	-0.69	duration
S3	Corrective	2	6	_05	0.84	-0.96	2.34	-0.53	-0.19	0.43	-0.06	-1.0	-0.35	-0.51	duration
S3	Corrective	3	6	_53	0.21	-0.38	1.59	-0.15	-0.46	1.56	-1.73	0.06	0.07	-0.77	duration
S3	Corrective	4	6	_93	-0.38	0.69	1.73	-1.14	0.49	0.9	-0.88	0.51	-1.23	-0.69	duration
S3	Corrective	5	6	_95	-0.63	0.06	2.25	-0.89	0.96	0.33	-1.1	-0.64	-0.29	-0.04	duration
S3	Corrective	6	6	_22	-0.98	1.85	-0.07	-0.79	-0.05	1.3	-1.3	0.32	-0.62	0.33	duration
S3	Corrective	7	6	_56	0.39	-0.55	1.09	0.29	-0.56	1.77	-1.3	-0.92	-0.9	0.69	duration
S3	Corrective	8	6	_19	-1.04	0.36	1.05	-0.56	-0.62	2.21	-0.35	-0.8	-0.53	0.27	duration
S3	Corrective	9	6	_39	-1.17	-0.52	1.98	0.28	-0.32	1.04	-1.03	-0.94	0.24	0.44	duration
S3	Corrective	0	5	_02	-0.55	0.95	-0.44	-0.15	0.17	1.63	-1.86	0.93	-0.76	0.09	duration
S3	Corrective	1	5	_91	-1.07	0.38	-0.09	0.13	0.18	2.29	-0.48	-1.28	0.48	-0.54	duration
S3	Corrective	2	5	_29	-0.79	0.23	0.93	-0.32	0.12	1.84	-1.52	-0.05	-1.1	0.66	duration
S3	Corrective	3	5	_88	-0.14	-0.61	2.29	-1.11	0.29	0.44	-0.36	0.01	-1.24	0.42	duration
S3	Corrective	4	5	_14	0.19	0.71	-0.19	-0.08	0.15	1.79	-0.93	-1.68	0.89	-0.84	duration
S3	Corrective	5	5	_34	-0.98	0.59	2.36	-0.16	-0.06	0.11	-1.23	-0.27	0.29	-0.66	duration
S3	Corrective	6	5	_90	-0.09	-0.69	1.6	0.19	-0.46	1.8	-1.18	-0.86	-0.55	0.24	duration
S3	Corrective	7	5	_96	0.08	-0.42	1.4	-0.93	0.22	1.84	-1.32	-0.73	-0.44	0.3	duration
S3	Corrective	8	5	_73	-1.22	0.47	1.85	-0.3	0.08	1.51	-0.74	-0.36	-0.54	-0.74	duration
S3	Corrective	9	5	_03	-1.3	0.56	1.83	-0.45	0.8	0.18	0.17	-1.01	-1.23	0.45	duration
S3	Corrective	0	4	_79	-0.91	0.52	0.96	-0.49	1.58	-0.12	-0.01	0.09	-2.02	0.4	duration
S3	Corrective	1	4	_46	0.19	-0.24	2.35	-0.91	0.22	0.43	-0.69	-1.28	-0.37	0.3	duration
S3	Corrective	2	4	_11	0.14	-0.17	1.92	-1.47	1.21	0.21	-0.97	-0.29	-0.72	0.15	duration
S3	Corrective	3	4	_92	-0.82	0.02	0.5	1.18	-0.54	1.88	-0.62	-0.66	-1.36	0.43	duration
S3	Corrective	4	4	_25	-0.05	-0.11	2.12	-0.62	-0.42	1.23	-0.76	-0.97	-0.84	0.42	duration
S3	Corrective	5	4	_59	-0.32	-0.27	1.86	-0.69	0.18	1.55	-0.51	-0.51	-1.39	0.11	duration
S3	Corrective	6	4	_12	-0.95	-0.24	2.24	-0.77	-0.47	0.94	0.33	-0.93	-0.5	0.36	duration
S3	Corrective	7	4	_70	0.06	-0.13	1.88	-0.5	-0.26	1.19	-1.17	-1.07	-0.77	0.76	duration
S3	Corrective	8	4	_54	-1.17	0.55	-0.6	0.55	-0.24	2.12	0.1	-0.32	-1.37	0.37	duration
S3	Corrective	9	4	_85	-0.95	-0.29	1.84	0.28	-0.4	1.6	-0.97	-0.8	-0.46	0.15	duration
S3	Corrective	0	3	_98	-0.66	0.08	1.33	-1.13	0.37	1.27	-1.05	-0.26	-1.11	1.17	duration
S3	Corrective	1	3	_99	0.32	0.43	1.77	-0.68	-0.96	1.34	-1.32	-0.81	-0.07	-0.04	duration
S3	Corrective	2	3	_35	-0.35	0.19	0.03	-0.9	0.1	2.41	-0.76	-0.5	-0.94	0.72	duration
S3	Corrective	3	3	_78	-0.03	-0.69	2.16	0.13	-0.42	1.1	-0.64	-1.26	-0.6	0.25	duration
S3	Corrective	4	3	_08	0.43	-1.02	1.37	-1.28	1.24	-0.1	-0.01	1.08	-0.66	-1.05	duration
S3	Corrective	5	3	_23	0.11	0.66	0.01	0.08	-1.18	2.23	-1.27	-0.04	-0.72	0.13	duration
S3	Corrective	6	3	_86	-0.23	-0.38	1.88	-0.38	0.06	1.44	-1.36	-0.51	-0.9	0.37	duration
S3	Corrective	7	3	_26	0.25	-0.78	2.46	-0.82	0.76	-0.33	-0.66	-0.56	0.1	-0.4	duration
S3	Corrective	8	3	_17	-0.36	-0.94	2.08	-0.33	0.14	1.19	-1.37	-0.22	0.2	-0.39	duration
S3	Corrective	9	3	_81	-0.84	0.42	1.54	0.16	-0.16	1.25	-1.43	0.2	-1.41	0.27	duration
S3	Corrective	0	2	_36	-0.46	1.37	0.96	-1.3	-0.37	1.15	-1.21	-0.99	0.3	0.56	duration
S3	Corrective	1	2	_52	-0.04	-0.77	2.01	-0.31	0.89	-0.22	-1.45	0.68	-0.92	0.13	duration
S3	Corrective	2	2	_84	-1.25	0.49	1.23	-0.53	0.38	1.66	-1.13	-1.06	0.33	-0.13	duration
S3	Corrective	3	2	_83	-0.85	0.59	1.04	-1.19	0.33	1.77	-0.91	-0.79	-0.61	0.62	duration
S3	Corrective	4	2	_16	-0.9	0.38	1.47	-1.13	-0.15	1.57	-0.23	0.7	-1.11	-0.58	duration
S3	Corrective	5	2	_50	0.68	-0.24	2.01	0.22	0.49	-0.51	-1.76	0.28	-0.69	-0.48	duration
S3	Corrective	6	2	_60	-0.44	0.15	2.0	-0.64	-0.02	1.2	-0.5	-1.63	-0.02	-0.12	duration
S3	Corrective	7	2	_72	-0.76	0.17	1.79	-1.03	-0.24	1.71	-0.53	-0.34	-0.87	0.1	duration
S3	Corrective	8	2	_33	-1.88	1.36	1.28	-0.43	-0.15	0.92	-0.38	-0.35	-0.72	0.34	duration
S3	Corrective	9	2	_28	-0.43	-0.08	2.35	-0.79	0.36	0.86	-0.97	-0.84	-0.11	-0.35	duration
S3	Corrective	0	1	_48	0.53	-0.61	0.56	-1.44	0.03	1.74	0.63	-1.26	-0.78	0.58	duration
S3	Corrective	1	1	_30	0.55	0.24	1.45	-0.93	-0.18	1.49	-1.63	0.05	-0.84	-0.21	duration
S3	Corrective	2	1	_21	-0.52	0.26	1.76	-0.69	-1.31	1.52	-0.5	-0.43	-0.62	0.51	duration
S3	Corrective	3	1	_15	0.19	0.67	1.75	-0.98	-0.05	1.34	-1.29	-0.82	-0.55	-0.27	duration
S3	Corrective	4	1	_06	-0.42	-0.18	1.98	-1.25	0.06	1.54	-0.48	-0.27	-0.78	-0.2	duration
S3	Corrective	5	1	_61	-0.92	0.77	0.63	0.12	-1.6	1.94	-0.39	0.22	0.02	-0.79	duration
S3	Corrective	6	1	_76	-0.14	-0.52	1.77	-1.29	0.16	1.74	-0.68	-0.26	-0.47	-0.31	duration
S3	Corrective	7	1	_01	-0.43	-0.49	2.16	-1.48	0.48	0.36	-0.68	0.04	-0.65	0.69	duration
S3	Corrective	8	1	_49	-0.3	0.78	1.17	-0.93	-1.01	1.93	-0.02	-0.8	-0.81	0.0	duration
S3	Corrective	9	1	_32	0.67	-0.83	1.44	-0.2	-0.64	1.69	-1.08	-0.25	-1.08	0.27	duration
S4	Broad	0	10	_04	0.34	-0.05	2.11	-1.14	-0.71	1.3	-0.25	-0.5	-0.59	-0.52	duration
S4	Broad	1	10	_41	-0.63	-0.61	1.89	-0.54	-1.43	1.07	-0.22	0.18	-0.59	0.87	duration
S4	Broad	2	10	_80	-1.02	0.08	0.75	0.39	0.58	1.5	0.71	-0.91	-1.8	-0.28	duration
S4	Broad	3	10	_71	-1.38	0.08	0.22	-0.55	-0.33	0.62	0.43	-1.44	0.39	1.96	duration
S4	Broad	4	10	_47	-0.86	-0.48	0.87	1.54	-0.19	1.7	-0.26	-0.98	-0.48	-0.86	duration
S4	Broad	5	10	_45	-1.49	-1.16	0.34	0.76	-0.78	1.2	1.14	-0.64	-0.34	0.95	duration
S4	Broad	6	10	_18	-0.49	-0.13	1.64	-0.57	-0.71	1.68	0.69	-1.16	-0.72	-0.25	duration
S4	Broad	7	10	_38	-0.98	-0.58	0.63	-0.43	-0.98	0.9	1.67	-0.12	-1.18	1.07	duration
S4	Broad	8	10	_43	-0.22	-0.43	1.45	-0.27	0.6	1.78	-0.02	-1.18	-0.5	-1.2	duration
S4	Broad	9	10	_40	-0.32	-1.0	0.58	-1.37	0.24	-0.1	1.31	-0.92	-0.15	1.73	duration
S4	Broad	0	9	_89	-1.11	0.37	1.17	-0.61	0.58	1.77	-0.7	-1.06	0.41	-0.81	duration
S4	Broad	1	9	_07	-1.3	0.41	0.72	-1.21	0.74	0.74	-0.55	-1.29	1.41	0.32	duration
S4	Broad	2	9	_82	0.33	0.01	2.44	-0.35	-0.49	0.73	-0.37	-0.52	-1.01	-0.77	duration
S4	Broad	3	9	_75	-0.12	0.7	2.37	-0.5	-0.75	-0.27	-0.23	0.58	-0.91	-0.87	duration
S4	Broad	4	9	_87	-0.21	-0.25	1.83	-0.12	-0.44	1.7	-0.22	-1.23	-0.92	-0.14	duration
S4	Broad	5	9	_31	-0.48	0.26	1.07	-0.89	-0.72	2.27	-0.02	-0.8	-0.66	-0.02	duration
S4	Broad	6	9	_10	-0.22	-0.4	1.83	-0.26	-0.53	1.75	-0.51	-0.21	-1.3	-0.16	duration
S4	Broad	7	9	_66	-0.56	-0.79	1.28	-0.11	-0.67	1.25	-0.7	0.87	-1.5	0.94	duration
S4	Broad	8	9	_94	-0.62	-0.97	2.51	-0.25	-0.17	0.6	0.12	-0.93	-0.17	-0.1	duration
S4	Broad	9	9	_27	-0.4	-0.27	2.18	-0.94	-0.99	-0.97	0.03	0.14	0.12	1.09	duration
S4	Broad	0	8	_67	-0.29	0.74	0.43	1.44	-0.07	1.16	-1.83	-0.57	0.04	-1.04	duration
S4	Broad	1	8	_51	-0.7	-0.67	0.29	-0.34	-1.22	0.83	-0.62	2.1	-0.48	0.81	duration
S4	Broad	2	8	_68	-1.22	0.42	2.17	-0.06	-0.04	0.57	-1.14	0.29	-0.94	-0.05	duration
S4	Broad	3	8	_69	-1.06	-1.17	1.37	-0.37	0.13	-0.19	1.16	-0.43	-0.89	1.45	duration
S4	Broad	4	8	_100	-1.32	-0.61	1.23	1.31	0.54	1.22	-0.47	-0.08	-1.05	-0.75	duration
S4	Broad	5	8	_55	-0.4	-1.41	0.89	0.55	-1.51	-0.44	0.83	0.06	-0.17	1.6	duration
S4	Broad	6	8	_42	1.45	-1.13	1.92	-0.22	0.22	0.24	-0.35	-1.02	-0.43	-0.67	duration
S4	Broad	7	8	_20	0.96	-1.09	1.56	-1.58	-0.98	-0.12	0.44	-0.18	0.88	0.11	duration
S4	Broad	8	8	_24	1.04	0.18	0.38	0.46	-0.5	2.0	-0.93	-1.05	-0.91	-0.68	duration
S4	Broad	9	8	_13	0.97	-0.65	-0.4	0.3	-1.92	1.81	0.18	0.05	-0.55	0.22	duration
S4	Broad	0	7	_77	-0.39	-0.36	2.42	-0.83	0.38	0.57	0.16	-0.11	-0.89	-0.95	duration
S4	Broad	1	7	_64	-0.43	-0.89	2.56	-0.69	-0.01	0.53	-0.37	0.27	-0.54	-0.43	duration
S4	Broad	2	7	_37	0.84	-0.39	2.09	0.37	0.52	-0.1	-0.9	-1.34	-0.83	-0.28	duration
S4	Broad	3	7	_63	0.5	-0.55	1.55	0.62	-0.79	0.04	0.16	-0.88	-1.74	1.1	duration
S4	Broad	4	7	_57	0.28	-0.6	1.72	-0.54	-0.11	1.64	-0.58	-1.47	-0.01	-0.33	duration
S4	Broad	5	7	_44	1.56	0.6	0.69	-1.58	-0.91	1.23	-0.02	-0.73	-0.35	-0.49	duration
S4	Broad	6	7	_09	0.08	-0.33	0.76	0.46	0.39	2.04	-0.88	-1.55	-0.22	-0.75	duration
S4	Broad	7	7	_58	-0.15	-0.3	-0.35	0.18	-0.89	1.82	1.62	-1.36	-0.25	-0.31	duration
S4	Broad	8	7	_97	-0.77	-0.2	0.73	0.25	-0.57	2.52	-0.61	-0.17	-0.63	-0.55	duration
S4	Broad	9	7	_62	-1.41	-1.44	0.9	-0.22	-0.9	1.3	-0.18	0.78	0.22	0.95	duration
S4	Broad	0	6	_65	-0.02	-0.37	2.53	-1.33	0.31	0.24	-0.26	-0.16	-0.56	-0.36	duration
S4	Broad	1	6	_74	-0.57	-0.59	1.88	-1.62	-0.05	-0.31	1.36	0.06	-0.39	0.24	duration
S4	Broad	2	6	_05	-1.85	0.14	1.01	-0.18	-0.59	1.94	0.11	0.11	-0.1	-0.59	duration
S4	Broad	3	6	_53	-1.77	-0.79	0.4	0.48	-0.42	1.93	0.64	0.22	0.03	-0.7	duration
S4	Broad	4	6	_93	-0.07	-0.62	1.48	1.04	-0.16	1.35	-0.41	-1.32	-0.04	-1.25	duration
S4	Broad	5	6	_95	-0.13	-0.32	2.26	0.16	-0.85	0.76	0.07	-0.15	-0.26	-1.54	duration
S4	Broad	6	6	_22	0.22	-0.36	1.69	-0.34	-0.14	1.86	-0.85	-0.39	-0.7	-1.0	duration
S4	Broad	7	6	_56	0.07	-0.47	1.29	-0.91	-0.57	2.23	-0.36	-0.27	-0.88	-0.14	duration
S4	Broad	8	6	_19	-0.78	0.7	1.03	0.48	0.19	1.81	-0.69	-0.98	-1.26	-0.5	duration
S4	Broad	9	6	_39	-0.74	-0.37	0.02	-0.54	-0.32	1.46	1.58	-0.4	-1.55	0.87	duration
S4	Broad	0	5	_02	0.37	-1.14	2.13	0.04	-0.84	0.97	0.15	-1.06	-0.44	-0.2	duration
S4	Broad	1	5	_91	0.14	-1.09	1.89	-0.44	-1.13	0.36	1.15	-1.12	0.23	0.02	duration
S4	Broad	2	5	_29	-0.72	-0.81	2.16	-0.58	0.54	0.8	0.66	-0.5	-0.78	-0.78	duration
S4	Broad	3	5	_88	0.11	-0.85	0.66	-0.47	0.8	-0.03	2.16	-0.44	-0.65	-1.3	duration
S4	Broad	4	5	_14	0.38	-1.03	2.54	0.17	-0.18	0.26	-0.34	-0.48	-0.62	-0.69	duration
S4	Broad	5	5	_34	-0.77	0.09	1.95	-0.59	-1.12	0.27	1.41	0.11	-0.73	-0.62	duration
S4	Broad	6	5	_90	-0.82	-0.46	1.99	0.48	-0.11	1.45	-0.9	-0.51	-0.3	-0.81	duration
S4	Broad	7	5	_96	-0.09	-0.71	2.15	-0.51	-1.75	-0.19	0.29	-0.04	0.26	0.58	duration
S4	Broad	8	5	_73	0.23	-0.65	2.18	-0.01	-0.47	1.23	-0.18	-0.83	-0.44	-1.06	duration
S4	Broad	9	5	_03	1.28	-0.99	1.68	-0.11	-1.33	-0.18	0.99	-0.08	-0.61	-0.65	duration
S4	Broad	0	4	_79	-0.84	0.32	0.76	-0.96	0.16	2.35	0.04	-0.51	-0.78	-0.53	duration
S4	Broad	1	4	_46	-1.03	-0.43	0.5	-1.84	-0.07	1.69	0.59	-0.13	-0.21	0.92	duration
S4	Broad	2	4	_11	0.28	-1.27	1.8	0.67	0.81	0.55	-0.72	-0.77	-0.11	-1.23	duration
S4	Broad	3	4	_92	-0.04	-0.51	2.01	0.27	1.25	-0.18	-0.21	-1.26	-0.13	-1.19	duration
S4	Broad	4	4	_25	-0.93	0.47	0.88	-0.11	-0.32	2.33	-0.4	-0.54	-0.35	-1.02	duration
S4	Broad	5	4	_59	-0.44	0.58	0.36	-0.4	-0.43	2.56	-0.51	-0.59	-0.26	-0.88	duration
S4	Broad	6	4	_12	0.32	0.63	1.82	-0.04	-0.72	0.67	0.28	-1.87	-0.43	-0.65	duration
S4	Broad	7	4	_70	0.48	0.05	1.27	-0.3	-0.32	-0.22	1.92	-1.5	-0.76	-0.62	duration
S4	Broad	8	4	_54	-0.01	-0.38	1.54	0.67	-0.95	1.82	-0.77	-0.61	-0.72	-0.58	duration
S4	Broad	9	4	_85	0.29	-0.88	1.34	0.95	-1.45	1.52	-0.49	-0.08	-0.81	-0.4	duration
S4	Broad	0	3	_98	-0.17	1.12	-0.52	-0.84	-0.14	1.58	0.77	-0.14	-1.88	0.23	duration
S4	Broad	1	3	_99	0.46	1.86	-0.26	-1.13	0.66	0.12	0.82	-0.25	-1.45	-0.84	duration
S4	Broad	2	3	_35	0.4	-0.2	2.18	-0.19	-0.73	1.13	-0.14	-1.02	-0.96	-0.47	duration
S4	Broad	3	3	_78	0.04	0.04	0.78	-0.8	-0.82	2.16	0.39	-0.9	-1.17	0.27	duration
S4	Broad	4	3	_08	0.27	0.29	1.27	-0.4	-0.06	1.68	0.41	-1.28	-0.99	-1.2	duration
S4	Broad	5	3	_23	1.13	0.16	0.88	-0.42	-0.68	0.74	1.32	-0.36	-1.29	-1.49	duration
S4	Broad	6	3	_86	-0.12	-0.54	2.47	-0.85	-0.4	0.76	0.36	-0.33	-0.77	-0.57	duration
S4	Broad	7	3	_26	-0.13	-1.08	1.78	-1.16	-1.0	0.67	0.87	0.01	-0.72	0.75	duration
S4	Broad	8	3	_17	-0.65	0.12	1.91	0.04	-0.84	1.45	-0.12	-1.24	0.05	-0.73	duration
S4	Broad	9	3	_81	-0.64	-0.43	2.12	-0.58	-1.41	1.08	0.31	-0.5	0.23	-0.17	duration
S4	Broad	0	2	_36	-0.89	1.84	1.05	0.0	-0.32	0.83	0.02	-0.95	-0.15	-1.42	duration
S4	Broad	1	2	_52	-0.35	0.58	1.54	0.27	0.32	1.48	-0.75	-1.09	-0.88	-1.13	duration
S4	Broad	2	2	_84	-0.82	-0.68	2.04	0.05	-0.25	1.55	-0.65	-0.88	-0.13	-0.23	duration
S4	Broad	3	2	_83	-0.62	-0.48	0.86	1.02	0.12	2.04	-0.4	-0.88	-0.62	-1.04	duration
S4	Broad	4	2	_16	0.95	-0.99	2.01	0.48	-0.09	-0.26	0.45	-1.33	-0.46	-0.77	duration
S4	Broad	5	2	_50	0.17	-0.52	1.85	1.46	-0.05	0.33	-0.34	-1.05	-0.65	-1.18	duration
S4	Broad	6	2	_60	0.38	-0.6	0.65	0.41	-0.97	1.77	-1.71	0.77	-0.16	-0.55	duration
S4	Broad	7	2	_72	0.12	-0.56	0.22	0.98	-0.34	2.25	-0.84	-0.23	-0.33	-1.26	duration
S4	Broad	8	2	_33	-0.23	0.04	2.29	0.32	0.25	0.45	-0.67	-0.13	-1.44	-0.89	duration
S4	Broad	9	2	_28	-0.11	-0.23	2.15	0.21	0.23	0.53	-0.13	0.12	-1.59	-1.18	duration
S4	Broad	0	1	_48	-0.2	-0.37	2.33	-0.47	1.25	-0.26	-0.31	-0.7	-0.87	-0.4	duration
S4	Broad	1	1	_30	0.11	-0.39	1.9	-0.02	1.56	0.11	-0.6	-0.76	-1.04	-0.87	duration
S4	Broad	2	1	_21	0.75	0.82	0.23	-0.73	-0.09	2.05	-1.22	-0.81	-0.9	-0.1	duration
S4	Broad	3	1	_15	-0.49	0.06	0.71	0.08	0.08	2.23	-0.54	-1.09	-1.31	0.27	duration
S4	Broad	4	1	_06	-0.38	-0.2	1.66	1.05	-0.48	1.13	-1.21	-0.56	-1.27	0.25	duration
S4	Broad	5	1	_61	0.28	-0.46	1.42	0.02	-0.41	1.96	-0.67	-0.56	-1.36	-0.21	duration
S4	Broad	6	1	_76	-0.51	0.11	1.47	-0.11	-0.59	2.07	-0.86	-1.01	-0.34	-0.24	duration
S4	Broad	7	1	_01	-0.43	0.21	0.79	0.25	0.34	2.15	-0.39	-1.43	-0.85	-0.64	duration
S4	Broad	8	1	_49	-0.76	-0.25	1.33	0.39	-0.78	2.1	-0.76	-0.85	-0.23	-0.19	duration
S4	Broad	9	1	_32	-0.57	-0.52	0.85	1.72	0.05	1.41	-0.24	-1.31	-0.66	-0.72	duration
S4	Corrective	0	10	_04	-0.51	1.04	-0.39	0.41	-0.12	2.06	-1.41	-0.55	-0.83	0.31	duration
S4	Corrective	1	10	_41	-0.64	0.15	0.22	0.76	0.4	1.84	-1.32	-0.86	-1.22	0.67	duration
S4	Corrective	2	10	_80	0.31	-0.01	0.22	-0.18	-0.04	2.01	0.4	-1.71	0.27	-1.27	duration
S4	Corrective	3	10	_71	-0.26	0.06	0.24	0.46	0.34	2.13	0.11	-1.5	-0.29	-1.29	duration
S4	Corrective	4	10	_47	-0.74	0.93	1.49	-0.64	-0.25	1.24	-0.86	0.0	-1.57	0.4	duration
S4	Corrective	5	10	_45	0.3	0.23	0.89	0.24	-0.15	1.45	0.58	-0.97	-2.09	-0.49	duration
S4	Corrective	6	10	_18	-0.34	-0.4	2.46	-0.96	0.44	0.6	-0.3	-0.27	-0.99	-0.23	duration
S4	Corrective	7	10	_38	0.03	-0.93	1.76	-0.16	0.85	1.3	-0.65	-0.56	-1.34	-0.3	duration
S4	Corrective	8	10	_43	1.54	0.21	0.22	1.53	-0.66	0.33	-0.35	-1.63	-0.3	-0.88	duration
S4	Corrective	9	10	_40	0.17	0.08	-0.21	1.95	0.69	0.93	-0.91	-1.19	-0.3	-1.21	duration
S4	Corrective	0	9	_89	-0.62	0.07	2.55	-0.25	-0.29	0.6	-0.79	-0.41	0.05	-0.9	duration
S4	Corrective	1	9	_07	-0.71	-0.04	1.91	0.91	0.52	0.72	-1.22	-0.8	-0.27	-1.02	duration
S4	Corrective	2	9	_82	-0.62	0.23	1.0	0.28	-0.4	2.23	-0.27	-1.06	-1.01	-0.38	duration
S4	Corrective	3	9	_75	-0.14	-0.28	-0.09	1.73	-0.01	1.79	-0.64	-1.19	-0.87	-0.3	duration
S4	Corrective	4	9	_87	0.47	-0.14	0.61	0.14	-0.03	2.28	-0.83	-0.71	-1.33	-0.46	duration
S4	Corrective	5	9	_31	-0.09	-0.99	0.74	0.4	-0.12	2.37	-0.52	-0.62	-1.0	-0.17	duration
S4	Corrective	6	9	_10	-0.55	-0.69	2.0	-0.54	0.48	1.45	-0.1	-0.77	-0.32	-0.96	duration
S4	Corrective	7	9	_66	-0.46	-0.57	1.41	0.23	0.69	1.79	-0.45	-0.98	-0.51	-1.16	duration
S4	Corrective	8	9	_94	-0.4	0.4	0.65	0.11	-0.11	0.5	1.9	-1.74	-1.14	-0.16	duration
S4	Corrective	9	9	_27	-0.15	0.46	-0.26	1.61	1.08	0.51	0.31	-1.02	-1.68	-0.85	duration
S4	Corrective	0	8	_67	-0.45	-0.42	1.78	0.32	0.01	1.21	0.38	-0.1	-1.44	-1.29	duration
S4	Corrective	1	8	_51	-0.86	0.11	0.58	0.79	1.55	-0.7	0.96	0.11	-1.6	-0.94	duration
S4	Corrective	2	8	_68	-0.3	-0.2	2.27	-0.19	-0.66	1.05	-0.28	-1.39	-0.31	0.02	duration
S4	Corrective	3	8	_69	0.44	-0.19	1.21	0.44	0.28	1.12	-0.04	-2.25	-0.83	-0.19	duration
S4	Corrective	4	8	_100	0.16	-0.89	2.13	0.13	0.2	1.11	-0.41	-1.2	-0.67	-0.57	duration
S4	Corrective	5	8	_55	-0.2	-0.61	2.08	-0.12	0.67	0.83	0.11	-1.07	-1.35	-0.35	duration
S4	Corrective	6	8	_42	-0.34	-0.28	1.14	0.4	-0.86	2.04	0.4	-0.99	-1.01	-0.52	duration
S4	Corrective	7	8	_20	-0.27	-0.63	0.14	0.77	-0.97	2.25	-0.25	0.45	-1.27	-0.23	duration
S4	Corrective	8	8	_24	0.59	-0.37	2.13	-0.19	-0.57	1.16	-0.3	-0.53	-1.14	-0.77	duration
S4	Corrective	9	8	_13	1.42	0.17	0.68	1.13	-0.04	0.51	-0.13	-0.97	-1.64	-1.14	duration
S4	Corrective	0	7	_77	-1.17	-0.11	0.89	-0.35	-0.76	1.98	0.64	-0.82	-0.9	0.6	duration
S4	Corrective	1	7	_64	-0.92	-0.48	1.15	1.26	0.42	0.99	0.56	-1.16	-1.43	-0.39	duration
S4	Corrective	2	7	_37	-0.34	-0.79	2.37	0.21	-0.38	-0.18	0.75	-1.32	-0.3	-0.03	duration
S4	Corrective	3	7	_63	0.07	-1.14	2.19	0.22	0.48	0.45	-0.34	-1.37	-0.65	0.09	duration
S4	Corrective	4	7	_57	0.37	-0.82	1.55	-0.57	-0.26	1.97	-0.55	-0.67	-0.84	-0.18	duration
S4	Corrective	5	7	_44	-0.02	-0.47	1.19	-0.2	0.06	2.25	-0.63	-0.92	-0.96	-0.3	duration
S4	Corrective	6	7	_09	-0.42	-0.09	1.1	0.4	-0.89	1.87	0.62	-1.04	-1.26	-0.29	duration
S4	Corrective	7	7	_58	-0.22	-0.02	0.22	1.93	-0.15	1.26	0.03	-0.61	-1.58	-0.85	duration
S4	Corrective	8	7	_97	-1.05	-0.04	1.76	0.28	-0.46	1.62	-0.15	-1.08	-0.83	-0.05	duration
S4	Corrective	9	7	_62	-0.6	-0.02	1.13	0.7	-0.46	2.03	-0.23	-1.27	-0.83	-0.44	duration
S4	Corrective	0	6	_65	0.96	1.17	1.2	0.26	0.2	0.48	-0.56	-0.99	-1.33	-1.37	duration
S4	Corrective	1	6	_74	0.34	0.37	2.38	0.08	0.29	-0.48	-1.33	-0.76	-0.53	-0.34	duration
S4	Corrective	2	6	_05	-0.69	-0.74	2.25	-0.01	-0.13	1.35	-0.58	-0.4	-0.39	-0.67	duration
S4	Corrective	3	6	_53	0.67	-0.84	2.21	-0.43	-0.36	1.1	-0.55	-0.53	-0.45	-0.82	duration
S4	Corrective	4	6	_93	-0.75	0.26	0.76	-0.39	-0.85	2.47	-0.06	-0.7	-0.48	-0.27	duration
S4	Corrective	5	6	_95	0.22	0.12	0.69	-0.09	-0.69	2.45	-0.62	-0.95	-0.73	-0.4	duration
S4	Corrective	6	6	_22	0.81	-0.9	1.54	0.17	0.71	0.69	-0.03	-1.85	-0.72	-0.42	duration
S4	Corrective	7	6	_56	0.37	-0.03	2.39	0.21	0.3	-0.11	-0.57	-1.31	-0.9	-0.37	duration
S4	Corrective	8	6	_19	1.14	-0.98	0.94	-0.61	0.91	1.34	-0.45	-0.15	-1.48	-0.65	duration
S4	Corrective	9	6	_39	0.54	1.44	1.59	-0.18	0.34	-1.39	-0.03	-0.96	-0.99	-0.37	duration
S4	Corrective	0	5	_02	1.76	-0.09	0.26	0.57	-0.43	1.38	-1.38	-0.71	-0.47	-0.89	duration
S4	Corrective	1	5	_91	1.27	0.96	-0.37	0.64	-0.86	1.5	-0.54	-0.4	-0.94	-1.26	duration
S4	Corrective	2	5	_29	0.07	-0.58	2.32	-1.33	0.17	0.67	-0.88	-0.51	0.03	0.03	duration
S4	Corrective	3	5	_88	0.22	-0.37	2.47	-1.07	-0.29	0.19	-1.06	-0.39	-0.11	0.41	duration
S4	Corrective	4	5	_14	0.3	-0.89	2.01	-0.77	0.43	0.87	-0.16	-1.39	0.3	-0.7	duration
S4	Corrective	5	5	_34	0.06	0.46	2.05	-0.92	0.54	-0.94	0.05	-1.51	0.46	-0.25	duration
S4	Corrective	6	5	_90	-0.1	-1.01	2.22	0.16	-0.16	1.12	-0.7	-0.78	0.05	-0.8	duration
S4	Corrective	7	5	_96	1.05	-0.28	2.17	-0.29	-0.32	0.44	-1.21	-0.66	0.02	-0.91	duration
S4	Corrective	8	5	_73	-0.62	0.39	1.69	0.31	0.49	1.15	-1.5	-0.45	-1.2	-0.27	duration
S4	Corrective	9	5	_03	0.36	1.09	1.7	0.34	-0.28	0.34	-1.23	-0.34	-1.67	-0.31	duration
S4	Corrective	0	4	_79	0.1	-0.3	2.47	-0.77	-0.7	0.83	-0.14	-0.92	-0.21	-0.36	duration
S4	Corrective	1	4	_46	0.41	1.13	2.0	-0.22	-0.77	0.31	-0.65	-1.44	-0.42	-0.35	duration
S4	Corrective	2	4	_11	-1.72	-0.58	1.88	0.52	0.48	0.61	-0.28	-0.25	-1.03	0.36	duration
S4	Corrective	3	4	_92	-1.27	0.31	2.3	0.37	0.32	-0.77	-0.92	-0.25	-0.39	0.31	duration
S4	Corrective	4	4	_25	-0.67	-0.33	1.26	1.11	1.0	1.05	-0.61	-1.31	-0.37	-1.13	duration
S4	Corrective	5	4	_59	-0.19	1.98	0.04	0.84	-0.63	0.68	-0.17	-1.28	0.07	-1.35	duration
S4	Corrective	6	4	_12	-1.03	0.33	0.83	0.35	0.68	1.92	-0.31	-1.26	-0.92	-0.6	duration
S4	Corrective	7	4	_70	-0.26	0.92	1.49	-1.31	0.09	0.56	0.11	-1.36	-1.1	0.87	duration
S4	Corrective	8	4	_54	-0.16	-0.12	0.89	0.05	-0.17	2.2	-0.1	-1.36	-0.04	-1.19	duration
S4	Corrective	9	4	_85	0.01	0.38	0.49	-0.28	0.49	2.29	-0.78	-0.9	-0.53	-1.17	duration
S4	Corrective	0	3	_98	-0.25	-0.82	0.77	1.8	-0.01	1.26	-0.57	0.02	-1.35	-0.84	duration
S4	Corrective	1	3	_99	0.93	-0.21	1.97	0.22	0.28	0.47	-0.39	-0.82	-1.25	-1.21	duration
S4	Corrective	2	3	_35	-0.77	0.02	1.06	-0.25	0.15	1.76	0.76	-1.57	-0.15	-1.02	duration
S4	Corrective	3	3	_78	0.29	0.61	1.69	0.32	-0.57	1.02	-0.69	-1.77	-0.14	-0.77	duration
S4	Corrective	4	3	_08	-0.92	-0.53	1.95	-0.46	-0.24	1.74	-0.17	-0.6	-0.16	-0.6	duration
S4	Corrective	5	3	_23	0.53	0.22	2.01	0.78	-0.76	0.44	-1.29	-1.0	-0.7	-0.23	duration
S4	Corrective	6	3	_86	-0.71	0.16	1.37	-0.76	0.26	1.97	-0.1	-1.13	-0.17	-0.88	duration
S4	Corrective	7	3	_26	-0.32	1.16	1.45	-0.24	0.12	1.01	-1.39	-1.54	-0.04	-0.21	duration
S4	Corrective	8	3	_17	-0.05	-0.23	2.16	-0.24	-0.29	1.21	-0.02	-1.42	-0.67	-0.45	duration
S4	Corrective	9	3	_81	0.95	0.7	1.84	0.28	-0.38	0.43	-0.93	-1.3	-0.68	-0.89	duration
S4	Corrective	0	2	_36	0.31	-0.43	0.44	0.83	-0.91	1.48	1.19	-1.55	-0.82	-0.56	duration
S4	Corrective	1	2	_52	1.46	0.66	0.62	-0.44	-0.65	0.59	1.12	-1.26	-1.17	-0.93	duration
S4	Corrective	2	2	_84	-0.45	-0.14	1.93	0.81	-0.72	1.05	-1.37	0.12	-0.89	-0.33	duration
S4	Corrective	3	2	_83	0.72	0.51	1.73	0.55	-0.78	0.45	-1.37	0.02	-1.44	-0.4	duration
S4	Corrective	4	2	_16	-1.47	0.55	1.56	-0.45	-1.08	1.54	-0.15	-0.51	-0.17	0.18	duration
S4	Corrective	5	2	_50	0.2	1.17	1.89	-0.38	-1.4	0.33	0.03	-1.17	-0.66	-0.01	duration
S4	Corrective	6	2	_60	0.52	0.37	1.0	0.25	0.33	1.64	-1.21	-0.56	-0.84	-1.5	duration
S4	Corrective	7	2	_72	1.15	0.96	1.26	-0.03	-0.08	0.85	-0.78	-0.84	-1.09	-1.39	duration
S4	Corrective	8	2	_33	-1.02	0.08	1.92	-0.56	-0.41	1.68	-0.11	-0.79	-0.44	-0.35	duration
S4	Corrective	9	2	_28	0.23	0.58	2.49	-0.78	-0.23	0.12	-0.26	-0.95	-0.71	-0.5	duration
S4	Corrective	0	1	_48	-1.08	0.44	1.68	0.52	-0.73	1.26	-0.44	-0.05	-0.11	-1.49	duration
S4	Corrective	1	1	_30	-0.1	0.64	1.26	0.77	-1.3	1.34	-0.7	-0.39	-0.01	-1.51	duration
S4	Corrective	2	1	_21	-0.73	-0.8	1.44	0.4	0.01	1.8	-0.11	-0.61	-0.01	-1.4	duration
S4	Corrective	3	1	_15	-0.24	0.23	2.57	-0.82	-0.16	0.39	0.0	-0.94	-0.63	-0.4	duration
S4	Corrective	4	1	_06	-0.41	0.07	2.03	-0.99	0.04	1.33	-1.06	-0.91	-0.13	0.05	duration
S4	Corrective	5	1	_61	-0.09	0.34	2.57	-1.22	-0.38	0.02	-0.48	-0.55	0.12	-0.32	duration
S4	Corrective	6	1	_76	-0.69	0.27	1.26	-0.68	-0.69	2.17	0.07	-0.88	-0.61	-0.22	duration
S4	Corrective	7	1	_01	0.0	1.2	1.33	-0.64	-0.68	1.3	-0.16	-1.28	-1.25	0.18	duration
S4	Corrective	8	1	_49	0.69	-0.68	1.39	0.61	-1.01	1.71	-0.72	-0.59	-0.78	-0.61	duration
S4	Corrective	9	1	_32	0.43	0.26	1.7	0.17	-0.97	1.42	-0.33	-1.32	-0.89	-0.47	duration
S5	Broad	0	10	_04	0.32	0.03	1.65	-0.23	-1.28	1.27	0.74	-0.49	-0.9	-1.12	duration
S5	Broad	1	10	_41	-0.17	0.69	0.51	0.68	-0.83	1.99	-0.01	-1.35	-1.06	-0.44	duration
S5	Broad	2	10	_80	-0.89	-0.64	1.07	0.58	-0.63	2.1	0.14	-0.47	-0.12	-1.13	duration
S5	Broad	3	10	_71	-0.52	-0.68	2.14	-0.11	-0.32	1.33	0.18	-0.73	-1.1	-0.19	duration
S5	Broad	4	10	_47	0.15	-1.1	1.82	-0.46	0.18	1.45	-0.73	-1.21	-0.27	0.18	duration
S5	Broad	5	10	_45	-0.6	-0.45	1.97	-0.4	0.24	0.86	-0.09	-0.37	0.6	-1.76	duration
S5	Broad	6	10	_18	-0.24	-0.58	2.4	0.03	-0.66	0.37	0.15	0.52	-0.91	-1.08	duration
S5	Broad	7	10	_38	-0.38	0.08	1.59	-0.38	-0.82	1.94	-0.41	-0.85	-0.9	0.13	duration
S5	Broad	8	10	_43	-0.01	-0.81	1.83	0.04	-0.4	1.53	-0.93	-0.08	-1.27	0.09	duration
S5	Broad	9	10	_40	-1.15	-0.11	2.42	-0.62	-0.08	0.7	-0.29	-0.08	0.15	-0.92	duration
S5	Broad	0	9	_89	-0.66	-0.68	0.73	2.32	-0.56	0.6	-1.1	-0.13	-0.51	0.0	duration
S5	Broad	1	9	_07	-0.58	-0.42	2.4	-0.24	0.23	0.5	-1.06	0.45	-0.99	-0.29	duration
S5	Broad	2	9	_82	-1.17	-0.57	1.42	1.67	-0.44	0.21	0.39	0.2	-1.4	-0.31	duration
S5	Broad	3	9	_75	1.31	-1.04	2.01	-0.06	-1.01	0.26	-0.22	-0.42	0.08	-0.92	duration
S5	Broad	4	9	_87	1.06	-0.24	-0.26	0.17	-1.35	2.23	-0.16	-0.82	-0.27	-0.38	duration
S5	Broad	5	9	_31	-0.19	-0.44	2.58	-0.81	0.12	0.22	-0.84	0.36	-0.67	-0.33	duration
S5	Broad	6	9	_10	0.34	0.27	1.75	1.15	-0.3	0.5	-1.12	-1.19	-0.25	-1.16	duration
S5	Broad	7	9	_66	1.1	-0.93	1.05	-0.73	-0.84	1.94	-0.72	-0.4	-0.34	-0.13	duration
S5	Broad	8	9	_94	-0.04	-1.13	1.26	1.08	-0.19	1.12	0.68	-0.84	-0.42	-1.52	duration
S5	Broad	9	9	_27	-0.76	0.22	0.69	-0.13	-0.16	2.43	-1.13	-0.15	-0.77	-0.25	duration
S5	Broad	0	8	_67	-0.8	-0.44	1.87	-1.84	0.43	-0.15	0.96	-0.31	0.19	0.1	duration
S5	Broad	1	8	_51	-1.18	0.18	1.04	-0.55	-0.43	2.12	0.57	-0.68	-0.32	-0.76	duration
S5	Broad	2	8	_68	0.08	-0.96	1.14	1.29	-0.36	1.4	-0.77	-0.87	0.31	-1.26	duration
S5	Broad	3	8	_69	0.86	-1.3	0.7	0.3	0.35	1.95	-0.74	-0.59	-0.71	-0.82	duration
S5	Broad	4	8	_100	0.62	1.01	0.6	0.4	-0.73	1.55	-1.57	-0.43	-1.18	-0.28	duration
S5	Broad	5	8	_55	0.78	-1.26	1.69	0.1	-0.96	1.24	0.14	-1.14	-0.22	-0.37	duration
S5	Broad	6	8	_42	-0.75	-0.22	2.19	-0.19	-0.11	1.27	0.1	-0.66	-1.11	-0.52	duration
S5	Broad	7	8	_20	-1.56	0.75	1.77	0.62	-0.21	0.53	0.4	-0.93	-1.01	-0.37	duration
S5	Broad	8	8	_24	1.06	-1.14	1.74	-0.55	-0.66	1.38	-0.51	-0.21	-0.67	-0.42	duration
S5	Broad	9	8	_13	-0.03	-0.76	2.16	0.28	-0.64	0.92	0.02	-0.64	0.11	-1.42	duration
S5	Broad	0	7	_77	-1.1	0.44	0.97	-1.2	-0.23	2.13	0.14	-0.45	-0.65	-0.06	duration
S5	Broad	1	7	_64	1.0	-0.99	1.43	1.11	0.8	-0.04	-0.65	-1.27	-0.47	-0.93	duration
S5	Broad	2	7	_37	-0.74	0.95	0.32	-0.36	-0.61	2.39	-0.69	-0.81	-0.21	-0.24	duration
S5	Broad	3	7	_63	1.09	-0.39	1.28	0.39	-0.07	0.46	0.8	-1.89	-1.02	-0.63	duration
S5	Broad	4	7	_57	0.13	-0.84	0.76	1.83	-1.32	1.18	-0.64	-0.79	-0.4	0.08	duration
S5	Broad	5	7	_44	0.79	1.14	1.34	0.13	-0.66	0.69	-0.74	-0.91	-1.72	-0.08	duration
S5	Broad	6	7	_09	0.08	-0.62	1.36	-0.39	-0.5	2.2	-0.01	-0.72	-0.64	-0.76	duration
S5	Broad	7	7	_58	0.61	0.36	1.06	0.18	-0.22	1.66	-0.55	-0.23	-1.35	-1.54	duration
S5	Broad	8	7	_97	0.62	-0.77	2.38	-0.68	-0.58	0.43	0.47	-0.63	-0.52	-0.71	duration
S5	Broad	9	7	_62	0.08	0.02	0.98	-0.11	-1.44	2.16	0.02	-0.82	-0.13	-0.77	duration
S5	Broad	0	6	_65	0.67	0.0	1.38	-1.8	1.12	0.74	-0.42	-0.76	-0.02	-0.91	duration
S5	Broad	1	6	_74	-0.47	-1.12	1.69	0.13	-0.01	1.84	-0.57	-0.45	-0.23	-0.81	duration
S5	Broad	2	6	_05	0.03	-0.35	2.48	0.61	-0.03	-0.47	-0.02	-1.08	-0.2	-0.98	duration
S5	Broad	3	6	_53	0.75	-0.65	0.43	0.83	-0.52	1.61	-0.6	-0.87	0.67	-1.65	duration
S5	Broad	4	6	_93	-0.39	-0.01	2.09	0.28	-0.39	0.32	0.45	0.37	-1.6	-1.13	duration
S5	Broad	5	6	_95	-0.16	-0.94	1.86	-1.47	0.62	0.6	0.12	-0.54	-0.89	0.8	duration
S5	Broad	6	6	_22	0.57	0.15	0.42	-0.22	-0.51	2.28	-0.4	-1.44	-0.84	-0.01	duration
S5	Broad	7	6	_56	0.51	-1.05	0.9	0.47	-0.65	1.63	0.38	-0.65	-1.71	0.18	duration
S5	Broad	8	6	_19	-0.31	-0.33	1.21	-0.28	-0.47	2.17	0.12	-1.41	-0.12	-0.56	duration
S5	Broad	9	6	_39	0.65	-0.7	1.61	0.26	-1.1	1.35	-0.51	-1.1	0.4	-0.87	duration
S5	Broad	0	5	_02	-0.16	0.18	0.98	0.07	-0.58	2.2	-1.18	-1.16	-0.2	-0.14	duration
S5	Broad	1	5	_91	0.35	-0.07	0.38	-0.11	-0.38	2.04	0.49	-1.96	-0.54	-0.19	duration
S5	Broad	2	5	_29	-0.54	0.36	1.91	0.0	-0.2	1.34	-1.36	-0.68	-0.87	0.03	duration
S5	Broad	3	5	_88	0.64	-1.1	2.12	-1.25	0.02	0.41	0.29	-0.07	-1.02	-0.04	duration
S5	Broad	4	5	_14	1.28	0.47	0.49	0.59	-0.64	0.66	-0.5	-1.65	0.76	-1.47	duration
S5	Broad	5	5	_34	-0.39	-0.1	2.38	-0.01	-0.78	0.59	-0.89	-0.4	0.55	-0.97	duration
S5	Broad	6	5	_90	0.84	-0.63	1.0	0.05	-0.63	1.99	-0.87	-0.73	-1.12	0.09	duration
S5	Broad	7	5	_96	1.14	-0.67	1.21	-0.63	-0.24	1.64	-1.13	0.07	-1.13	-0.27	duration
S5	Broad	8	5	_73	-0.32	-0.41	2.0	-0.72	0.25	1.54	-0.58	-0.91	-0.06	-0.78	duration
S5	Broad	9	5	_03	0.25	-0.92	1.85	0.77	-0.08	0.85	0.04	-1.37	-1.2	-0.19	duration
S5	Broad	0	4	_79	-1.2	0.83	0.12	0.57	0.73	0.33	1.38	-0.09	-1.78	-0.9	duration
S5	Broad	1	4	_46	0.41	-0.2	2.35	-0.61	-0.72	0.44	-0.1	-1.44	-0.28	0.14	duration
S5	Broad	2	4	_11	1.04	-0.46	2.18	-0.16	-0.33	0.48	-0.49	-0.65	-0.25	-1.37	duration
S5	Broad	3	4	_92	-0.48	-0.02	0.91	0.64	-1.21	1.61	0.95	-1.07	-1.18	-0.15	duration
S5	Broad	4	4	_25	0.97	-0.65	2.35	-0.59	-0.09	0.41	-0.45	-0.34	-0.83	-0.77	duration
S5	Broad	5	4	_59	-0.66	-1.05	1.23	-0.56	0.11	1.97	0.76	-0.78	-0.65	-0.36	duration
S5	Broad	6	4	_12	-0.38	-0.77	2.26	-0.44	-0.52	0.77	0.69	-1.11	0.11	-0.61	duration
S5	Broad	7	4	_70	1.02	-0.94	0.75	-0.44	-0.25	2.16	-0.83	-0.64	-0.69	-0.14	duration
S5	Broad	8	4	_54	0.0	-0.02	0.19	-0.16	-0.93	1.18	1.44	-0.42	-1.98	0.72	duration
S5	Broad	9	4	_85	-0.78	-0.35	1.62	0.21	-0.98	1.89	-0.59	-0.8	-0.27	0.06	duration
S5	Broad	0	3	_98	0.9	1.15	0.01	0.7	-0.6	0.88	-0.8	-1.35	-1.54	0.64	duration
S5	Broad	1	3	_99	1.22	-1.05	1.88	-0.71	-0.68	0.86	-0.88	-0.08	0.03	-0.6	duration
S5	Broad	2	3	_35	-0.41	-0.31	0.71	-0.07	-1.66	2.24	0.39	-0.49	-0.2	-0.18	duration
S5	Broad	3	3	_78	0.45	-0.83	2.28	0.29	-0.12	0.15	-0.41	-1.52	0.21	-0.49	duration
S5	Broad	4	3	_08	0.59	-0.95	0.9	-0.84	-0.13	0.79	1.42	0.47	-0.45	-1.78	duration
S5	Broad	5	3	_23	0.52	0.49	0.24	1.42	-1.4	1.45	-1.15	-0.19	-0.63	-0.76	duration
S5	Broad	6	3	_86	0.22	-0.59	2.34	-0.96	-0.3	0.68	-0.8	-0.97	0.13	0.24	duration
S5	Broad	7	3	_26	0.59	-1.17	2.05	-0.48	0.19	0.89	-0.11	-0.46	-0.17	-1.33	duration
S5	Broad	8	3	_17	-0.13	-0.97	2.37	0.31	-0.35	0.75	-0.75	-0.36	0.11	-0.97	duration
S5	Broad	9	3	_81	-1.07	0.02	1.79	0.81	-0.26	0.97	-0.08	-0.6	-1.61	0.04	duration
S5	Broad	0	2	_36	0.14	-0.45	2.04	0.43	-1.16	1.04	-0.15	-1.34	-0.16	-0.39	duration
S5	Broad	1	2	_52	-0.22	-1.46	1.29	-0.19	1.83	0.56	-0.82	-0.22	0.1	-0.86	duration
S5	Broad	2	2	_84	0.59	-0.89	0.71	1.67	-0.48	0.71	-1.16	-1.19	0.77	-0.71	duration
S5	Broad	3	2	_83	-0.75	0.57	1.78	-0.47	0.23	1.48	-0.87	-1.02	-0.82	-0.13	duration
S5	Broad	4	2	_16	-0.92	-0.66	0.89	-0.18	0.21	2.04	0.69	-1.34	-0.1	-0.63	duration
S5	Broad	5	2	_50	0.96	-1.29	1.61	0.73	-0.09	0.66	-1.18	0.27	-0.88	-0.79	duration
S5	Broad	6	2	_60	-0.38	-1.22	1.04	-0.01	-0.99	0.77	1.57	-1.1	0.86	-0.55	duration
S5	Broad	7	2	_72	-0.6	-0.52	1.9	-0.49	-0.5	1.83	-0.41	-0.71	-0.49	0.01	duration
S5	Broad	8	2	_33	-1.01	0.43	0.47	-1.52	1.18	1.49	0.67	-0.85	-0.17	-0.69	duration
S5	Broad	9	2	_28	0.71	-0.92	2.23	-0.19	-0.3	0.89	-0.61	-0.96	-0.18	-0.66	duration
S5	Broad	0	1	_48	0.55	-0.63	0.59	-0.57	-0.67	1.92	1.16	-1.23	-0.61	-0.51	duration
S5	Broad	1	1	_30	-0.01	-0.38	1.54	0.47	-0.85	1.62	-1.23	0.02	-1.18	0.01	duration
S5	Broad	2	1	_21	-0.13	-0.27	1.52	0.9	-1.75	1.13	-0.06	-1.08	-0.47	0.21	duration
S5	Broad	3	1	_15	0.39	-0.23	1.13	0.64	-0.38	1.84	-1.06	-0.54	-0.37	-1.42	duration
S5	Broad	4	1	_06	-0.85	-0.07	2.5	-0.76	0.0	0.7	0.08	-0.49	-0.76	-0.34	duration
S5	Broad	5	1	_61	-1.02	0.44	0.67	0.32	-1.29	1.77	0.76	-0.57	0.14	-1.22	duration
S5	Broad	6	1	_76	-0.39	-1.09	1.35	0.39	0.23	2.01	-0.7	-0.49	-0.64	-0.67	duration
S5	Broad	7	1	_01	-0.47	0.14	2.23	0.73	0.18	0.11	-1.26	-0.42	-0.05	-1.2	duration
S5	Broad	8	1	_49	-0.28	0.12	0.92	-0.21	-0.71	2.36	0.06	-0.56	-1.16	-0.55	duration
S5	Broad	9	1	_32	0.59	-0.99	1.42	1.33	-1.1	1.1	-0.71	-0.75	-0.32	-0.56	duration
S5	Corrective	0	10	_04	-0.16	-0.6	2.27	-0.06	-0.63	1.31	-0.92	-0.38	-0.33	-0.51	duration
S5	Corrective	1	10	_41	0.01	0.58	0.54	1.45	-1.17	1.27	-0.22	-1.25	-1.29	0.07	duration
S5	Corrective	2	10	_80	-0.59	-0.67	1.54	-0.01	-0.36	2.08	-0.21	-0.18	-0.63	-0.97	duration
S5	Corrective	3	10	_71	-0.5	-0.66	2.05	0.12	-0.52	1.37	0.14	-0.6	-1.25	-0.15	duration
S5	Corrective	4	10	_47	0.26	-0.92	1.73	0.15	0.43	1.17	-0.85	-1.56	0.15	-0.56	duration
S5	Corrective	5	10	_45	-0.8	0.29	1.62	0.26	0.81	0.38	-0.52	-0.6	0.53	-1.97	duration
S5	Corrective	6	10	_18	-0.24	-0.07	2.49	-0.46	-0.65	0.61	0.16	0.02	-0.96	-0.9	duration
S5	Corrective	7	10	_38	-0.42	-0.07	1.76	-0.44	-0.68	1.7	0.15	-1.3	-0.69	-0.01	duration
S5	Corrective	8	10	_43	-0.14	-0.69	1.93	0.33	-0.57	1.36	-0.76	-0.04	-1.39	-0.04	duration
S5	Corrective	9	10	_40	-0.49	-0.69	2.25	-0.73	-0.52	0.55	0.17	0.97	-0.84	-0.68	duration
S5	Corrective	0	9	_89	-0.81	0.16	0.38	2.11	-0.13	0.9	-0.65	-0.78	-1.35	0.18	duration
S5	Corrective	1	9	_07	-0.99	-0.58	2.27	0.18	0.76	0.21	-0.99	0.32	-0.38	-0.81	duration
S5	Corrective	2	9	_82	-0.72	-1.17	1.42	1.14	-0.45	0.22	0.55	0.07	-1.69	0.62	duration
S5	Corrective	3	9	_75	1.25	-1.02	2.14	-0.62	-0.43	0.3	-0.52	-0.82	-0.43	0.16	duration
S5	Corrective	4	9	_87	1.06	0.04	-0.21	0.19	-1.22	2.2	-0.86	-0.13	-0.3	-0.78	duration
S5	Corrective	5	9	_31	-0.02	-0.57	2.41	-0.67	0.2	0.02	-0.96	0.74	-0.95	-0.21	duration
S5	Corrective	6	9	_10	0.49	0.29	1.97	-0.72	0.7	0.78	-1.16	-0.85	-0.8	-0.7	duration
S5	Corrective	7	9	_66	1.38	-0.47	0.69	-1.39	-0.41	1.53	-0.67	-1.09	0.55	-0.12	duration
S5	Corrective	8	9	_94	0.32	-1.09	1.13	0.42	-0.95	1.7	-0.21	-0.99	0.67	-0.99	duration
S5	Corrective	9	9	_27	0.93	-1.21	0.66	0.44	-0.25	2.0	-1.12	-0.43	-0.6	-0.43	duration
S5	Corrective	0	8	_67	-0.35	-0.66	1.97	-1.81	0.36	0.07	-0.61	0.45	-0.16	0.75	duration
S5	Corrective	1	8	_51	-1.2	0.39	0.99	-0.92	-0.36	2.13	0.42	-0.27	-0.56	-0.61	duration
S5	Corrective	2	8	_68	-0.89	-0.54	1.68	0.53	-0.86	1.51	-0.56	-0.04	0.33	-1.16	duration
S5	Corrective	3	8	_69	0.59	-0.7	0.71	-0.01	-0.57	2.31	-0.28	-0.42	-0.36	-1.27	duration
S5	Corrective	4	8	_100	0.62	1.01	0.6	0.4	-0.73	1.55	-1.57	-0.43	-1.18	-0.28	duration
S5	Corrective	5	8	_55	1.01	-1.23	1.22	0.39	-0.68	1.42	-0.04	-1.29	0.02	-0.83	duration
S5	Corrective	6	8	_42	-0.85	-0.81	2.34	-0.14	-0.08	0.81	0.26	-0.96	-0.69	0.11	duration
S5	Corrective	7	8	_20	-1.56	0.94	1.6	1.18	-0.05	0.14	-0.02	-0.61	-0.86	-0.76	duration
S5	Corrective	8	8	_24	1.36	-0.87	1.56	-0.6	-0.6	0.79	-0.41	0.73	-1.03	-0.92	duration
S5	Corrective	9	8	_13	0.23	-0.69	2.3	-0.61	-0.1	1.0	-0.24	-0.45	-0.22	-1.21	duration
S5	Corrective	0	7	_77	-0.34	0.29	0.48	-1.4	0.1	2.1	0.25	-0.5	-1.32	0.33	duration
S5	Corrective	1	7	_64	-0.18	-0.86	2.12	-0.02	0.62	0.99	-0.67	-1.25	-0.18	-0.57	duration
S5	Corrective	2	7	_37	-0.62	0.77	0.41	-0.36	-0.88	2.43	-0.6	-0.67	-0.47	-0.01	duration
S5	Corrective	3	7	_63	0.82	-0.09	1.58	-0.31	-0.1	0.81	0.13	-2.01	-0.99	0.18	duration
S5	Corrective	4	7	_57	0.34	-0.82	1.0	1.4	-1.2	1.5	-0.63	-0.99	-0.19	-0.41	duration
S5	Corrective	5	7	_44	1.0	1.72	1.29	-1.06	-0.08	-0.08	-0.71	-0.77	-1.01	-0.32	duration
S5	Corrective	6	7	_09	-0.02	-0.9	1.47	-0.41	-0.32	2.08	-0.14	-0.45	-1.08	-0.24	duration
S5	Corrective	7	7	_58	-0.19	1.5	0.5	-0.72	0.76	1.29	-0.07	-0.54	-1.58	-0.95	duration
S5	Corrective	8	7	_97	0.61	-0.82	2.19	-0.85	-0.65	1.03	-0.09	-0.61	-0.75	-0.05	duration
S5	Corrective	9	7	_62	0.0	0.0	1.05	0.18	-1.61	1.69	0.75	-1.18	-0.29	-0.59	duration
S5	Corrective	0	6	_65	0.69	0.85	0.63	-1.45	0.82	0.96	0.43	-1.63	-0.54	-0.75	duration
S5	Corrective	1	6	_74	0.06	-0.95	1.96	0.06	-0.2	1.55	-0.23	-0.92	-0.55	-0.77	duration
S5	Corrective	2	6	_05	0.71	-0.63	1.94	0.54	-0.82	0.69	-0.39	-1.2	0.26	-1.11	duration
S5	Corrective	3	6	_53	1.28	0.45	-0.08	0.5	-0.73	1.15	-1.65	0.09	0.45	-1.46	duration
S5	Corrective	4	6	_93	-0.43	0.43	2.48	-0.05	-0.07	0.09	-0.09	-0.16	-1.06	-1.15	duration
S5	Corrective	5	6	_95	0.5	-0.63	1.95	-1.01	0.87	-0.27	-0.3	-0.05	-1.55	0.48	duration
S5	Corrective	6	6	_22	0.34	0.16	0.45	-0.39	-0.53	2.46	-0.72	-1.16	-0.55	-0.07	duration
S5	Corrective	7	6	_56	0.23	-0.47	1.12	1.28	-0.63	1.5	-1.18	-0.86	-1.02	0.02	duration
S5	Corrective	8	6	_19	-0.6	0.1	0.9	-0.12	-0.68	2.3	-0.1	-1.39	-0.1	-0.31	duration
S5	Corrective	9	6	_39	-0.44	-0.72	1.73	0.12	-0.15	1.61	-0.59	-1.44	0.29	-0.4	duration
S5	Corrective	0	5	_02	-0.15	0.77	-0.21	0.49	-0.66	2.39	-0.97	-0.46	-0.76	-0.45	duration
S5	Corrective	1	5	_91	-0.2	0.12	0.1	0.6	-0.17	1.81	0.29	-1.86	0.54	-1.2	duration
S5	Corrective	2	5	_29	0.27	0.46	1.66	-0.78	-0.18	1.24	-1.38	-0.2	-1.33	0.25	duration
S5	Corrective	3	5	_88	0.81	-0.26	1.82	-1.69	0.62	0.43	-0.2	-0.07	-1.19	-0.27	duration
S5	Corrective	4	5	_14	1.43	0.43	-0.21	0.87	-0.32	0.97	-0.27	-1.59	0.2	-1.51	duration
S5	Corrective	5	5	_34	-0.75	0.14	2.06	1.08	-0.85	0.35	-0.88	-0.45	0.31	-1.03	duration
S5	Corrective	6	5	_90	1.06	-0.25	1.01	0.16	-0.63	1.75	-1.43	-0.95	-0.57	-0.15	duration
S5	Corrective	7	5	_96	0.72	-0.4	1.01	-0.77	-0.3	1.66	-0.51	0.42	-1.85	0.02	duration
S5	Corrective	8	5	_73	-0.13	-0.15	1.71	-0.45	0.57	1.58	-0.38	-1.37	-0.49	-0.88	duration
S5	Corrective	9	5	_03	-0.6	-0.54	2.05	-0.12	0.72	1.16	-0.41	-1.26	-0.62	-0.39	duration
S5	Corrective	0	4	_79	-0.85	0.82	0.18	-0.19	0.74	1.24	0.87	0.09	-1.94	-0.96	duration
S5	Corrective	1	4	_46	0.25	-0.39	2.17	-0.72	-0.49	0.65	0.18	-1.51	-0.61	0.48	duration
S5	Corrective	2	4	_11	0.9	-0.57	2.1	-0.52	0.04	0.95	-0.44	-1.01	-0.67	-0.78	duration
S5	Corrective	3	4	_92	0.01	-0.09	0.81	-0.06	-0.95	2.18	0.26	-0.81	-1.39	0.04	duration
S5	Corrective	4	4	_25	1.44	-0.05	1.65	-0.34	-0.43	0.27	0.0	-1.0	-1.68	0.14	duration
S5	Corrective	5	4	_59	-0.68	-0.7	1.84	-1.04	0.2	1.42	-0.03	-0.94	-0.59	0.51	duration
S5	Corrective	6	4	_12	-0.56	-0.57	2.11	-0.86	-0.06	0.64	0.77	-1.45	0.16	-0.18	duration
S5	Corrective	7	4	_70	1.23	-1.12	1.07	-0.18	-0.36	1.76	-0.73	-0.95	-0.65	-0.07	duration
S5	Corrective	8	4	_54	-0.06	-0.22	0.73	0.71	-1.25	1.24	1.29	-0.42	-1.7	-0.3	duration
S5	Corrective	9	4	_85	-0.17	0.03	1.79	-0.02	-1.0	1.73	-0.84	-0.92	-0.47	-0.12	duration
S5	Corrective	0	3	_98	0.23	-0.58	1.88	1.18	-0.41	0.69	-0.41	-1.21	-1.17	-0.2	duration
S5	Corrective	1	3	_99	1.17	-0.74	1.74	-0.67	-0.62	1.08	-1.29	0.17	-0.37	-0.47	duration
S5	Corrective	2	3	_35	-0.41	-0.52	0.07	-0.27	-1.46	2.28	0.84	-0.23	-0.57	0.28	duration
S5	Corrective	3	3	_78	0.78	-1.07	1.44	-0.27	-0.22	0.92	1.1	-1.5	-0.47	-0.74	duration
S5	Corrective	4	3	_08	0.73	-0.97	0.57	0.0	0.96	0.96	-0.73	0.92	-0.51	-1.93	duration
S5	Corrective	5	3	_23	0.55	0.3	0.83	1.02	-0.79	1.43	-1.39	0.17	-0.98	-1.14	duration
S5	Corrective	6	3	_86	0.68	-0.46	2.01	-1.2	-0.4	0.87	-0.95	-0.84	-0.22	0.5	duration
S5	Corrective	7	3	_26	0.99	-1.45	1.4	-0.5	0.77	0.97	-0.3	-0.86	0.13	-1.15	duration
S5	Corrective	8	3	_17	-0.14	-1.32	2.26	0.52	-0.53	0.51	-0.35	-0.74	0.47	-0.67	duration
S5	Corrective	9	3	_81	-1.03	0.45	1.67	0.04	0.65	1.09	-0.65	-0.25	-1.67	-0.3	duration
S5	Corrective	0	2	_36	0.06	0.27	1.72	-0.6	-0.75	0.07	1.32	-1.8	-0.06	-0.24	duration
S5	Corrective	1	2	_52	0.09	-1.29	1.95	-0.05	1.22	-0.48	-1.02	-0.07	-0.76	0.4	duration
S5	Corrective	2	2	_84	-0.3	-0.44	1.19	0.76	-0.86	1.57	0.0	-1.14	0.59	-1.36	duration
S5	Corrective	3	2	_83	-0.65	0.9	1.32	-0.71	0.76	0.81	-0.81	-1.28	-1.14	0.81	duration
S5	Corrective	4	2	_16	0.32	-0.32	0.89	-1.1	0.11	2.31	-0.4	-0.22	-0.76	-0.81	duration
S5	Corrective	5	2	_50	0.89	-1.53	1.46	1.27	-0.34	0.04	-1.03	0.36	-0.88	-0.25	duration
S5	Corrective	6	2	_60	0.03	-0.1	1.65	-0.82	-0.37	1.38	0.01	-1.88	0.05	0.05	duration
S5	Corrective	7	2	_72	-0.42	-0.42	1.97	-0.64	-0.44	1.62	0.25	-1.0	-0.64	-0.27	duration
S5	Corrective	8	2	_33	-1.27	1.14	0.81	-0.7	0.32	1.4	0.84	-0.95	-0.76	-0.83	duration
S5	Corrective	9	2	_28	0.65	-0.86	2.45	-0.49	-0.46	0.54	-0.37	-0.1	-0.67	-0.7	duration
S5	Corrective	0	1	_48	0.51	-0.87	0.97	-0.4	-0.89	1.72	1.14	-1.08	-0.36	-0.73	duration
S5	Corrective	1	1	_30	0.22	-0.39	2.16	-0.3	-0.32	1.05	-0.64	-0.52	-1.45	0.19	duration
S5	Corrective	2	1	_21	-0.6	-0.57	1.2	0.84	-1.52	1.23	0.65	-1.13	-0.61	0.51	duration
S5	Corrective	3	1	_15	1.16	0.53	0.68	0.58	-0.59	1.43	-0.29	-1.28	-1.0	-1.2	duration
S5	Corrective	4	1	_06	0.3	0.12	2.37	-1.41	0.15	0.33	-0.27	-0.41	-0.95	-0.22	duration
S5	Corrective	5	1	_61	-0.92	0.88	0.57	0.81	-1.84	1.19	0.55	-0.68	0.29	-0.86	duration
S5	Corrective	6	1	_76	-0.77	-0.77	1.42	-0.28	0.41	2.04	-0.84	-0.07	-0.45	-0.69	duration
S5	Corrective	7	1	_01	0.19	0.19	1.45	1.78	-0.91	0.31	-1.31	-0.67	-0.6	-0.44	duration
S5	Corrective	8	1	_49	-0.17	0.02	1.05	-1.06	-0.57	2.31	0.09	-0.83	-0.53	-0.32	duration
S5	Corrective	9	1	_32	0.65	-0.97	1.01	1.21	-1.17	1.55	-0.62	-0.41	-0.74	-0.52	duration
S1	Broad	0	10	_04	-0.16	0.29	-1.07	1.08	1.87	-0.17	0.12	0.4	-1.42	-0.94	intensity
S1	Broad	1	10	_41	-0.24	0.72	-1.11	0.52	1.06	0.14	0.03	1.22	-2.05	-0.29	intensity
S1	Broad	2	10	_80	-0.61	1.19	0.76	0.2	0.39	-1.93	0.71	-0.66	-0.95	0.91	intensity
S1	Broad	3	10	_71	-0.02	-0.3	-1.39	-0.46	1.95	-0.5	-0.32	0.73	-0.86	1.16	intensity
S1	Broad	4	10	_47	-0.42	1.81	-0.25	-0.43	1.5	-1.66	-0.33	0.2	-0.4	-0.02	intensity
S1	Broad	5	10	_45	0.01	1.51	-0.78	1.67	0.5	-0.88	-1.39	-0.56	0.04	-0.12	intensity
S1	Broad	6	10	_18	0.12	1.68	-1.49	0.21	0.67	-0.33	-1.57	0.59	0.57	-0.44	intensity
S1	Broad	7	10	_38	-0.39	1.93	-1.17	-0.98	1.26	-0.6	0.3	0.46	-0.74	-0.05	intensity
S1	Broad	8	10	_43	0.43	1.66	-1.59	-0.19	0.15	-0.7	0.62	1.16	-0.65	-0.9	intensity
S1	Broad	9	10	_40	0.99	0.63	-1.06	-0.96	1.63	-0.24	0.8	-0.25	-1.48	-0.05	intensity
S1	Broad	0	9	_89	1.04	0.46	-0.52	-0.98	-0.07	-1.13	1.56	1.17	-1.11	-0.41	intensity
S1	Broad	1	9	_07	0.35	1.9	-1.06	-1.51	0.45	-0.72	-0.61	0.01	0.42	0.78	intensity
S1	Broad	2	9	_82	0.44	-0.01	0.22	0.93	1.85	-0.81	-1.74	-0.59	-0.6	0.31	intensity
S1	Broad	3	9	_75	0.9	0.68	-2.32	0.14	-0.08	-0.76	0.43	0.49	1.02	-0.5	intensity
S1	Broad	4	9	_87	0.78	0.28	-0.27	-0.03	1.03	-2.12	1.31	-0.13	-0.97	0.13	intensity
S1	Broad	5	9	_31	-0.78	1.63	-0.99	0.58	0.79	-0.42	1.32	-0.55	-0.39	-1.19	intensity
S1	Broad	6	9	_10	0.91	0.39	-1.24	0.63	-0.35	-0.95	1.55	0.18	-1.56	0.43	intensity
S1	Broad	7	9	_66	-0.17	1.68	-0.44	1.3	1.23	-0.61	-0.99	-0.56	-0.68	-0.76	intensity
S1	Broad	8	9	_94	-0.79	0.74	-0.4	1.16	-0.81	-1.24	-0.13	1.76	-0.84	0.53	intensity
S1	Broad	9	9	_27	1.08	0.31	0.11	-1.01	0.08	-1.33	1.09	1.33	-1.37	-0.28	intensity
S1	Broad	0	8	_67	1.8	0.89	-0.68	0.19	-1.25	-0.69	-0.03	0.54	-1.35	0.57	intensity
S1	Broad	1	8	_51	1.5	0.09	-0.63	0.67	0.68	-2.23	-0.01	-0.18	-0.39	0.5	intensity
S1	Broad	2	8	_68	-0.29	-0.05	-0.13	-0.41	-0.65	-1.44	1.33	1.7	-0.92	0.85	intensity
S1	Broad	3	8	_69	0.17	-0.39	-1.54	-0.6	1.71	-0.11	-0.46	1.68	-0.29	-0.18	intensity
S1	Broad	4	8	_100	0.8	0.99	-0.96	-1.01	1.52	-0.9	0.11	0.11	-1.35	0.67	intensity
S1	Broad	5	8	_55	-0.99	0.26	0.33	-0.02	0.69	-1.04	1.6	1.24	-1.2	-0.86	intensity
S1	Broad	6	8	_42	1.06	0.93	0.56	1.14	0.98	-1.07	-0.88	-0.68	-1.09	-0.95	intensity
S1	Broad	7	8	_20	0.86	0.62	-0.69	-0.13	0.86	-0.28	-2.13	1.24	-0.63	0.29	intensity
S1	Broad	8	8	_24	1.63	1.47	-0.65	-0.54	0.87	0.05	-1.41	-0.46	-0.38	-0.58	intensity
S1	Broad	9	8	_13	-0.65	0.22	-1.07	1.13	1.98	-0.72	-0.41	0.04	-1.09	0.56	intensity
S1	Broad	0	7	_77	-0.07	0.73	0.29	-0.36	2.04	-1.89	-0.5	0.31	-0.16	-0.39	intensity
S1	Broad	1	7	_64	0.72	2.25	-0.9	0.77	0.03	-0.77	-0.92	-0.31	-0.64	-0.24	intensity
S1	Broad	2	7	_37	0.43	0.22	-1.1	1.46	-0.31	-0.78	0.7	1.08	0.05	-1.76	intensity
S1	Broad	3	7	_63	1.28	0.62	-1.5	0.2	1.43	-1.41	-0.51	0.39	-0.5	0.0	intensity
S1	Broad	4	7	_57	0.13	1.69	-0.48	0.82	0.69	-0.67	0.33	-0.37	-2.01	-0.13	intensity
S1	Broad	5	7	_44	1.48	1.33	-1.79	-0.85	-0.03	-0.8	0.43	0.31	-0.36	0.28	intensity
S1	Broad	6	7	_09	0.64	1.25	-1.4	-0.4	0.04	-0.63	-1.38	1.52	-0.14	0.49	intensity
S1	Broad	7	7	_58	-0.59	1.13	-0.44	1.33	-0.27	-0.78	1.1	0.64	-0.43	-1.71	intensity
S1	Broad	8	7	_97	-0.81	0.94	-0.1	1.09	-0.38	-0.15	-0.43	0.91	-2.04	0.97	intensity
S1	Broad	9	7	_62	0.77	1.46	-0.3	-0.68	1.29	-1.49	-0.27	0.07	-1.26	0.42	intensity
S1	Broad	0	6	_65	-1.43	1.28	0.43	1.72	-0.34	-0.58	0.57	-0.01	-0.93	-0.71	intensity
S1	Broad	1	6	_74	1.59	0.97	-0.63	-1.65	0.15	-0.66	-0.43	1.24	-0.48	-0.09	intensity
S1	Broad	2	6	_05	1.12	-0.12	-1.24	-0.73	0.83	0.53	-0.32	1.11	-1.75	0.56	intensity
S1	Broad	3	6	_53	1.63	-0.1	-1.83	0.5	1.23	-0.54	-0.2	0.05	-0.93	0.18	intensity
S1	Broad	4	6	_93	-1.51	-0.58	-1.21	0.71	1.1	-0.24	0.21	1.26	-0.73	0.99	intensity
S1	Broad	5	6	_95	0.25	-0.11	-1.85	0.61	1.5	-0.73	1.18	0.37	-0.81	-0.41	intensity
S1	Broad	6	6	_22	-0.88	1.27	-0.69	0.9	1.1	-1.35	1.11	-0.64	-0.81	-0.01	intensity
S1	Broad	7	6	_56	-0.8	-0.04	1.37	-0.36	1.24	-0.7	1.51	-0.66	-1.23	-0.32	intensity
S1	Broad	8	6	_19	0.89	1.61	-1.76	-0.01	0.21	-1.22	0.13	-0.23	0.84	-0.45	intensity
S1	Broad	9	6	_39	1.37	0.07	-0.46	-0.54	0.01	-0.97	-0.57	2.18	-0.59	-0.5	intensity
S1	Broad	0	5	_02	-0.19	0.59	-0.74	-1.09	0.63	-0.91	1.49	1.56	-0.46	-0.88	intensity
S1	Broad	1	5	_91	0.86	1.8	-1.07	-0.02	0.12	-0.87	-1.63	0.63	-0.06	0.25	intensity
S1	Broad	2	5	_29	-0.26	1.38	-1.02	-0.33	1.33	-0.81	0.14	1.3	-0.54	-1.2	intensity
S1	Broad	3	5	_88	0.3	1.8	-0.97	-0.61	1.62	-0.93	-0.56	-0.53	-0.42	0.29	intensity
S1	Broad	4	5	_14	1.26	0.49	-0.19	-1.11	1.02	-1.19	-1.12	1.41	-0.19	-0.38	intensity
S1	Broad	5	5	_34	0.9	0.88	-1.53	0.21	0.53	-0.71	-0.07	1.36	-1.54	-0.03	intensity
S1	Broad	6	5	_90	0.41	1.48	-0.13	-0.37	-0.5	-0.56	0.43	1.63	-1.52	-0.87	intensity
S1	Broad	7	5	_96	-0.18	-0.53	-1.58	0.65	1.59	-1.04	-0.08	1.21	-0.6	0.58	intensity
S1	Broad	8	5	_73	1.38	1.48	-0.87	-0.4	-0.19	-0.89	-0.71	0.78	-1.25	0.68	intensity
S1	Broad	9	5	_03	0.19	1.23	-0.88	-0.2	0.36	0.04	-0.28	1.76	-0.44	-1.77	intensity
S1	Broad	0	4	_79	0.1	-0.46	-1.13	-0.99	1.97	-1.28	0.33	0.65	0.13	0.68	intensity
S1	Broad	1	4	_46	0.8	0.23	-2.2	-0.49	0.42	0.66	1.13	0.69	-0.4	-0.84	intensity
S1	Broad	2	4	_11	0.52	0.46	-1.2	0.78	0.49	-1.16	-0.37	1.92	-0.84	-0.59	intensity
S1	Broad	3	4	_92	0.1	0.95	-0.79	0.67	-0.05	-1.49	-0.56	1.56	-1.19	0.78	intensity
S1	Broad	4	4	_25	1.28	1.76	-0.73	0.22	-0.23	-0.73	-0.15	0.77	-1.3	-0.89	intensity
S1	Broad	5	4	_59	-0.81	1.59	0.55	0.14	1.44	-1.34	0.03	0.17	-1.04	-0.73	intensity
S1	Broad	6	4	_12	1.1	0.18	-0.41	-1.75	1.43	-0.3	-0.53	0.86	-1.06	0.5	intensity
S1	Broad	7	4	_70	0.18	0.13	-0.56	0.06	1.29	-1.49	-0.63	1.28	-1.28	1.03	intensity
S1	Broad	8	4	_54	0.26	0.7	0.02	0.0	1.7	-0.16	0.99	-0.9	-1.68	-0.95	intensity
S1	Broad	9	4	_85	0.62	0.47	-1.23	-0.93	0.61	-2.01	0.54	0.62	0.86	0.44	intensity
S1	Broad	0	3	_98	0.69	0.75	-0.57	-0.06	1.54	-0.49	-1.14	1.19	-1.46	-0.43	intensity
S1	Broad	1	3	_99	1.0	1.76	-1.88	0.17	0.22	-0.02	-0.67	-0.77	-0.27	0.46	intensity
S1	Broad	2	3	_35	-1.55	0.54	-0.72	-0.09	0.89	-1.08	0.72	1.78	-0.16	-0.34	intensity
S1	Broad	3	3	_78	-1.08	1.78	-0.13	-0.01	-0.33	-1.08	0.85	1.32	-0.82	-0.5	intensity
S1	Broad	4	3	_08	-1.56	1.12	-0.37	-1.1	1.09	-0.24	0.98	1.1	-0.67	-0.35	intensity
S1	Broad	5	3	_23	-0.7	1.57	-0.9	0.41	1.09	0.17	0.84	-0.05	-1.5	-0.94	intensity
S1	Broad	6	3	_86	0.32	0.8	-1.61	-0.9	1.33	-1.17	-0.44	1.11	0.01	0.55	intensity
S1	Broad	7	3	_26	1.33	1.34	-0.65	-1.05	0.94	-1.55	0.4	0.15	-0.55	-0.35	intensity
S1	Broad	8	3	_17	-0.38	1.2	-1.33	0.9	0.1	-0.06	0.41	1.4	-1.43	-0.81	intensity
S1	Broad	9	3	_81	1.98	-0.49	-0.97	-1.05	0.33	-1.12	0.97	0.55	-0.41	0.2	intensity
S1	Broad	0	2	_36	-1.63	0.19	-1.5	0.13	1.1	-0.29	0.65	1.51	-0.2	0.05	intensity
S1	Broad	1	2	_52	1.66	0.73	0.33	0.38	0.03	-1.06	-0.8	0.9	-1.61	-0.57	intensity
S1	Broad	2	2	_84	1.01	1.86	-1.21	-0.32	1.07	-0.76	-0.18	0.07	-0.93	-0.61	intensity
S1	Broad	3	2	_83	0.92	1.59	-1.2	-0.05	0.99	-1.64	0.3	-0.01	-0.42	-0.48	intensity
S1	Broad	4	2	_16	0.35	1.2	-0.45	0.24	1.73	-1.51	-0.49	0.44	-1.15	-0.36	intensity
S1	Broad	5	2	_50	1.53	1.25	-1.56	-0.18	-0.08	-0.56	0.32	-0.47	-1.12	0.86	intensity
S1	Broad	6	2	_60	0.98	-0.73	-0.38	0.42	-0.16	0.05	-0.01	1.97	-0.37	-1.77	intensity
S1	Broad	7	2	_72	1.38	1.41	-1.15	0.2	0.39	-1.46	0.1	0.6	-0.65	-0.82	intensity
S1	Broad	8	2	_33	-0.51	-0.22	-0.08	1.34	1.29	-1.32	0.99	0.12	-0.01	-1.59	intensity
S1	Broad	9	2	_28	0.29	0.71	-0.73	-0.62	1.67	-0.54	-1.72	1.19	-0.2	-0.06	intensity
S1	Broad	0	1	_48	-0.25	1.6	-0.55	0.19	0.7	-0.84	1.25	0.34	-1.5	-0.94	intensity
S1	Broad	1	1	_30	0.7	1.53	-1.14	-1.27	0.18	-0.13	0.82	1.02	-0.8	-0.9	intensity
S1	Broad	2	1	_21	0.79	1.88	0.29	-1.51	0.69	-0.39	-1.19	-0.52	0.28	-0.31	intensity
S1	Broad	3	1	_15	1.29	0.09	-1.34	0.75	0.6	-0.47	0.71	0.5	-1.89	-0.23	intensity
S1	Broad	4	1	_06	1.02	1.49	-1.24	-0.52	-0.27	0.32	-0.87	0.21	-1.29	1.15	intensity
S1	Broad	5	1	_61	0.91	1.05	-1.06	-0.41	0.54	-0.21	-0.35	1.69	-1.34	-0.83	intensity
S1	Broad	6	1	_76	-0.39	2.0	0.24	-1.05	-0.28	-1.6	0.75	0.18	-0.4	0.55	intensity
S1	Broad	7	1	_01	0.16	-0.38	-0.66	0.9	0.99	0.09	1.45	-0.32	-2.09	-0.14	intensity
S1	Broad	8	1	_49	-0.59	0.64	-1.08	0.87	1.42	-0.5	0.52	1.04	-1.2	-1.12	intensity
S1	Broad	9	1	_32	0.7	0.81	-0.59	0.07	0.87	-1.7	0.02	1.54	-1.0	-0.72	intensity
S1	Corrective	0	10	_04	-0.34	0.3	-0.44	0.92	2.14	-0.74	-0.35	-0.03	-1.58	0.11	intensity
S1	Corrective	1	10	_41	-0.31	-0.32	-0.24	-0.42	1.42	0.65	-0.06	1.33	-2.09	0.02	intensity
S1	Corrective	2	10	_80	-0.66	0.16	0.72	0.91	0.41	-1.55	0.85	-1.56	-0.42	1.14	intensity
S1	Corrective	3	10	_71	-0.35	-0.32	-0.68	-1.25	1.62	0.44	-0.08	-0.6	-0.57	1.8	intensity
S1	Corrective	4	10	_47	-0.4	1.07	0.13	-0.92	1.45	-2.07	-0.24	0.09	0.38	0.51	intensity
S1	Corrective	5	10	_45	0.25	1.65	-0.01	1.21	0.26	-0.24	-1.68	-0.9	-0.92	0.39	intensity
S1	Corrective	6	10	_18	0.19	1.93	-1.14	0.36	0.2	-0.13	-1.28	0.85	0.2	-1.17	intensity
S1	Corrective	7	10	_38	-0.56	1.3	-1.34	-1.67	1.05	-0.53	0.4	0.14	0.35	0.85	intensity
S1	Corrective	8	10	_43	0.23	1.72	-1.32	-0.38	-1.25	-0.02	0.45	1.37	-0.67	-0.14	intensity
S1	Corrective	9	10	_40	1.27	0.96	-0.88	0.13	1.05	-0.16	0.79	-1.56	-1.14	-0.45	intensity
S1	Corrective	0	9	_89	0.74	0.86	-0.93	-0.75	-0.02	-1.04	1.43	1.35	-0.78	-0.86	intensity
S1	Corrective	1	9	_07	1.05	1.94	-1.42	-1.07	0.13	-0.18	-0.17	-0.03	-0.78	0.53	intensity
S1	Corrective	2	9	_82	0.79	1.12	-0.35	1.43	0.39	-1.33	-1.28	-0.81	-0.58	0.62	intensity
S1	Corrective	3	9	_75	1.17	0.78	-1.77	-0.46	-0.38	-0.92	0.59	0.48	1.24	-0.75	intensity
S1	Corrective	4	9	_87	1.52	0.15	-0.36	0.21	1.01	-1.97	0.86	-0.81	-0.14	-0.46	intensity
S1	Corrective	5	9	_31	-1.41	1.2	-1.51	0.48	0.6	-0.51	1.17	-0.05	0.75	-0.72	intensity
S1	Corrective	6	9	_10	1.62	0.93	-1.11	0.29	0.11	-0.71	0.29	0.78	-1.64	-0.56	intensity
S1	Corrective	7	9	_66	-0.24	2.44	-0.62	0.48	0.69	-0.8	-0.52	-0.67	-0.74	-0.02	intensity
S1	Corrective	8	9	_94	-0.44	1.24	-0.15	0.93	-1.7	-0.88	0.06	1.53	-0.59	0.02	intensity
S1	Corrective	9	9	_27	1.29	0.61	-0.93	-1.32	0.36	-1.52	1.07	0.65	-0.5	0.3	intensity
S1	Corrective	0	8	_67	1.86	0.2	0.72	-1.17	-0.66	0.04	0.02	1.0	-1.3	-0.71	intensity
S1	Corrective	1	8	_51	1.46	-0.43	-0.17	-0.21	0.05	-2.35	0.11	0.92	0.4	0.22	intensity
S1	Corrective	2	8	_68	-0.18	-0.01	0.43	-0.6	-0.07	-1.34	1.27	1.98	-0.71	-0.77	intensity
S1	Corrective	3	8	_69	0.05	0.38	-1.32	-0.81	1.6	-0.5	-0.4	1.75	-0.11	-0.65	intensity
S1	Corrective	4	8	_100	0.46	1.41	-0.82	-0.72	1.3	-1.32	-0.55	0.92	-0.97	0.3	intensity
S1	Corrective	5	8	_55	0.52	-0.17	0.4	-0.27	-0.38	-0.23	1.08	1.79	-1.13	-1.61	intensity
S1	Corrective	6	8	_42	0.64	0.92	-0.03	1.73	0.54	-0.79	-0.52	-0.31	-0.36	-1.83	intensity
S1	Corrective	7	8	_20	1.61	-0.03	-1.12	-0.45	0.45	-0.46	-0.43	1.79	-0.33	-1.02	intensity
S1	Corrective	8	8	_24	1.58	1.34	-0.48	0.39	0.44	-0.08	-1.57	0.07	-0.48	-1.2	intensity
S1	Corrective	9	8	_13	-0.41	0.05	0.25	1.35	1.77	-0.37	-1.26	0.52	-0.84	-1.05	intensity
S1	Corrective	0	7	_77	-0.21	0.7	0.23	0.53	1.84	-2.02	-0.33	0.16	-0.19	-0.7	intensity
S1	Corrective	1	7	_64	0.4	2.53	-0.38	0.23	-0.49	-0.53	-0.95	0.17	-0.1	-0.89	intensity
S1	Corrective	2	7	_37	0.93	-0.32	-0.44	0.28	-1.08	-0.64	1.44	1.1	0.39	-1.65	intensity
S1	Corrective	3	7	_63	0.36	0.53	-0.75	-0.78	1.54	-1.57	1.53	-0.33	-0.31	-0.21	intensity
S1	Corrective	4	7	_57	-0.06	-0.05	0.18	1.34	0.15	-0.43	1.07	0.56	-2.29	-0.48	intensity
S1	Corrective	5	7	_44	1.32	1.1	-1.21	-1.2	-0.9	-0.49	1.04	0.77	0.19	-0.63	intensity
S1	Corrective	6	7	_09	1.31	1.33	-1.75	-0.7	-0.08	-0.46	-0.21	1.18	-0.56	-0.05	intensity
S1	Corrective	7	7	_58	0.03	1.1	-1.05	1.14	-0.29	-0.29	0.41	0.53	0.54	-2.12	intensity
S1	Corrective	8	7	_97	0.56	1.06	-0.05	1.03	-1.39	0.23	-0.43	1.13	-1.69	-0.45	intensity
S1	Corrective	9	7	_62	-0.05	2.03	-0.58	-0.51	0.24	-0.7	0.86	0.84	-1.18	-0.94	intensity
S1	Corrective	0	6	_65	-2.07	1.12	0.36	1.34	0.58	0.4	-0.2	-0.48	-0.19	-0.85	intensity
S1	Corrective	1	6	_74	1.46	1.41	-0.6	-1.54	0.44	-0.25	-0.03	0.68	-0.46	-1.1	intensity
S1	Corrective	2	6	_05	1.49	-0.42	-1.38	-0.33	1.15	0.61	-0.68	1.02	-1.14	-0.32	intensity
S1	Corrective	3	6	_53	0.15	0.57	-0.64	0.73	0.66	0.92	-0.38	0.96	-2.17	-0.81	intensity
S1	Corrective	4	6	_93	-1.31	-0.04	-0.9	1.95	1.31	-0.14	-0.84	0.34	-0.07	-0.33	intensity
S1	Corrective	5	6	_95	0.72	0.32	-1.42	0.94	1.46	-0.36	-0.66	0.82	-0.42	-1.39	intensity
S1	Corrective	6	6	_22	-0.27	0.97	-0.58	1.94	0.85	-1.21	-0.04	-0.12	-1.28	-0.27	intensity
S1	Corrective	7	6	_56	-1.32	-0.7	1.93	0.95	0.21	0.14	-0.48	-0.48	0.76	-1.01	intensity
S1	Corrective	8	6	_19	1.03	1.66	-1.75	0.53	0.26	-0.87	-0.38	-0.48	0.57	-0.57	intensity
S1	Corrective	9	6	_39	1.37	-0.12	-0.14	-0.14	0.65	-0.66	-0.97	1.61	0.03	-1.64	intensity
S1	Corrective	0	5	_02	-0.12	0.6	-0.77	-0.77	1.0	-0.48	0.85	1.53	-0.08	-1.77	intensity
S1	Corrective	1	5	_91	0.18	2.07	-1.18	0.49	0.65	-0.07	-1.18	0.11	0.02	-1.1	intensity
S1	Corrective	2	5	_29	-0.25	1.04	-0.42	0.13	1.73	-0.14	-1.0	0.11	0.6	-1.81	intensity
S1	Corrective	3	5	_88	0.28	2.19	-0.59	-0.14	1.24	-0.35	-0.84	-0.62	-0.19	-0.99	intensity
S1	Corrective	4	5	_14	1.47	-0.1	-0.51	-0.37	1.22	-1.02	-0.07	1.28	-0.48	-1.42	intensity
S1	Corrective	5	5	_34	0.98	0.92	-1.2	-0.12	0.2	-0.08	1.01	0.81	-0.64	-1.89	intensity
S1	Corrective	6	5	_90	1.01	2.17	-0.04	-0.39	-0.69	-0.35	-0.55	0.67	-0.7	-1.13	intensity
S1	Corrective	7	5	_96	0.98	-0.26	-0.18	0.53	2.12	-0.95	-1.36	-0.61	-0.02	-0.26	intensity
S1	Corrective	8	5	_73	1.2	1.92	-0.59	-0.16	0.16	-0.42	-0.05	0.43	-1.36	-1.13	intensity
S1	Corrective	9	5	_03	0.09	1.26	-0.5	0.19	0.47	0.33	0.02	0.97	-0.46	-2.37	intensity
S1	Corrective	0	4	_79	0.62	1.51	-0.42	-0.28	1.18	-1.55	0.14	-1.45	0.39	-0.15	intensity
S1	Corrective	1	4	_46	-0.16	0.57	-0.44	0.36	1.08	1.35	-1.16	-0.98	0.88	-1.5	intensity
S1	Corrective	2	4	_11	0.53	0.77	-0.78	1.28	0.31	-0.99	-0.84	1.54	-1.1	-0.73	intensity
S1	Corrective	3	4	_92	0.06	1.08	-0.85	1.24	0.45	-0.93	-0.32	1.31	-1.57	-0.47	intensity
S1	Corrective	4	4	_25	1.2	1.41	-0.91	0.73	0.21	-0.65	-0.75	0.82	-0.6	-1.46	intensity
S1	Corrective	5	4	_59	-1.06	1.37	0.2	0.72	1.59	-1.16	0.23	-0.17	-0.98	-0.72	intensity
S1	Corrective	6	4	_12	1.05	0.24	-0.92	-0.87	1.17	-0.58	-0.94	1.57	-1.03	0.32	intensity
S1	Corrective	7	4	_70	0.21	0.52	-0.47	0.06	1.78	-0.52	-1.0	0.93	-1.75	0.25	intensity
S1	Corrective	8	4	_54	0.16	1.07	0.61	-0.27	-0.12	0.35	-0.88	-1.44	1.72	-1.2	intensity
S1	Corrective	9	4	_85	1.26	0.98	-0.6	0.17	1.56	-1.23	-0.75	0.03	-0.19	-1.23	intensity
S1	Corrective	0	3	_98	0.97	0.78	-0.17	-0.01	1.53	-0.14	-1.13	0.7	-1.48	-1.05	intensity
S1	Corrective	1	3	_99	0.78	1.31	0.41	1.2	-1.1	0.5	-0.61	-0.97	-0.01	-1.52	intensity
S1	Corrective	2	3	_35	-2.1	0.1	0.24	-0.83	0.34	-0.66	1.33	1.16	0.03	0.38	intensity
S1	Corrective	3	3	_78	-0.27	2.33	0.56	-0.37	-0.74	-0.09	-0.76	-0.01	0.61	-1.25	intensity
S1	Corrective	4	3	_08	-1.78	0.83	0.11	-1.27	0.87	-0.31	1.4	0.72	-0.22	-0.34	intensity
S1	Corrective	5	3	_23	0.13	1.0	0.33	1.1	-0.08	0.36	0.54	0.12	-1.89	-1.63	intensity
S1	Corrective	6	3	_86	0.49	2.18	-0.88	-0.34	0.92	-0.85	-0.88	0.42	-0.67	-0.4	intensity
S1	Corrective	7	3	_26	2.04	1.0	0.42	-0.77	0.57	-0.72	-1.2	-0.48	-0.12	-0.74	intensity
S1	Corrective	8	3	_17	-0.14	1.73	-0.23	0.94	0.08	-0.07	-0.35	0.9	-1.34	-1.52	intensity
S1	Corrective	9	3	_81	2.27	-0.36	-0.5	-0.66	-0.81	-0.79	-0.61	0.14	0.18	1.15	intensity
S1	Corrective	0	2	_36	-1.63	0.73	-1.69	-0.24	0.16	0.31	0.76	1.4	-0.23	0.44	intensity
S1	Corrective	1	2	_52	1.09	0.78	0.9	0.66	-0.26	-0.59	-0.08	0.66	-1.83	-1.33	intensity
S1	Corrective	2	2	_84	0.99	2.0	-0.34	-1.21	0.38	-0.19	0.6	-0.43	-0.67	-1.13	intensity
S1	Corrective	3	2	_83	1.13	1.95	-0.32	-0.34	0.01	-1.3	-0.46	-0.42	0.78	-1.02	intensity
S1	Corrective	4	2	_16	0.11	1.72	0.15	0.86	1.17	-1.55	-0.52	-0.62	-0.71	-0.59	intensity
S1	Corrective	5	2	_50	1.13	1.42	-0.63	-0.93	-0.44	1.57	-1.03	-0.72	0.05	-0.45	intensity
S1	Corrective	6	2	_60	0.67	0.15	0.87	-0.35	-1.3	0.71	-1.08	1.38	0.43	-1.48	intensity
S1	Corrective	7	2	_72	1.4	2.01	-0.75	-0.02	-0.08	-0.25	0.01	-0.15	-1.07	-1.1	intensity
S1	Corrective	8	2	_33	-0.44	0.16	1.22	-0.39	0.86	-0.81	1.29	0.18	-0.06	-2.0	intensity
S1	Corrective	9	2	_28	-0.38	1.39	0.28	-0.61	0.91	0.78	-1.47	0.8	-0.2	-1.48	intensity
S1	Corrective	0	1	_48	0.22	0.48	1.19	-1.85	0.63	-0.01	-1.43	-0.61	0.93	0.45	intensity
S1	Corrective	1	1	_30	-0.23	0.74	-1.61	-1.09	0.26	0.02	1.29	1.56	-0.45	-0.5	intensity
S1	Corrective	2	1	_21	1.64	1.4	-0.37	-1.6	0.11	-0.43	-1.09	0.27	0.36	-0.29	intensity
S1	Corrective	3	1	_15	1.6	-0.15	-1.44	0.51	0.55	0.07	0.36	0.15	-1.89	0.24	intensity
S1	Corrective	4	1	_06	1.76	1.22	-1.57	-0.09	-0.31	-0.04	-0.77	-0.06	-0.86	0.72	intensity
S1	Corrective	5	1	_61	1.47	1.72	-0.53	-0.54	0.04	0.09	-0.31	0.46	-0.92	-1.47	intensity
S1	Corrective	6	1	_76	-0.22	2.55	-0.28	-0.91	0.18	-0.51	0.44	-0.59	-0.82	0.15	intensity
S1	Corrective	7	1	_01	0.31	-0.25	-0.36	0.98	1.12	0.98	0.79	-0.99	-1.82	-0.77	intensity
S1	Corrective	8	1	_49	1.27	1.82	-1.23	-0.68	-0.02	0.94	-0.52	-0.27	-0.61	-0.71	intensity
S1	Corrective	9	1	_32	1.5	1.35	-0.22	-0.97	-0.01	-1.17	0.09	0.91	-0.18	-1.3	intensity
S2	Broad	0	10	_04	0.67	-1.69	-1.72	1.0	1.01	0.06	0.45	0.63	-0.08	-0.32	intensity
S2	Broad	1	10	_41	0.82	-0.22	0.15	-0.49	1.47	-0.62	0.45	1.19	-1.18	-1.57	intensity
S2	Broad	2	10	_80	0.5	0.22	1.14	-0.43	0.34	-1.8	0.95	-1.65	0.32	0.4	intensity
S2	Broad	3	10	_71	-0.56	-0.23	-1.14	0.94	1.48	-1.63	-0.53	0.83	0.06	0.79	intensity
S2	Broad	4	10	_47	-0.03	0.71	-0.13	0.56	1.47	-1.5	0.54	-0.7	0.67	-1.59	intensity
S2	Broad	5	10	_45	0.22	1.69	-0.84	1.65	-1.18	-0.56	-0.84	0.35	-0.19	-0.31	intensity
S2	Broad	6	10	_18	0.97	1.46	-1.0	0.73	-0.22	0.07	-1.8	0.06	0.59	-0.87	intensity
S2	Broad	7	10	_38	0.09	1.14	-1.35	-0.4	1.14	-1.5	-0.94	0.72	0.32	0.79	intensity
S2	Broad	8	10	_43	0.7	1.22	-1.52	0.18	-0.78	-1.28	1.13	0.94	-0.05	-0.53	intensity
S2	Broad	9	10	_40	1.26	0.03	-0.64	-0.7	1.89	-0.88	0.88	-0.42	-0.38	-1.04	intensity
S2	Broad	0	9	_89	1.01	0.47	-1.65	-0.55	0.69	-0.17	1.57	-1.33	-0.02	-0.03	intensity
S2	Broad	1	9	_07	-0.8	1.65	-0.05	-0.06	-0.02	0.27	0.88	-1.15	-1.63	0.9	intensity
S2	Broad	2	9	_82	0.54	1.37	-0.8	1.56	0.16	-1.4	-0.35	-1.21	-0.22	0.36	intensity
S2	Broad	3	9	_75	0.78	1.11	-1.37	1.08	-1.68	-0.15	0.35	0.63	0.11	-0.86	intensity
S2	Broad	4	9	_87	0.67	-0.15	-0.63	-1.28	1.16	-1.88	1.12	0.29	0.41	0.3	intensity
S2	Broad	5	9	_31	-0.15	1.08	-1.29	0.36	0.99	-1.18	1.38	-0.2	0.26	-1.27	intensity
S2	Broad	6	9	_10	0.85	-0.52	-0.31	1.18	-0.88	-1.38	0.74	0.5	-1.33	1.13	intensity
S2	Broad	7	9	_66	-0.54	1.12	-1.43	1.19	1.33	-0.74	-1.26	0.02	0.26	0.04	intensity
S2	Broad	8	9	_94	0.37	0.76	0.33	0.85	-1.83	-1.22	0.68	0.86	-1.14	0.34	intensity
S2	Broad	9	9	_27	1.12	-1.16	0.57	0.04	-0.16	-1.58	1.06	1.16	-1.03	-0.02	intensity
S2	Broad	0	8	_67	0.86	0.74	-1.38	-0.17	-0.84	-1.71	0.1	0.83	0.45	1.13	intensity
S2	Broad	1	8	_51	1.86	-0.64	0.18	0.34	0.63	-1.46	-0.67	-0.67	-0.63	1.07	intensity
S2	Broad	2	8	_68	-0.17	0.25	0.07	-0.63	-0.89	-1.04	1.74	1.17	-1.28	0.77	intensity
S2	Broad	3	8	_69	-0.94	0.43	-0.54	0.1	1.91	-1.39	-0.02	1.1	0.22	-0.87	intensity
S2	Broad	4	8	_100	0.66	0.98	-1.55	-0.82	0.95	-1.59	0.83	0.63	0.01	-0.1	intensity
S2	Broad	5	8	_55	-1.71	1.55	-0.53	-0.82	0.16	-0.36	1.2	0.95	0.03	-0.48	intensity
S2	Broad	6	8	_42	0.74	0.93	-0.31	1.36	1.18	-0.21	-1.52	-1.15	-0.37	-0.65	intensity
S2	Broad	7	8	_20	1.82	-0.05	-1.74	-0.45	0.1	-0.4	-1.01	0.95	0.56	0.22	intensity
S2	Broad	8	8	_24	1.51	1.2	0.18	-0.64	0.77	-1.71	-0.74	-0.44	0.46	-0.58	intensity
S2	Broad	9	8	_13	-0.23	0.02	-2.41	-0.36	0.49	-0.38	1.12	0.9	0.76	0.09	intensity
S2	Broad	0	7	_77	-1.02	1.02	-0.95	-0.17	1.55	-1.38	0.55	0.98	0.04	-0.63	intensity
S2	Broad	1	7	_64	1.03	1.16	-0.47	0.49	-0.73	-1.41	-1.65	0.59	0.37	0.62	intensity
S2	Broad	2	7	_37	1.05	-0.03	-0.46	1.0	-0.62	-2.0	0.91	0.54	0.55	-0.94	intensity
S2	Broad	3	7	_63	0.33	0.26	-0.09	0.75	1.3	-2.12	0.42	0.32	-1.33	0.16	intensity
S2	Broad	4	7	_57	-0.17	0.08	0.14	0.8	0.38	-2.3	1.49	0.43	-0.65	-0.2	intensity
S2	Broad	5	7	_44	0.71	1.04	-0.16	-0.13	-1.93	-1.38	0.96	0.8	-0.25	0.35	intensity
S2	Broad	6	7	_09	1.49	1.07	-0.32	-0.49	-0.56	-1.23	-1.41	1.09	-0.17	0.51	intensity
S2	Broad	7	7	_58	-0.87	-0.48	-0.05	1.51	-0.35	0.3	1.57	0.08	0.05	-1.75	intensity
S2	Broad	8	7	_97	-1.07	1.18	-0.6	1.42	-0.52	0.59	-1.0	0.35	-1.23	0.9	intensity
S2	Broad	9	7	_62	0.04	1.59	-1.53	0.33	0.93	-1.4	0.52	-0.56	-0.51	0.59	intensity
S2	Broad	0	6	_65	-0.93	0.27	0.25	2.18	-0.67	0.28	0.87	-0.91	-0.3	-1.03	intensity
S2	Broad	1	6	_74	1.26	1.51	-1.15	-0.9	-0.05	-1.32	0.33	0.94	-0.17	-0.45	intensity
S2	Broad	2	6	_05	1.45	0.03	-1.22	-1.3	1.35	-0.49	0.87	0.35	-0.85	-0.2	intensity
S2	Broad	3	6	_53	0.29	0.8	-0.31	1.31	1.47	-0.19	-1.6	-0.4	-1.23	-0.13	intensity
S2	Broad	4	6	_93	-0.96	-0.48	-1.71	0.64	1.3	-0.94	0.59	1.1	-0.15	0.62	intensity
S2	Broad	5	6	_95	1.05	0.19	-1.36	0.73	0.37	-1.56	1.23	0.69	-0.57	-0.77	intensity
S2	Broad	6	6	_22	-0.5	1.44	-0.06	1.24	0.71	-2.0	0.21	-0.69	-0.37	0.01	intensity
S2	Broad	7	6	_56	-0.42	-0.92	-0.2	1.59	0.97	-0.33	1.32	-0.76	0.16	-1.42	intensity
S2	Broad	8	6	_19	1.79	1.14	-0.26	0.4	-0.08	-1.19	0.58	-1.39	-0.34	-0.65	intensity
S2	Broad	9	6	_39	1.28	-1.09	0.43	-1.27	0.62	-0.92	-0.22	1.68	0.06	-0.56	intensity
S2	Broad	0	5	_02	-1.5	0.98	0.21	-0.3	1.37	-0.84	0.62	1.08	-0.49	-1.13	intensity
S2	Broad	1	5	_91	1.21	1.58	-0.4	-0.71	-0.53	-1.87	-0.28	0.66	0.29	0.05	intensity
S2	Broad	2	5	_29	0.8	1.46	0.11	-1.41	0.65	-0.53	0.81	0.35	-0.75	-1.48	intensity
S2	Broad	3	5	_88	1.34	1.09	-1.74	-0.06	0.78	-1.02	-0.37	-0.89	0.53	0.33	intensity
S2	Broad	4	5	_14	1.02	-0.58	0.28	-1.62	0.76	-0.01	-1.31	1.54	0.29	-0.37	intensity
S2	Broad	5	5	_34	1.09	0.87	-1.39	0.38	0.45	-1.02	-0.55	1.42	-1.17	-0.08	intensity
S2	Broad	6	5	_90	0.5	1.14	0.02	-0.69	0.05	-1.51	1.15	1.24	-1.1	-0.79	intensity
S2	Broad	7	5	_96	-0.62	-0.47	-0.45	0.59	1.19	-1.51	0.99	1.14	-1.3	0.43	intensity
S2	Broad	8	5	_73	1.19	1.14	-1.32	-0.1	-0.3	-1.01	-0.59	1.28	-0.98	0.7	intensity
S2	Broad	9	5	_03	1.17	1.6	-0.08	-0.25	0.27	-0.62	-1.47	0.85	-0.2	-1.27	intensity
S2	Broad	0	4	_79	1.64	-0.18	-1.33	0.82	0.85	-0.38	-1.26	-0.96	0.18	0.64	intensity
S2	Broad	1	4	_46	0.07	-0.21	-1.28	-0.95	0.86	-0.04	1.62	1.17	0.06	-1.29	intensity
S2	Broad	2	4	_11	-0.04	0.51	-1.38	1.32	0.19	-0.39	-0.42	1.68	-0.11	-1.38	intensity
S2	Broad	3	4	_92	1.14	0.56	-1.05	0.72	0.77	-1.78	-1.15	0.71	-0.23	0.3	intensity
S2	Broad	4	4	_25	0.67	0.93	-0.26	1.19	0.09	-1.03	0.55	0.74	-1.63	-1.27	intensity
S2	Broad	5	4	_59	-0.51	2.06	-0.29	1.05	0.89	-0.64	-0.7	-0.25	-0.46	-1.15	intensity
S2	Broad	6	4	_12	0.82	-0.62	-0.83	-0.6	1.7	-0.74	0.1	1.06	-1.42	0.54	intensity
S2	Broad	7	4	_70	0.8	-0.71	-0.24	0.44	1.04	-2.01	-0.77	1.33	-0.2	0.32	intensity
S2	Broad	8	4	_54	-0.58	-0.9	0.0	-1.35	0.79	1.08	0.52	0.8	1.09	-1.46	intensity
S2	Broad	9	4	_85	0.91	1.42	-1.68	0.17	0.7	-1.49	0.3	0.43	-0.43	-0.34	intensity
S2	Broad	0	3	_98	0.85	0.19	-0.56	0.64	0.89	-1.18	-0.81	1.75	-1.03	-0.75	intensity
S2	Broad	1	3	_99	-0.1	1.02	-1.57	-1.23	0.45	0.06	1.09	-1.19	0.93	0.54	intensity
S2	Broad	2	3	_35	0.18	0.67	-0.95	0.89	-1.19	-1.87	1.17	0.59	0.15	0.37	intensity
S2	Broad	3	3	_78	-0.97	1.34	-0.28	0.29	-0.21	-0.55	1.59	0.61	-1.68	-0.13	intensity
S2	Broad	4	3	_08	0.29	1.55	-0.48	-0.08	0.83	-2.12	0.63	0.05	0.15	-0.82	intensity
S2	Broad	5	3	_23	-1.23	1.86	-0.24	0.03	0.08	0.31	1.37	-0.23	-0.91	-1.04	intensity
S2	Broad	6	3	_86	-0.36	1.01	-1.49	0.4	1.21	-1.22	-0.99	1.23	0.15	0.07	intensity
S2	Broad	7	3	_26	0.8	0.75	0.22	-1.18	1.23	-2.14	0.37	-0.04	0.26	-0.28	intensity
S2	Broad	8	3	_17	-1.08	0.98	-1.71	0.22	-0.46	0.57	0.53	1.24	-1.02	0.73	intensity
S2	Broad	9	3	_81	1.58	-1.03	-1.0	0.12	0.11	-0.74	1.39	-1.05	-0.27	0.89	intensity
S2	Broad	0	2	_36	-1.22	0.28	-1.02	-0.04	1.7	-1.03	0.28	1.17	0.64	-0.75	intensity
S2	Broad	1	2	_52	1.22	0.17	-0.25	0.96	-0.25	-0.36	0.85	0.55	-2.18	-0.72	intensity
S2	Broad	2	2	_84	1.21	1.53	-1.35	0.02	1.24	-0.62	-0.69	0.04	-0.65	-0.72	intensity
S2	Broad	3	2	_83	0.75	1.46	-0.94	0.63	-0.93	-1.02	0.22	-0.51	1.34	-1.0	intensity
S2	Broad	4	2	_16	0.89	0.79	0.35	1.12	0.92	-0.95	-0.06	-0.16	-1.14	-1.77	intensity
S2	Broad	5	2	_50	1.95	0.47	-0.33	0.15	-0.7	-1.58	1.05	-0.85	0.04	-0.21	intensity
S2	Broad	6	2	_60	0.5	0.53	-0.98	1.55	-0.54	-0.17	-0.23	1.34	-0.3	-1.69	intensity
S2	Broad	7	2	_72	0.84	0.77	-1.45	0.72	0.86	-1.33	0.43	0.81	-0.4	-1.25	intensity
S2	Broad	8	2	_33	-0.99	0.29	-0.97	0.96	1.24	-1.1	0.75	0.03	1.06	-1.27	intensity
S2	Broad	9	2	_28	1.13	0.87	-1.17	-0.44	1.27	-0.97	-0.41	1.14	-0.27	-1.15	intensity
S2	Broad	0	1	_48	0.4	1.19	-2.07	0.24	0.94	0.32	-0.17	0.43	0.07	-1.36	intensity
S2	Broad	1	1	_30	-0.03	0.8	-0.6	-2.2	-0.16	0.22	1.2	1.2	0.02	-0.46	intensity
S2	Broad	2	1	_21	0.84	1.64	0.24	-0.89	0.38	-0.17	-1.91	-0.36	0.74	-0.49	intensity
S2	Broad	3	1	_15	0.99	-0.12	-1.8	1.1	0.42	0.31	0.78	0.48	-0.88	-1.3	intensity
S2	Broad	4	1	_06	1.45	1.27	-1.39	-0.53	0.28	0.27	0.07	-0.48	-1.52	0.59	intensity
S2	Broad	5	1	_61	0.11	1.25	-1.72	1.06	0.65	-0.26	-0.81	1.09	-0.48	-0.89	intensity
S2	Broad	6	1	_76	-0.86	1.96	0.28	-0.92	-0.71	-0.85	1.07	-0.57	-0.27	0.87	intensity
S2	Broad	7	1	_01	1.62	-0.12	0.53	0.98	-0.72	-0.86	1.19	-1.19	-0.66	-0.78	intensity
S2	Broad	8	1	_49	0.0	1.27	-0.73	1.27	0.61	-1.76	0.36	0.55	-0.57	-1.0	intensity
S2	Broad	9	1	_32	0.12	0.86	0.57	-0.31	0.73	-0.95	-1.99	1.5	-0.15	-0.38	intensity
S2	Corrective	0	10	_04	0.68	-0.75	-2.0	1.0	0.97	-1.15	0.58	0.58	-0.05	0.16	intensity
S2	Corrective	1	10	_41	0.85	0.03	0.04	0.44	1.6	-0.57	0.3	0.45	-1.58	-1.55	intensity
S2	Corrective	2	10	_80	1.05	-0.13	0.35	-0.36	0.43	-1.9	0.55	-1.48	0.39	1.1	intensity
S2	Corrective	3	10	_71	-0.02	-0.25	-1.22	1.07	1.76	-0.92	-1.35	0.71	0.14	0.08	intensity
S2	Corrective	4	10	_47	0.35	1.53	-0.23	0.81	0.86	-2.17	-0.32	-0.41	-0.2	-0.22	intensity
S2	Corrective	5	10	_45	0.29	1.68	-0.39	1.49	-0.02	-0.31	-1.24	-0.73	-1.17	0.39	intensity
S2	Corrective	6	10	_18	1.08	1.83	-0.7	0.67	-0.06	0.23	-1.37	0.0	-0.52	-1.16	intensity
S2	Corrective	7	10	_38	0.43	1.42	-1.05	-0.56	1.34	-1.12	-1.19	0.03	-0.22	0.92	intensity
S2	Corrective	8	10	_43	0.55	1.65	-1.06	0.35	-0.6	-0.67	0.69	1.04	-0.5	-1.46	intensity
S2	Corrective	9	10	_40	1.16	0.27	-1.24	-1.04	1.3	-0.98	1.2	-0.58	-0.55	0.45	intensity
S2	Corrective	0	9	_89	0.71	0.96	-1.56	0.19	0.34	-1.1	1.32	-1.36	0.07	0.42	intensity
S2	Corrective	1	9	_07	-0.62	1.94	-0.26	-0.68	0.06	0.34	1.15	-0.87	-1.41	0.35	intensity
S2	Corrective	2	9	_82	0.51	0.62	-1.17	1.69	0.02	-1.08	-0.51	-1.05	1.24	-0.27	intensity
S2	Corrective	3	9	_75	0.96	1.08	-1.47	1.17	-1.57	-0.17	0.24	0.32	0.25	-0.81	intensity
S2	Corrective	4	9	_87	0.68	-0.13	-0.19	-0.57	1.4	-2.04	1.14	-0.2	0.55	-0.65	intensity
S2	Corrective	5	9	_31	-0.53	1.7	-0.89	0.54	0.79	-0.35	0.92	-0.66	0.13	-1.64	intensity
S2	Corrective	6	9	_10	1.01	-0.14	-0.97	1.78	-0.77	-0.32	0.46	-1.04	-0.97	0.96	intensity
S2	Corrective	7	9	_66	-0.31	1.12	-1.7	1.27	1.37	-0.27	-0.74	-0.63	0.27	-0.39	intensity
S2	Corrective	8	9	_94	0.21	0.93	-0.36	1.39	-1.07	-1.17	0.65	1.01	-1.43	-0.16	intensity
S2	Corrective	9	9	_27	1.25	-0.85	-0.33	-0.88	0.51	-1.8	1.07	1.07	-0.2	0.15	intensity
S2	Corrective	0	8	_67	1.63	1.05	-1.12	0.62	-0.53	-1.2	0.32	0.38	0.13	-1.29	intensity
S2	Corrective	1	8	_51	1.41	0.56	0.03	1.1	0.96	-1.4	-0.54	-0.64	-1.38	-0.09	intensity
S2	Corrective	2	8	_68	0.36	0.51	0.52	-0.18	-0.79	-0.32	1.53	1.09	-1.8	-0.91	intensity
S2	Corrective	3	8	_69	-1.26	0.23	0.45	0.31	1.17	-1.46	0.36	1.15	0.43	-1.39	intensity
S2	Corrective	4	8	_100	0.83	0.89	-1.23	-1.3	1.3	-1.04	0.86	0.54	-0.16	-0.69	intensity
S2	Corrective	5	8	_55	-1.07	1.64	-0.85	-0.61	0.65	-0.5	1.32	0.73	-1.01	-0.3	intensity
S2	Corrective	6	8	_42	0.94	0.79	-0.14	1.1	1.49	-0.65	-0.51	-0.86	-0.73	-1.44	intensity
S2	Corrective	7	8	_20	1.07	-0.29	-1.54	0.19	0.47	-0.89	-1.1	1.53	-0.28	0.84	intensity
S2	Corrective	8	8	_24	1.6	1.1	-0.98	-0.44	1.03	-1.06	-0.2	-0.46	0.56	-1.15	intensity
S2	Corrective	9	8	_13	-0.49	0.76	-1.31	1.74	1.19	-0.94	-0.1	0.05	0.15	-1.06	intensity
S2	Corrective	0	7	_77	-0.25	0.87	-0.81	0.54	1.37	-1.19	0.62	0.96	-0.59	-1.52	intensity
S2	Corrective	1	7	_64	1.12	1.29	-0.05	-0.1	-1.21	-0.41	-1.66	0.95	0.66	-0.58	intensity
S2	Corrective	2	7	_37	1.08	-0.11	-0.96	1.16	-0.52	-1.41	1.35	0.66	-0.28	-0.97	intensity
S2	Corrective	3	7	_63	1.12	0.66	0.24	0.67	0.95	-1.65	-0.03	0.27	-1.68	-0.54	intensity
S2	Corrective	4	7	_57	-1.03	0.49	-0.02	1.46	0.46	-2.09	0.82	-0.14	-0.36	0.4	intensity
S2	Corrective	5	7	_44	0.25	0.76	-1.32	0.36	-0.66	-1.83	0.88	1.33	-0.15	0.38	intensity
S2	Corrective	6	7	_09	1.75	1.12	-0.16	-0.16	-0.27	-1.45	-0.96	0.66	-0.96	0.44	intensity
S2	Corrective	7	7	_58	-0.29	0.1	0.04	1.15	0.16	0.17	1.35	-0.1	-0.19	-2.38	intensity
S2	Corrective	8	7	_97	-0.78	1.49	-0.43	1.06	-0.08	-0.52	-1.2	0.98	-1.28	0.75	intensity
S2	Corrective	9	7	_62	0.61	1.76	-1.51	0.52	0.66	-1.26	0.42	-0.68	-0.58	0.06	intensity
S2	Corrective	0	6	_65	-2.02	1.38	0.14	1.25	-0.22	0.51	0.49	-0.68	-0.59	-0.26	intensity
S2	Corrective	1	6	_74	1.07	0.88	-1.01	-1.49	0.15	-1.24	0.5	1.35	0.21	-0.42	intensity
S2	Corrective	2	6	_05	1.12	-0.08	-1.35	-1.47	1.27	-0.92	0.57	0.55	-0.39	0.7	intensity
S2	Corrective	3	6	_53	1.18	0.91	-1.81	0.79	0.97	-1.16	-0.2	0.26	-0.57	-0.37	intensity
S2	Corrective	4	6	_93	-1.87	-0.21	-1.25	0.6	1.1	-0.13	0.69	1.06	-0.58	0.58	intensity
S2	Corrective	5	6	_95	1.11	0.53	-1.78	0.61	0.41	-0.89	1.03	0.44	-0.14	-1.32	intensity
S2	Corrective	6	6	_22	-0.49	1.69	-0.99	1.06	0.3	-1.63	0.45	-0.08	-0.77	0.45	intensity
S2	Corrective	7	6	_56	-1.29	-0.21	1.15	0.89	0.25	-0.26	1.64	-0.78	-0.05	-1.33	intensity
S2	Corrective	8	6	_19	0.65	1.2	-1.41	0.9	0.44	-1.61	0.43	-0.35	0.66	-0.91	intensity
S2	Corrective	9	6	_39	1.57	-0.81	0.32	-0.55	0.57	-0.36	0.04	1.48	-0.8	-1.48	intensity
S2	Corrective	0	5	_02	-0.94	1.27	-0.15	-0.52	1.38	-1.26	0.64	0.81	-1.28	0.06	intensity
S2	Corrective	1	5	_91	1.13	1.29	-1.84	-0.49	-0.69	-0.7	-0.41	0.61	0.94	0.17	intensity
S2	Corrective	2	5	_29	0.99	1.58	-0.74	-0.12	1.11	-0.83	-0.4	0.61	-0.96	-1.25	intensity
S2	Corrective	3	5	_88	0.32	1.32	-1.72	0.04	1.14	-1.02	-0.43	-0.92	0.58	0.69	intensity
S2	Corrective	4	5	_14	0.8	-0.15	-1.93	-0.89	0.93	-0.61	-0.32	1.48	0.49	0.2	intensity
S2	Corrective	5	5	_34	0.91	1.3	-1.3	0.89	0.14	-1.07	-0.87	0.73	-1.16	0.44	intensity
S2	Corrective	6	5	_90	0.86	1.39	-0.15	0.05	-0.18	-1.37	0.48	1.19	-1.42	-0.84	intensity
S2	Corrective	7	5	_96	0.12	-0.72	-0.84	1.27	0.71	-1.98	0.89	0.76	-0.5	0.28	intensity
S2	Corrective	8	5	_73	1.08	0.85	-1.2	0.63	-0.2	-1.74	-0.13	1.07	-0.88	0.52	intensity
S2	Corrective	9	5	_03	0.63	1.26	-0.65	0.6	-0.11	-1.54	-1.09	1.24	0.56	-0.9	intensity
S2	Corrective	0	4	_79	1.39	-0.08	-0.78	0.19	1.55	-0.75	-1.45	-0.96	0.62	0.27	intensity
S2	Corrective	1	4	_46	0.7	-0.01	-1.14	-1.15	1.0	-0.98	1.49	1.01	-0.12	-0.8	intensity
S2	Corrective	2	4	_11	-0.47	0.02	-1.2	1.28	0.31	-0.85	-0.07	1.96	0.02	-1.01	intensity
S2	Corrective	3	4	_92	1.04	0.8	-1.68	0.64	0.57	-1.41	-0.88	0.98	0.06	-0.12	intensity
S2	Corrective	4	4	_25	0.7	0.83	-0.58	0.78	0.97	-1.87	0.38	0.66	-1.17	-0.7	intensity
S2	Corrective	5	4	_59	-0.54	1.96	-0.57	1.09	0.92	-0.88	-0.59	-0.53	0.17	-1.04	intensity
S2	Corrective	6	4	_12	0.54	0.18	-1.12	-0.69	1.72	-1.2	0.06	0.89	-1.11	0.73	intensity
S2	Corrective	7	4	_70	0.52	-0.31	0.21	0.93	0.86	-2.18	-0.94	1.13	-0.27	0.06	intensity
S2	Corrective	8	4	_54	0.16	-0.26	-1.45	-0.95	0.0	0.71	1.03	0.43	1.59	-1.27	intensity
S2	Corrective	9	4	_85	0.74	1.42	-1.82	0.12	0.4	-1.54	0.4	0.58	-0.27	-0.01	intensity
S2	Corrective	0	3	_98	1.05	0.69	-0.53	0.47	1.02	-1.0	-0.67	1.24	-1.54	-0.72	intensity
S2	Corrective	1	3	_99	-0.61	1.21	-2.14	0.08	-0.25	0.78	0.43	-0.85	0.45	0.9	intensity
S2	Corrective	2	3	_35	-1.47	-0.24	-1.35	0.41	0.24	-0.85	1.02	1.6	0.0	0.64	intensity
S2	Corrective	3	3	_78	-0.66	2.0	0.57	0.52	-0.48	-0.48	0.6	-0.03	-1.75	-0.28	intensity
S2	Corrective	4	3	_08	-1.31	1.42	-1.03	-0.57	1.52	-0.83	0.49	0.72	-0.03	-0.38	intensity
S2	Corrective	5	3	_23	-1.84	0.47	-0.17	1.15	0.02	0.57	1.58	-0.67	-0.84	-0.28	intensity
S2	Corrective	6	3	_86	0.22	0.96	-1.86	0.51	0.83	-0.6	-0.39	1.43	-1.03	-0.07	intensity
S2	Corrective	7	3	_26	0.35	-0.43	-1.26	-1.28	1.04	-0.72	1.13	-0.37	-0.05	1.57	intensity
S2	Corrective	8	3	_17	-1.07	1.04	-1.42	0.5	-0.73	-0.01	0.8	1.6	-0.86	0.14	intensity
S2	Corrective	9	3	_81	2.12	-0.98	-0.33	0.48	-0.05	-1.45	0.94	-0.37	-0.34	-0.03	intensity
S2	Corrective	0	2	_36	-1.25	1.17	-1.36	-0.02	0.3	-1.03	1.13	1.31	-0.23	-0.02	intensity
S2	Corrective	1	2	_52	1.48	-0.23	-0.08	-0.33	-0.31	-0.5	0.54	1.22	-2.11	0.31	intensity
S2	Corrective	2	2	_84	1.29	1.37	-1.16	0.58	0.73	-1.41	-0.66	0.33	-0.78	-0.29	intensity
S2	Corrective	3	2	_83	0.56	1.24	-1.06	1.13	-0.08	-1.93	0.13	0.07	0.66	-0.73	intensity
S2	Corrective	4	2	_16	0.71	1.14	-0.19	1.28	0.88	-1.71	-0.3	0.02	-0.86	-0.99	intensity
S2	Corrective	5	2	_50	1.68	1.22	-1.14	0.37	-1.12	-0.3	-0.11	-1.25	0.56	0.09	intensity
S2	Corrective	6	2	_60	1.07	-0.19	-0.66	1.04	-0.65	-0.34	0.09	1.19	0.46	-2.02	intensity
S2	Corrective	7	2	_72	1.32	1.39	-0.94	0.08	0.7	-1.56	0.01	-0.05	0.26	-1.2	intensity
S2	Corrective	8	2	_33	-0.28	0.21	-1.16	1.48	0.84	-1.38	1.16	-0.38	0.5	-0.99	intensity
S2	Corrective	9	2	_28	0.79	0.53	-1.58	-0.67	1.47	-0.52	-0.43	1.39	-0.24	-0.74	intensity
S2	Corrective	0	1	_48	-0.38	0.42	-2.41	0.53	0.64	0.21	1.14	0.31	0.33	-0.79	intensity
S2	Corrective	1	1	_30	-0.41	0.86	-1.2	-1.91	-0.3	0.14	1.26	1.04	0.49	0.03	intensity
S2	Corrective	2	1	_21	1.09	1.21	-1.03	-0.9	0.4	0.1	-1.76	-0.06	1.09	-0.14	intensity
S2	Corrective	3	1	_15	0.15	-0.47	-1.93	-0.03	0.34	-0.58	1.54	0.81	-0.8	0.96	intensity
S2	Corrective	4	1	_06	1.12	1.4	-1.8	-1.0	0.44	-0.17	-0.18	-0.48	-0.31	0.97	intensity
S2	Corrective	5	1	_61	0.75	1.2	-1.53	0.27	0.52	-0.32	-0.42	1.46	-0.92	-1.01	intensity
S2	Corrective	6	1	_76	-0.43	2.03	0.33	-0.72	-0.17	-1.48	0.21	-0.74	-0.14	1.11	intensity
S2	Corrective	7	1	_01	1.2	0.25	-0.19	1.38	0.46	-1.09	0.94	-1.01	-0.57	-1.38	intensity
S2	Corrective	8	1	_49	-0.78	1.19	0.12	1.24	0.85	-1.63	-0.37	0.74	-0.23	-1.13	intensity
S2	Corrective	9	1	_32	-0.39	1.01	0.28	-0.63	1.62	-1.42	-1.36	0.94	-0.05	0.0	intensity
S3	Broad	0	10	_04	0.7	-0.07	-0.91	1.2	1.15	0.2	0.56	0.1	-1.06	-1.85	intensity
S3	Broad	1	10	_41	0.82	-0.39	-1.22	0.8	1.07	0.44	0.31	0.92	-1.27	-1.48	intensity
S3	Broad	2	10	_80	0.99	-1.14	-0.03	-1.76	0.43	-0.96	0.41	0.1	0.54	1.42	intensity
S3	Broad	3	10	_71	-0.92	-0.2	-1.66	0.97	1.51	-0.06	-0.84	0.91	0.66	-0.37	intensity
S3	Broad	4	10	_47	0.59	0.54	0.47	-0.05	0.7	-0.99	1.62	-1.84	-0.76	-0.27	intensity
S3	Broad	5	10	_45	-1.32	1.13	0.69	1.82	-0.64	0.0	-1.3	-0.01	-0.13	-0.24	intensity
S3	Broad	6	10	_18	0.43	1.4	-1.19	1.37	0.46	-0.63	-0.89	0.15	0.31	-1.43	intensity
S3	Broad	7	10	_38	-0.15	0.32	-0.07	0.35	1.27	-2.34	-0.6	0.53	0.99	-0.29	intensity
S3	Broad	8	10	_43	0.89	1.64	0.0	0.24	-1.43	-1.16	0.67	0.35	0.02	-1.22	intensity
S3	Broad	9	10	_40	1.8	0.64	-0.88	-1.39	0.43	0.95	0.26	-0.83	-0.88	-0.09	intensity
S3	Broad	0	9	_89	0.51	0.33	0.97	0.01	0.08	-0.61	1.93	-1.11	-1.28	-0.84	intensity
S3	Broad	1	9	_07	-0.6	2.25	0.7	-0.69	0.09	-0.27	0.61	-0.57	-0.16	-1.35	intensity
S3	Broad	2	9	_82	0.63	0.01	-0.76	0.94	0.42	-0.26	-0.68	-1.16	1.97	-1.1	intensity
S3	Broad	3	9	_75	-0.55	-0.09	-1.88	1.51	0.28	-0.85	0.28	1.38	0.18	-0.27	intensity
S3	Broad	4	9	_87	0.11	-0.25	0.14	-0.15	1.81	-1.74	0.71	-0.03	0.67	-1.26	intensity
S3	Broad	5	9	_31	-0.14	0.6	-1.56	0.75	0.94	0.61	1.06	-1.41	0.25	-1.1	intensity
S3	Broad	6	9	_10	1.53	-0.26	-0.53	0.75	-0.25	-0.74	0.92	1.08	-1.28	-1.21	intensity
S3	Broad	7	9	_66	-0.86	1.02	0.28	2.02	-0.18	-0.01	-1.19	-0.92	0.53	-0.69	intensity
S3	Broad	8	9	_94	0.63	-0.21	-0.3	0.95	-0.77	-0.78	0.82	1.73	-1.56	-0.51	intensity
S3	Broad	9	9	_27	2.06	0.13	-0.25	-0.55	-0.61	-1.11	0.71	1.02	-0.36	-1.05	intensity
S3	Broad	0	8	_67	1.47	0.37	-1.7	0.07	-1.31	1.23	-0.04	-0.61	0.1	0.43	intensity
S3	Broad	1	8	_51	1.62	-0.01	-0.27	1.34	0.25	-1.0	-1.12	-1.15	-0.49	0.81	intensity
S3	Broad	2	8	_68	-0.62	-0.3	-0.78	0.12	-1.05	-0.9	1.6	1.47	-0.54	1.0	intensity
S3	Broad	3	8	_69	-0.73	-1.52	-0.88	0.94	0.54	-0.19	-0.23	1.58	1.11	-0.62	intensity
S3	Broad	4	8	_100	-0.95	0.07	0.01	0.1	0.57	0.51	1.42	1.14	-1.55	-1.33	intensity
S3	Broad	5	8	_55	-0.92	1.0	-0.17	-0.67	1.03	-0.7	1.02	1.32	-0.46	-1.46	intensity
S3	Broad	6	8	_42	0.18	-0.21	-0.53	0.99	0.62	-0.93	-1.38	-0.63	2.02	-0.13	intensity
S3	Broad	7	8	_20	1.1	-1.06	-0.78	-0.58	0.66	0.69	-1.57	1.48	-0.24	0.3	intensity
S3	Broad	8	8	_24	0.9	1.24	0.81	-1.3	0.9	0.67	-0.89	-1.09	-0.27	-0.99	intensity
S3	Broad	9	8	_13	-0.96	-0.68	-0.93	-0.53	0.25	-0.95	1.22	1.92	0.07	0.59	intensity
S3	Broad	0	7	_77	-0.42	0.04	0.9	-0.79	0.58	-1.29	1.22	0.88	0.56	-1.68	intensity
S3	Broad	1	7	_64	0.98	0.56	0.25	1.61	-0.44	-1.14	-0.98	-0.3	-1.36	0.81	intensity
S3	Broad	2	7	_37	1.03	-1.37	-0.44	0.88	-0.02	-1.09	1.5	0.44	0.25	-1.18	intensity
S3	Broad	3	7	_63	0.02	0.16	-0.15	1.2	1.29	0.35	-0.3	-0.17	-2.37	-0.02	intensity
S3	Broad	4	7	_57	-2.01	-0.42	0.39	0.6	1.28	-1.19	0.77	-0.36	0.31	0.63	intensity
S3	Broad	5	7	_44	0.37	-0.15	-1.35	0.01	-1.8	0.06	0.53	0.43	1.81	0.09	intensity
S3	Broad	6	7	_09	1.92	0.69	0.08	-0.85	-0.54	-0.85	-0.78	1.09	-1.09	0.33	intensity
S3	Broad	7	7	_58	-0.41	-0.37	-0.29	1.4	-0.45	-1.3	1.5	-0.38	1.22	-0.93	intensity
S3	Broad	8	7	_97	-0.49	0.11	-1.64	2.24	0.17	0.26	-0.89	0.15	-0.19	0.28	intensity
S3	Broad	9	7	_62	-0.25	0.47	-0.65	0.34	1.13	-1.9	0.93	0.43	-1.28	0.78	intensity
S3	Broad	0	6	_65	-1.9	-0.29	1.11	1.68	-0.49	-0.06	0.71	0.07	-0.7	-0.14	intensity
S3	Broad	1	6	_74	0.91	0.68	-1.48	-0.45	0.12	-1.81	0.13	0.94	1.05	-0.08	intensity
S3	Broad	2	6	_05	1.3	-0.65	-1.43	-0.89	0.27	1.37	-0.2	1.1	-0.91	0.05	intensity
S3	Broad	3	6	_53	0.58	0.83	0.88	-0.16	1.36	-0.39	-0.5	-2.15	-0.52	0.07	intensity
S3	Broad	4	6	_93	-1.19	-0.61	-1.58	-0.47	0.93	0.18	-0.44	1.22	0.9	1.06	intensity
S3	Broad	5	6	_95	0.95	-1.09	-1.45	0.48	-0.52	-1.03	1.14	1.18	0.67	-0.33	intensity
S3	Broad	6	6	_22	-1.36	0.42	-0.38	1.7	1.26	-0.76	0.77	-0.68	-0.86	-0.1	intensity
S3	Broad	7	6	_56	-0.64	-1.4	0.02	1.09	0.2	0.36	1.35	-0.09	0.79	-1.68	intensity
S3	Broad	8	6	_19	1.31	1.23	-0.54	0.78	0.15	-2.07	0.33	-0.46	-0.34	-0.38	intensity
S3	Broad	9	6	_39	1.23	-0.91	-0.71	-1.01	0.91	-0.62	0.82	0.41	1.18	-1.3	intensity
S3	Broad	0	5	_02	-0.56	0.61	0.35	-0.65	1.06	-0.22	1.77	0.23	-1.12	-1.48	intensity
S3	Broad	1	5	_91	0.96	1.06	-0.59	-0.15	-1.56	-1.54	0.03	1.27	0.34	0.19	intensity
S3	Broad	2	5	_29	0.87	0.61	0.31	-0.9	1.27	-0.51	0.01	0.12	0.42	-2.21	intensity
S3	Broad	3	5	_88	0.27	1.22	-2.37	1.08	0.11	-0.72	-0.12	0.01	0.19	0.33	intensity
S3	Broad	4	5	_14	-0.54	0.32	-0.29	-1.04	1.74	0.02	-0.81	1.53	0.25	-1.17	intensity
S3	Broad	5	5	_34	0.65	0.42	-1.08	1.32	0.92	0.3	-1.37	-0.36	-1.45	0.65	intensity
S3	Broad	6	5	_90	0.24	0.69	0.92	-0.24	-0.22	-0.22	0.78	1.26	-1.85	-1.36	intensity
S3	Broad	7	5	_96	0.25	-0.25	0.1	1.2	0.74	-1.43	0.94	0.54	-1.9	-0.2	intensity
S3	Broad	8	5	_73	1.09	0.88	-1.58	0.74	-0.78	-1.19	-0.19	1.1	-0.63	0.56	intensity
S3	Broad	9	5	_03	0.74	0.35	0.53	0.28	0.18	0.2	-1.84	0.87	0.55	-1.86	intensity
S3	Broad	0	4	_79	1.74	-0.53	0.59	0.47	0.41	-1.22	-1.23	-1.19	0.25	0.7	intensity
S3	Broad	1	4	_46	0.51	-1.26	-1.51	-0.33	0.12	0.12	0.99	1.22	1.14	-0.99	intensity
S3	Broad	2	4	_11	-0.15	0.63	-0.34	1.46	-0.22	-0.61	-0.61	1.79	-0.52	-1.44	intensity
S3	Broad	3	4	_92	1.14	0.46	0.89	0.06	0.07	-1.83	-1.46	0.48	0.79	-0.6	intensity
S3	Broad	4	4	_25	0.2	1.0	-0.9	0.31	-0.19	-0.19	1.01	1.44	-0.97	-1.71	intensity
S3	Broad	5	4	_59	0.07	0.86	-0.05	0.6	1.63	-0.11	-1.71	0.06	0.16	-1.51	intensity
S3	Broad	6	4	_12	1.73	0.25	-1.22	-1.27	0.71	0.38	-0.16	0.84	-1.2	-0.07	intensity
S3	Broad	7	4	_70	0.2	-0.2	0.82	1.54	-0.51	-2.13	-0.45	0.89	0.15	-0.31	intensity
S3	Broad	8	4	_54	-0.44	-0.21	0.98	-0.78	-0.74	-1.14	1.1	0.68	1.6	-1.06	intensity
S3	Broad	9	4	_85	0.98	0.17	-1.48	-0.25	1.47	-1.51	1.04	-0.16	-0.41	0.14	intensity
S3	Broad	0	3	_98	0.99	0.34	-0.18	0.18	1.37	-0.98	-0.08	0.96	-0.7	-1.89	intensity
S3	Broad	1	3	_99	0.42	0.8	-1.37	-0.84	0.2	-0.9	1.77	-1.03	0.26	0.7	intensity
S3	Broad	2	3	_35	-0.14	0.36	1.29	0.75	-0.93	-2.26	-0.14	0.57	0.55	-0.07	intensity
S3	Broad	3	3	_78	-0.66	0.76	-0.87	-0.01	-0.24	0.46	1.77	1.09	-1.01	-1.28	intensity
S3	Broad	4	3	_08	-0.68	0.92	0.35	-1.36	1.7	-0.42	-0.34	1.23	-0.54	-0.85	intensity
S3	Broad	5	3	_23	-1.04	1.12	-0.43	-0.11	0.63	0.86	1.61	-1.01	-1.23	-0.41	intensity
S3	Broad	6	3	_86	-0.8	0.76	-1.29	0.76	0.19	-0.79	-1.51	0.81	0.63	1.23	intensity
S3	Broad	7	3	_26	1.6	0.53	0.29	-1.78	0.48	-1.4	0.32	-0.31	-0.35	0.61	intensity
S3	Broad	8	3	_17	-0.28	0.19	-1.64	-0.04	-0.08	0.72	1.19	1.54	-1.36	-0.23	intensity
S3	Broad	9	3	_81	1.56	-1.11	-1.19	-0.04	0.0	-0.36	1.39	-0.31	0.97	-0.91	intensity
S3	Broad	0	2	_36	-0.95	-0.13	-1.07	1.17	0.59	-0.19	1.16	1.29	-0.48	-1.39	intensity
S3	Broad	1	2	_52	1.67	-1.57	0.09	0.03	-0.76	-0.67	1.25	0.87	-0.44	-0.46	intensity
S3	Broad	2	2	_84	0.96	0.5	0.93	-0.11	1.08	0.52	-1.72	-0.02	-1.43	-0.71	intensity
S3	Broad	3	2	_83	0.39	-0.09	-0.15	1.82	-1.86	-0.51	1.14	-0.17	0.07	-0.65	intensity
S3	Broad	4	2	_16	0.78	1.29	-0.24	0.99	0.84	-1.05	-0.13	0.25	-1.3	-1.44	intensity
S3	Broad	5	2	_50	0.65	-0.2	-1.13	-0.38	-0.69	1.37	1.1	-1.74	0.45	0.57	intensity
S3	Broad	6	2	_60	0.93	-0.65	0.21	0.96	-1.16	-0.92	-0.03	1.77	0.08	-1.2	intensity
S3	Broad	7	2	_72	0.49	-0.64	-0.92	0.71	0.03	-1.71	1.58	0.99	0.21	-0.74	intensity
S3	Broad	8	2	_33	-0.84	-1.46	0.8	1.3	1.03	-1.19	-0.28	-0.01	1.06	-0.41	intensity
S3	Broad	9	2	_28	1.07	0.54	-0.87	-1.87	0.93	-0.54	-0.18	1.29	0.27	-0.63	intensity
S3	Broad	0	1	_48	-0.48	0.82	1.77	-0.19	1.04	-0.08	-1.21	-0.42	0.21	-1.47	intensity
S3	Broad	1	1	_30	-0.35	0.54	-0.29	-1.83	-1.08	-0.62	1.22	0.71	1.14	0.56	intensity
S3	Broad	2	1	_21	1.82	0.69	0.17	-0.33	1.06	-0.17	-1.18	-0.74	0.07	-1.4	intensity
S3	Broad	3	1	_15	0.83	-1.97	-0.36	0.06	0.61	-1.01	1.16	1.06	-0.63	0.25	intensity
S3	Broad	4	1	_06	1.56	1.55	-0.71	-1.36	-0.73	0.72	-0.28	0.2	-0.79	-0.16	intensity
S3	Broad	5	1	_61	0.86	-0.83	0.73	0.76	0.17	-0.3	-0.02	1.4	-0.87	-1.9	intensity
S3	Broad	6	1	_76	-1.72	-0.24	0.95	0.05	-0.58	-1.07	1.72	0.38	-0.17	0.67	intensity
S3	Broad	7	1	_01	1.05	-1.34	0.66	1.26	-0.21	0.49	0.9	-0.47	-1.12	-1.22	intensity
S3	Broad	8	1	_49	-1.51	-0.01	-0.04	1.59	1.09	-0.49	0.09	0.99	-0.46	-1.24	intensity
S3	Broad	9	1	_32	-0.12	0.74	0.7	0.1	0.99	-0.94	-2.05	0.82	0.64	-0.89	intensity
S3	Corrective	0	10	_04	0.16	-0.81	-1.66	-0.13	1.37	0.43	1.51	-1.06	0.26	-0.08	intensity
S3	Corrective	1	10	_41	0.82	-0.17	-1.23	0.13	0.69	0.94	0.76	0.76	-0.79	-1.91	intensity
S3	Corrective	2	10	_80	0.69	-0.95	-0.05	-1.56	0.68	-1.08	0.32	-0.18	0.28	1.83	intensity
S3	Corrective	3	10	_71	-0.32	-0.73	-1.12	0.25	2.04	-0.8	-1.02	0.89	0.2	0.6	intensity
S3	Corrective	4	10	_47	0.41	-0.52	-0.17	-0.03	1.36	-1.77	1.15	-0.2	-1.15	0.93	intensity
S3	Corrective	5	10	_45	-0.38	0.18	0.32	1.88	-0.13	0.57	-0.31	-0.83	-1.92	0.61	intensity
S3	Corrective	6	10	_18	0.92	0.51	-1.29	0.93	-0.33	-0.5	-1.55	-0.27	1.59	-0.01	intensity
S3	Corrective	7	10	_38	0.05	0.72	-0.93	-1.13	0.81	-1.38	-0.91	0.45	1.32	1.01	intensity
S3	Corrective	8	10	_43	0.86	1.38	-0.16	-0.16	-1.45	-1.37	0.9	0.87	0.02	-0.88	intensity
S3	Corrective	9	10	_40	1.27	1.11	-0.82	-1.22	0.82	0.81	0.05	-1.25	-1.01	0.24	intensity
S3	Corrective	0	9	_89	-0.59	0.19	0.73	-0.37	0.62	-0.71	1.97	-1.75	0.18	-0.27	intensity
S3	Corrective	1	9	_07	0.31	1.11	-0.21	-0.46	0.22	0.45	1.2	-1.57	-1.68	0.64	intensity
S3	Corrective	2	9	_82	0.51	0.06	-0.56	1.27	0.45	-0.54	-0.57	-1.99	1.42	-0.05	intensity
S3	Corrective	3	9	_75	0.33	0.78	-1.37	0.36	-1.82	-0.47	1.24	1.03	0.23	-0.33	intensity
S3	Corrective	4	9	_87	-0.11	-0.54	-0.16	-0.58	0.73	-1.43	1.72	0.25	1.22	-1.11	intensity
S3	Corrective	5	9	_31	0.2	0.57	-1.43	0.55	0.64	0.49	1.18	-1.74	0.52	-0.98	intensity
S3	Corrective	6	9	_10	1.04	-1.2	-0.94	2.02	-0.99	0.12	-0.25	0.58	-0.07	-0.32	intensity
S3	Corrective	7	9	_66	-1.73	0.49	1.07	1.61	0.23	-0.11	-1.1	-0.11	0.39	-0.75	intensity
S3	Corrective	8	9	_94	-0.28	0.93	-0.16	1.41	-0.54	-0.82	0.62	1.17	-1.7	-0.64	intensity
S3	Corrective	9	9	_27	1.58	-0.83	-1.29	-0.15	-0.6	-0.36	0.85	1.59	-0.61	-0.18	intensity
S3	Corrective	0	8	_67	1.22	0.43	-0.89	1.11	-2.0	0.45	-0.64	0.77	-0.25	-0.2	intensity
S3	Corrective	1	8	_51	1.31	-0.58	-0.52	1.74	0.89	-1.35	-0.92	-0.36	-0.03	-0.19	intensity
S3	Corrective	2	8	_68	-1.63	-0.22	-0.47	0.8	-0.27	-0.24	1.08	0.76	-1.25	1.42	intensity
S3	Corrective	3	8	_69	0.35	-0.98	-0.66	0.29	1.04	-0.41	-0.03	1.16	1.12	-1.88	intensity
S3	Corrective	4	8	_100	-0.27	0.59	0.21	-1.48	0.95	0.83	1.31	0.29	-1.22	-1.22	intensity
S3	Corrective	5	8	_55	-0.97	1.14	0.36	-0.13	1.34	-1.37	1.02	-0.42	0.3	-1.28	intensity
S3	Corrective	6	8	_42	0.71	0.68	-0.68	1.46	0.73	-0.71	-1.32	-0.75	0.96	-1.08	intensity
S3	Corrective	7	8	_20	1.09	-0.56	-1.05	-0.35	0.65	0.4	-2.06	0.73	0.19	0.94	intensity
S3	Corrective	8	8	_24	0.05	0.97	0.49	0.13	0.76	1.59	-1.13	-0.87	-0.4	-1.58	intensity
S3	Corrective	9	8	_13	-1.49	-0.24	-0.07	-0.7	1.41	-1.1	0.39	1.03	-0.48	1.25	intensity
S3	Corrective	0	7	_77	-0.01	0.38	0.98	-1.26	0.78	-1.55	0.14	0.49	1.26	-1.21	intensity
S3	Corrective	1	7	_64	0.96	1.12	0.17	1.7	-0.2	-0.7	-1.16	-1.11	-0.9	0.12	intensity
S3	Corrective	2	7	_37	0.93	-1.19	-0.29	0.79	-1.28	-0.77	1.49	0.63	0.6	-0.9	intensity
S3	Corrective	3	7	_63	-0.11	0.07	-0.11	0.74	2.03	0.52	-0.66	-0.02	-1.76	-0.7	intensity
S3	Corrective	4	7	_57	-1.94	0.85	1.05	0.85	0.25	-1.31	0.64	0.02	0.26	-0.68	intensity
S3	Corrective	5	7	_44	-0.63	-0.18	-0.71	-0.16	-1.67	0.86	1.09	0.32	1.69	-0.62	intensity
S3	Corrective	6	7	_09	2.1	0.28	-0.38	-0.86	-1.03	-1.22	-0.39	0.28	0.37	0.85	intensity
S3	Corrective	7	7	_58	-1.24	-0.81	0.12	1.33	0.13	-0.5	1.71	-0.49	0.76	-1.0	intensity
S3	Corrective	8	7	_97	-0.84	0.06	-1.5	2.11	0.29	0.35	-0.69	-0.1	-0.49	0.81	intensity
S3	Corrective	9	7	_62	-0.48	1.22	-1.32	0.84	1.35	-0.84	0.79	0.02	-1.26	-0.31	intensity
S3	Corrective	0	6	_65	-0.21	0.45	0.98	1.69	-1.03	-0.13	0.32	0.55	-1.22	-1.4	intensity
S3	Corrective	1	6	_74	1.23	0.93	-0.61	-1.18	-0.51	-1.3	0.58	1.46	0.05	-0.65	intensity
S3	Corrective	2	6	_05	0.78	-1.16	-1.38	-0.22	-0.02	1.07	0.8	1.46	-1.03	-0.31	intensity
S3	Corrective	3	6	_53	0.34	0.37	0.58	0.69	2.05	-0.49	-0.7	-1.37	-0.77	-0.71	intensity
S3	Corrective	4	6	_93	-1.21	-1.36	-1.01	0.97	1.16	0.11	0.47	1.42	-0.28	-0.27	intensity
S3	Corrective	5	6	_95	1.14	-0.82	-1.23	1.19	-0.44	-0.97	1.21	0.82	0.02	-0.93	intensity
S3	Corrective	6	6	_22	-1.97	0.06	-0.73	1.53	1.07	-0.64	0.76	-0.26	0.05	0.14	intensity
S3	Corrective	7	6	_56	-0.64	-1.21	-0.19	0.65	0.27	0.13	1.79	0.41	0.51	-1.72	intensity
S3	Corrective	8	6	_19	1.45	0.55	-0.46	0.58	0.23	-2.12	0.45	-0.24	0.53	-0.98	intensity
S3	Corrective	9	6	_39	1.41	0.05	-0.46	-1.79	0.35	-0.96	1.16	0.67	0.36	-0.79	intensity
S3	Corrective	0	5	_02	-0.49	0.24	0.04	-0.39	1.23	-0.32	1.88	0.21	-0.71	-1.69	intensity
S3	Corrective	1	5	_91	1.47	1.05	-0.54	-1.7	-0.52	-0.6	0.24	1.26	-0.17	-0.49	intensity
S3	Corrective	2	5	_29	1.51	0.61	-0.13	-0.68	0.38	-0.58	0.04	-0.26	1.13	-2.01	intensity
S3	Corrective	3	5	_88	-0.02	1.95	-1.77	0.36	0.24	-0.38	0.96	-0.26	-0.27	-0.81	intensity
S3	Corrective	4	5	_14	0.26	0.31	-1.03	-1.27	1.26	-0.77	-0.21	1.87	0.21	-0.63	intensity
S3	Corrective	5	5	_34	0.47	0.93	-0.57	0.76	0.96	0.62	-1.27	0.07	-2.02	0.05	intensity
S3	Corrective	6	5	_90	0.42	0.76	0.46	-0.5	-0.39	-0.65	1.03	1.56	-1.6	-1.08	intensity
S3	Corrective	7	5	_96	-0.08	-0.45	0.52	0.84	0.26	-1.31	0.9	1.4	-1.78	-0.3	intensity
S3	Corrective	8	5	_73	0.93	1.03	-1.19	0.45	-0.52	-1.42	-0.34	1.54	-0.78	0.29	intensity
S3	Corrective	9	5	_03	1.3	-0.55	0.4	-0.38	-0.32	0.72	-1.13	0.97	0.8	-1.8	intensity
S3	Corrective	0	4	_79	1.81	-1.14	0.42	0.96	0.52	-1.14	-0.81	-0.29	0.53	-0.85	intensity
S3	Corrective	1	4	_46	0.17	-1.03	-1.17	0.19	-0.02	0.04	1.1	1.59	0.65	-1.53	intensity
S3	Corrective	2	4	_11	-0.42	-0.14	-0.73	1.19	-0.31	-0.38	0.2	2.02	0.14	-1.57	intensity
S3	Corrective	3	4	_92	1.29	0.83	0.66	-0.19	-0.02	-1.94	-0.77	0.98	0.09	-0.92	intensity
S3	Corrective	4	4	_25	-0.72	0.16	-1.32	0.62	-0.08	0.12	1.33	1.58	-0.26	-1.42	intensity
S3	Corrective	5	4	_59	0.62	1.08	-0.09	1.26	0.69	-0.33	-1.16	0.22	-0.34	-1.94	intensity
S3	Corrective	6	4	_12	1.4	-0.55	-1.29	0.1	0.25	0.45	0.75	1.03	-1.75	-0.39	intensity
S3	Corrective	7	4	_70	0.77	0.04	0.45	1.62	0.0	-1.69	-0.62	0.97	-0.46	-1.09	intensity
S3	Corrective	8	4	_54	0.7	0.12	1.37	-0.49	-1.13	-1.08	0.06	-0.23	1.69	-1.01	intensity
S3	Corrective	9	4	_85	0.98	0.24	-1.28	0.49	0.51	-2.08	0.57	1.01	-0.05	-0.38	intensity
S3	Corrective	0	3	_98	0.79	0.08	-0.2	0.47	1.05	-0.82	0.29	1.06	-0.52	-2.2	intensity
S3	Corrective	1	3	_99	1.28	-0.28	-1.78	-0.94	0.13	-0.23	1.55	0.34	0.52	-0.59	intensity
S3	Corrective	2	3	_35	0.34	0.45	1.79	0.74	-0.18	-1.66	0.04	0.24	-0.38	-1.38	intensity
S3	Corrective	3	3	_78	0.24	1.54	-0.6	-0.03	0.07	0.14	0.98	0.63	-0.99	-1.97	intensity
S3	Corrective	4	3	_08	-1.04	0.68	0.09	-0.88	1.4	-1.29	0.81	1.16	0.09	-1.03	intensity
S3	Corrective	5	3	_23	0.35	0.63	-0.64	0.79	0.69	0.22	1.54	-0.79	-1.29	-1.5	intensity
S3	Corrective	6	3	_86	0.96	0.5	-0.93	0.29	0.56	-1.37	-0.95	1.84	-0.38	-0.53	intensity
S3	Corrective	7	3	_26	1.93	1.11	-0.01	-0.34	0.12	-1.3	0.58	-0.27	-0.62	-1.19	intensity
S3	Corrective	8	3	_17	-0.41	0.44	-1.61	0.59	0.5	0.53	1.23	0.91	-1.56	-0.62	intensity
S3	Corrective	9	3	_81	1.11	-1.27	-0.94	-0.59	-0.12	-0.46	1.49	0.68	1.05	-0.95	intensity
S3	Corrective	0	2	_36	-0.93	0.18	-0.53	1.56	-0.15	-0.1	0.91	1.18	-0.38	-1.74	intensity
S3	Corrective	1	2	_52	1.0	-0.77	0.84	1.02	-0.89	-0.13	0.89	0.71	-1.44	-1.22	intensity
S3	Corrective	2	2	_84	0.61	0.96	0.28	0.98	1.05	-0.19	-1.01	0.29	-1.44	-1.53	intensity
S3	Corrective	3	2	_83	0.33	-0.19	-0.36	1.48	-1.48	-0.75	1.7	0.14	0.07	-0.95	intensity
S3	Corrective	4	2	_16	0.77	0.92	-0.4	1.65	0.99	-1.03	-0.28	-0.54	-1.24	-0.83	intensity
S3	Corrective	5	2	_50	0.16	0.22	-1.02	1.43	-0.79	0.4	1.27	-1.32	0.73	-1.08	intensity
S3	Corrective	6	2	_60	0.35	0.09	0.6	0.73	-1.28	-0.79	1.22	1.17	-0.46	-1.63	intensity
S3	Corrective	7	2	_72	1.74	0.67	-1.16	0.72	0.49	-1.44	0.2	0.13	-0.24	-1.12	intensity
S3	Corrective	8	2	_33	-0.61	-1.16	0.55	1.39	1.13	-0.93	0.73	0.34	0.06	-1.5	intensity
S3	Corrective	9	2	_28	1.07	0.45	-0.4	-1.16	0.85	-0.39	-0.09	1.62	-0.39	-1.58	intensity
S3	Corrective	0	1	_48	-0.08	-0.57	-1.07	0.79	2.12	-0.99	0.68	0.03	0.07	-0.98	intensity
S3	Corrective	1	1	_30	0.5	0.41	-0.04	-1.53	-1.45	-0.41	1.59	0.88	0.6	-0.55	intensity
S3	Corrective	2	1	_21	2.32	-0.19	-0.14	-0.25	0.91	-0.22	-0.51	-0.64	0.13	-1.4	intensity
S3	Corrective	3	1	_15	-0.49	-1.82	-0.92	0.23	1.21	-0.41	1.22	1.18	-0.05	-0.15	intensity
S3	Corrective	4	1	_06	1.21	0.73	-0.49	-0.78	-1.24	0.96	0.58	0.72	-1.69	-0.01	intensity
S3	Corrective	5	1	_61	0.36	-0.39	0.43	-0.33	0.0	-0.02	1.54	0.9	-0.22	-2.28	intensity
S3	Corrective	6	1	_76	0.27	1.18	0.97	-1.31	-1.04	-1.11	1.42	0.38	-0.59	-0.16	intensity
S3	Corrective	7	1	_01	1.29	-1.47	0.44	1.28	-0.12	0.5	0.75	-0.91	-0.61	-1.15	intensity
S3	Corrective	8	1	_49	-0.23	-0.39	-0.82	1.37	1.65	-0.16	0.1	0.74	-0.65	-1.59	intensity
S3	Corrective	9	1	_32	0.32	0.53	0.62	0.78	0.34	-1.47	-1.79	0.54	1.02	-0.89	intensity
S4	Broad	0	10	_04	0.54	-0.41	-1.97	-0.25	0.79	-0.63	-0.49	1.39	1.18	-0.16	intensity
S4	Broad	1	10	_41	0.96	0.8	1.45	0.31	0.32	-0.92	-0.56	0.29	-1.75	-0.91	intensity
S4	Broad	2	10	_80	0.91	0.16	-0.96	-1.84	1.6	-0.62	-0.2	0.93	0.03	-0.02	intensity
S4	Broad	3	10	_71	0.45	-0.04	-1.54	0.82	0.79	-1.1	-0.41	1.78	0.0	-0.75	intensity
S4	Broad	4	10	_47	0.38	1.68	-0.57	-0.09	-0.21	-0.38	-0.99	1.77	-0.56	-1.04	intensity
S4	Broad	5	10	_45	-0.26	1.41	-0.32	-0.53	-1.49	-1.1	0.17	1.24	-0.34	1.21	intensity
S4	Broad	6	10	_18	-0.44	0.6	-0.81	-0.12	1.12	-0.37	-1.91	1.33	0.94	-0.33	intensity
S4	Broad	7	10	_38	0.07	0.07	-0.44	-1.29	0.44	-1.64	0.31	1.97	0.54	-0.02	intensity
S4	Broad	8	10	_43	0.1	1.72	-0.55	0.21	0.22	-1.33	-1.41	0.08	1.33	-0.37	intensity
S4	Broad	9	10	_40	0.69	1.74	-0.28	-1.53	0.2	-0.28	-0.54	-0.21	-1.04	1.24	intensity
S4	Broad	0	9	_89	1.05	0.98	-1.3	0.79	1.39	-1.02	-0.66	-0.96	-0.49	0.21	intensity
S4	Broad	1	9	_07	-1.26	1.15	-0.02	-0.43	-0.09	-0.13	1.65	-0.06	-1.59	0.77	intensity
S4	Broad	2	9	_82	0.59	0.12	-2.0	0.02	1.74	0.03	-0.22	-0.99	-0.06	0.77	intensity
S4	Broad	3	9	_75	-0.07	1.82	-1.51	1.06	-0.15	-0.19	-1.19	0.38	-0.64	0.5	intensity
S4	Broad	4	9	_87	0.45	-1.33	-0.52	-1.31	0.82	-1.13	0.25	1.32	0.4	1.05	intensity
S4	Broad	5	9	_31	0.45	1.27	-1.51	0.11	0.66	-0.58	0.05	-0.34	1.36	-1.47	intensity
S4	Broad	6	9	_10	-0.51	1.32	-0.43	-0.35	-1.44	-0.35	0.16	1.99	-0.67	0.28	intensity
S4	Broad	7	9	_66	-2.27	1.22	-0.35	0.54	0.32	-0.61	-0.4	0.39	0.11	1.06	intensity
S4	Broad	8	9	_94	0.34	1.37	-0.22	-0.21	-1.9	0.33	0.94	0.26	-1.41	0.5	intensity
S4	Broad	9	9	_27	0.25	-1.27	-0.56	1.33	0.5	-1.72	-0.13	-0.22	0.5	1.31	intensity
S4	Broad	0	8	_67	-0.38	1.35	-1.68	0.96	-0.48	-0.53	0.5	1.36	-0.32	-0.78	intensity
S4	Broad	1	8	_51	0.51	-0.09	0.74	1.11	1.56	-0.67	-0.57	-1.05	-1.63	0.09	intensity
S4	Broad	2	8	_68	-1.72	0.86	-0.46	1.04	-1.48	0.88	0.57	0.52	-0.57	0.34	intensity
S4	Broad	3	8	_69	-0.49	-1.81	1.13	0.63	0.32	-1.03	-0.34	0.49	1.47	-0.37	intensity
S4	Broad	4	8	_100	0.11	0.43	-0.79	-1.25	1.1	-1.18	1.64	0.88	-0.23	-0.71	intensity
S4	Broad	5	8	_55	-0.84	1.3	-1.51	-0.94	1.23	-0.28	-0.03	1.27	-0.43	0.24	intensity
S4	Broad	6	8	_42	1.78	1.23	-0.77	-0.38	0.84	-0.62	-1.17	-0.64	-0.73	0.45	intensity
S4	Broad	7	8	_20	0.59	-1.18	-1.62	0.43	1.79	-0.05	-0.91	0.45	0.47	0.04	intensity
S4	Broad	8	8	_24	0.04	2.12	-1.09	-0.66	1.44	-0.38	-0.37	-0.34	-0.11	-0.64	intensity
S4	Broad	9	8	_13	-0.37	0.42	-0.75	-0.98	-0.12	-1.66	0.7	1.75	0.09	0.91	intensity
S4	Broad	0	7	_77	-0.97	1.28	0.03	-1.68	0.71	-0.57	0.73	1.07	0.37	-0.98	intensity
S4	Broad	1	7	_64	0.76	0.47	-0.46	-0.17	1.0	0.47	-1.32	1.54	-1.14	-1.15	intensity
S4	Broad	2	7	_37	0.16	-0.1	0.83	1.24	0.26	-1.58	0.56	0.75	-0.31	-1.79	intensity
S4	Broad	3	7	_63	1.46	1.55	0.2	-0.61	0.39	-0.64	-1.02	0.66	-0.86	-1.13	intensity
S4	Broad	4	7	_57	-1.15	0.4	-0.51	-0.57	1.62	-1.53	-0.26	1.11	0.82	0.06	intensity
S4	Broad	5	7	_44	-0.55	0.1	0.8	0.74	-1.14	-1.1	0.83	1.62	0.01	-1.29	intensity
S4	Broad	6	7	_09	-0.25	1.58	-0.26	0.92	-0.45	-1.27	-0.4	1.55	-0.96	-0.46	intensity
S4	Broad	7	7	_58	0.26	0.1	1.49	0.84	-0.02	0.2	0.69	-1.79	-0.3	-1.48	intensity
S4	Broad	8	7	_97	0.04	1.45	-1.64	0.57	0.09	-0.18	-0.53	1.47	-1.16	-0.11	intensity
S4	Broad	9	7	_62	0.26	0.28	-0.82	1.3	1.62	-1.56	0.49	-0.9	-0.61	-0.07	intensity
S4	Broad	0	6	_65	-1.39	1.69	-0.2	0.5	0.05	0.21	0.76	0.72	-1.25	-1.1	intensity
S4	Broad	1	6	_74	0.5	0.4	-1.25	-1.43	1.1	-1.42	0.35	0.64	-0.01	1.11	intensity
S4	Broad	2	6	_05	-0.84	0.5	-0.65	-0.45	1.12	-1.31	0.65	1.74	-0.98	0.22	intensity
S4	Broad	3	6	_53	-0.36	1.75	-0.12	-0.68	0.72	-1.0	-1.01	-1.05	0.58	1.17	intensity
S4	Broad	4	6	_93	-0.11	1.37	-0.98	-0.99	1.03	-0.62	-0.43	0.56	1.36	-1.18	intensity
S4	Broad	5	6	_95	1.09	-0.11	-1.31	0.29	0.73	-0.91	1.32	0.91	-1.03	-0.99	intensity
S4	Broad	6	6	_22	-1.88	0.58	0.2	0.17	0.74	-0.9	1.84	-0.13	-0.58	-0.02	intensity
S4	Broad	7	6	_56	0.03	-0.12	-0.61	0.82	1.66	-0.83	0.9	0.58	-0.77	-1.66	intensity
S4	Broad	8	6	_19	0.17	0.32	-0.8	-0.66	1.54	-1.76	0.94	0.43	-0.88	0.7	intensity
S4	Broad	9	6	_39	-0.37	0.77	0.13	-1.0	2.5	-0.54	-0.22	-0.73	-0.26	-0.29	intensity
S4	Broad	0	5	_02	-1.1	1.65	-0.02	-0.12	1.39	-1.49	0.29	0.44	-0.29	-0.75	intensity
S4	Broad	1	5	_91	0.59	-0.01	0.21	-0.67	-0.73	-1.74	0.64	1.86	-0.68	0.52	intensity
S4	Broad	2	5	_29	0.5	0.79	-0.83	-1.18	1.76	0.25	0.24	0.01	0.13	-1.68	intensity
S4	Broad	3	5	_88	0.48	0.65	-1.81	0.78	-0.56	-0.59	1.63	0.56	-0.29	-0.86	intensity
S4	Broad	4	5	_14	-0.78	1.09	-0.4	-1.2	0.69	-0.54	-1.51	0.86	0.58	1.21	intensity
S4	Broad	5	5	_34	0.25	0.66	-0.8	1.02	1.66	-0.18	-1.85	-0.03	-0.77	0.05	intensity
S4	Broad	6	5	_90	1.46	0.46	-0.69	0.78	0.26	-1.27	0.73	0.65	-1.44	-0.93	intensity
S4	Broad	7	5	_96	1.56	0.47	-0.62	0.93	0.62	-1.52	0.0	0.41	-1.43	-0.43	intensity
S4	Broad	8	5	_73	0.85	1.37	-0.81	-0.16	-0.62	-1.24	-1.2	1.23	-0.28	0.87	intensity
S4	Broad	9	5	_03	-0.56	0.3	-0.42	0.37	1.21	-1.18	-1.67	1.26	0.98	-0.27	intensity
S4	Broad	0	4	_79	0.15	-1.41	-0.16	-0.13	1.79	-0.4	-0.41	-0.37	1.66	-0.72	intensity
S4	Broad	1	4	_46	0.94	-0.47	-1.48	0.24	1.21	-1.25	0.27	1.32	0.12	-0.89	intensity
S4	Broad	2	4	_11	-0.22	1.62	-1.17	-0.49	0.84	-0.66	-1.1	1.37	0.4	-0.59	intensity
S4	Broad	3	4	_92	0.49	0.86	-0.27	0.13	1.53	-1.87	-1.16	0.77	-0.24	-0.25	intensity
S4	Broad	4	4	_25	-0.75	0.22	-1.08	0.03	1.56	-1.57	0.4	1.1	0.74	-0.64	intensity
S4	Broad	5	4	_59	-1.41	1.08	-0.34	1.32	0.78	-0.13	-1.42	0.84	0.06	-0.79	intensity
S4	Broad	6	4	_12	1.09	0.15	-1.19	-1.24	0.5	-0.67	0.95	1.56	-0.84	-0.31	intensity
S4	Broad	7	4	_70	1.87	-0.89	0.36	0.46	0.39	-2.04	-0.22	0.08	-0.08	0.08	intensity
S4	Broad	8	4	_54	0.25	-0.68	0.57	-1.55	0.08	-0.21	-0.41	1.96	0.92	-0.93	intensity
S4	Broad	9	4	_85	0.35	0.13	-1.68	0.97	1.0	-1.7	0.21	1.01	-0.35	0.05	intensity
S4	Broad	0	3	_98	0.27	1.84	-0.11	0.41	0.76	-0.15	-1.46	0.58	-1.03	-1.11	intensity
S4	Broad	1	3	_99	0.94	1.85	-1.09	-1.68	0.51	-0.42	0.28	0.13	-0.22	-0.3	intensity
S4	Broad	2	3	_35	0.75	1.09	-0.17	1.15	1.12	-1.12	-0.38	0.08	-1.43	-1.08	intensity
S4	Broad	3	3	_78	-0.62	0.66	-1.25	0.98	-0.34	-0.79	0.18	1.7	-1.22	0.69	intensity
S4	Broad	4	3	_08	-0.44	1.84	-1.02	-0.39	0.59	-1.27	-1.06	0.44	0.9	0.41	intensity
S4	Broad	5	3	_23	-1.22	0.81	0.51	-1.88	1.42	-0.58	0.74	0.36	-0.16	0.0	intensity
S4	Broad	6	3	_86	0.87	1.89	-1.01	0.44	-0.21	-0.05	-1.61	0.57	-0.26	-0.63	intensity
S4	Broad	7	3	_26	1.05	1.47	-1.22	-1.59	0.21	0.08	-0.14	1.06	-0.21	-0.71	intensity
S4	Broad	8	3	_17	-0.29	1.88	-1.22	-0.37	-0.75	-0.93	0.64	0.59	-0.62	1.08	intensity
S4	Broad	9	3	_81	0.77	-0.63	0.5	0.73	1.8	-0.94	-0.39	-0.75	0.4	-1.49	intensity
S4	Broad	0	2	_36	-0.95	1.18	-0.59	0.72	1.8	-1.03	-0.13	0.46	-0.36	-1.09	intensity
S4	Broad	1	2	_52	1.22	-1.23	-0.34	-0.12	-0.53	1.03	-0.09	0.9	-1.71	0.88	intensity
S4	Broad	2	2	_84	0.84	0.94	-0.63	1.29	0.66	-0.74	-1.78	0.6	-0.85	-0.33	intensity
S4	Broad	3	2	_83	0.69	0.62	0.65	0.29	-0.16	0.82	0.81	-1.47	-0.24	-2.01	intensity
S4	Broad	4	2	_16	0.69	0.51	-0.12	-0.07	-0.04	-1.15	0.64	1.77	-0.43	-1.79	intensity
S4	Broad	5	2	_50	0.59	1.89	0.82	0.6	0.1	-0.65	-0.37	-1.59	-0.67	-0.71	intensity
S4	Broad	6	2	_60	1.75	0.23	0.51	0.03	-0.89	-1.01	0.91	0.66	-1.41	-0.77	intensity
S4	Broad	7	2	_72	0.57	0.35	-1.14	-0.13	0.36	-2.05	1.23	0.96	0.4	-0.56	intensity
S4	Broad	8	2	_33	-1.38	-0.91	-0.34	1.55	1.27	-0.04	-0.82	-0.7	0.75	0.63	intensity
S4	Broad	9	2	_28	-0.4	1.84	-0.79	-1.44	0.65	-1.09	0.1	1.06	0.0	0.06	intensity
S4	Broad	0	1	_48	0.31	0.77	-1.04	1.05	0.08	-1.2	-0.4	1.84	-0.43	-0.98	intensity
S4	Broad	1	1	_30	-0.39	1.22	0.04	-1.78	0.4	-1.45	0.69	0.8	0.82	-0.35	intensity
S4	Broad	2	1	_21	0.16	0.37	-0.69	1.14	1.83	-1.08	-0.88	0.72	-0.75	-0.83	intensity
S4	Broad	3	1	_15	-0.97	-0.81	0.15	-1.18	0.95	-1.32	1.19	1.27	0.51	0.21	intensity
S4	Broad	4	1	_06	0.3	1.86	-0.89	-0.54	0.12	-0.97	0.75	1.09	-1.15	-0.57	intensity
S4	Broad	5	1	_61	1.36	-0.33	-0.76	-0.4	2.08	-1.06	-0.83	-0.2	-0.16	0.31	intensity
S4	Broad	6	1	_76	-1.21	0.59	-0.16	-1.12	1.21	-1.53	1.18	0.6	-0.14	0.58	intensity
S4	Broad	7	1	_01	-0.53	-0.67	-0.73	1.27	-0.57	-0.78	0.72	-1.2	0.95	1.53	intensity
S4	Broad	8	1	_49	-1.14	-0.01	0.35	1.19	1.19	-1.64	-0.66	1.01	0.4	-0.68	intensity
S4	Broad	9	1	_32	0.81	0.42	-0.85	0.95	1.79	-0.78	-1.5	-0.63	-0.27	0.06	intensity
S4	Corrective	0	10	_04	0.73	-1.13	-1.19	-0.75	0.81	-1.04	-0.44	1.4	0.85	0.77	intensity
S4	Corrective	1	10	_41	0.06	0.17	1.12	0.41	0.12	-1.31	0.76	0.32	0.54	-2.2	intensity
S4	Corrective	2	10	_80	0.63	0.63	-0.94	-1.99	1.03	-0.01	-0.79	1.05	0.69	-0.31	intensity
S4	Corrective	3	10	_71	-0.85	0.73	-0.46	0.32	0.18	-0.8	-1.16	1.42	1.57	-0.96	intensity
S4	Corrective	4	10	_47	0.81	1.58	-0.47	-0.69	-1.43	1.09	-0.56	0.91	-0.54	-0.7	intensity
S4	Corrective	5	10	_45	-0.98	0.96	-0.2	0.28	-1.08	-1.09	-0.28	0.86	-0.39	1.92	intensity
S4	Corrective	6	10	_18	0.27	0.66	-0.34	-0.32	0.84	-0.16	-1.52	1.07	1.16	-1.66	intensity
S4	Corrective	7	10	_38	-0.01	0.76	1.0	-0.56	0.14	-1.44	-1.31	1.79	-0.25	-0.12	intensity
S4	Corrective	8	10	_43	1.14	0.62	-0.46	0.43	0.23	-1.78	-0.75	0.47	1.25	-1.15	intensity
S4	Corrective	9	10	_40	0.09	0.78	-0.32	-1.74	0.54	-0.14	0.39	1.33	-1.6	0.67	intensity
S4	Corrective	0	9	_89	1.16	0.05	-1.67	0.06	0.13	-1.23	-0.39	-0.53	1.1	1.3	intensity
S4	Corrective	1	9	_07	-1.72	0.26	0.45	0.54	-0.05	1.02	0.17	0.2	-1.85	0.97	intensity
S4	Corrective	2	9	_82	0.82	1.2	-1.51	-0.91	1.18	0.5	-0.38	-1.3	0.52	-0.12	intensity
S4	Corrective	3	9	_75	-0.88	1.96	0.09	1.27	-1.21	-0.55	-0.42	0.47	-0.76	0.01	intensity
S4	Corrective	4	9	_87	-0.88	-0.88	0.15	-1.82	0.34	-0.34	0.13	1.49	0.92	0.89	intensity
S4	Corrective	5	9	_31	-0.48	0.74	0.05	-0.7	-0.19	-0.45	0.37	0.52	1.95	-1.81	intensity
S4	Corrective	6	9	_10	-0.32	0.32	0.5	-1.13	-1.58	0.51	0.73	1.67	-1.04	0.32	intensity
S4	Corrective	7	9	_66	-2.2	1.46	-0.39	0.09	0.62	-0.84	-0.22	0.51	0.58	0.39	intensity
S4	Corrective	8	9	_94	-0.29	1.14	1.08	-1.55	-1.59	0.57	0.15	0.64	-0.69	0.53	intensity
S4	Corrective	9	9	_27	0.33	-0.57	2.07	-0.11	-0.48	-0.7	-1.44	0.9	0.57	-0.58	intensity
S4	Corrective	0	8	_67	-0.69	1.16	-0.69	1.3	-0.6	-1.23	-0.63	1.51	0.41	-0.55	intensity
S4	Corrective	1	8	_51	0.57	0.6	0.44	0.86	1.41	0.35	-1.12	-1.32	-1.46	-0.34	intensity
S4	Corrective	2	8	_68	-1.86	0.91	-0.58	0.74	-1.15	0.73	0.53	1.17	-0.58	0.08	intensity
S4	Corrective	3	8	_69	-1.09	-1.44	1.26	0.5	0.66	-1.03	-0.32	1.17	0.81	-0.52	intensity
S4	Corrective	4	8	_100	-0.31	1.26	-0.34	-0.88	-0.28	-1.44	0.93	0.72	1.36	-1.02	intensity
S4	Corrective	5	8	_55	-1.19	1.43	-1.17	-0.87	0.93	0.37	0.26	1.32	-0.47	-0.62	intensity
S4	Corrective	6	8	_42	1.9	0.63	0.51	-0.24	-0.07	0.37	-1.29	0.22	-0.41	-1.62	intensity
S4	Corrective	7	8	_20	0.77	-0.12	-1.05	0.42	1.88	-0.31	-1.04	0.88	-0.19	-1.25	intensity
S4	Corrective	8	8	_24	0.35	1.26	-0.48	-0.22	0.2	-0.65	-0.29	1.17	0.78	-2.12	intensity
S4	Corrective	9	8	_13	-0.26	0.91	0.17	-1.53	-0.16	-1.62	-0.1	1.54	0.23	0.82	intensity
S4	Corrective	0	7	_77	-0.75	1.15	0.12	-1.46	-0.41	0.68	1.07	1.1	-0.09	-1.41	intensity
S4	Corrective	1	7	_64	0.02	0.2	-0.23	-0.82	0.87	1.26	-1.01	1.69	-1.14	-0.85	intensity
S4	Corrective	2	7	_37	-0.63	-0.2	1.61	0.7	-0.09	-0.95	0.46	1.08	-0.19	-1.78	intensity
S4	Corrective	3	7	_63	0.99	1.61	0.74	-0.19	0.04	-0.95	-0.21	0.62	-1.42	-1.22	intensity
S4	Corrective	4	7	_57	-1.57	0.2	-0.09	-1.14	1.9	-0.25	0.18	1.16	-0.02	-0.38	intensity
S4	Corrective	5	7	_44	-1.05	0.18	1.44	-0.68	0.47	-0.88	0.91	1.14	-0.05	-1.49	intensity
S4	Corrective	6	7	_09	-0.2	0.66	1.06	0.02	-0.32	0.53	-0.09	1.46	-1.59	-1.54	intensity
S4	Corrective	7	7	_58	-0.74	0.28	1.9	0.02	-0.11	0.8	0.86	-1.01	-0.6	-1.41	intensity
S4	Corrective	8	7	_97	-1.58	1.39	-0.33	0.31	-0.28	-0.24	-1.07	1.74	0.17	-0.11	intensity
S4	Corrective	9	7	_62	-0.99	1.51	-0.53	1.05	1.29	-1.31	0.22	0.04	-0.9	-0.38	intensity
S4	Corrective	0	6	_65	-1.53	0.51	0.6	0.69	-0.14	1.34	1.07	-0.77	-1.34	-0.44	intensity
S4	Corrective	1	6	_74	-0.04	-0.27	-0.64	0.47	2.1	-0.62	0.76	0.53	-1.0	-1.29	intensity
S4	Corrective	2	6	_05	0.09	0.58	-0.37	-0.87	1.09	-0.72	1.33	0.98	-1.8	-0.32	intensity
S4	Corrective	3	6	_53	-0.9	2.11	0.08	-0.16	0.75	-0.25	-1.22	-1.03	-0.08	0.71	intensity
S4	Corrective	4	6	_93	-1.43	0.98	-0.71	1.14	1.36	0.82	-0.53	-0.03	-0.56	-1.04	intensity
S4	Corrective	5	6	_95	-0.68	-0.06	1.16	-0.28	0.14	1.91	-0.18	0.18	-0.4	-1.8	intensity
S4	Corrective	6	6	_22	-1.03	0.92	0.73	0.72	1.14	0.04	0.91	-1.19	-1.07	-1.17	intensity
S4	Corrective	7	6	_56	-0.9	0.57	-0.54	0.24	2.03	0.88	-0.2	0.16	-0.95	-1.3	intensity
S4	Corrective	8	6	_19	0.59	0.79	-0.15	0.29	1.01	-1.76	1.29	-0.8	-1.22	-0.05	intensity
S4	Corrective	9	6	_39	0.13	-0.32	1.16	-1.01	1.84	0.76	-0.55	-0.77	-1.28	0.05	intensity
S4	Corrective	0	5	_02	-0.76	1.32	0.36	0.03	1.88	-0.55	0.28	-0.31	-0.99	-1.26	intensity
S4	Corrective	1	5	_91	0.38	-0.11	1.4	-0.61	0.32	-0.88	-0.25	1.01	-2.0	0.76	intensity
S4	Corrective	2	5	_29	-0.06	0.9	0.74	-1.45	0.7	1.08	0.78	-0.52	-0.51	-1.65	intensity
S4	Corrective	3	5	_88	-0.56	0.26	-2.08	1.25	-0.15	1.26	0.38	0.66	-0.62	-0.4	intensity
S4	Corrective	4	5	_14	-0.34	1.34	0.91	-0.96	0.85	0.37	-2.04	0.22	-0.47	0.13	intensity
S4	Corrective	5	5	_34	0.1	0.81	-0.35	0.64	1.0	0.41	-2.07	0.25	-1.39	0.6	intensity
S4	Corrective	6	5	_90	-0.35	0.99	-0.55	-0.38	1.96	-0.13	0.65	0.24	-1.5	-0.93	intensity
S4	Corrective	7	5	_96	0.2	0.07	-0.39	1.74	0.99	-0.69	0.08	0.64	-1.77	-0.87	intensity
S4	Corrective	8	5	_73	0.54	1.12	-0.65	0.97	0.25	-0.57	-2.08	1.04	-0.55	-0.08	intensity
S4	Corrective	9	5	_03	-0.32	0.9	-0.3	0.88	1.57	0.08	-1.92	0.17	-0.03	-1.02	intensity
S4	Corrective	0	4	_79	0.14	-0.59	-0.29	0.9	1.5	1.63	-0.8	-1.01	-0.52	-0.95	intensity
S4	Corrective	1	4	_46	0.44	0.83	-1.74	0.47	1.42	-0.39	-0.33	1.01	-0.61	-1.1	intensity
S4	Corrective	2	4	_11	-0.38	1.27	0.24	0.46	1.32	0.58	-0.96	-0.22	-0.36	-1.95	intensity
S4	Corrective	3	4	_92	0.48	0.5	-0.54	0.4	1.82	0.68	-1.47	0.18	-1.07	-0.98	intensity
S4	Corrective	4	4	_25	-0.47	0.7	0.18	0.54	2.02	0.07	-0.24	-0.07	-1.13	-1.59	intensity
S4	Corrective	5	4	_59	-0.84	0.74	-0.64	1.93	0.73	0.44	-1.21	0.05	-0.02	-1.19	intensity
S4	Corrective	6	4	_12	0.8	0.3	-0.62	0.27	1.3	-0.47	0.31	0.66	-2.3	-0.23	intensity
S4	Corrective	7	4	_70	0.6	-0.47	0.8	1.7	1.2	-0.78	-0.42	-0.39	-1.13	-1.11	intensity
S4	Corrective	8	4	_54	-0.62	-1.44	0.3	0.52	0.71	1.18	0.0	1.01	0.13	-1.8	intensity
S4	Corrective	9	4	_85	0.18	0.98	-2.03	0.43	1.65	-0.34	0.29	-0.39	-0.8	0.02	intensity
S4	Corrective	0	3	_98	0.28	1.49	1.14	0.42	-0.04	0.61	-0.92	-0.36	-1.8	-0.82	intensity
S4	Corrective	1	3	_99	0.54	2.04	-0.64	-1.38	0.8	-0.23	0.58	-0.79	-0.21	-0.72	intensity
S4	Corrective	2	3	_35	0.83	1.14	0.39	1.51	-0.14	-0.9	-0.19	-0.39	-1.84	-0.4	intensity
S4	Corrective	3	3	_78	-0.04	1.86	-1.0	0.97	-0.27	-0.34	0.78	-0.58	-1.56	0.18	intensity
S4	Corrective	4	3	_08	-0.03	2.11	-0.35	-0.21	0.72	0.86	-0.49	-0.9	-1.4	-0.31	intensity
S4	Corrective	5	3	_23	-0.56	1.28	1.6	-0.39	0.67	0.25	0.23	-0.41	-1.31	-1.37	intensity
S4	Corrective	6	3	_86	0.53	1.84	0.67	0.72	-0.72	0.27	-1.65	-0.26	-0.8	-0.6	intensity
S4	Corrective	7	3	_26	0.69	1.93	-0.17	-1.23	-0.11	1.12	-0.08	-1.05	-0.92	-0.18	intensity
S4	Corrective	8	3	_17	-0.44	1.94	-0.78	0.01	-1.18	0.68	0.8	0.33	-1.35	0.0	intensity
S4	Corrective	9	3	_81	0.96	0.36	0.81	0.47	0.15	1.44	-0.77	-1.71	-0.83	-0.88	intensity
S4	Corrective	0	2	_36	-0.13	1.17	1.27	1.19	0.68	-0.98	-0.75	-0.26	-1.36	-0.83	intensity
S4	Corrective	1	2	_52	0.91	0.08	0.57	-0.67	-1.04	0.99	-0.21	0.49	-2.05	0.92	intensity
S4	Corrective	2	2	_84	0.72	1.42	0.71	0.7	0.68	-0.53	-1.34	0.06	-1.14	-1.28	intensity
S4	Corrective	3	2	_83	0.9	0.31	1.3	-0.28	-0.14	1.12	0.41	-0.87	-0.97	-1.78	intensity
S4	Corrective	4	2	_16	0.87	1.24	-0.26	0.01	0.56	0.47	0.34	0.15	-1.34	-2.04	intensity
S4	Corrective	5	2	_50	0.61	1.62	0.89	0.71	0.25	-0.94	-0.23	-1.7	-0.83	-0.37	intensity
S4	Corrective	6	2	_60	1.45	1.4	0.91	-0.13	-0.9	-0.4	0.14	0.01	-1.21	-1.28	intensity
S4	Corrective	7	2	_72	0.46	1.46	-0.76	-0.25	-0.22	-0.61	1.26	0.95	-0.65	-1.64	intensity
S4	Corrective	8	2	_33	0.04	0.18	0.67	0.44	0.17	1.9	-0.4	-0.7	-0.33	-1.98	intensity
S4	Corrective	9	2	_28	0.66	1.45	0.14	-0.81	0.44	-0.1	0.21	0.8	-0.72	-2.09	intensity
S4	Corrective	0	1	_48	1.25	1.06	-0.3	1.41	0.48	-0.37	-0.71	-0.26	-1.44	-1.12	intensity
S4	Corrective	1	1	_30	-0.51	1.34	1.38	-1.51	-0.89	-0.08	0.1	1.04	0.06	-0.93	intensity
S4	Corrective	2	1	_21	0.96	1.36	0.07	0.16	1.16	-0.29	-1.53	0.22	-0.8	-1.31	intensity
S4	Corrective	3	1	_15	0.63	-0.24	2.49	-0.78	-0.03	-0.89	-0.11	-0.02	-0.96	-0.1	intensity
S4	Corrective	4	1	_06	1.4	1.32	0.26	-0.57	0.17	0.83	-0.08	-0.76	-1.69	-0.87	intensity
S4	Corrective	5	1	_61	1.41	1.39	-0.32	-0.39	1.11	-0.06	-0.4	-0.5	-1.7	-0.53	intensity
S4	Corrective	6	1	_76	0.08	1.08	0.17	0.43	0.24	0.12	0.96	-0.48	-2.52	-0.08	intensity
S4	Corrective	7	1	_01	1.55	0.6	0.54	0.71	-1.6	-0.61	0.21	0.54	-0.58	-1.35	intensity
S4	Corrective	8	1	_49	-0.23	1.81	1.0	0.46	0.51	-1.47	-0.33	0.21	-1.01	-0.94	intensity
S4	Corrective	9	1	_32	0.49	0.74	0.01	1.2	1.52	-0.4	-0.97	-0.32	-1.71	-0.57	intensity
S5	Broad	0	10	_04	0.77	-0.3	-1.88	0.73	1.15	-0.86	0.98	0.64	-0.76	-0.47	intensity
S5	Broad	1	10	_41	0.69	-0.31	-0.72	0.48	0.83	-1.31	1.02	1.19	-1.66	-0.22	intensity
S5	Broad	2	10	_80	1.2	0.6	-0.36	-2.08	1.34	-0.68	0.06	-0.58	0.23	0.27	intensity
S5	Broad	3	10	_71	0.38	0.56	-1.08	0.19	1.08	-1.31	-1.36	1.37	0.68	-0.52	intensity
S5	Broad	4	10	_47	0.48	1.55	-0.25	0.5	0.45	-1.75	0.7	0.34	-0.76	-1.27	intensity
S5	Broad	5	10	_45	-1.51	1.59	-0.46	1.3	0.62	-0.51	-0.04	0.05	-1.26	0.22	intensity
S5	Broad	6	10	_18	0.51	1.29	-1.52	0.06	1.03	0.16	-1.64	0.1	0.69	-0.69	intensity
S5	Broad	7	10	_38	0.63	1.11	-1.28	-0.19	1.4	-0.85	-0.55	1.2	-1.04	-0.42	intensity
S5	Broad	8	10	_43	0.77	1.79	-1.09	0.88	-0.19	-0.81	0.21	0.51	-0.79	-1.28	intensity
S5	Broad	9	10	_40	0.76	0.95	-0.59	-1.22	1.31	-0.6	0.9	-0.37	-1.57	0.44	intensity
S5	Broad	0	9	_89	1.38	1.07	-1.55	0.24	0.99	-0.07	0.37	-1.26	-0.4	-0.78	intensity
S5	Broad	1	9	_07	-0.64	1.43	-0.73	-0.44	0.47	-0.73	1.41	0.05	-1.58	0.76	intensity
S5	Broad	2	9	_82	1.54	1.19	-0.74	0.42	0.77	-1.28	0.45	-1.16	-0.47	-0.72	intensity
S5	Broad	3	9	_75	0.34	1.25	-1.05	1.56	-1.38	-0.21	0.3	0.65	-1.1	-0.34	intensity
S5	Broad	4	9	_87	0.53	-0.83	-0.8	-1.46	0.96	-0.4	-0.08	2.02	-0.17	0.22	intensity
S5	Broad	5	9	_31	-1.04	1.48	-0.45	0.4	0.88	-0.52	0.85	-0.12	0.38	-1.85	intensity
S5	Broad	6	9	_10	-0.03	0.67	-0.76	1.65	-0.6	-1.09	0.69	1.06	-1.45	-0.15	intensity
S5	Broad	7	9	_66	-0.75	1.42	-1.09	1.14	1.59	-0.7	-0.34	-0.04	-0.6	-0.63	intensity
S5	Broad	8	9	_94	0.8	1.22	0.51	-0.08	-1.39	-0.3	0.44	0.57	-2.0	0.25	intensity
S5	Broad	9	9	_27	0.87	-0.13	-0.53	-0.45	0.13	-2.11	0.55	1.71	0.13	-0.16	intensity
S5	Broad	0	8	_67	0.73	0.7	-0.98	0.43	-0.73	-1.74	0.85	1.35	0.23	-0.84	intensity
S5	Broad	1	8	_51	1.19	-0.45	-0.24	1.41	1.23	-1.31	-0.15	-0.18	-1.43	-0.08	intensity
S5	Broad	2	8	_68	-1.11	0.98	0.22	0.48	-0.01	-0.62	1.38	0.61	-1.96	0.02	intensity
S5	Broad	3	8	_69	0.33	-0.61	-0.05	0.56	1.17	-1.53	0.23	1.19	0.42	-1.69	intensity
S5	Broad	4	8	_100	-0.35	0.43	-1.38	-0.69	0.53	-1.58	1.49	0.95	0.65	-0.05	intensity
S5	Broad	5	8	_55	-1.31	1.12	-0.28	-0.61	1.35	-0.21	0.37	1.25	-0.3	-1.38	intensity
S5	Broad	6	8	_42	1.43	1.12	-0.88	0.96	1.0	-0.39	-1.12	-0.48	-0.9	-0.75	intensity
S5	Broad	7	8	_20	0.95	0.25	-1.14	0.02	1.48	-0.54	-1.83	0.92	0.12	-0.23	intensity
S5	Broad	8	8	_24	1.05	1.44	0.24	-0.93	1.27	-1.05	-0.82	-1.15	0.3	-0.36	intensity
S5	Broad	9	8	_13	-0.78	0.38	-1.44	0.5	1.4	-1.3	0.38	1.4	-0.14	-0.38	intensity
S5	Broad	0	7	_77	-0.87	1.21	-0.83	-0.97	1.37	-0.57	0.79	1.05	-0.07	-1.1	intensity
S5	Broad	1	7	_64	1.18	0.76	-0.02	0.34	0.22	-0.9	-1.99	1.12	0.19	-0.9	intensity
S5	Broad	2	7	_37	0.76	-0.48	-0.41	1.06	0.08	-1.43	1.29	0.99	-0.44	-1.42	intensity
S5	Broad	3	7	_63	1.15	0.78	-0.77	0.92	0.57	-1.09	-0.02	0.81	-1.78	-0.56	intensity
S5	Broad	4	7	_57	-1.11	1.46	0.31	0.13	0.5	-2.03	0.27	0.96	-0.36	-0.13	intensity
S5	Broad	5	7	_44	0.14	0.56	-1.19	1.29	-1.32	-0.21	0.3	1.6	-0.09	-1.07	intensity
S5	Broad	6	7	_09	1.06	1.14	-0.57	-0.47	0.25	-1.28	-0.14	1.37	-1.55	0.19	intensity
S5	Broad	7	7	_58	-0.41	0.8	-0.2	1.03	-0.1	-0.2	1.82	-0.42	-0.5	-1.82	intensity
S5	Broad	8	7	_97	-1.34	1.11	-0.73	1.18	0.28	0.52	-1.4	1.1	-0.73	0.03	intensity
S5	Broad	9	7	_62	0.7	1.47	-1.14	0.57	0.6	-1.19	-0.04	0.76	-1.53	-0.2	intensity
S5	Broad	0	6	_65	-1.48	1.28	0.18	0.69	0.24	0.57	0.83	0.32	-1.51	-1.11	intensity
S5	Broad	1	6	_74	0.53	0.61	-0.44	-2.15	0.74	-1.12	0.37	1.26	0.09	0.12	intensity
S5	Broad	2	6	_05	0.93	0.48	-1.11	-0.81	1.18	-1.53	0.75	0.82	-0.98	0.28	intensity
S5	Broad	3	6	_53	0.36	1.68	-0.21	0.22	0.91	-0.15	-2.16	0.08	-0.66	-0.08	intensity
S5	Broad	4	6	_93	-0.97	-0.37	-1.1	-0.21	0.75	-1.05	1.08	1.7	0.77	-0.6	intensity
S5	Broad	5	6	_95	2.12	-0.42	-0.96	0.33	-0.09	-1.38	0.81	0.52	-0.53	-0.41	intensity
S5	Broad	6	6	_22	-0.41	1.53	-0.83	0.58	0.99	-1.77	0.92	-0.65	-0.16	-0.19	intensity
S5	Broad	7	6	_56	0.14	0.52	0.2	0.86	1.0	-0.69	1.42	-0.64	-1.19	-1.62	intensity
S5	Broad	8	6	_19	1.4	1.11	-1.03	0.13	0.97	-1.1	0.82	-0.63	-1.08	-0.58	intensity
S5	Broad	9	6	_39	0.39	-0.88	0.32	-1.27	1.16	-0.94	1.02	1.37	-1.1	-0.09	intensity
S5	Broad	0	5	_02	-0.96	1.28	-0.14	-0.53	1.11	-1.49	0.73	1.03	-1.05	0.02	intensity
S5	Broad	1	5	_91	1.64	0.37	0.47	-0.56	0.25	-1.01	-0.8	1.41	-1.31	-0.46	intensity
S5	Broad	2	5	_29	0.45	1.0	-0.23	-1.12	1.36	0.29	0.25	0.7	-0.92	-1.77	intensity
S5	Broad	3	5	_88	0.39	1.4	-1.31	0.14	1.12	-0.15	0.48	-0.98	0.49	-1.57	intensity
S5	Broad	4	5	_14	-0.19	0.99	-0.47	-0.55	1.54	-0.7	-1.46	1.5	-0.25	-0.42	intensity
S5	Broad	5	5	_34	0.28	1.29	-0.48	1.0	0.84	-1.45	-1.48	0.74	-0.69	-0.04	intensity
S5	Broad	6	5	_90	0.94	1.09	-1.42	-0.33	0.17	-0.61	0.92	1.14	-1.41	-0.49	intensity
S5	Broad	7	5	_96	0.62	0.11	0.4	0.58	0.5	-0.96	0.73	0.76	-2.39	-0.34	intensity
S5	Broad	8	5	_73	1.21	0.8	-0.68	0.83	-0.41	-1.27	-0.76	1.42	-1.17	0.02	intensity
S5	Broad	9	5	_03	0.69	0.85	-0.58	0.72	0.68	-2.05	-0.79	1.14	-0.08	-0.57	intensity
S5	Broad	0	4	_79	1.92	-0.45	-0.75	0.96	1.07	-0.81	-0.86	-0.27	0.19	-0.99	intensity
S5	Broad	1	4	_46	0.39	-0.49	-0.75	-1.55	1.11	-0.01	1.39	0.85	0.33	-1.28	intensity
S5	Broad	2	4	_11	0.3	1.18	-1.48	0.82	1.01	-1.21	-0.69	0.72	0.37	-1.03	intensity
S5	Broad	3	4	_92	0.65	0.93	-0.74	0.31	1.11	-1.15	-1.66	1.19	-0.6	-0.04	intensity
S5	Broad	4	4	_25	0.05	1.04	-1.01	0.09	1.2	-1.75	1.26	0.27	-0.78	-0.37	intensity
S5	Broad	5	4	_59	-0.23	1.15	-0.53	1.01	0.77	-0.43	-2.03	0.78	0.33	-0.83	intensity
S5	Broad	6	4	_12	1.44	0.48	-0.88	-1.37	1.04	-0.97	0.58	0.76	-1.05	-0.03	intensity
S5	Broad	7	4	_70	1.14	-0.48	0.01	1.16	1.17	-1.35	-1.59	0.17	0.3	-0.52	intensity
S5	Broad	8	4	_54	0.53	0.75	-0.44	0.25	0.78	0.37	-0.11	1.09	-0.99	-2.23	intensity
S5	Broad	9	4	_85	1.26	1.0	-1.11	-0.3	-0.01	-1.75	1.04	0.46	0.22	-0.82	intensity
S5	Broad	0	3	_98	1.01	0.58	-0.19	0.7	0.62	-0.39	-1.0	1.22	-1.92	-0.64	intensity
S5	Broad	1	3	_99	0.82	1.44	-1.33	-1.6	0.65	-0.42	0.85	0.37	-0.11	-0.67	intensity
S5	Broad	2	3	_35	-1.04	1.11	-1.48	1.75	0.79	-0.66	-0.15	0.18	0.06	-0.56	intensity
S5	Broad	3	3	_78	-0.02	1.16	-0.44	0.38	-0.04	-0.58	0.99	0.99	-2.23	-0.22	intensity
S5	Broad	4	3	_08	-0.4	1.36	-0.4	-1.96	1.45	-0.68	-0.01	0.64	-0.06	0.06	intensity
S5	Broad	5	3	_23	-0.21	1.63	-0.66	0.43	1.32	-0.44	0.6	-0.38	-1.69	-0.61	intensity
S5	Broad	6	3	_86	0.69	1.02	-0.98	0.55	0.63	-1.8	-0.21	1.33	-0.45	-0.77	intensity
S5	Broad	7	3	_26	0.96	1.28	-0.78	-1.46	0.87	-1.35	0.24	0.86	-0.04	-0.58	intensity
S5	Broad	8	3	_17	-0.64	1.52	-1.06	-0.05	-0.93	0.16	0.85	1.45	-1.19	-0.11	intensity
S5	Broad	9	3	_81	1.47	-0.01	-1.06	1.23	0.77	-1.24	0.45	-1.3	0.09	-0.42	intensity
S5	Broad	0	2	_36	-0.96	1.45	-0.94	0.93	0.96	-1.55	0.52	0.47	-0.39	-0.49	intensity
S5	Broad	1	2	_52	1.07	-0.1	0.19	0.64	0.11	-0.56	1.09	0.19	-2.41	-0.21	intensity
S5	Broad	2	2	_84	0.89	1.01	-0.05	0.56	0.55	-1.7	-0.69	1.22	-0.66	-1.13	intensity
S5	Broad	3	2	_83	0.44	0.37	-0.61	0.76	-0.95	-0.23	1.71	0.24	0.2	-1.93	intensity
S5	Broad	4	2	_16	0.62	0.97	-0.13	0.35	0.84	-2.03	0.19	0.97	-0.62	-1.15	intensity
S5	Broad	5	2	_50	0.16	1.38	-0.42	0.62	-0.35	-1.92	1.4	-0.66	0.27	-0.5	intensity
S5	Broad	6	2	_60	1.58	0.09	-0.01	1.17	-0.41	-0.31	0.06	0.69	-1.02	-1.83	intensity
S5	Broad	7	2	_72	0.61	1.4	-1.07	0.39	0.38	-1.84	0.78	0.25	0.16	-1.06	intensity
S5	Broad	8	2	_33	-1.47	1.38	-0.94	0.79	1.18	-0.19	0.4	0.06	0.15	-1.35	intensity
S5	Broad	9	2	_28	0.64	1.1	-0.8	-1.5	0.81	0.01	-0.64	1.58	-0.9	-0.31	intensity
S5	Broad	0	1	_48	0.66	1.02	-1.74	1.08	0.76	-0.59	-0.15	0.8	-0.99	-0.86	intensity
S5	Broad	1	1	_30	-0.71	1.7	-0.89	-1.49	0.25	-0.57	0.66	1.24	-0.4	0.21	intensity
S5	Broad	2	1	_21	1.04	1.0	-0.32	-0.55	0.98	0.43	-1.34	0.76	-0.28	-1.71	intensity
S5	Broad	3	1	_15	1.25	-1.03	-1.05	1.07	0.67	-1.04	0.78	0.75	-0.23	-1.17	intensity
S5	Broad	4	1	_06	1.26	1.38	-0.77	-1.65	-0.35	0.08	0.27	0.98	-0.98	-0.22	intensity
S5	Broad	5	1	_61	0.18	1.5	-1.35	0.7	0.25	-0.71	0.12	1.29	-1.27	-0.72	intensity
S5	Broad	6	1	_76	-1.07	1.23	0.16	-0.34	-0.51	-0.86	2.03	0.16	-1.01	0.22	intensity
S5	Broad	7	1	_01	1.0	-0.16	0.08	0.67	-0.22	-1.75	1.53	0.45	-1.34	-0.28	intensity
S5	Broad	8	1	_49	-1.05	0.8	-0.07	1.15	1.07	-0.91	0.4	0.34	0.2	-1.91	intensity
S5	Broad	9	1	_32	0.26	1.41	0.25	0.19	0.84	-1.21	-1.97	0.73	-0.5	-0.02	intensity
S5	Corrective	0	10	_04	1.05	-1.28	-1.47	-0.04	0.45	-0.68	1.51	0.97	-0.06	-0.45	intensity
S5	Corrective	1	10	_41	0.9	-0.22	-0.1	0.38	0.51	-1.92	0.92	1.19	-1.29	-0.35	intensity
S5	Corrective	2	10	_80	1.54	-0.21	-0.53	-1.2	1.48	-1.37	0.59	0.08	0.25	-0.63	intensity
S5	Corrective	3	10	_71	-0.39	1.14	-1.06	0.83	1.12	-1.84	-0.32	0.89	0.06	-0.42	intensity
S5	Corrective	4	10	_47	0.33	1.41	-1.28	-0.09	0.2	-0.73	0.81	1.4	-0.89	-1.14	intensity
S5	Corrective	5	10	_45	-1.3	1.77	-0.55	1.24	0.07	-0.74	-0.77	0.31	-0.76	0.73	intensity
S5	Corrective	6	10	_18	0.73	1.11	-0.76	0.27	0.81	0.04	-1.8	0.62	0.42	-1.46	intensity
S5	Corrective	7	10	_38	0.62	1.37	-0.53	-0.41	1.26	-0.88	-0.31	1.12	-0.95	-1.29	intensity
S5	Corrective	8	10	_43	0.96	1.23	-0.77	0.91	-0.35	-1.09	0.42	0.98	-1.04	-1.26	intensity
S5	Corrective	9	10	_40	1.07	1.51	-0.63	-1.06	1.07	-0.61	0.87	-0.59	-1.05	-0.59	intensity
S5	Corrective	0	9	_89	0.74	1.14	-1.9	0.22	0.51	-0.47	1.33	-0.54	-0.06	-0.97	intensity
S5	Corrective	1	9	_07	-0.16	1.54	-0.24	-0.53	0.53	-0.17	1.55	-1.07	-1.55	0.09	intensity
S5	Corrective	2	9	_82	1.67	1.5	-0.89	0.07	0.24	-0.99	0.66	-0.67	-0.74	-0.84	intensity
S5	Corrective	3	9	_75	0.49	0.88	-1.59	1.57	-1.07	-0.49	0.67	0.69	-0.52	-0.63	intensity
S5	Corrective	4	9	_87	0.63	-1.11	-0.27	-0.8	0.86	-1.31	1.17	1.59	-0.45	-0.32	intensity
S5	Corrective	5	9	_31	-0.61	1.47	-0.78	0.3	0.65	-0.87	1.09	-0.56	0.84	-1.54	intensity
S5	Corrective	6	9	_10	-0.68	0.7	-0.8	0.98	-0.79	-0.6	0.74	1.74	-1.38	0.08	intensity
S5	Corrective	7	9	_66	-0.61	1.28	-1.48	1.29	1.28	-0.37	-1.06	0.17	-0.04	-0.45	intensity
S5	Corrective	8	9	_94	0.41	1.46	-0.27	0.16	-0.89	-0.58	0.75	1.13	-1.88	-0.3	intensity
S5	Corrective	9	9	_27	0.8	-1.57	0.07	0.46	-0.63	-1.16	1.08	1.44	0.3	-0.79	intensity
S5	Corrective	0	8	_67	0.44	1.14	-1.08	0.78	-0.85	-0.78	1.32	0.84	-0.53	-1.28	intensity
S5	Corrective	1	8	_51	0.59	-0.35	0.09	0.95	1.5	-1.58	0.34	0.47	-1.5	-0.53	intensity
S5	Corrective	2	8	_68	-0.86	1.21	0.4	0.95	-0.43	-0.3	1.06	0.55	-1.88	-0.69	intensity
S5	Corrective	3	8	_69	0.31	0.46	0.01	0.44	0.99	-1.82	0.91	0.62	-0.18	-1.73	intensity
S5	Corrective	4	8	_100	0.21	0.97	-1.28	-0.29	0.59	-1.96	1.2	0.77	0.05	-0.26	intensity
S5	Corrective	5	8	_55	-1.68	1.39	-0.43	-0.91	1.16	-0.32	0.53	1.08	-0.51	-0.3	intensity
S5	Corrective	6	8	_42	1.72	0.66	-0.78	0.84	0.83	-0.75	-0.91	0.34	-1.31	-0.65	intensity
S5	Corrective	7	8	_20	1.32	-0.27	-1.37	-0.31	1.2	-0.94	-1.18	1.2	0.17	0.19	intensity
S5	Corrective	8	8	_24	1.05	1.22	-0.53	0.05	1.36	-0.89	-0.92	-0.21	0.44	-1.55	intensity
S5	Corrective	9	8	_13	-0.44	0.79	-0.5	-0.17	-0.06	-2.01	0.74	1.82	-0.02	-0.14	intensity
S5	Corrective	0	7	_77	-0.8	1.31	-0.6	-0.72	0.88	-0.61	1.26	1.1	-0.65	-1.18	intensity
S5	Corrective	1	7	_64	1.06	0.22	-0.41	-0.7	0.69	-0.97	-0.87	2.03	-0.13	-0.92	intensity
S5	Corrective	2	7	_37	0.58	-0.25	-0.17	1.33	-0.15	-1.08	0.89	1.07	-0.34	-1.89	intensity
S5	Corrective	3	7	_63	1.1	0.42	-0.2	0.68	0.27	-1.08	0.44	1.09	-1.99	-0.72	intensity
S5	Corrective	4	7	_57	-1.64	1.61	0.03	-0.24	0.58	-1.36	0.28	1.09	0.11	-0.46	intensity
S5	Corrective	5	7	_44	0.53	0.02	-1.51	1.0	-0.01	-1.05	1.11	1.4	-0.65	-0.84	intensity
S5	Corrective	6	7	_09	1.22	1.1	-0.03	-0.28	0.22	-0.85	-0.14	1.21	-1.93	-0.53	intensity
S5	Corrective	7	7	_58	0.25	0.51	-0.43	0.82	-0.1	-0.26	1.95	-1.01	-0.02	-1.71	intensity
S5	Corrective	8	7	_97	-1.3	1.67	-0.8	0.93	-0.39	-0.13	-0.46	1.42	-0.77	-0.18	intensity
S5	Corrective	9	7	_62	0.76	1.23	-1.36	0.91	0.76	-0.85	0.87	-1.1	-0.95	-0.26	intensity
S5	Corrective	0	6	_65	-1.25	1.48	-0.3	1.01	-0.51	0.33	1.21	0.12	-1.24	-0.86	intensity
S5	Corrective	1	6	_74	0.32	0.65	-0.69	-1.64	0.87	-1.39	0.99	1.24	-0.28	-0.07	intensity
S5	Corrective	2	6	_05	0.25	-0.09	-0.5	-0.49	1.06	-1.44	1.28	1.43	-1.2	-0.3	intensity
S5	Corrective	3	6	_53	-0.03	1.15	-0.38	1.51	0.97	-0.17	-1.97	-0.4	-0.41	-0.28	intensity
S5	Corrective	4	6	_93	-0.64	0.45	-1.28	0.57	1.06	-0.69	1.06	1.15	-0.15	-1.53	intensity
S5	Corrective	5	6	_95	0.9	-0.61	-1.1	0.69	0.46	-0.36	1.3	1.06	-1.51	-0.81	intensity
S5	Corrective	6	6	_22	-1.38	0.93	-0.92	1.55	0.51	-0.91	1.17	-0.62	0.09	-0.42	intensity
S5	Corrective	7	6	_56	-0.4	0.33	0.37	0.46	1.26	-0.8	1.29	0.36	-1.14	-1.74	intensity
S5	Corrective	8	6	_19	1.37	0.7	-0.87	0.38	1.19	-1.58	0.76	-0.66	-0.64	-0.64	intensity
S5	Corrective	9	6	_39	0.65	0.21	0.18	-1.67	0.87	-0.2	1.07	1.07	-1.41	-0.79	intensity
S5	Corrective	0	5	_02	-0.73	1.33	-0.34	-0.02	1.2	-0.33	0.64	0.97	-1.42	-1.3	intensity
S5	Corrective	1	5	_91	1.47	0.51	-0.84	0.18	0.19	-1.43	-0.69	1.64	-0.68	-0.34	intensity
S5	Corrective	2	5	_29	0.45	0.61	-0.5	-0.14	1.1	-0.47	0.78	1.2	-1.29	-1.73	intensity
S5	Corrective	3	5	_88	0.72	-0.09	-1.79	1.06	1.0	-0.06	0.74	0.16	-0.12	-1.6	intensity
S5	Corrective	4	5	_14	-0.95	0.97	-0.29	-0.64	0.65	-1.48	-0.38	1.97	0.1	0.04	intensity
S5	Corrective	5	5	_34	0.67	0.83	-0.47	0.36	0.82	-1.08	-1.73	1.26	-0.99	0.31	intensity
S5	Corrective	6	5	_90	0.65	0.7	-1.02	0.21	0.38	-0.53	1.21	0.97	-1.95	-0.62	intensity
S5	Corrective	7	5	_96	1.03	0.19	0.05	0.61	0.51	-1.27	0.93	0.54	-2.05	-0.54	intensity
S5	Corrective	8	5	_73	0.7	0.72	-1.35	0.78	0.29	-1.13	-0.32	1.43	-1.4	0.28	intensity
S5	Corrective	9	5	_03	1.04	0.79	-0.66	0.99	0.7	-1.92	-0.33	0.76	-0.49	-0.88	intensity
S5	Corrective	0	4	_79	1.46	-0.79	-0.68	1.49	0.85	-0.76	-0.32	0.54	-0.51	-1.28	intensity
S5	Corrective	1	4	_46	0.68	-0.24	-0.07	-1.43	1.31	-0.61	1.42	0.66	-0.43	-1.31	intensity
S5	Corrective	2	4	_11	-0.48	1.72	-1.04	0.89	0.66	-1.11	-0.57	0.66	0.43	-1.16	intensity
S5	Corrective	3	4	_92	1.31	0.71	-1.11	0.43	0.73	-1.0	-0.41	1.3	-1.19	-0.75	intensity
S5	Corrective	4	4	_25	0.92	0.59	-1.5	0.24	0.62	-0.98	1.3	0.75	-0.87	-1.08	intensity
S5	Corrective	5	4	_59	-1.03	1.36	-0.74	1.3	0.24	-0.06	-1.01	1.08	0.11	-1.26	intensity
S5	Corrective	6	4	_12	1.3	-0.63	-0.62	-1.09	1.03	-0.93	0.54	1.31	-1.16	0.25	intensity
S5	Corrective	7	4	_70	1.42	-0.33	0.2	0.45	1.27	-0.97	-1.77	0.7	-0.59	-0.37	intensity
S5	Corrective	8	4	_54	0.28	0.96	-0.5	0.13	-0.17	0.48	-0.4	1.67	-0.35	-2.1	intensity
S5	Corrective	9	4	_85	0.97	1.43	-1.42	0.62	0.26	-1.28	0.41	0.57	-0.47	-1.09	intensity
S5	Corrective	0	3	_98	0.93	1.2	-0.43	0.63	0.51	-0.66	-0.33	0.99	-1.78	-1.07	intensity
S5	Corrective	1	3	_99	0.76	1.34	-0.5	-1.23	1.47	-0.25	0.83	-0.85	-0.88	-0.68	intensity
S5	Corrective	2	3	_35	-0.12	1.4	-0.61	1.73	0.26	-0.21	-0.74	0.58	-1.33	-0.95	intensity
S5	Corrective	3	3	_78	-0.96	0.76	-0.58	1.27	-0.06	-0.99	0.94	1.33	-1.32	-0.39	intensity
S5	Corrective	4	3	_08	-1.1	1.37	-0.98	-1.2	1.4	-0.69	0.79	0.6	0.07	-0.26	intensity
S5	Corrective	5	3	_23	-0.26	1.45	-0.39	0.25	1.53	-0.87	0.7	0.01	-1.42	-1.01	intensity
S5	Corrective	6	3	_86	0.24	1.34	-1.4	0.8	0.29	-0.48	-0.53	1.53	-0.75	-1.03	intensity
S5	Corrective	7	3	_26	1.2	0.68	-0.1	-1.1	1.04	-0.55	0.33	1.03	-0.96	-1.55	intensity
S5	Corrective	8	3	_17	0.28	1.68	-0.84	0.04	-1.34	-0.04	0.68	1.13	-1.33	-0.26	intensity
S5	Corrective	9	3	_81	2.15	-0.12	-0.75	1.0	-0.14	-0.71	0.59	-0.06	-1.04	-0.93	intensity
S5	Corrective	0	2	_36	-1.09	0.99	-0.39	1.06	1.14	-1.44	0.59	0.74	-0.9	-0.7	intensity
S5	Corrective	1	2	_52	0.58	-0.1	0.0	1.26	-0.26	-0.77	0.84	0.96	-2.16	-0.36	intensity
S5	Corrective	2	2	_84	0.63	0.63	-0.66	0.46	1.1	-1.43	-1.37	1.43	-0.57	-0.24	intensity
S5	Corrective	3	2	_83	0.74	0.1	-0.35	0.5	0.79	-0.22	1.32	0.08	-0.65	-2.29	intensity
S5	Corrective	4	2	_16	1.19	0.77	-0.73	0.56	0.63	-1.45	0.58	0.79	-1.14	-1.19	intensity
S5	Corrective	5	2	_50	0.48	1.39	-0.29	0.56	-0.18	-1.74	1.53	-0.75	-0.49	-0.51	intensity
S5	Corrective	6	2	_60	1.49	0.05	-0.26	0.9	-0.47	0.0	0.7	0.56	-0.99	-1.97	intensity
S5	Corrective	7	2	_72	0.63	1.52	-0.93	0.33	0.35	-1.59	0.69	0.7	-0.46	-1.22	intensity
S5	Corrective	8	2	_33	-1.32	0.88	-0.74	1.23	1.23	-0.31	0.8	0.02	-0.37	-1.42	intensity
S5	Corrective	9	2	_28	0.87	1.3	-1.03	-1.01	1.13	0.11	0.0	0.82	-1.35	-0.85	intensity
S5	Corrective	0	1	_48	0.99	0.78	-1.58	1.09	0.78	-0.69	0.29	0.49	-1.08	-1.08	intensity
S5	Corrective	1	1	_30	-0.06	1.15	0.46	-1.93	0.29	0.14	0.77	1.04	-1.25	-0.62	intensity
S5	Corrective	2	1	_21	1.6	1.35	-0.51	-0.28	1.03	-0.11	-1.17	-0.29	-0.34	-1.28	intensity
S5	Corrective	3	1	_15	1.29	-0.63	-0.46	0.39	0.3	-1.8	0.75	1.08	0.28	-1.2	intensity
S5	Corrective	4	1	_06	0.92	1.28	-0.48	-1.88	0.16	0.21	0.46	0.8	-1.35	-0.12	intensity
S5	Corrective	5	1	_61	1.09	0.25	-1.97	1.11	0.74	-0.63	0.04	0.79	-0.89	-0.53	intensity
S5	Corrective	6	1	_76	-0.58	1.47	-0.09	-1.2	-0.31	-0.68	1.9	0.32	-0.89	0.05	intensity
S5	Corrective	7	1	_01	1.31	-0.26	0.63	0.68	-0.91	-2.0	0.97	-0.09	-0.66	0.34	intensity
S5	Corrective	8	1	_49	-1.0	1.1	0.23	1.05	0.86	-0.39	-0.36	0.52	0.08	-2.09	intensity
[truncated: 1,001 more rows]
