# Supplementary material for: Dataset of focus prosody in Japanese phone numbers
Source: Data Brief. 2019 Jun 11;25:104139. doi: 10.1016/j.dib.2019.104139 (PMC6614727; doi:10.1016/j.dib.2019.104139)
Supplement: Supplementary file 6 [file mmc6.zip]

Archive with 1 entries (1 files):
- dib_104139_mmc6.py
