# Supplementary material for: Dataset of focus prosody in Japanese phone numbers
Source: Data Brief. 2019 Jun 11;25:104139. doi: 10.1016/j.dib.2019.104139 (PMC6614727; doi:10.1016/j.dib.2019.104139)
Supplement: Supplementary file 6 [file mmc6.zip › dib_104139_mmc6.py]

import random
Results = range(0,10)
Results[0] = range(0,10)*10
random.shuffle(Results[0]) 
for position in range(0,9):
    Results[position+1] = range(0,100)
    NextValues = [x[:] for x in [range(0,10)]*10]
    for n in range(0,10):
        random.shuffle(NextValues[n])
    for count in range(0,100):
        Results[position+1][count] = NextValues[Results[position][count]].pop()

for line in range(0,100):
    numStr = ""
    for item in range(0,10):
        if item == 3 or item == 6:
            numStr += "-"
        numStr += str(Results[item][line])
#       print Results[item][line],
    print numStr
